# Supplementary material for: Competition, capital growth and risk-taking in emerging markets: Policy implications for banking sector stability during COVID-19 pandemic
Source: PLoS One. 2021 Jun 24;16(6):e0253803. doi: 10.1371/journal.pone.0253803 (PMC8224939; doi:10.1371/journal.pone.0253803)
Supplement: S1 Data — (XLSX) [file pone.0253803.s004.xlsx]

## Sheet: Table 1
Country/Banks	Obseravations (All bank)	Observations (Conventional)	Observations (Islamic)	Number of Convetional Banks	Number of Islamic Banks	H1 (Conventional Banks)	H1 (Islamic Banks)	H-Statistic (per country)	Average number of observations (Convetional Banks)	Average number of observations (Islamic Banks)
Algeria	105	105	0	9	0	0.6364	0	0.6364	8.42593	0
Bahrain	231	112	119	9	11	0.8662	0.8662	0.866185	8.98765	24.5556
Egypt	303	277	26	23	2	0.4934	0.4934	0.493407	22.2284	5.36508
Iran (Islamic Republic of)	98	0	98	0	11	0	0.2102	0.324769	0	20.2222
Iraq	71	53	18	5	2	0.21	0.2105	0.129385	4.25309	3.71429
Israel	98	98	0	8	0	0.318	0	0.318	7.8642	0
Jordan	181	150	31	12	3	0.346	0.346	0.346	12.037	6.39683
Kuwait	127	64	63	5	6	0.3648	0.3648	0.3648	5.1358	13
Lebanon	241	237	4	22	1	0.6498	0.6498	0.6498	19.0185	0.825397
Morocco	93	93	0	8	0	0.467	0	0.4672	7.46296	0
Oman	82	75	7	6	1	0.3753	0.3753	0.3752	6.01852	1.44444
Palestinian Territory	41	18	23	2	2	0.2846	0.2846	0.131385	1.44444	4.74603
Qatar	121	76	45	6	4	0.3758	0.3758	0.3758	6.09877	9.28571
Saudi Arabia	132	101	31	8	5	0.528	0.5271	0.528	8.10494	6.39683
Syrian Arab Republic	121	92	29	9	3	0.1355	0.1355	0.0938462	7.38272	5.98413
Tunisia	154	139	15	11	2	0.444	0.448	0.4448	11.1543	3.09524
United Arab Emirates	263	164	99	16	9	0.5676	0.5676	0.5676	13.1605	20.4286
Yemen	27	26	1	3	1	0.06	0.52	0.028	2.08642	0.206349
Total	2489	1880	609	162	63	7.1224	6.3748		111.222	95.746

## Sheet: Table 1(1)
Country/Banks	Obseravations (All bank)	Observations (Conventional)	Observations (Islamic)	Number of Convetional Banks	Number of Islamic Banks	H1 (Conventional Banks)	H1 (Islamic Banks)	Average number of observations (Convetional Banks)	Average number of observations (Islamic Banks)
Algeria	105	105	0	9	0	0.6364	0	8.42593	0
Bahrain	231	112	119	9	11	0.8662	0.8662	8.98765	24.5556
Egypt	303	277	26	23	2	0.4934	0.4934	22.2284	5.36508
Iran (Islamic Republic of)	98	0	98	0	11	0	0.2102	0	20.2222
Iraq	71	53	18	5	2	0.21	0.2105	4.25309	3.71429
Israel	98	98	0	8	0	0.318	0	7.8642	0
Jordan	181	150	31	12	3	0.346	0.346	12.037	6.39683
Kuwait	127	64	63	5	6	0.3648	0.3648	5.1358	13
Lebanon	241	237	4	22	1	0.6498	0.6498	19.0185	0.825397
Morocco	93	93	0	8	0	0.467	0	7.46296	0
Oman	82	75	7	6	1	0.3753	0.3753	6.01852	1.44444
Palestinian Territory	41	18	23	2	2	0.2846	0.2846	1.44444	4.74603
Qatar	121	76	45	6	4	0.3758	0.3758	6.09877	9.28571
Saudi Arabia	132	101	31	8	5	0.528	0.5271	8.10494	6.39683
Syrian Arab Republic	121	92	29	9	3	0.1355	0.1355	7.38272	5.98413
Tunisia	154	139	15	11	2	0.444	0.448	11.1543	3.09524
United Arab Emirates	263	164	99	16	9	0.5676	0.5676	13.1605	20.4286
Yemen	27	26	1	3	1	0.06	0.52	2.08642	0.206349
Total	2489	1880	609	162	63			111.222	95.746

## Sheet: Table 2
Bank Characteritics	All Banks				Conventional Bank				Islamic Bank
Total Sample	Obs	Mean	Median	SD	# obs	Mean	Median	SD	Obs	Mean	Median	SD
Risk measures
Loan loss reserves/gross loans (LLR/GL)	1686	0.0887724	0.0494449	0.124626	1281	0.0885807	0.0501367	0.129081	405	0.0924911	0.0443947	0.128797
Non-performing loans/gross loans (NPL/GL)	1785	0.0758343	0.044054	0.108609	1334	0.0720359	0.0444658	0.0950232	451	0.0870694	0.0413666	0.140749
LogZ	2358	2.11085	2.77571	1.57914	1774	2.26343	2.89859	1.55591	584	1.64536	2.335	1.55923
Equity Volatility (%)	1257	0.267363	0.235411	0.192194	949	0.261766	0.230156	0.189813	308	0.284034	0.25298	0.198428
Capital Ratio
Ratio of total eligible capital to total assets (EC/TA)	1820	0.215297	0.146287	0.37494	1327	0.165054	0.132957	0.153099	493	0.350534	0.186755	0.656354
Ratio of total equity to total assets (TE/TA)	2214	0.152942	0.115037	0.140454	1647	0.130749	0.112094	0.0878904	567	0.217636	0.127449	0.221502
Market Competition
HH INDEX (concentration)	1834	0.204283	0.177161	0.127153	1392	0.205973	0.180998	0.127413	442	0.198963	0.164586	0.126184
H-Statistics (competition)	238	0.506121	0.525	0.270766	238	0.490982	0.518	0.260728	210	0.550013	0.53	0.294834
Lerner index	238	0.349692	0.370623	0.183269	238	0.351067	0.369657	0.172575	210	0.346049	0.375121	0.208926
Profitability and Efficiency measures
Pre-tax income/TA	1823	0.0154316	0.015237	0.0235346	1329	0.0169848	0.0159552	0.0163646	494	0.0112531	0.0136048	0.0360494
CIR (%)	2493	0.492808	0.45681	0.62616	1864	0.474124	0.449665	0.455654	629	0.548175	0.46789	0.966747
Regulation and institution
Restrict	238	5.73699	7	4.35104	238	5.84948	7	4.33954	210	5.43325	6	4.36712
Institution	238	-0.273284	-0.170006	0.656313	238	-0.298864	-0.248185	0.651939	210	-0.205637	-0.0885594	0.663417
Bank level characteristics
Deposit/Total Assets (%)	2489	0.775021	0.812549	0.144177	1880	0.792997	0.814893	0.105909	609	0.720349	0.801373	0.217903
Loan/Total Assets (%)	1779	0.498864	0.545	0.19789	1329	0.49098	0.5216	0.192056	494	0.522242	0.5835	0.209243
Loan /Total Deposit (%)	1792	0.670069	0.6895	0.442214	1329	0.655178	0.6633	0.468722	463	0.712811	0.7329	0.351818
RevenueDiversification (Ratio ofnon-interest revenue to TotalAssets)	1817	0.0225264	0.0124606	0.0440997	1325	0.0172574	0.0120929	0.0237314	492	0.0367164	0.015583	0.0734129
Leverage (Equity capital to Total Liability)	1514	0.300713	0.194018	0.629414	1179	0.246823	0.187274	0.369254	335	0.490377	0.222121	1.12444
Size	2512	10.6172	10.1939	2.99832	1863	10.6887	10.2352	2.85201	649	10.4128	10.1391	3.37749
Ownership measures
Ownership concentration (%)	1851	0.483151	0.4148	0.295449	1366	0.496168	0.4318	0.294726	485	0.446486	0.3966	0.294397
Government ownership (%)	464	0.235266	0.4148	0.295449	360	0.25455	0.1	0.333449	104	0.168516	0.0761	0.241301
Foreign ownership (%)	1137	0.418556	0.349	0.298218	873	0.435648	0.3797	0.306495	264	0.362037	0.301	0.261194
Macroeconomic Variables
GDP Growth(%)	238	0.0395648	0.0347092	0.0395781	238	0.0392687	0.0337477	0.0376266	210	0.0404068	0.0372811	0.0444527
Inflation (%)	238	-0.0120112	-0.0196188	0.089137	238	0.000247939	-0.0133604	0.0819528	210	-0.0444805	-0.0287775	0.0987819

## Sheet: Source(total)
banks	specialisation	specification	mapping	y	code	index	deposit_asset	loan_asset	roa	tier1	GrowthinAssets	GrowthinLoans	(NPL/GL)	(LLR/GL)	(NetLoan)/Total Assets	tangibleequity	luqidasset	Total EquityTotal Assets	fundingragility	otherearningassets	incomediversity	noninterestincome	nim	cir	earta	eargl	equity_volatility	logz	official	capital	restrict	pm	insitution	state	ownership_concentration	ownership_government	ownership_foreign	gdp_growth	inflation	VA	PV	GE	RQ	RL	CC	ICRG	size	arabspring_d	islamic_d
Abu Dhabi Commercial Bank	Commercial banks	Public	UNITED ARAB EMIRATES	2006	2006Abu Dhabi Commercial Bank	299	0.645657	0.769834	0.0264797	0.1425			0.0155011	0.0185758	0.769835	0.15241	0.148495	0.0413773	0.251787	0.0753349	0.437847	0.425965	0.02702	0.24341	-0.709966	-0.907937	0.0101106	3.65296	12	7	8	8	0.451041	0		0.6484		0.0983732		0.583333	0.856061	0.75	0.954545	0.666667	0.333333	-0.0885627	11.3033	0	0
Ahli Bank QSC	Commercial banks	Public	QATAR	2006	2006Ahli Bank QSC	207	0.855406	0.658658	0.0211586	0.1157						0.141213	0.197543	0.141353	0.164815	0.184585	0.25651	0.25651	0.03302	0.37234	-0.331715	-0.492205	0.293001	2.87669	8	4	6	7	0.418997	0			0.6	0.261702	-0.118358	0.5	0.852273	0.5	0.818182	0.833333	0.416667	0.875342	9.16497	0	0
Ahli Bank SAOG	Commercial banks	Public	OMAN	2006	2006Ahli Bank SAOG	172	0.612443	0.857877	0.0222603	0.3185						0.2	0.0667808	0.0945451	0.28891	0.0735391	0.197368	0.131579	0.0404	0.39474	0.342466	0.393959	0.127214	2.46212	10	7	12	7	0.207539	0				0.0537207	-0.0320413	0.5	0.844697	0.5	0.954545	0.833333	0.416667	0.875342	5.16593	0	0
Ahli United Bank (Egypt) SAE	Commercial banks	Private	EGYPT	2006	2006Ahli United Bank (Egypt) SAE	149	0.733371	0.266877	4.96e-05							0.199381	0.347612	0.565488	0.0156689	0.888962	0.356151	0.352183	0.03524	0.99901	-0.0106225	-0.0256887		0.416146	0	0	0	0	-0.664254	0	0.498		0.498	0.0685391	0.0764453	0.416667	0.840909	0.5	0.5	0.666667	0.333333	-0.0885676	8.30132	0	0
Ahli United Bank BSC	Commercial banks	Public	BAHRAIN	2006	2006Ahli United Bank BSC	280	0.786888	0.426628	0.0123949	0.0916						0.096283	0.345417		0.447679	0.560719	0.414505	0.346476	0.01773	0.43085	-0.0190635	-0.0440169		3.34614	13	7	10	6	0.0636991	0				0.0646857	-0.0200747	0.625	0.776515	0.5	0.954545	0.833333	0.333333	0.875344	9.94266	0	0
Al Ahli Bank of Kuwait (KSC)	Commercial banks	Public	KUWAIT	2006	2006Al Ahli Bank of Kuwait (KSC)	231	0.83873	0.591421	0.0247474	0.1398			0.0597766	0.0386387	0.559243	0.121779	0.336977	0.074324	0.224637	0.309838	0.432015	0.389585	0.03313	0.20154	-0.866158	-0.013655	0.243339		9	8	7	8	0.23056	0				0.0752025	-0.0305701	0.666667	0.82197	0.5	0.954545	0.833333	0.5	0.875345	7.79338	0	0
Al Khalij Commercial Bank	Commercial banks	Public	Qatar	2006	2006Al Khalij Commercial Bank	234																							8	4	6	7	0.418997	0				0.261702	-0.118358	0.5	0.852273	0.5	0.818182	0.833333	0.416667	0.875342		0	0
Al khaliji France SA	Commercial banks	Private	UNITED ARAB EMIRATES	2006	2006Al khaliji France SA	61																							12	7	8	8	0.451041	0				0.0983732		0.583333	0.856061	0.75	0.954545	0.666667	0.333333	-0.0885627		0	0
Alubaf Arab International Bank	Commercial banks	Private	BAHRAIN	2006	2006Alubaf Arab International Bank	79												0.132253											13	7	10	6	0.0636991	0				0.0646857	-0.0200747	0.625	0.776515	0.5	0.954545	0.833333	0.333333	0.875344		0	0
Amen Bank	Commercial banks	Public	TUNISIA	2006	2006Amen Bank	150	0.811384	0.73549	0.0083866							0.107097	0.0942871	0.0313238	0.053523	0.185605	0.367857	0.355952	0.02601	0.5	-0.0147389	-0.0200395		-0.192824	12	7	11	5	-0.0686326	0				0.052442	-0.0449051	0.5	0.878788	0.5	0.681818	0.833333	0.333333	0.875342	7.7868	0	0
Arab African International Bank	Commercial banks	Private	EGYPT	2006	2006Arab African International Bank	230	0.923748	0.275117	0.0150267							0.0554792	0.491531	0.383855	0.23551	0.751203	0.508058	0.396777	0.01965	0.31773	-0.0210862	-0.0723102		0.298496	0	0	0	0	-0.664254	1	0.4937		0.4937	0.0685391	0.0764453	0.416667	0.840909	0.5	0.5	0.666667	0.333333	-0.0885676	8.50064	0	0
Arab Bank for Investment & Fore	Commercial banks	Private	UNITED ARAB EMIRATES	2006	2006Arab Bank for Investment & Fore	158	0.686585	0.33443	0.0280467							0.273969	0.55602	0.0633827	0.357385	0.0105746	0.410502	0.353699	0.03306	0.28567	0.222403	0.543372		3.50269	12	7	8	8	0.451041	0				0.0983732		0.583333	0.856061	0.75	0.954545	0.666667	0.333333	-0.0885627	8.92384	0	0
Arab Bank Group (Combined)	Commercial banks	Private	JORDAN	2006	2006Arab Bank Group (Combined)	290	0.780345	0.43632	0.0192389	0.2139	0.175939	0.208128			0.43632	0.221385	0.355899	0.144999	0.140837	0.499699	0.490424	0.228124	0.02967	0.41915	-0.0101523	-0.0225716		3.90624	13	8	9	6	-0.0592245	0				0.0809333	-0.0625172	0.791667	0.856061	0.5	0.818182	0.666667	0.5	-0.0885623	10.3879	0	0
Arab Bank Plc	Commercial banks	Public	JORDAN	2006	2006Arab Bank Plc	282	0.805581	0.428946	0.0142787	0.2061			0.0299341	0.0436239	0.43632	0.201607	0.393187	0.208136	0.176863	0.415919	0.303067	0.256232	0.03145	0.46744	0.149674	0.338854	0.639471	4.12028	13	8	9	6	-0.0592245	1	0.143		0.0893	0.0809333	-0.0625172	0.791667	0.856061	0.5	0.818182	0.666667	0.5	-0.0885623	9.82228	0	0
Arab Bank Syria SA	Commercial banks	Public	SYRIAN ARAB REPUBLIC	2006	2006Arab Bank Syria SA	24	0.704831	0.210545	-0.0021961							0.159729	0.615415		0.0275797		-0.773471	0.143842	0.03113	0.119035	0.0223331	0.106073		-0.477121	0	0	0	0	-1.05211	0	0.49			0.05	-0.100241	0.25	0.714015	0.25	0.363636	0.833333	0.333333	0.875337	9.28233	0	0
Arab Banking Corporation - Alge	Commercial banks	Private	AlGERIA	2006	2006Arab Banking Corporation - Alge	19	0.579085	0.246746	-0.0211704							0.0999627	0.509498		0.0846356	0.173449	0.441183	0.441183	0.0505	0.05146	0.0281298	0.114003		-0.0939333	13	3	8	4	-0.719575	0	0.7		0.7	0.0168449	-0.0231452	0.625	0.725379	0.5	0.681818	0.5	0.25	-1.05247	10.3009	0	0
Arab Banking Corporation - Egyp	Commercial banks	Private	EGYPT	2006	2006Arab Banking Corporation - Egyp	73	0.737741	0.418754	0.0135706							0.291603	0.477218		0.0442757	0.125842	0.612199	0.414157	0.03498	0.74398	-0.666693	-0.0137209		0.143678	0	0	0	0	-0.664254	0	0.98		0.98	0.0685391	0.0764453	0.416667	0.840909	0.5	0.5	0.666667	0.333333	-0.0885676	7.83791	0	0
Arab Banking Corporation (Jorda	Commercial banks	Public	JORDAN	2006	2006Arab Banking Corporation (Jorda	80	0.732664	0.464555	0.0212478	0.1866						0.145607	0.358509		0.336937	0.315128	0.7603	0.438202	0.03622	0.48315	-0.115897	-0.235756	0.530878	3.31396	13	8	9	6	-0.0592245	0				0.0809333	-0.0625172	0.791667	0.856061	0.5	0.818182	0.666667	0.5	-0.0885623	6.2494	0	0
Arab Banking Corporation BSC-Ba	Commercial banks	Public	BAHRAIN	2006	2006Arab Banking Corporation BSC-Ba	265	0.749888	0.384876	0.009151	0.1348			0.0423192	0.0203266	0.384876	0.104417	0.23172		0.553069	0.964012	0.56405	0.485537	0.01302	0.54132	-0.0327649	-0.0815284	0.156916	3.16151	13	7	10	6	0.0636991	0	0.2846		0.2861	0.0646857	-0.0200747	0.625	0.776515	0.5	0.954545	0.833333	0.333333	0.875344	10.0169	0	0
Arab International Bank	Commercial banks	Private	EGYPT	2006	2006Arab International Bank	138	0.860151	0.0962507	0.0058184							0.148925	0.533932	0.203696	0.161343	0.0264999	0.0147642	0.822764	0.306	0.57886	-0.0266131	-0.196267		3.56424	0	0	0	0	-0.664254	1			0.3001	0.0685391	0.0764453	0.416667	0.840909	0.5	0.5	0.666667	0.333333	-0.0885676	8.25132	0	0
Arab Investment Bank-Federal Ar	Commercial banks	Private	EGYPT	2006	2006Arab Investment Bank-Federal Ar	92												0.105112										-0.559088	0	0	0	0	-0.664254	0	0.1568			0.0685391	0.0764453	0.416667	0.840909	0.5	0.5	0.666667	0.333333	-0.0885676		0	0
Arab National Bank Public Joint	Commercial banks	Public	SAUDI ARABIA	2006	2006Arab National Bank Public Joint	288	0.831318	0.637495	0.032097	0.131			0.0232676	0.0258785	0.637496	0.113911	0.100586	0.191252	0.0477647	0.365165	0.353745	0.341222	0.03701	0.33073	0.500414	0.766704	0.480563	3.41952	13	4	11	7	-0.448599	0				0.0557675	-0.0220735	0.458333	0.799242	0.5	0.909091	0.833333	0.333333	0.875342	11.2649	0	0
Arab Tunisian Bank	Commercial banks	Public	Tunisia	2006	2006Arab Tunisian Bank	121	0.866184	0.520636	0.0103183							0.0946238	0.405806	0.0583492	0.0518319	0.489584	0.343713	0.324551	0.02991	0.53772	-0.550307	-0.957778		-0.187744	12	7	11	5	-0.0686326	0	0.6424		0.6424	0.052442	-0.0449051	0.5	0.878788	0.5	0.681818	0.833333	0.333333	0.875342	7.68736	0	0
Attijari Bank	Commercial banks	Public	TUNISIA	2006	2006Attijari Bank	133	0.824702	0.678284	-0.0498989							0.0735294	0.216977	0.117297	0.0635552	0.184611	0.497773	0.489978	0.02264	0.66036	-0.0124411	-0.0183419	0.272722	-0.527183	12	7	11	5	-0.0686326	0			0.5354	0.052442	-0.0449051	0.5	0.878788	0.5	0.681818	0.833333	0.333333	0.875342	7.70819	0	0
Attijariwafa Bank	Commercial banks	Public	MOROCCO	2006	2006Attijariwafa Bank	285	0.796232	0.501763	0.013101	0.0826						0.0975254	0.203175	0.109185	0.07817	0.399969	0.597602	0.393289	0.0334	0.46988	0.0112583	0.0207717	0.435638		11	7	10	7	-0.368485	0	0.0349			0.0757463	-0.0328476	0.75	0.801136	0.5	0.772727	0.833333	0.5	0.875347	12.1148	0	0
Bahrain Commercial Facilities C	Commercial banks	Public	BAHRAIN	2006	2006Bahrain Commercial Facilities C	46												0.0581601									0.388997		13	7	10	6	0.0636991	0				0.0646857	-0.0200747	0.625	0.776515	0.5	0.954545	0.833333	0.333333	0.875344		0	0
Bank al Etihad	Commercial banks	Public	JORDAN	2006	2006Bank al Etihad	135	0.814848	0.490075	0.013906	0.1582						0.129306	0.368285		0.339939	0.422529	0.356557	0.258197	0.02644	0.34016	-0.0116631	-0.0235241	0.924538	2.65723	13	8	9	6	-0.0592245	0			0.205	0.0809333	-0.0625172	0.791667	0.856061	0.5	0.818182	0.666667	0.5	-0.0885623	6.79313	0	0
Bank Audi Private Bank	Commercial banks	Private	lebanon	2006	2006Bank Audi Private Bank	77	0.91664	0.265096	0.002494							0.0809354	0.619218		0.0133395	0.304618	0.370276	0.299884	0.0172	0.68259	-0.0376315	-0.13486		2.50202	10	7	10	6	-0.707287	0				0.0155648		0.583333	0.594697	0.5	0.681818	0.666667	0.166667	-0.0885633	7.36759	0	0
Bank Audi SAE	Commercial banks	Private	EGYPT	2006	2006Bank Audi SAE	169	0.889608	0.175783	0.0002656							0.11155	0.790492		0.0382743	0.0281223	0.295427	0.24894	0.01068	0.92499	-0.641121	-0.0259237			0	0	0	0	-0.664254	0	0.9999		0.9999	0.0685391	0.0764453	0.416667	0.840909	0.5	0.5	0.666667	0.333333	-0.0885676	8.64877	0	0
Bank Audi SAL	Commercial banks	Public	lebanon	2006	2006Bank Audi SAL	286	0.858197	0.228395	0.0115865	0.2611			0.0328146	0.069176	0.228395	0.136259	0.485468	0.128372	0.0170809	0.0102215	0.258336	0.204672	0.04231	0.53057	-0.0117855	-0.049908	0.01	3.99489	10	7	10	6	-0.707287	0			0.2994	0.0155648		0.583333	0.594697	0.5	0.681818	0.666667	0.166667	-0.0885633	9.96898	0	0
Bank Dhofar SAOG	Commercial banks	Public	OMAN	2006	2006Bank Dhofar SAOG	210	0.720639	0.789868	0.0289292	0.1166						0.155112	0.163788	0.0301276	0.0069902	0.0728374	0.283668	0.22063	0.04271	0.38968	0.0161197	0.0193772	0.01	3.70018	10	7	12	7	0.207539	0	0.3006			0.0537207	-0.0320413	0.5	0.844697	0.5	0.954545	0.833333	0.416667	0.875342	6.54362	0	0
Bank Hapoalim BM	Commercial banks	Public	ISRAEL	2006	2006Bank Hapoalim BM	305	0.803655	0.660742	0.011875	0.0741			0.055655	0.0725841	0.661823	0.0780823	0.150949	0.0950121	0.045402	0.228749	0.406023	0.39861	0.0296	0.58934	0.0184682	0.0263928	0.191836	3.61294	8	5	13	7	0.612518	0	0.1644	0.001	0.0974	0.0580181	-0.0211419	0.708333	0.481061	1	0.818182	0.833333	0.5	0.875358	12.5527	0	0
Bank Leumi Le Israel BM	Commercial banks	Public	ISRAEL	2006	2006Bank Leumi Le Israel BM	304	0.826388	0.638026	0.0122388	0.0753			0.0478055	0.0555078	0.638762	0.0650769	0.18911	0.157659	0.0284928	0.246486	0.677497	0.53337	0.01886	0.67268	0.799299	0.0119449	0.145181	3.71034	8	5	13	7	0.612518	1	0.1978		0.1	0.0580181	-0.0211419	0.708333	0.481061	1	0.818182	0.833333	0.5	0.875358	12.5733	0	0
Bank Muscat SAOG	Commercial banks	Public	OMAN	2006	2006Bank Muscat SAOG	274	0.748249	0.620901	0.0204406	0.1004			0.0459135	0.0486003	0.620902	0.121489	0.216894	0.0409548	0.178155	0.196959	0.259644	0.224777	0.04334	0.39614	0.0138753	0.0209912		3.15557	10	7	12	7	0.207539	0	0.2006		0.0916	0.0537207	-0.0320413	0.5	0.844697	0.5	0.954545	0.833333	0.416667	0.875342	7.99122	0	0
Bank of Alexandria	Commercial banks	Private	EGYPT	2006	2006Bank of Alexandria	185	0.878051	0.274197	0.0034494				0.191068		0.274195	0.0565126	0.268435	0.109514	0.0417943	0.0158306	0.0264707	0.0141205	-2.076	0.45991	-0.0373253	-0.136126		3.57268	0	0	0	0	-0.664254	0	0.8			0.0685391	0.0764453	0.416667	0.840909	0.5	0.5	0.666667	0.333333	-0.0885676	10.3489	0	0
Bank of Baghdad	Commercial banks	Public	Iraq	2006	2006Bank of Baghdad	74	0.731613	0.130719	0.0107711							0.218936	0.581945	0.171928		0.0122384	0.482274	0.462508	0.06329	0.32198	0.0120914	0.0924994		-0.142634	0	0	0	0	-1.72471	0			0.25	0.101582	-0.53231	0.333333	0.399621	0	0.590909	0.25	0.166667	-2.49835	12.7105	0	0
Bank of Beirut S.A.L.	Commercial banks	Public	LEBANON	2006	2006Bank of Beirut S.A.L.	237	0.759994	0.176268	0.0079972							0.0669417	0.328281	0.120557	0.0703873	0.022778	0.219426	0.197748	0.02476	0.57536	-0.0220654	-0.118061	0.01	3.80303	10	7	10	6	-0.707287	0				0.0155648		0.583333	0.594697	0.5	0.681818	0.666667	0.166667	-0.0885633	8.85086	0	0
Bank of Jordan Plc	Commercial banks	Public	Jordan	2006	2006Bank of Jordan Plc	132	0.874582	0.483941	0.0186019	0.1443						0.113611	0.40699	0.0633173	0.0346461	0.189286	0.279494	0.203652	0.05191	0.44803	0.0217992	0.0430849	0.702905	2.44114	13	8	9	6	-0.0592245	0	0.265		0.069	0.0809333	-0.0625172	0.791667	0.856061	0.5	0.818182	0.666667	0.5	-0.0885623	7.22708	0	0
Bank of Palestine Plc	Commercial banks	Public	PALESTINIAN TERRITORIES	2006	2006Bank of Palestine Plc	125	0.874876	0.432127	0.0230667							0.103057	0.521241		0.159143	0.0804511	0.161765	0.1	0.06557	0.44706	0.0393296	0.0890977		3.23402	0	0	0	0	0	0						0	0	0	0	0	0	0	6.40125	0	0
Bank of Sharjah	Commercial banks	Private	UNITED ARAB EMIRATES	2006	2006Bank of Sharjah	193	0.637019	0.492585	0.0419732	0.3						0.379128	0.343456		0.0025524	0.347124	0.455	0.454062	0.02741	0.20094	-0.0865426	-0.173483		2.82098	12	7	8	8	0.451041	1			0.12	0.0983732		0.583333	0.856061	0.75	0.954545	0.666667	0.333333	-0.0885627	8.93936	0	0
Bank of Syria and Overseas SA	Commercial banks	Public	SYRIAN ARAB REPUBLIC	2006	2006Bank of Syria and Overseas SA	87																							0	0	0	0	-1.05211	0	0.39			0.05	-0.100241	0.25	0.714015	0.25	0.363636	0.833333	0.333333	0.875337		0	0
Bank Otsar Hahayal Ltd	Commercial banks	Private	Israel	2006	2006Bank Otsar Hahayal Ltd	161	0.826985	0.706626	0.0041516	0.0733						0.0578998	0.211471		0.0230558	0.113285	0.374767	0.371046	0.03235	0.81317	0.758735	0.0103945		3.43658	8	5	13	7	0.612518	0				0.0580181	-0.0211419	0.708333	0.481061	1	0.818182	0.833333	0.5	0.875358	9.32157	0	0
Bank Sohar SAOG	Commercial banks	Public	OMAN	2006	2006Bank Sohar SAOG	182												0.133405											10	7	12	7	0.207539	0				0.0537207	-0.0320413	0.5	0.844697	0.5	0.954545	0.833333	0.416667	0.875342		0	0
Bankmed, sal	Commercial banks	Private	Lebanon	2006	2006Bankmed, sal	233	0.894555	0.220369	0.0004936							0.0954921	0.21346	0.142318	0.219324	0.0212466	0.724642	0.427781	0.01358	0.68311	-0.0389464	-0.163412		3.71207	10	7	10	6	-0.707287	0	1			0.0155648		0.583333	0.594697	0.5	0.681818	0.666667	0.166667	-0.0885633	9.19373	0	0
Banque BEMO Sal	Commercial banks	Public	lebanon	2006	2006Banque BEMO Sal	90	0.827927	0.330376	0.0098963							0.0800971	0.46496	0.0653433	0.0715409	0.444509	0.938598	0.545433	0.01651	0.61824	-0.0251748	-0.0752829	0.0150499	3.30432	10	7	10	6	-0.707287	0				0.0155648		0.583333	0.594697	0.5	0.681818	0.666667	0.166667	-0.0885633	6.97419	0	0
Banque Bemo Saudi Fransi SA	Commercial banks	Public	SYRIAN ARAB REPUBLIC	2006	2006Banque Bemo Saudi Fransi SA	107	0.914126	0.187133	0.0061266							0.0323367	0.775156	0.117805	0.0171323	0.0822961			0.02999		-0.393258	-0.0210149			0	0	0	0	-1.05211	0	0.27		0.27	0.05	-0.100241	0.25	0.714015	0.25	0.363636	0.833333	0.333333	0.875337	11.0369	0	0
Banque Centrale Populaire SA	Commercial banks	Public	MOROCCO	2006	2006Banque Centrale Populaire SA	249	0.917101	0.0897855	0.0077212							0.0676719	0.309534	0.0940546	0.929067	0.0649266	0.778745	0.456798	0.846	0.106095	-0.0265777	-0.296013	0.700578	0.509174	11	7	10	7	-0.368485	0				0.0757463	-0.0328476	0.75	0.801136	0.5	0.772727	0.833333	0.5	0.875347	11.2239	0	0
Banque de l_Agriculture et du D	Commercial banks	Private	AlGERIA	2006	2006Banque de l_Agriculture et du D	235												0.379042										0.131535	13	3	8	4	-0.719575	0				0.0168449	-0.0231452	0.625	0.725379	0.5	0.681818	0.5	0.25	-1.05247		0	0
Banque de l_Habitat	Commercial banks	Private	TUNISIA	2006	2006Banque de l_Habitat	141	0.624319	0.76446	0.0083642							0.0764766	0.153002	0.0343888	0.0269633	0.097681	0.713195	0.490731	0.02853	0.47546	-0.228833	-0.299339		-0.1887	12	7	11	5	-0.0686326	0	0.3262			0.052442	-0.0449051	0.5	0.878788	0.5	0.681818	0.833333	0.333333	0.875342	8.24326	0	0
Banque de l_Industrie et du Tra	Commercial banks	Private	Lebanon	2006	2006Banque de l_Industrie et du Tra	41	0.892559	0.322617	0.000558		0.130017	0.170331			0.322617	0.102808	0.264131	0.138656	0.0943756	0.0107254	0.162783	0.135569	0.02353	0.95614	-0.0276314	-0.0819607		4.11965	10	7	10	6	-0.707287	0				0.0155648		0.583333	0.594697	0.5	0.681818	0.666667	0.166667	-0.0885633	6.31672	0	0
Banque de Tunisie	Commercial banks	Public	TUNISIA	2006	2006Banque de Tunisie	112	0.481571	0.700946	0.0256745							0.514965	0.18042	0.1503	0.0346396	0.280994	0.38008	0.377689	0.03888	0.28606	0.0177065	0.0252609	0.374185		12	7	11	5	-0.0686326	0	0.18		0.5965	0.052442	-0.0449051	0.5	0.878788	0.5	0.681818	0.833333	0.333333	0.875342	7.67141	0	0
Banque du Caire SAE	Commercial banks	Private	EGYPT	2006	2006Banque du Caire SAE	222	0.891241	0.480792	0.0007179				0.208436		0.48064	0.0686102	0.189157		0.0201415	0.606826	0.578541	0.475456	0.01535	0.90775	-0.039894	-0.0829756		2.95677	0	0	0	0	-0.664254	0				0.0685391	0.0764453	0.416667	0.840909	0.5	0.5	0.666667	0.333333	-0.0885676	10.7297	0	0
Banque Extérieure d_Algérie	Commercial banks	Private	AlGERIA	2006	2006Banque Extérieure d_Algérie	260	0.871701	0.148594	0.0041663							0.0277781	0.649735	0.0651407	0.0289343	0.010809	0.413108	0.413108	0.02566	0.13199	0.0132634	0.0892589		0.376364	13	3	8	4	-0.719575	0				0.0168449	-0.0231452	0.625	0.725379	0.5	0.681818	0.5	0.25	-1.05247	14.2143	0	0
Banque Libano-Francaise	Commercial banks	Private	LEBANON	2006	2006Banque Libano-Francaise	221	0.882341	0.282587	0.0081855							0.0978783	0.450965	0.0827937	0.0615977	0.763998	0.285364	0.247247	0.02721	0.50067	-0.019359	-0.0622005		3.24405	10	7	10	6	-0.707287	0			0.1	0.0155648		0.583333	0.594697	0.5	0.681818	0.666667	0.166667	-0.0885633	8.94159	0	0
Banque Marocaine du Commerce Ex	Commercial banks	Public	MOROCCO	2006	2006Banque Marocaine du Commerce Ex	266												0.123664									0.419892		11	7	10	7	-0.368485	0	0.2766		0.1	0.0757463	-0.0328476	0.75	0.801136	0.5	0.772727	0.833333	0.5	0.875347		0	0
Banque Marocaine pour le Commer	Commercial banks	Public	MOROCCO	2006	2006Banque Marocaine pour le Commer	188																					0.43081		11	7	10	7	-0.368485	0	0.6503		0.6503	0.0757463	-0.0328476	0.75	0.801136	0.5	0.772727	0.833333	0.5	0.875347		0	0
Banque Misr Liban	Commercial banks	Private	lebanon	2006	2006Banque Misr Liban	85												0.111259											10	7	10	6	-0.707287	0				0.0155648		0.583333	0.594697	0.5	0.681818	0.666667	0.166667	-0.0885633		0	0
Banque Misr SAE	Commercial banks	Private	EGYPT	2006	2006Banque Misr SAE	287	0.924299	0.296469	0.0013146				0.150171		0.29101	0.033727	0.323939	0.0963929	0.0345199	0.0100722	0.0130162	0.990269	0.032	0.45529	-0.0605606	-0.174078		3.18977	0	0	0	0	-0.664254	0	1	1		0.0685391	0.0764453	0.416667	0.840909	0.5	0.5	0.666667	0.333333	-0.0885676	11.611	0	0
Banque Nationale Agricole	Commercial banks	Public	TUNISIA	2006	2006Banque Nationale Agricole	162	0.695003	0.691539	0.004752							0.148164	0.18024	0.158695	0.0105449	0.22469	0.740052	0.531574	0.02592	0.62024	-0.388612	-0.485873		-0.198026	12	7	11	5	-0.0686326	0				0.052442	-0.0449051	0.5	0.878788	0.5	0.681818	0.833333	0.333333	0.875342	8.4627	0	0
Banque Nationale d_Algérie	Commercial banks	Private	AlGERIA	2006	2006Banque Nationale d_Algérie	270	0.781946	0.492815	0.0060893							0.0361112	0.311115	0.172926	0.113535	0.119241			0.05559		0.0250798	0.0508909		-0.362273	13	3	8	4	-0.719575	0				0.0168449	-0.0231452	0.625	0.725379	0.5	0.681818	0.5	0.25	-1.05247	13.4828	0	0
Banque Saudi Fransi JSC	Commercial banks	Public	SAUDI ARABIA	2006	2006Banque Saudi Fransi JSC	289	0.822488	0.642493	0.0377841	0.1438			0.0171735	0.0115832	0.642492	0.134017	0.133429	0.157447	0.0528047	0.325641	0.525541	0.487534	0.02919	0.21362	-0.27871	-0.426345		3.16058	13	4	11	7	-0.448599	0	0.311		0.311	0.0557675	-0.0220735	0.458333	0.799242	0.5	0.909091	0.833333	0.333333	0.875342	11.2845	0	0
Barclays Bank - Egypt S.A.E.	Commercial banks	Private	EGYPT	2006	2006Barclays Bank - Egypt S.A.E.	119	0.908138	0.287618	0.0191125		1.01109	0.273911			0.287618	0.0576019	0.486312	0.114943	0.451639	0.710207	0.418751	0.338353	0.02807	0.33762	-0.381068	-0.0124861		0.498091	0	0	0	0	-0.664254	0				0.0685391	0.0764453	0.416667	0.840909	0.5	0.5	0.666667	0.333333	-0.0885676	9.51347	0	0
BBAC sal	Commercial banks	Private	lebanon	2006	2006BBAC sal	186	0.89799	0.161387	0.0063	0.2585						0.0791579	0.50698	0.0980119	0.0487763	0.016268	0.253814	0.211122	0.02283	0.54938	-0.0332695	-0.182917		3.70471	10	7	10	6	-0.707287	0				0.0155648		0.583333	0.594697	0.5	0.681818	0.666667	0.166667	-0.0885633	8.30785	0	0
BBK B.S.C.	Commercial banks	Public	BAHRAIN	2006	2006BBK B.S.C.	213	0.734502	0.553784	0.0193647	0.1055			0.048084	0.0712272	0.55382	0.124851	0.153147	0.118478	0.225223	0.509602	0.341085	0.294574	0.02951	0.41395	-0.0109812	-0.0191024	0.207455	3.35581	13	7	10	6	0.0636991	0			0.2017	0.0646857	-0.0200747	0.625	0.776515	0.5	0.954545	0.833333	0.333333	0.875344	7.43473	0	0
BLOM Bank Egypt SAE	Commercial banks	Private	EGYPT	2006	2006BLOM Bank Egypt SAE	116	0.803293	0.369423	0.012938							0.0912632	0.302563	0.0751199	0.0140109	0.525834	0.400927	0.403824	0.02553	0.57995	-0.0209077	-0.0413907		2.26679	0	0	0	0	-0.664254	0	0.9937		0.9937	0.0685391	0.0764453	0.416667	0.840909	0.5	0.5	0.666667	0.333333	-0.0885676	8.50334	0	0
BLOM Bank s.a.l.	Commercial banks	Public	Lebanon	2006	2006BLOM Bank s.a.l.	269							0.0810083	0.105666	0.139872			0.10658									0.844358		10	7	10	6	-0.707287	0	0.3437		0.3437	0.0155648		0.583333	0.594697	0.5	0.681818	0.666667	0.166667	-0.0885633		0	0
BNP Paribas El Djazaïr	Commercial banks	Private	AlGERIA	2006	2006BNP Paribas El Djazaïr	114	0.513731	0.383487	0.0172826	0.1705						0.0970236	0.261177	0.109795	8.55e-05	0.107262	0.788637	0.470656	0.06629	0.39888	0.0293795	0.0766115		2.68372	13	3	8	4	-0.719575	0	1			0.0168449	-0.0231452	0.625	0.725379	0.5	0.681818	0.5	0.25	-1.05247	10.989	0	0
BSL Bank SAL	Commercial banks	Private	lebanon	2006	2006BSL Bank SAL	64																							10	7	10	6	-0.707287	0				0.0155648		0.583333	0.594697	0.5	0.681818	0.666667	0.166667	-0.0885633		0	0
Burgan Bank KPSC	Commercial banks	Public	KUWAIT	2006	2006Burgan Bank KPSC	252							0.0414665	0.0347366	0.428156												0.290609		9	8	7	8	0.23056	0		0.0489		0.0752025	-0.0305701	0.666667	0.82197	0.5	0.954545	0.833333	0.5	0.875345		0	0
Byblos Bank S.A.L.	Commercial banks	Public	LEBANON	2006	2006Byblos Bank S.A.L.	247	0.832649	0.208972	0.0093781	0.1941			0.0530344	0.104923	0.213637	0.0938632	0.385219	0.142375	0.0905209	0.0148978	0.313544	0.27506	0.02732	0.5358	-0.0269649	-0.122207	0.0124624	3.79398	10	7	10	6	-0.707287	0	0.4096		0.4096	0.0155648		0.583333	0.594697	0.5	0.681818	0.666667	0.166667	-0.0885633	9.44598	0	0
Byblos Bank Syria SA	Commercial banks	Public	SYRIAN ARAB REPUBLIC	2006	2006Byblos Bank Syria SA	23	0.779562	0.449602	-0.0088575							0.237604	0.45039	0.124367	0.348172		-0.0191989	0.2	0.01486	2.25465	-0.48681	-0.0108276			0	0	0	0	-1.05211	0	0.415			0.05	-0.100241	0.25	0.714015	0.25	0.363636	0.833333	0.333333	0.875337	9.20041	0	0
Cairo Amman Bank	Commercial banks	Public	JORDAN	2006	2006Cairo Amman Bank	139	0.821513	0.42696	0.0162877	0.1308			0.0804044	0.131232	0.431589	0.132808	0.357143	0.216281	0.0556588	0.350421	0.475317	0.366714	0.04353	0.49506	0.0189175	0.0408275	0.0120835	3.20047	13	8	9	6	-0.0592245	0				0.0809333	-0.0625172	0.791667	0.856061	0.5	0.818182	0.666667	0.5	-0.0885623	7.07225	0	0
Capital Bank of Jordan	Commercial banks	Public	JORDAN	2006	2006Capital Bank of Jordan	126	0.64199	0.571812	0.021135	0.2233						0.224478	0.339911	0.0801063	0.108039	0.179425	0.326027	0.29589	0.03643	0.34795	-0.548809	-0.944344	0.619275	3.34067	13	8	9	6	-0.0592245	0			0.0665	0.0809333	-0.0625172	0.791667	0.856061	0.5	0.818182	0.666667	0.5	-0.0885623	6.75274	0	0
Citibank N.A., United Arab Emir	Commercial banks	Private	UnITED ARAB EMIRATES	2006	2006Citibank N.A., United Arab Emir	205												0.0814726											12	7	8	8	0.451041	0				0.0983732		0.583333	0.856061	0.75	0.954545	0.666667	0.333333	-0.0885627		0	0
Commercial Bank International P	Commercial banks	Public	UNITED ARAB EMIRATES	2006	2006Commercial Bank International P	164	0.787621	0.650213	0.0011788	0.1491						0.178024	0.217392	0.491333	0.0928124	0.0879795	0.449983	0.368474	0.0347	0.96396	-0.476952	-0.681682	0.0101318	0.413655	12	7	8	8	0.451041	0				0.0983732		0.583333	0.856061	0.75	0.954545	0.666667	0.333333	-0.0885627	8.90656	0	0
Commercial Bank of Dubai P.S.C.	Commercial banks	Public	UNITED ARAB EMIRATES	2006	2006Commercial Bank of Dubai P.S.C.	236	0.753395	0.675901	0.0321522	0.1942			0.0140303	0.0168645	0.6759	0.255802	0.208059	0.111317	0.0238715	0.083089	0.30142	0.294542	0.04311	0.3093	0.0134618	0.0196375		3.78586	12	7	8	8	0.451041	0				0.0983732		0.583333	0.856061	0.75	0.954545	0.666667	0.333333	-0.0885627	9.83653	0	0
Commercial Bank of Kuwait K.P.S	Commercial banks	Public	KUWAIT	2006	2006Commercial Bank of Kuwait K.P.S	229	0.795009	0.517311	0.0342794	0.1663			0.0984223	0.0302472	0.517326	0.199161	0.34228	0.402652	0.245386	0.226142	0.330791	0.325243	0.03979	0.18585	0.671877	0.0117197	0.196121	3.41451	9	8	7	8	0.23056	0				0.0752025	-0.0305701	0.666667	0.82197	0.5	0.954545	0.833333	0.5	0.875345	7.97838	0	0
Commercial Bank of Syria	Commercial banks	Private	SYRIAN ARAB REPUBLIC	2006	2006Commercial Bank of Syria	245												0.0968051											0	0	0	0	-1.05211	1	1	1		0.05	-0.100241	0.25	0.714015	0.25	0.363636	0.833333	0.333333	0.875337		0	0
Commercial International Bank (	Commercial banks	Public	EGYPT	2006	2006Commercial International Bank (	256	0.876835	0.46506	0.0200943				0.0561473		0.46506	0.0989889	0.276305	0.0706527	0.0413146	0.497617	0.52387	0.452729	0.02786	0.43098	-0.0102229	-0.0207477	0.505457		0	0	0	0	-0.664254	0		0.051		0.0685391	0.0764453	0.416667	0.840909	0.5	0.5	0.666667	0.333333	-0.0885676	10.5335	0	0
Cooperative & Agricultural Cred	Commercial banks	Private	Yemen	2006	2006Cooperative & Agricultural Cred	96												0.0731813											0	0	0	0	-1.00539	0				0.0317041	-0.108448	0.666667	0.746212	0.25	0.636364	0.333333	0.333333	-2.01639		0	0
Credit Agricole Egypt SAE	Commercial banks	Public	EGYPT	2006	2006Credit Agricole Egypt SAE	157																					0.01		0	0	0	0	-0.664254	0			0.75	0.0685391	0.0764453	0.416667	0.840909	0.5	0.5	0.666667	0.333333	-0.0885676		0	0
Crédit du Maroc	Commercial banks	Public	MOROCCO	2006	2006Crédit du Maroc	175																					0.474531		11	7	10	7	-0.368485	0				0.0757463	-0.0328476	0.75	0.801136	0.5	0.772727	0.833333	0.5	0.875347		0	0
Crédit Immobilier et Hotelier	Commercial banks	Public	MOROCCO	2006	2006Crédit Immobilier et Hotelier	165																					0.813043		11	7	10	7	-0.368485	0				0.0757463	-0.0328476	0.75	0.801136	0.5	0.772727	0.833333	0.5	0.875347		0	0
Crédit Libanais S.A.L.	Commercial banks	Private	Lebanon	2006	2006Crédit Libanais S.A.L.	214	0.868606	0.188509	0.0086067							0.129139	0.367865	0.12615	0.0165401	0.019111	0.29234	0.214553	0.03409	0.59418	-0.0257998	-0.123118		3.87988	10	7	10	6	-0.707287	0				0.0155648		0.583333	0.594697	0.5	0.681818	0.666667	0.166667	-0.0885633	8.55746	0	0
CreditBank SAL	Commercial banks	Private	Lebanon	2006	2006CreditBank SAL	134												0.166725											10	7	10	6	-0.707287	0			0.3095	0.0155648		0.583333	0.594697	0.5	0.681818	0.666667	0.166667	-0.0885633		0	0
Dar Es Salaam Investment Bank-D	Commercial banks	Public	Iraq	2006	2006Dar Es Salaam Investment Bank-D	15												0.165308										2.6889	0	0	0	0	-1.72471	0				0.101582	-0.53231	0.333333	0.399621	0	0.590909	0.25	0.166667	-2.49835		0	0
Doha Bank	Commercial banks	Public	QATAR	2006	2006Doha Bank	255	0.790047	0.628222	0.0342916	0.1173			0.0496463	0.0424973	0.628222	0.146236	0.235704	0.187498	0.113826	0.185864	0.493487	0.480555	0.03098	0.28364	-0.0672926	-0.104466	0.0233225	2.87411	8	4	6	7	0.418997	0				0.261702	-0.118358	0.5	0.852273	0.5	0.818182	0.833333	0.416667	0.875342	9.9849	0	0
Emirates Lebanon Bank SAL	Commercial banks	Private	lebanon	2006	2006Emirates Lebanon Bank SAL	84																							10	7	10	6	-0.707287	0				0.0155648		0.583333	0.594697	0.5	0.681818	0.666667	0.166667	-0.0885633		0	0
Emirates NBD PJSC	Commercial banks	Public	UNITED ARAB EMIRATES	2006	2006Emirates NBD PJSC	306	0.732835	0.686669	0.0196948				0.0135018	0.0127007	0.686669	0.102046	0.174843		0.289349	0.200638	0.57994	0.467296	0.01785	0.39599	-0.0135422	-0.0194828			12	7	8	8	0.451041	0				0.0983732		0.583333	0.856061	0.75	0.954545	0.666667	0.333333	-0.0885627	11.4708	0	0
Export Development Bank of Egyp	Commercial banks	Public	EGYPT	2006	2006Export Development Bank of Egyp	22																							0	0	0	0	-0.664254	0	0.4075			0.0685391	0.0764453	0.416667	0.840909	0.5	0.5	0.666667	0.333333	-0.0885676		0	0
Fenicia Bank SAL	Commercial banks	Private	Lebanon	2006	2006Fenicia Bank SAL	88												0.948964											10	7	10	6	-0.707287	0				0.0155648		0.583333	0.594697	0.5	0.681818	0.666667	0.166667	-0.0885633		0	0
FIBI Bank	Commercial banks	Public	ISRAEL	2006	2006FIBI Bank	272	0.854857	0.605112	0.0060597	0.0742			0.0504498	0.0614014	0.606161	0.0619648	0.145687	0.0709065	0.0208861	0.394564	0.417199	0.369164	0.02537	0.62714	0.504009	0.787715	0.330316	3.72424	8	5	13	7	0.612518	0	0.6968			0.0580181	-0.0211419	0.708333	0.481061	1	0.818182	0.833333	0.5	0.875358	11.3657	0	0
Fransabank sal	Commercial banks	Private	LEBANON	2006	2006Fransabank sal	248	0.890902	0.162804	0.0103637							0.0933861	0.291526	0.636585	0.0684116	0.0267148	0.263993	0.188908	0.03004	0.57507	-0.0258057	-0.141949		3.53345	10	7	10	6	-0.707287	0	0.36		0.06	0.0155648		0.583333	0.594697	0.5	0.681818	0.666667	0.166667	-0.0885633	8.97833	0	0
Fransabank-Syria S.A.	Commercial banks	Public	SYRIAN ARAB REPUBLIC	2006	2006Fransabank-Syria S.A.	5												0.13146											0	0	0	0	-1.05211	0			0.51	0.05	-0.100241	0.25	0.714015	0.25	0.363636	0.833333	0.333333	0.875337		0	0
Future Bank B.S.C.	Commercial banks	Private	BAHRAIN	2006	2006Future Bank B.S.C.	82	0.873173	0.17119	0.0159186	0.1495						0.136418	0.797495	0.167019	0.835625	0.0820896	0.121951	0.0731707	0.02032	0.2561	-0.26096	-0.0149254			13	7	10	6	0.0636991	0	0.3333		0.3333	0.0646857	-0.0200747	0.625	0.776515	0.5	0.954545	0.833333	0.333333	0.875344	5.94856	0	0
Groupe Banque Centrale Populair	Commercial banks	Private	MOROCCO	2006	2006Groupe Banque Centrale Populair	275												0.173798											11	7	10	7	-0.368485	0				0.0757463	-0.0328476	0.75	0.801136	0.5	0.772727	0.833333	0.5	0.875347		0	0
Gulf Bank Algeria	Commercial banks	Private	Algeria	2006	2006Gulf Bank Algeria	93	0.706394	0.574826	0.0330556							0.41564	0.229041	0.114129	0.549712	0.0337516	0.527548	0.527548	0.08446	0.25169	0.0335213	0.0583155			13	3	8	4	-0.719575	0				0.0168449	-0.0231452	0.625	0.725379	0.5	0.681818	0.5	0.25	-1.05247	9.21951	0	0
Gulf Bank KSC (The)	Commercial banks	Public	KUWAIT	2006	2006Gulf Bank KSC (The)	243	0.847364	0.625197	0.0260837	0.147			0.0277756	0.0164508	0.625205	0.108987	0.29601	0.142571	0.174839	0.227555	0.29572	0.293126	0.03941	0.18807	-0.453202	-0.704765	0.311695	3.53847	9	8	7	8	0.23056	0			0.4649	0.0752025	-0.0305701	0.666667	0.82197	0.5	0.954545	0.833333	0.5	0.875345	8.30894	0	0
Gulf Commercial Bank	Commercial banks	Public	Iraq	2006	2006Gulf Commercial Bank	38												0.439214											0	0	0	0	-1.72471	0				0.101582	-0.53231	0.333333	0.399621	0	0.590909	0.25	0.166667	-2.49835		0	0
Gulf International Bank BSC	Commercial banks	Private	BAHRAIN	2006	2006Gulf International Bank BSC	258	0.770047	0.328597	0.0103077	0.0865			0.0100875	0.00227273	0.328597	0.0821553	0.311762	0.0776276	0.415124	0.0129462	0.376418	0.364331	0.0111	0.3552	-0.0290634	-0.0875547		3.50768	13	7	10	6	0.0636991	1			0.275	0.0646857	-0.0200747	0.625	0.776515	0.5	0.954545	0.833333	0.333333	0.875344	10.1181	0	0
Housing and Development Bank	Commercial banks	Public	EGYPT	2006	2006Housing and Development Bank	9	0.537267	0.477462	0.012075							0.0729962	0.114444	0.043297	0.0001225	0.784059	0.684837	0.397834	0.0187	0.60289	-0.0417635	-0.0874699	0.017923		0	0	0	0	-0.664254	0			0.0782	0.0685391	0.0764453	0.416667	0.840909	0.5	0.5	0.666667	0.333333	-0.0885676	9.11801	0	0
Housing Bank for Trade & Financ	Commercial banks	Public	JORDAN	2006	2006Housing Bank for Trade & Financ	220	0.767437	0.388052	0.0231196	0.3106			0.0242653	0.0349516	0.38811	0.25601	0.359415	0.400666	0.0461269	0.566405	0.428291	0.294204	0.04396	0.34185	0.0167965	0.0422241	0.655499	3.77973	13	8	9	6	-0.0592245	0			0.206	0.0809333	-0.0625172	0.791667	0.856061	0.5	0.818182	0.666667	0.5	-0.0885623	8.31779	0	0
Housing Bank for Trade and Fina	Commercial banks	Private	AlGERIA	2006	2006Housing Bank for Trade and Fina	27	0.414327	0.392228	0.0010843							0.485295	0.33661	0.0919981	0.15452	0.0648156	0.462167	0.371802	0.06026	0.71176	0.0239139	0.0609694			13	3	8	4	-0.719575	0	0.52			0.0168449	-0.0231452	0.625	0.725379	0.5	0.681818	0.5	0.25	-1.05247	9.04601	0	0
HSBC Bank Egypt S A E	Commercial banks	Private	EGYPT	2006	2006HSBC Bank Egypt S A E	198	0.868118	0.296613	0.0340557							0.121121	0.558607		0.0124162	0.398662	0.565791	0.38099	0.03628	0.30714	-0.485946	-0.0155877		0.52782	0	0	0	0	-0.664254	0	0.9453			0.0685391	0.0764453	0.416667	0.840909	0.5	0.5	0.666667	0.333333	-0.0885676	9.7835	0	0
HSBC Bank Middle East	Commercial banks	Private	UNITED ARAB EMIRATES	2006	2006HSBC Bank Middle East	60							0.0160398	0.0243728	0.542093			0.103933										-1.17791	12	7	8	8	0.451041	0				0.0983732		0.583333	0.856061	0.75	0.954545	0.666667	0.333333	-0.0885627		0	0
HSBC Bank Middle East Limited	Commercial banks	Private	UNITED ARAB EMIRATES	2006	2006HSBC Bank Middle East Limited	168							0.0160398	0.0243728	0.542093			0.0703942											12	7	8	8	0.451041	0				0.0983732		0.583333	0.856061	0.75	0.954545	0.666667	0.333333	-0.0885627		0	0
IBL Bank sal	Commercial banks	Private	LEBANON	2006	2006IBL Bank sal	179												0.094169											10	7	10	6	-0.707287	0				0.0155648		0.583333	0.594697	0.5	0.681818	0.666667	0.166667	-0.0885633		0	0
International Bank for Trade an	Commercial banks	Public	SYRIAN ARAB REPUBLIC	2006	2006International Bank for Trade an	44												0.201864											0	0	0	0	-1.05211	0	0.49		0.49	0.05	-0.100241	0.25	0.714015	0.25	0.363636	0.833333	0.333333	0.875337		0	0
International Bank of Qatar Q.S	Commercial banks	Private	QATAR	2006	2006International Bank of Qatar Q.S	206	0.785762	0.560491	0.0226048	0.216						0.234462	0.280634		0.0666565	0.197303	0.14799	0.147562	0.03617	0.35543	0.877913	0.0155795		2.75626	8	4	6	7	0.418997	0			0.8	0.261702	-0.118358	0.5	0.852273	0.5	0.818182	0.833333	0.416667	0.875342	8.80952	0	0
International Bank of Yemen YSC	Commercial banks	Private	Yemen	2006	2006International Bank of Yemen YSC	109												0.15069											0	0	0	0	-1.00539	0	0.15		0.15	0.0317041	-0.108448	0.666667	0.746212	0.25	0.636364	0.333333	0.333333	-2.01639		0	0
Invest Bank P.S.C.	Commercial banks	Public	UNITED ARAB EMIRATES	2006	2006Invest Bank P.S.C.	155	0.746789	0.579607	0.0275421							0.311306	0.358941	0.147846	0.0409342	0.100352	0.337114	0.259128	0.03655	0.2414	0.368587	0.534273		2.6449	12	7	8	8	0.451041	0	0.1502			0.0983732		0.583333	0.856061	0.75	0.954545	0.666667	0.333333	-0.0885627	8.76025	0	0
Iraqi Middle East Investment Ba	Commercial banks	Public	Iraq	2006	2006Iraqi Middle East Investment Ba	16	0.799464		0.0189809							0.135745	0.535818	0.160287	0.998585	0.01	0.0778806	0.0389403	0.07819	0.5445	0.0199335			-0.477121	0	0	0	0	-1.72471	0				0.101582	-0.53231	0.333333	0.399621	0	0.590909	0.25	0.166667	-2.49835	12.6095	0	0
Israel Discount Bank LTD	Commercial banks	Public	ISRAEL	2006	2006Israel Discount Bank LTD	294	0.853297	0.554122	0.0056578	0.079			0.0633346	0.08254	0.556358	0.0543714	0.175473	0.0886506	0.0572987	0.419237	0.445926	0.38364	0.02512	0.81639	0.0208995	0.0350977	0.243067	3.65424	8	5	13	7	0.612518	0			0.0578	0.0580181	-0.0211419	0.708333	0.481061	1	0.818182	0.833333	0.5	0.875358	11.9969	0	0
Jammal Trust Bank SAL	Commercial banks	Private	Lebanon	2006	2006Jammal Trust Bank SAL	53												0.128503											10	7	10	6	-0.707287	0				0.0155648		0.583333	0.594697	0.5	0.681818	0.666667	0.166667	-0.0885633		0	0
Jordan Ahli Bank Plc	Commercial banks	Public	JORDAN	2006	2006Jordan Ahli Bank Plc	137	0.762868	0.357077	0.0116039	0.1726						0.139192	0.453585	0.129705	0.199247	0.325396	0.565789	0.378947	0.03225	0.56974	0.28148	0.663058	0.702905	2.86413	13	8	9	6	-0.0592245	0		0.0633	0.1071	0.0809333	-0.0625172	0.791667	0.856061	0.5	0.818182	0.666667	0.5	-0.0885623	7.4621	0	0
Jordan Commercial Bank	Commercial banks	Public	JORDAN	2006	2006Jordan Commercial Bank	111	0.724864	0.530982	0.0208496	0.144						0.172493	0.305339	0.0803	0.0817204	0.177906	0.359223	0.228155	0.04117	0.58738	0.428683	0.74551	0.616695	2.69937	13	8	9	6	-0.0592245	1			0.49	0.0809333	-0.0625172	0.791667	0.856061	0.5	0.818182	0.666667	0.5	-0.0885623	6.24066	0	0
Jordan Kuwait Bank	Commercial banks	Public	JORDAN	2006	2006Jordan Kuwait Bank	152												0.0625315									0.286688		13	8	9	6	-0.0592245	0			0.44	0.0809333	-0.0625172	0.791667	0.856061	0.5	0.818182	0.666667	0.5	-0.0885623		0	0
Lebanese Swiss Bank SAL (The)	Commercial banks	Private	Lebanon	2006	2006Lebanese Swiss Bank SAL (The)	102	0.87233	0.177804	0.013156	0.3916						0.120295	0.582943	0.0817766	0.0338563	0.0109015	0.344881	0.237591	0.03636	0.41572	-0.0247862	-0.12588		3.6126	10	7	10	6	-0.707287	0				0.0155648		0.583333	0.594697	0.5	0.681818	0.666667	0.166667	-0.0885633	6.4517	0	0
Mashreqbank PSC	Commercial banks	Public	UNITED ARAB EMIRATES	2006	2006Mashreqbank PSC	271	0.733883	0.518128	0.0289488	0.1729			0.030465	0.0131761	0.518128	0.162903	0.371083	0.0859796	0.167805	0.478321	0.771277	0.687973	0.01829	0.36484	-0.0160419	-0.0300161		3.33239	12	7	8	8	0.451041	0				0.0983732		0.583333	0.856061	0.75	0.954545	0.666667	0.333333	-0.0885627	10.9463	0	0
Mercantile Discount Bank Ltd.	Commercial banks	Private	ISRAEL	2006	2006Mercantile Discount Bank Ltd.	196	0.862491	0.731542	0.0035407	0.086						0.0721932	0.135593	0.101152	0.0252372	0.145651	0.359064	0.354386	0.03444	0.71111	0.713954	0.928722		3.76343	8	5	13	7	0.612518	0	1			0.0580181	-0.0211419	0.708333	0.481061	1	0.818182	0.833333	0.5	0.875358	9.75429	0	0
Mizrahi Tefahot Bank Ltd.	Commercial banks	Public	ISRAEL	2006	2006Mizrahi Tefahot Bank Ltd.	295	0.847061	0.772448	0.0071034	0.0667			0.0392847	0.0503974	0.772927	0.0592958	0.119609	0.169306	0.0448902	0.0827185	0.388195	0.37945	0.02372	0.66115	-0.4673	-0.581132	0.293596	4.10474	8	5	13	7	0.612518	0		0.0037	0.5368	0.0580181	-0.0211419	0.708333	0.481061	1	0.818182	0.833333	0.5	0.875358	11.4133	0	0
National Bank of Bahrain	Commercial banks	Public	BAHRAIN	2006	2006National Bank of Bahrain	197	0.850811	0.467848	0.0220115	0.2146						0.15272	0.275591	0.100542	0.158803	0.584084	0.326389	0.279514	0.02754	0.35938	-0.19685	-0.412913		4.20199	13	7	10	6	0.0636991	1				0.0646857	-0.0200747	0.625	0.776515	0.5	0.954545	0.833333	0.333333	0.875344	7.4244	0	0
National Bank of Egypt	Commercial banks	Private	EGYPT	2006	2006National Bank of Egypt	301	0.868421	0.38519	0.0019559	0.074			0.127766		0.380808	0.0384911	0.335645	0.0626928	0.0344632	0.542988	0.417833	0.402896	0.012	0.47591	-0.0491786	-0.109767		3.914	0	0	0	0	-0.664254	0	1	1		0.0685391	0.0764453	0.416667	0.840909	0.5	0.5	0.666667	0.333333	-0.0885676	12.1286	0	0
National Bank of Fujairah PJSC	Commercial banks	Public	UNITED ARAB EMIRATES	2006	2006National Bank of Fujairah PJSC	200	0.791896	0.626838	0.0292889				0.0203765	0.0155351	0.58946	0.222284	0.354967	0.131775	0.105805	0.243118	0.503448	0.438218	0.0292	0.2908	-0.506638	-0.79177	0.01	3.34087	12	7	8	8	0.451041	1	0.3928			0.0983732		0.583333	0.856061	0.75	0.954545	0.666667	0.333333	-0.0885627	9.00114	0	0
National Bank of Kuwait S.A.K.	Commercial banks	Public	KUWAIT	2006	2006National Bank of Kuwait S.A.K.	302	0.845802	0.545662	0.0321335	0.1801			0.0288146	0.0120206	0.545669	0.156007	0.34943	0.181085	0.344575	0.302071	0.334093	0.32574	0.03886	0.25006	0.601395	0.0107037		3.58795	9	8	7	8	0.23056	0				0.0752025	-0.0305701	0.666667	0.82197	0.5	0.954545	0.833333	0.5	0.875345	8.9744	0	0
National Bank of Oman (SAOG)	Commercial banks	Public	OMAN	2006	2006National Bank of Oman (SAOG)	203	0.770418	0.650222	0.0280857	0.2116						0.205614	0.26469	0.240122	0.0207459	0.119953	0.577143	0.321905	0.0393	0.44952	0.0105322	0.0147994		2.75079	10	7	12	7	0.207539	0	0.3485		0.3485	0.0537207	-0.0320413	0.5	0.844697	0.5	0.954545	0.833333	0.416667	0.875342	6.98694	0	0
National Bank of Ras Al-Khaimah	Commercial banks	Public	UnITED ARAB EMIRATES	2006	2006National Bank of Ras Al-Khaimah	218							0.0278443	0.0247072	0.770555			0.105318									0.01		12	7	8	8	0.451041	0	0.5275			0.0983732		0.583333	0.856061	0.75	0.954545	0.666667	0.333333	-0.0885627		0	0
National Bank of Umm Al-Qaiwain	Commercial banks	Public	UNITED ARAB EMIRATES	2006	2006National Bank of Umm Al-Qaiwain	143	0.510816	0.797763	0.0170272	0.194						0.376755	0.117294	0.286925	0.0029924	0.0830707	-0.158766	0.209594	0.0553	0.38549	0.0276499	0.0338682	0.011427	2.63417	12	7	8	8	0.451041	0	0.3			0.0983732		0.583333	0.856061	0.75	0.954545	0.666667	0.333333	-0.0885627	8.55028	0	0
National Bank of Yemen	Commercial banks	Private	Yemen	2006	2006National Bank of Yemen	37	0.861863	0.085173	0.0204616							0.0989281	0.409831		0.0013878	0.0434437	0.412713	0.258816	0.04959	0.20924	-0.336143	-0.0318698		3.7589	0	0	0	0	-1.00539	0				0.0317041	-0.108448	0.666667	0.746212	0.25	0.636364	0.333333	0.333333	-2.01639	11.3298	0	0
National Commercial Bank (The)	Commercial banks	Public	SAUDI ARABIA	2006	2006National Commercial Bank (The)	308	0.798981	0.496091	0.0402887	0.2557			0.0363954	0.0206656	0.496092	0.182218	0.104321	0.12176	0.0555197	0.742281	0.397602	0.382287	0.04068	0.26787	0.0155896	0.0302812		2.57989	13	4	11	7	-0.448599	0	0.693			0.0557675	-0.0220735	0.458333	0.799242	0.5	0.909091	0.833333	0.333333	0.875342	11.9557	0	0
National Credit Bank (Closed Sh	Commercial banks	Public	SYRIAN ARAB REPUBLIC	2006	2006National Credit Bank (Closed Sh	39	0.848597	0.273095	2.81e-05							0.167234	0.666717	0.108436	0.108874	0.0102929	-0.181557	0.14933	0.03012	0.88258	-0.37498	-0.0137308		-0.477121	0	0	0	0	-1.05211	0				0.05	-0.100241	0.25	0.714015	0.25	0.363636	0.833333	0.333333	0.875337	9.78626	0	0
Natixis Algerie	Commercial banks	Private	AlGERIA	2006	2006Natixis Algerie	68	0.755	0.502589	0.0068484							0.124555	0.13494	0.0895381	0.571367	0.0011496			0.08589		0.031412	0.0625005		-0.195485	13	3	8	4	-0.719575	0	1			0.0168449	-0.0231452	0.625	0.725379	0.5	0.681818	0.5	0.25	-1.05247	10.21	0	0
Oman Arab Bank SAOC	Commercial banks	Private	Oman	2006	2006Oman Arab Bank SAOC	174	0.811806	0.613805	0.0279423	0.126						0.156926	0.3453	0.0688935	0.101892	0.260806	0.284768	0.264901	0.04816	0.43377	0.0272021	0.0426458		3.54792	10	7	12	7	0.207539	0	0.5099			0.0537207	-0.0320413	0.5	0.844697	0.5	0.954545	0.833333	0.416667	0.875342	6.29231	0	0
Qatar National Bank	Commercial banks	Public	Qatar	2006	2006Qatar National Bank	309	0.865463	0.645055	0.0278791	0.145			0.00642635	0.0118859	0.645055	0.133806	0.212968	0.0875696	0.100849	0.190797	0.401192	0.359862	0.02945	0.29652	-0.42058	-0.645374		3.65244	8	4	6	7	0.418997	0	0.5			0.261702	-0.118358	0.5	0.852273	0.5	0.818182	0.833333	0.416667	0.875342	11.1797	0	0
Qatar National Bank Tunisia	Commercial banks	Private	TUNISIA	2006	2006Qatar National Bank Tunisia	14	0.475028	0.598224	0.0066593							0.553448	0.172031	0.0551356	0.0023364	0.0946197	0.195122	0.170732	0.04996	0.80488	0.0133185	0.0222635			12	7	11	5	-0.0686326	0				0.052442	-0.0449051	0.5	0.878788	0.5	0.681818	0.833333	0.333333	0.875342	4.50092	0	0
QNB Al Ahli	Commercial banks	Public	EGYPT	2006	2006QNB Al Ahli	240												0.199931									0.388894		0	0	0	0	-0.664254	0				0.0685391	0.0764453	0.416667	0.840909	0.5	0.5	0.666667	0.333333	-0.0885676		0	0
Quds Bank Public Shareholding C	Commercial banks	Private	PALESTINIAN TERRITORIES	2006	2006Quds Bank Public Shareholding C	32												0.113999											0	0	0	0	0	0			0.05			0	0	0	0	0	0	0		0	0
Riyad Bank	Commercial banks	Public	SAUDI ARABIA	2006	2006Riyad Bank	297	0.822824	0.555047	0.0309374	0.1631			0.0275263	0.0155712	0.555046	0.146202	0.115804	0.0736087	0.105573	0.52081	0.426496	0.401158	0.0362	0.32848	0.365364	0.640138	0.0122437	3.43496	13	4	11	7	-0.448599	0				0.0557675	-0.0220735	0.458333	0.799242	0.5	0.909091	0.833333	0.333333	0.875342	11.4512	0	0
Samba Financial Group	Commercial banks	Public	SAUDI ARABIA	2006	2006Samba Financial Group	300	0.811526	0.540481	0.0420143	0.1641			0.0398916	0.0218688	0.540481	0.140731	0.147632	0.0931783	0.0574844	0.558632	0.448072	0.408594	0.04033	0.24732	0.0129904	0.0230761	0.448443	3.36096	13	4	11	7	-0.448599	0			0.0234	0.0557675	-0.0220735	0.458333	0.799242	0.5	0.909091	0.833333	0.333333	0.875342	11.7282	0	0
Saradar Bank SAL	Commercial banks	Private	Lebanon	2006	2006Saradar Bank SAL	13	0.863514	0.147595	-0.016448							0.130498	0.281697	0.20916	0.0521365	0.0312417	0.565635	0.441836	0.02106	0.146069	-0.0384598	-0.260576		3.11838	10	7	10	6	-0.707287	0				0.0155648		0.583333	0.594697	0.5	0.681818	0.666667	0.166667	-0.0885633	5.38292	0	0
Saudi British Bank JSC (The)	Commercial banks	Public	SAUDI ARABIA	2006	2006Saudi British Bank JSC (The)	291	0.795828	0.549949	0.0393875	0.179			0.011588	0.00384415	0.549949	0.138742	0.141632	0.0944067	0.0353543	0.514863	0.438638	0.407432	0.04198	0.30073	0.0111622	0.0200615		3.38012	13	4	11	7	-0.448599	0			0.6	0.0557675	-0.0220735	0.458333	0.799242	0.5	0.909091	0.833333	0.333333	0.875342	11.254	0	0
Saudi Hollandi Bank	Commercial banks	Private	SAUDI ARABIA	2006	2006Saudi Hollandi Bank	267	0.871031	0.566535	0.0203851	0.1235	0.177105	0.113701			0.566535	0.100223	0.189283	0.107358	0.203831	0.388843	0.420212	0.393907	0.0292	0.33138	-0.659819	-0.0113138		3.4746	13	4	11	7	-0.448599	0				0.0557675	-0.0220735	0.458333	0.799242	0.5	0.909091	0.833333	0.333333	0.875342	10.7524	0	0
Saudi Investment Bank (The)	Commercial banks	Public	SAUDI ARABIA	2006	2006Saudi Investment Bank (The)	262	0.792709	0.506586	0.0491203	0.23			0.0362056	0.0101223	0.506585	0.172237	0.175311	0.0876067	0.137347	0.552165	0.583405	0.583405	0.02776	0.17737	-0.0100356	-0.019093	0.742086	3.825	13	4	11	7	-0.448599	0			0.075	0.0557675	-0.0220735	0.458333	0.799242	0.5	0.909091	0.833333	0.333333	0.875342	10.6175	0	0
Société Arabe Internationale de	Commercial banks	Public	EGYPT	2006	2006Société Arabe Internationale de	187	0.764462	0.327264	0.0180917							0.206786	0.303296	0.396165	0.000603	0.922671	0.528846	0.423077	0.02331	0.49679	-0.0247753	-0.0667702		0.748999	0	0	0	0	-0.664254	0				0.0685391	0.0764453	0.416667	0.840909	0.5	0.5	0.666667	0.333333	-0.0885676	6.76596	0	0
Société Générale Algérie	Commercial banks	Private	AlGERIA	2006	2006Société Générale Algérie	113	0.731442	0.523916	0.0097837							0.0586381	0.40347		0.111502	0.01029	0.290309	0.290309	0.08543	0.63675	0.0271579	0.0518364		-0.259265	13	3	8	4	-0.719575	0	1			0.0168449	-0.0231452	0.625	0.725379	0.5	0.681818	0.5	0.25	-1.05247	11.0775	0	0
Société Générale de Banque au L	Commercial banks	Private	LEBANON	2006	2006Société Générale de Banque au L	238	0.908224	0.515767	0.0035733	0.1304						0.0537299	0.211952	0.0913301	0.103718	0.318599	0.425081	0.369381	0.02238	0.63597	-0.964962	-0.0173158			10	7	10	6	-0.707287	0				0.0155648		0.583333	0.594697	0.5	0.681818	0.666667	0.166667	-0.0885633	8.39422	0	0
Société générale de Banque-Jord	Commercial banks	Public	JORDAN	2006	2006Société générale de Banque-Jord	98	0.788698	0.611179	0.0202703	0.2467						0.18314	0.355651	0.125441	0.134735	0.0057361	0.5625	0.375	0.04649	0.53125	0.0110565	0.0172084	0.01	2.7911	13	8	9	6	-0.0592245	0			0.5007	0.0809333	-0.0625172	0.791667	0.856061	0.5	0.818182	0.666667	0.5	-0.0885623	5.09252	0	0
Société Générale Marocaine de B	Commercial banks	Private	MOROCCO	2006	2006Société Générale Marocaine de B	204												0.103807											11	7	10	7	-0.368485	0	0.5191		0.5191	0.0757463	-0.0328476	0.75	0.801136	0.5	0.772727	0.833333	0.5	0.875347		0	0
Société Tunisienne de Banque	Commercial banks	Public	TUNISIA	2006	2006Société Tunisienne de Banque	153	0.678011	0.765791	0.0052185							0.112144	0.0944322	0.183788	0.0624942	0.0762903	0.610301	0.458979	0.02894	0.59572	-0.417897	-0.545706	0.616335	-0.266948	12	7	11	5	-0.0686326	1	0.248			0.052442	-0.0449051	0.5	0.878788	0.5	0.681818	0.833333	0.333333	0.875342	8.47841	0	0
Suez Canal Bank	Commercial banks	Public	EGYPT	2006	2006Suez Canal Bank	128	0.873221	0.478975								0.0915114	0.19705	0.0852359	0.04396	0.446255	0.993861	0.565547	0.01019	0.38787	-0.0477939	-0.0739927	0.0100991	2.83509	0	0	0	0	-0.664254	0	0.3304		0.2	0.0685391	0.0764453	0.416667	0.840909	0.5	0.5	0.666667	0.333333	-0.0885676	9.41384	0	0
Syria Gulf Bank SA	Commercial banks	Public	SYRIAN ARAB REPUBLIC	2006	2006Syria Gulf Bank SA	311												0.0979877											0	0	0	0	-1.05211	0			0.26	0.05	-0.100241	0.25	0.714015	0.25	0.363636	0.833333	0.333333	0.875337		0	0
The Commercial Bank (QSC)	Commercial banks	Public	QATAR	2006	2006The Commercial Bank (QSC)	279	0.655625	0.571835	0.0284176	0.1469			0.00803694	0.0081141	0.571836	0.227748	0.214488	0.169751	0.135379	0.32084	0.466084	0.391483	0.029	0.2654	-0.0998093	-0.17314	0.0162312	3.35866	8	4	6	7	0.418997	0			0.62	0.261702	-0.118358	0.5	0.852273	0.5	0.818182	0.833333	0.416667	0.875342	10.3208	0	0
The National Bank of Kuwait - E	Commercial banks	Public	EGYPT	2006	2006The National Bank of Kuwait - E	170	0.86336	0.513315	0.0093968							0.115045	0.158791	0.0879712	0.0249203	0.510659	0.293866	0.326676	0.03049	0.77437	-0.0332761	-0.0572679	0.011427	2.17084	0	0	0	0	-0.664254	0				0.0685391	0.0764453	0.416667	0.840909	0.5	0.5	0.666667	0.333333	-0.0885676	9.21705	0	0
Tunis International Bank	Commercial banks	Private	TUNISIA	2006	2006Tunis International Bank	17	0.833833	0.256511	0.0311132							0.165771	0.534224	0.368315	0.454395	0.719618	0.724868	0.650794	0.01242	0.26984	-0.691404	-0.0260417			12	7	11	5	-0.0686326	0			0.77	0.052442	-0.0449051	0.5	0.878788	0.5	0.681818	0.833333	0.333333	0.875342	6.07281	0	0
Union Bancaire pour le Commerce	Commercial banks	Public	TUNISIA	2006	2006Union Bancaire pour le Commerce	86	0.763779	0.732213	0.0111783							0.139378	0.160293	0.115527	0.129694	0.0971521	0.586599	0.471555	0.034	0.69659	0.520247	0.632857	0.214003	-0.200464	12	7	11	5	-0.0686326	0				0.052442	-0.0449051	0.5	0.878788	0.5	0.681818	0.833333	0.333333	0.875342	7.2601	0	0
Union Bank of Israel Ltd	Commercial banks	Public	ISRAEL	2006	2006Union Bank of Israel Ltd	216	0.879886	0.597209	0.0041896	0.0868						0.053705	0.181607		0.0028333	0.348091	0.380597	0.329602	0.02174	0.70771	0.401648	0.637994	0.421677	3.62114	8	5	13	7	0.612518	0				0.0580181	-0.0211419	0.708333	0.481061	1	0.818182	0.833333	0.5	0.875358	10.2709	0	0
Union Internationale de Banques	Commercial banks	Public	TUNISIA	2006	2006Union Internationale de Banques	110	0.872335	0.760984	-0.0008077							0.0947244	0.12255	0.0824068	0.0825875	0.0762102	0.44186	0.438953	0.02306	0.78198	-0.463063	-0.495021	0.103939		12	7	11	5	-0.0686326	0	0.5234		0.5234	0.052442	-0.0449051	0.5	0.878788	0.5	0.681818	0.833333	0.333333	0.875342	7.52682	0	0
Union National Bank - Egypt SAE	Commercial banks	Public	EGYPT	2006	2006Union National Bank - Egypt SAE	95	0.99	0.354244	-0.0462425							-0.111643	0.200772	0.330572	9.81e-05	0.560993	0.0122704	0.918367	0.177	0.76276	-0.0628369	-0.0927964	0.01	-0.0533717	0	0	0	0	-0.664254	0	0.948		0.948	0.0685391	0.0764453	0.416667	0.840909	0.5	0.5	0.666667	0.333333	-0.0885676	7.5455	0	0
United Arab Bank PJSC	Commercial banks	Public	UnITED ARAB EMIRATES	2006	2006United Arab Bank PJSC	189							0.0281845	0.0315318	0.697534														12	7	8	8	0.451041	0				0.0983732		0.583333	0.856061	0.75	0.954545	0.666667	0.333333	-0.0885627		0	0
United Bank (The)	Commercial banks	Private	EGYPT	2006	2006United Bank (The)	144												0.115074											0	0	0	0	-0.664254	0				0.0685391	0.0764453	0.416667	0.840909	0.5	0.5	0.666667	0.333333	-0.0885676		0	0
United Bank for Investment	Commercial banks	Public	Iraq	2006	2006United Bank for Investment	10												0.0599876											0	0	0	0	-1.72471	0				0.101582	-0.53231	0.333333	0.399621	0	0.590909	0.25	0.166667	-2.49835		0	0
United Gulf Bank (BSC) EC	Commercial banks	Public	BAHRAIN	2006	2006United Gulf Bank (BSC) EC	124	0.474369	0.13111	0.0510486	0.221						0.337297	0.361765	0.112199	0.648821	0.0200684	0.0133636	0.784835	-1.048	0.34608	-0.0367975	-0.274865	0.01	2.94284	13	7	10	6	0.0636991	0	0.7792		0.7792	0.0646857	-0.0200747	0.625	0.776515	0.5	0.954545	0.833333	0.333333	0.875344	7.76247	0	0
A_Ayan Leasing & Investment Com	Islamic banks	Public	KUWAIT	2006	2006A_Ayan Leasing & Investment Com	67	0.661542	0.238837	0.0406487				0.190682	0.11254	0.238887	0.34276	0.135847	0.121625	0.0939191	0.010982	0.638677	0.335878	0.0775	0.60814	-0.0107414	-0.0417349	0.546515	-0.477121	9	8	7	8	0.23056	0			0.038	0.0752025	-0.0305701	0.666667	0.82197	0.5	0.954545	0.833333	0.5	0.875345	6.16289	0	1
ABC Islamic Bank (E.C.)	Islamic banks	Private	BAHRAIN	2006	2006ABC Islamic Bank (E.C.)	75	0.168104	0.663671	0.0064375							0.142837	0.0024292		0.888006	0.488751	0.311927	0.311927	0.01055	0.46789	-0.0239281	-0.0360344		-0.477121	13	7	10	6	0.0636991	0	1			0.0646857	-0.0200747	0.625	0.776515	0.5	0.954545	0.833333	0.333333	0.875344	6.71332	0	1
Abu Dhabi Islamic Bank	Islamic banks	Public	uNITED ARAB EMIRATES	2006	2006Abu Dhabi Islamic Bank	130																					0.01		12	7	8	8	0.451041	0				0.0983732		0.583333	0.856061	0.75	0.954545	0.666667	0.333333	-0.0885627		0	1
Abu Dhabi Islamic Bank - Public	Islamic banks	Public	UNITED ARAB EMIRATES	2006	2006Abu Dhabi Islamic Bank - Public	273	0.803733	0.563143	0.0157617				0.0119329	0.00679816	0.563143	0.0826233	0.329765		0.183274	0.158963	0.353837	0.290249	0.02606	0.37451	-0.0174564	-0.0306283	0.0107108	3.02918	12	7	8	8	0.451041	0			0.58	0.0983732		0.583333	0.856061	0.75	0.954545	0.666667	0.333333	-0.0885627	10.4993	0	1
Ahli United Bank KSC	Islamic banks	Public	KUWAIT	2006	2006Ahli United Bank KSC	228	0.829636	0.478387	0.0256038	0.1469			0.0400511	0.0326979	0.478379	0.153602	0.412667	0.705843	0.332542	0.489964	0.419146	0.40621	0.02722	0.32212	-0.0116617	-0.0234009		3.40238	9	8	7	8	0.23056	0	0.75			0.0752025	-0.0305701	0.666667	0.82197	0.5	0.954545	0.833333	0.5	0.875345	7.56496	0	1
Ajman Bank	Islamic banks	Private	unITED ARAB EMIRATES	2006	2006Ajman Bank	148																							12	7	8	8	0.451041	0				0.0983732		0.583333	0.856061	0.75	0.954545	0.666667	0.333333	-0.0885627		0	1
Al Baraka Bank Egypt SAE	Islamic banks	Private	EGYPT	2006	2006Al Baraka Bank Egypt SAE	145	0.893258	0.455354	0.0005585							0.0773713	0.0927109	0.888337	0.0057644	0.813041	0.417752	0.348534	0.01352	0.51547	-0.0411246	-0.0832368		-0.0119865	0	0	0	0	-0.664254	0	0.7368		0.7368	0.0685391	0.0764453	0.416667	0.840909	0.5	0.5	0.666667	0.333333	-0.0885676	8.90124	0	1
Al Baraka Bank Syria SA	Islamic banks	Private	SYRIAN ARAB REPUBLIC	2006	2006Al Baraka Bank Syria SA	103																							0	0	0	0	-1.05211	0				0.05	-0.100241	0.25	0.714015	0.25	0.363636	0.833333	0.333333	0.875337		0	1
Al Rajhi Bank Public Joint Stoc	Islamic banks	Public	SAUDI ARABIA	2006	2006Al Rajhi Bank Public Joint Stoc	303	0.754268	0.665831	0.069404	0.253			0.0472035	0.0297724	0.657407	0.237324	0.287124	0.997777	0.0437675	0.0059204	0.324191	0.271559	0.07856	0.20866	0.0569706	0.082352	0.0158358	2.33571	13	4	11	7	-0.448599	0				0.0557675	-0.0220735	0.458333	0.799242	0.5	0.909091	0.833333	0.333333	0.875342	11.5637	0	1
Albaraka Bank Tunisia	Islamic banks	Private	TUNISIA	2006	2006Albaraka Bank Tunisia	42																							12	7	11	5	-0.0686326	0	0.784			0.052442	-0.0449051	0.5	0.878788	0.5	0.681818	0.833333	0.333333	0.875342		0	1
Albaraka Banking Group B.S.C.	Islamic banks	Public	BAHRAIN	2006	2006Albaraka Banking Group B.S.C.	261	0.80604	0.595046	0.0162212	0.293						0.188801	0.238742	0.111929	0.018758	0.197577	0.52509	0.393668	0.03304	0.49881	-0.022437	-0.0364283		-0.20152	13	7	10	6	0.0636991	0	0.3011		0.3011	0.0646857	-0.0200747	0.625	0.776515	0.5	0.954545	0.833333	0.333333	0.875344	8.93929	0	1
Albaraka Islamic Bank BSC	Islamic banks	Private	BAHRAIN	2006	2006Albaraka Islamic Bank BSC	105												0.120725											13	7	10	6	0.0636991	0	0.783		0.1	0.0646857	-0.0200747	0.625	0.776515	0.5	0.954545	0.833333	0.333333	0.875344		0	1
Al-Salam Bank-Bahrain B.S.C.	Islamic banks	Public	BAHRAIN	2006	2006Al-Salam Bank-Bahrain B.S.C.	163												0.155109									0.01		13	7	10	6	0.0636991	0			0.05	0.0646857	-0.0200747	0.625	0.776515	0.5	0.954545	0.833333	0.333333	0.875344		0	1
Amlak Finance PJSC	Islamic banks	Public	UNITED ARAB EMIRATES	2006	2006Amlak Finance PJSC	106	0.497127	0.821311	0.0258412		0.111473	0.351559	0.0104226		0.817617	0.539696	0.0534858	0.40774		0.130789	0.414556	0.267619	0.0322	0.39936	-0.489477	-0.592426		2.93835	12	7	8	8	0.451041	0	0.4808			0.0983732		0.583333	0.856061	0.75	0.954545	0.666667	0.333333	-0.0885627	8.52639	0	1
Ansar Bank	Islamic banks	Public	Iran	2006	2006Ansar Bank	191												0.566693											0	0	0	0	-0.993973	0				0.0570425	-0.119396	0.791667	0.668561	0.5	0.5	0.666667	0.333333	-0.0885598		0	1
Arab Islamic Bank	Islamic banks	Private	PALESTINIAN TERRITORIES	2006	2006Arab Islamic Bank	28	0.390055	0.422901	0.017792							0.183585	0.314325	0.247978	0.440936	0.381484	0.943396	0.5	0.03696	0.57547	0.0164234	0.0385027		-0.345768	0	0	0	0	0	0						0	0	0	0	0	0	0	5.38999	0	1
Arcapita Bank B.S.C.	Islamic banks	Private	BAHRAIN	2006	2006Arcapita Bank B.S.C.	146	0.55405	0.0520368	0.0507442	0.31	0.482548	0.0299708			0.0520368	0.516494	0.114932	0.0903793	0.894547	0.124045	0.258165	0.14339	0.15953	0.49487	0.10171	0.195458		2.343	13	7	10	6	0.0636991	0	0.81			0.0646857	-0.0200747	0.625	0.776515	0.5	0.954545	0.833333	0.333333	0.875344	7.90386	0	1
Bahrain Islamic Bank B.S.C.	Islamic banks	Public	BAHRAIN	2006	2006Bahrain Islamic Bank B.S.C.	120	0.814433	0.277663	0.0300115				0.0204756		0.215366	0.207135	0.446735		0.418847	0.941419	0.593458	0.411215	0.0332	0.3785	-0.160367	-0.577558		-0.314644	13	7	10	6	0.0636991	0				0.0646857	-0.0200747	0.625	0.776515	0.5	0.954545	0.833333	0.333333	0.875344	6.07879	0	1
Bank AlJazira JSC	Islamic banks	Public	SAUDI ARABIA	2006	2006Bank AlJazira JSC	239	0.705834	0.399105	0.125521	0.402			0.0537491	0.0311316	0.399107	0.370773	0.519999		0.0156528	0.185973	0.816089	0.811501	0.03789	0.2015	0.0140012	0.033196	0.0113216	2.89077	13	4	11	7	-0.448599	0				0.0557675	-0.0220735	0.458333	0.799242	0.5	0.909091	0.833333	0.333333	0.875342	9.66224	0	1
Bank Alkhair BSC	Islamic banks	Private	BAHRAIN	2006	2006Bank Alkhair BSC	18		0.0951244	0.102625	0.6787						0.0648214	0.357654			0.0335541	0.0113752	0.967115	0.01248	0.55007	0.750085	0.078853		-0.477121	13	7	10	6	0.0636991	0				0.0646857	-0.0200747	0.625	0.776515	0.5	0.954545	0.833333	0.333333	0.875344	5.6812	0	1
Bank Mellat	Islamic banks	Public	Iran	2006	2006Bank Mellat	293	0.728968	0.534795	0.0043099							0.0802772	0.175002	0.167763	0.23065	0.348498	0.155852	0.139684	0.04545	0.82898	0.80022	0.0149631	0.0102477	-0.19112	0	0	0	0	-0.993973	0				0.0570425	-0.119396	0.791667	0.668561	0.5	0.5	0.666667	0.333333	-0.0885598	12.3848	0	1
Bank Nizwa SAOG	Islamic banks	Public	oMAN	2006	2006Bank Nizwa SAOG	52																							10	7	12	7	0.207539	0				0.0537207	-0.0320413	0.5	0.844697	0.5	0.954545	0.833333	0.416667	0.875342		0	1
Bank Pasargad	Islamic banks	Private	Iran	2006	2006Bank Pasargad	244												0.16546											0	0	0	0	-0.993973	0				0.0570425	-0.119396	0.791667	0.668561	0.5	0.5	0.666667	0.333333	-0.0885598		0	1
Bank Saderat Iran	Islamic banks	Public	Iran	2006	2006Bank Saderat Iran	278	0.295196	0.576928	0.0162616							0.135487	0.16672	0.0586706	0.287839	0.106509	0.0281186	0.014559	-4.29	0.70793	-0.0727964	-0.126179		-0.0195441	0	0	0	0	-0.993973	0				0.0570425	-0.119396	0.791667	0.668561	0.5	0.5	0.666667	0.333333	-0.0885598	12.4484	0	1
Bank Sarmayeh	Islamic banks	Private	Iran	2006	2006Bank Sarmayeh	173												0.0562061											0	0	0	0	-0.993973	0				0.0570425	-0.119396	0.791667	0.668561	0.5	0.5	0.666667	0.333333	-0.0885598		0	1
Bank Sepah	Islamic banks	Private	Iran	2006	2006Bank Sepah	251	0.663448	0.510162	0.0001429							0.100321	0.232699		0.0772282	0.0485463	0.535918	0.315966	0.04975	0.71762	-0.534018	-0.0100592		-0.0627013	0	0	0	0	-0.993973	0				0.0570425	-0.119396	0.791667	0.668561	0.5	0.5	0.666667	0.333333	-0.0885598	11.9396	0	1
Bank Tejarat	Islamic banks	Public	Iran	2006	2006Bank Tejarat	277	0.644598	0.626473	0.0046836							0.0822594	0.2913		0.133834	0.191668	0.368162	0.275975	0.03168	0.46721	-0.504188	-0.804108		0.148514	0	0	0	0	-0.993973	0				0.0570425	-0.119396	0.791667	0.668561	0.5	0.5	0.666667	0.333333	-0.0885598	12.23	0	1
Banque Zitouna	Islamic banks	Private	TUNISIA	2006	2006Banque Zitouna	51												0.170242											12	7	11	5	-0.0686326	0				0.052442	-0.0449051	0.5	0.878788	0.5	0.681818	0.833333	0.333333	0.875342		0	1
Barwa Bank	Islamic banks	Private	QATAR	2006	2006Barwa Bank	225												0.10653											8	4	6	7	0.418997	0				0.261702	-0.118358	0.5	0.852273	0.5	0.818182	0.833333	0.416667	0.875342		0	1
Boubyan Bank KSCP	Islamic banks	Public	KUWAIT	2006	2006Boubyan Bank KSCP	215	0.745191	0.135634	0.0204244				0.0166288		0.244833	0.313623	0.7674		0.551357	0.378723	0.381818	0.318182	0.03838	0.43636	0.0122943	0.0879433	0.01	-0.477121	9	8	7	8	0.23056	1				0.0752025	-0.0305701	0.666667	0.82197	0.5	0.954545	0.833333	0.5	0.875345	6.22317	0	1
Cham Islamic Bank SA	Islamic banks	Private	SYRIAN ARAB REPUBLIC	2006	2006Cham Islamic Bank SA	26																							0	0	0	0	-1.05211	0	0.1		0.1	0.05	-0.100241	0.25	0.714015	0.25	0.363636	0.833333	0.333333	0.875337		0	1
Cihan Bank for Islamic Investme	Islamic banks	Private	Iraq	2006	2006Cihan Bank for Islamic Investme	25												0.70716											0	0	0	0	-1.72471	0				0.101582	-0.53231	0.333333	0.399621	0	0.590909	0.25	0.166667	-2.49835		0	1
Dubai Islamic Bank PJSC	Islamic banks	Public	UNITED ARAB EMIRATES	2006	2006Dubai Islamic Bank PJSC	284	0.812963	0.547158	0.0244871				0.0251283	0.039164	0.547156	0.158681	0.288016	0.0561956	0.0887684	0.212193	0.833576	0.571079	0.02505	0.40902	-0.851415	-0.0151697	0.01		12	7	8	8	0.451041	0		0.298	0.039	0.0983732		0.583333	0.856061	0.75	0.954545	0.666667	0.333333	-0.0885627	11.0734	0	1
Eghtesad Novin Bank PJSC-EN Ban	Islamic banks	Public	Iran	2006	2006Eghtesad Novin Bank PJSC-EN Ban	224												0.0772293											0	0	0	0	-0.993973	0				0.0570425	-0.119396	0.791667	0.668561	0.5	0.5	0.666667	0.333333	-0.0885598		0	1
Emirates Islamic Bank PJSC	Islamic banks	Public	UNITED ARAB EMIRATES	2006	2006Emirates Islamic Bank PJSC	232	0.869035	0.63022	0.0112185	0.1135						0.101589	0.0469553		0.0061524	0.369264	0.555534	0.420219	0.04146	0.32108	0.0283087	0.0442874		-0.477121	12	7	8	8	0.451041	0				0.0983732		0.583333	0.856061	0.75	0.954545	0.666667	0.333333	-0.0885627	9.25663	0	1
Faisal Islamic Bank of Egypt	Islamic banks	Public	EGYPT	2006	2006Faisal Islamic Bank of Egypt	190	0.918873	0.730089	0.0061606							0.0364966	0.122255	0.151717	0.0112194	0.199684	0.34103	0.353464	0.01287	0.64062	-0.0310161	-0.039501	0.01	2.50377	0	0	0	0	-0.664254	0				0.0685391	0.0764453	0.416667	0.840909	0.5	0.5	0.666667	0.333333	-0.0885676	9.8645	0	1
First energy bank	Islamic banks	Private	BAHRAIN	2006	2006First energy bank	62												0.0553782											13	7	10	6	0.0636991	0				0.0646857	-0.0200747	0.625	0.776515	0.5	0.954545	0.833333	0.333333	0.875344		0	1
GFH Financial Group B.S.C.	Islamic banks	Public	BAHRAIN	2006	2006GFH Financial Group B.S.C.	122	0.464255	0.524152	0.141182							0.801584	0.009994	0.988991	0.500287	0.55307	0.0248487	0.0124243	0.28233	0.32494	0.185356	0.353629		0.0647733	13	7	10	6	0.0636991	0			0.0795	0.0646857	-0.0200747	0.625	0.776515	0.5	0.954545	0.833333	0.333333	0.875344	7.31382	0	1
Ibdar Bank BSC	Islamic banks	Private	BAHRAIN	2006	2006Ibdar Bank BSC	2												0.361254											13	7	10	6	0.0636991	0				0.0646857	-0.0200747	0.625	0.776515	0.5	0.954545	0.833333	0.333333	0.875344		0	1
International Islamic Trade Fin	Islamic banks	Private	SAUDI ARABIA	2006	2006International Islamic Trade Fin	50												0.224347											13	4	11	7	-0.448599	0				0.0557675	-0.0220735	0.458333	0.799242	0.5	0.909091	0.833333	0.333333	0.875342		0	1
Islamic Corporation for the Dev	Islamic banks	Private	Lebanon	2006	2006Islamic Corporation for the Dev	99		0.651373	0.0252809							0.354091	0.031211			0.377706	0.0446097	0.0223048	0.09178	0.64312	0.0820849	0.121142		-0.190698	10	7	10	6	-0.707287	0				0.0155648		0.583333	0.594697	0.5	0.681818	0.666667	0.166667	-0.0885633	5.76957	0	1
Islamic Development Bank	Islamic banks	Private	SAUDI ARABIA	2006	2006Islamic Development Bank	253		0.55942	0.0244177		0.171554	-0.00296923			0.55942	0.0348957	0.227164	0.457549		0.30508	0.151797	0.0315985	0.03226	0.33086	0.0184606	0.0318979		0.165146	13	4	11	7	-0.448599	0				0.0557675	-0.0220735	0.458333	0.799242	0.5	0.909091	0.833333	0.333333	0.875342	8.68987	0	1
Islamic International Arab Bank	Islamic banks	Private	Jordan	2006	2006Islamic International Arab Bank	117	0.853166	0.477036	0.0139179	0.2141						0.122656	0.426061	0.133034	0.291191	0.113694	0.0153672	0.768362	0.898	0.30508	-0.817676	-0.0170723		3.66581	13	8	9	6	-0.0592245	0				0.0809333	-0.0625172	0.791667	0.856061	0.5	0.818182	0.666667	0.5	-0.0885623	6.35402	0	1
Jordan Dubai Islamic Bank	Islamic banks	Public	JORDAN	2006	2006Jordan Dubai Islamic Bank	63												0.0497154											13	8	9	6	-0.0592245	1				0.0809333	-0.0625172	0.791667	0.856061	0.5	0.818182	0.666667	0.5	-0.0885623		0	1
Jordan Islamic Bank	Islamic banks	Public	JORDAN	2006	2006Jordan Islamic Bank	178	0.866607	0.409613	0.0105976	0.1488						0.0855786	0.45549	0.102903	0.0242998	0.262046	0.379798	0.286869	0.04082	0.39192	0.533297	0.0128713	0.412898	3.80018	13	8	9	6	-0.0592245	0	0.555		0.555	0.0809333	-0.0625172	0.791667	0.856061	0.5	0.818182	0.666667	0.5	-0.0885623	7.28797	0	1
Karafarin Bank	Islamic banks	Public	Iran	2006	2006Karafarin Bank	154												0.198317											0	0	0	0	-0.993973	0			0.71	0.0570425	-0.119396	0.791667	0.668561	0.5	0.5	0.666667	0.333333	-0.0885598		0	1
Khaleeji Commercial Bank	Islamic banks	Public	BAHRAIN	2006	2006Khaleeji Commercial Bank	100	0.544748	0.121548	0.0829714							0.793133	0.375294		0.424378	0.0289332	0.0173929	0.869647	0.02035	0.34734	0.189091	0.0155569			13	7	10	6	0.0636991	0				0.0646857	-0.0200747	0.625	0.776515	0.5	0.954545	0.833333	0.333333	0.875344	4.56695	0	1
Kurdistan International Bank fo	Islamic banks	Public	Iraq	2006	2006Kurdistan International Bank fo	49	0.586211		0.005004							0.688447	0.905559	0.104916	0.298952	0.999634	0.716444	0.851084	0.04188	0.78838	0.43427	0.999			0	0	0	0	-1.72471	0				0.101582	-0.53231	0.333333	0.399621	0	0.590909	0.25	0.166667	-2.49835	11.7256	0	1
Kuwait Finance House	Islamic banks	Public	KUWAIT	2006	2006Kuwait Finance House	296	0.74296	0.542637	0.0305996	0.183			0.0492671	0.0333618	0.542638	0.169547	0.203126	0.113463	0.204865	0.298535	0.805503	0.463987	0.02948	0.39169	-0.96297	-0.016872		1.0518	9	8	7	8	0.23056	0		0.4285		0.0752025	-0.0305701	0.666667	0.82197	0.5	0.954545	0.833333	0.5	0.875345	8.75049	0	1
Kuwait International Bank	Islamic banks	Public	KUWAIT	2006	2006Kuwait International Bank	184												0.0635775									0.40953		9	8	7	8	0.23056	0				0.0752025	-0.0305701	0.666667	0.82197	0.5	0.954545	0.833333	0.5	0.875345		0	1
Masraf Al Rayan (Q.S.C.)	Islamic banks	Public	QATAR	2006	2006Masraf Al Rayan (Q.S.C.)	254																							8	4	6	7	0.418997	0				0.261702	-0.118358	0.5	0.852273	0.5	0.818182	0.833333	0.416667	0.875342		0	1
Noor Bank	Islamic banks	Private	UNITED ARAB EMIRATES	2006	2006Noor Bank	217												0.138436											12	7	8	8	0.451041	0				0.0983732		0.583333	0.856061	0.75	0.954545	0.666667	0.333333	-0.0885627		0	1
Palestine Islamic Bank	Islamic banks	Private	PALESTINIAN TERRITORIES	2006	2006Palestine Islamic Bank	33												0.127348											0	0	0	0	0	0						0	0	0	0	0	0	0		0	1
Parsian Bank	Islamic banks	Public	Iran	2006	2006Parsian Bank	246												0.124374											0	0	0	0	-0.993973	0	0.62		0.62	0.0570425	-0.119396	0.791667	0.668561	0.5	0.5	0.666667	0.333333	-0.0885598		0	1
Qatar International Islamic Ban	Islamic banks	Public	QATAR	2006	2006Qatar International Islamic Ban	219							0.0184052	0.0128726	0.431029			0.0750545									0.0111095		8	4	6	7	0.418997	0	0.824		0.824	0.261702	-0.118358	0.5	0.852273	0.5	0.818182	0.833333	0.416667	0.875342		0	1
Qatar Islamic Bank SAQ	Islamic banks	Public	QATAR	2006	2006Qatar Islamic Bank SAQ	281	0.663595	0.480636	0.0691603	0.2157						0.410653	0.285037	0.313669	0.116113	0.396103	0.501459	0.486489	0.0591	0.15699	0.0294722	0.0590428	0.0172062	2.91222	8	4	6	7	0.418997	0				0.261702	-0.118358	0.5	0.852273	0.5	0.818182	0.833333	0.416667	0.875342	9.60835	0	1
Sharjah Islamic Bank	Islamic banks	Public	UNITED ARAB EMIRATES	2006	2006Sharjah Islamic Bank	199	0.58968	0.736443	0.026251							0.381295	0.0816452		0.0192184	0.119094	0.523697	0.330291	0.03822	0.40712	0.0164233	0.0216424	0.0112219	-0.104932	12	7	8	8	0.451041	0	0.274			0.0983732		0.583333	0.856061	0.75	0.954545	0.666667	0.333333	-0.0885627	8.94136	0	1
Sina Bank	Islamic banks	Private	Iran	2006	2006Sina Bank	177												0.632697											0	0	0	0	-0.993973	0				0.0570425	-0.119396	0.791667	0.668561	0.5	0.5	0.666667	0.333333	-0.0885598		0	1
Syria International Islamic Ban	Islamic banks	Public	SYRIAN ARAB REPUBLIC	2006	2006Syria International Islamic Ban	81												0.0596217											0	0	0	0	-1.05211	0				0.05	-0.100241	0.25	0.714015	0.25	0.363636	0.833333	0.333333	0.875337		0	1
Tamweel PJSC	Islamic banks	Private	UNITED ARAB EMIRATES	2006	2006Tamweel PJSC	83	0.37728	0.791987	0.261104							0.0126125	0.11918	0.137727	0.455639	0.0277122	0.968629	0.675676	0.02986	0.26303	0.180854	0.228355		2.42811	12	7	8	8	0.451041	0	0.5			0.0983732		0.583333	0.856061	0.75	0.954545	0.666667	0.333333	-0.0885627	8.09019	0	1
Warba Bank	Islamic banks	Public	KUWAIT	2006	2006Warba Bank	118												0.1085											9	8	7	8	0.23056	0				0.0752025	-0.0305701	0.666667	0.82197	0.5	0.954545	0.833333	0.5	0.875345		0	1
Abu Dhabi Commercial Bank	Commercial banks	Public	UNITED ARAB EMIRATES	2007	2007Abu Dhabi Commercial Bank	299	0.60772	0.712488	0.0196293	0.1218	0.310031	0.211788	0.0149683	0.0137377	0.712488	0.120374	0.205344	0.0751222	0.164373	0.0859696	0.483829	0.397674	0.02563	0.26549	-0.0133203	-0.0184156	0.304136	3.62233	12	7	8	8	0.483457	0				0.0318439		0.625	0.867424	0.75	0.954545	0.666667	0.333333	-0.0885622	11.5732	0	0
Ahli Bank QSC	Commercial banks	Public	QATAR	2007	2007Ahli Bank QSC	207	0.863441	0.648789	0.0199083	0.0923						0.108436	0.241102	0.0196173	0.145368	0.132653	0.353883	0.320755	0.02593	0.32207	-0.0147916	-0.0224862	0.354605	2.91184	8	4	6	7	0.327415	0				0.179857	-0.137582	0.5	0.852273	0.5	0.818182	0.833333	0.416667	0.875342	9.65351	0	0
Ahli Bank SAOG	Commercial banks	Public	OMAN	2007	2007Ahli Bank SAOG	172	0.702288	0.782353	0.0071895	0.3664						0.36	0.0300654	0.0771344	0.291764	0.22823	0.272727	0.220779	0.02564	0.55844	-0.522876	-0.660338	0.707259	2.75602	10	7	12	7	0.264805	0	0.35		0.35	0.0445269	-0.0595522	0.5	0.844697	0.5	0.954545	0.833333	0.416667	0.875342	5.72358	0	0
Ahli United Bank (Egypt) SAE	Commercial banks	Private	EGYPT	2007	2007Ahli United Bank (Egypt) SAE	149	0.802794	0.435373	0.0247975							0.151181	0.452089	0.0592572	0.153197	0.385231	0.475567	0.358357	0.03894	0.37075	-0.374726	-0.827265		0.41662	0	0	0	0	-0.564828	0	0.498		0.498	0.0709027	0.0931897	0.416667	0.787879	0.5	0.5	0.583333	0.333333	-0.570522	8.66404	0	0
Ahli United Bank BSC	Commercial banks	Public	BAHRAIN	2007	2007Ahli United Bank BSC	280	0.770932	0.522132	0.0156096	0.0917						0.129797	0.239424		0.393305	0.442169	0.468519	0.367248	0.01656	0.3773	-0.0276183	-0.0521577		3.45064	13	7	10	6	0.130699	1		0.1738		0.0829244	-0.0325667	0.625	0.799242	0.5	0.954545	0.833333	0.333333	0.875344	10.0454	0	0
Al Ahli Bank of Kuwait (KSC)	Commercial banks	Public	KUWAIT	2007	2007Al Ahli Bank of Kuwait (KSC)	231	0.866473	0.631501	0.0256653	0.1223	0.292914	0.387796	0.0444761	0.0315539	0.610052	0.120775	0.292382	0.114886	0.13945	0.235515	0.377413	0.311776	0.02962	0.25965	-0.0125962	-0.0189244	0.202191	2.31531	9	8	7	8	0.234971	0				0.0599166	-0.0548495	0.666667	0.82197	0.5	0.954545	0.833333	0.5	0.875345	7.99335	0	0
Al Khalij Commercial Bank	Commercial banks	Public	Qatar	2007	2007Al Khalij Commercial Bank	234																							8	4	6	7	0.327415	0				0.179857	-0.137582	0.5	0.852273	0.5	0.818182	0.833333	0.416667	0.875342		0	0
Al khaliji France SA	Commercial banks	Private	UNITED ARAB EMIRATES	2007	2007Al khaliji France SA	61																							12	7	8	8	0.483457	0				0.0318439		0.625	0.867424	0.75	0.954545	0.666667	0.333333	-0.0885622		0	0
Alubaf Arab International Bank	Commercial banks	Private	BAHRAIN	2007	2007Alubaf Arab International Bank	79		0.824719	0.0898876							0.444	0.137079	0.199727		0.0021978	0.227273	0.227273	0.08019	0.09091	0.0764045	0.0747253			13	7	10	6	0.130699	0				0.0829244	-0.0325667	0.625	0.799242	0.5	0.954545	0.833333	0.333333	0.875344	3.79549	0	0
Amen Bank	Commercial banks	Public	TUNISIA	2007	2007Amen Bank	150	0.788916	0.71579	0.0111059							0.11306	0.111672	0.241405	0.0530646	0.193592	0.356345	0.339086	0.02821	0.47817	-0.0138824	-0.0193945		-0.097283	12	7	11	5	-0.146981	0				0.0670962	-0.0341655	0.5	0.878788	0.5	0.681818	0.833333	0.333333	0.875342	7.92779	0	0
Arab African International Bank	Commercial banks	Private	EGYPT	2007	2007Arab African International Bank	230	0.926264	0.349877	0.0158576							0.0505407	0.580567	0.0588146	0.30801	0.152456	0.548341	0.427128	0.01911	0.2708	-0.0269616	-0.0749618		0.352781	0	0	0	0	-0.564828	1	0.4937		0.4937	0.0709027	0.0931897	0.416667	0.787879	0.5	0.5	0.583333	0.333333	-0.570522	8.98908	0	0
Arab Bank for Investment & Fore	Commercial banks	Private	UNITED ARAB EMIRATES	2007	2007Arab Bank for Investment & Fore	158	0.681251	0.382369	0.0299305	0.3491						0.339819	0.499582	0.08541	0.388414	0.0406772	0.421239	0.389298	0.03107	0.26481	-0.213377	-0.497814		3.57119	12	7	8	8	0.483457	0	0.4228		0.4228	0.0318439		0.625	0.867424	0.75	0.954545	0.666667	0.333333	-0.0885622	9.24995	0	0
Arab Bank Group (Combined)	Commercial banks	Private	JORDAN	2007	2007Arab Bank Group (Combined)	290	0.777593	0.508258	0.0202174	0.186	0.192081	0.375417			0.508258	0.217858	0.259759	0.140083	0.17061	0.416474	0.460541	0.22709	0.02988	0.40617	-0.749479	-0.0144101		3.78961	13	8	9	6	0.0344316	0				0.0817572	-0.0538682	0.666667	0.846591	0.5	0.818182	0.666667	0.5	-0.0885641	10.5541	0	0
Arab Bank Plc	Commercial banks	Public	JORDAN	2007	2007Arab Bank Plc	282	0.79115	0.465368	0.0157681	0.2029	0.180743	0.36535	0.0227828	0.0305707	0.508257	0.20077	0.345636		0.186452	0.407615	0.261435	0.235147	0.03168	0.43743	-0.274741	-0.576697	0.601229	3.93317	13	8	9	6	0.0344316	1	0.1487		0.0702	0.0817572	-0.0538682	0.666667	0.846591	0.5	0.818182	0.666667	0.5	-0.0885641	9.9627	0	0
Arab Bank Syria SA	Commercial banks	Public	SYRIAN ARAB REPUBLIC	2007	2007Arab Bank Syria SA	24	0.869273	0.320396	0.0067543	0.2101						0.0832013	0.615209		0.0138031		0.159485	0.215465	0.03547	0.56665	-0.346944	-0.0108286			0	0	0	0	-1.02445	0	0.49		0.49	0.057	-0.0390771	0.25	0.693182	0.25	0.363636	0.833333	0.333333	0.875337	9.95832	0	0
Arab Banking Corporation - Alge	Commercial banks	Private	AlGERIA	2007	2007Arab Banking Corporation - Alge	19	0.649352	0.351393	0.0276634							0.135027	0.464708		0.072768	0.0602807	0.368025	0.368025	0.04785	0.05708	0.0289229	0.0823093		-0.283384	13	3	8	4	-0.775486	0	0.7		0.7	0.0337288	-0.0367383	0.625	0.714015	0.5	0.681818	0.5	0.25	-1.05247	10.5056	0	0
Arab Banking Corporation - Egyp	Commercial banks	Private	EGYPT	2007	2007Arab Banking Corporation - Egyp	73	0.775171	0.23288	0.006896							0.112141	0.708884	0.115	0.0124928	0.10517	0.504302	0.354732	0.025	0.72005	-0.023707	-0.090714		0.163141	0	0	0	0	-0.564828	0	0.98		0.98	0.0709027	0.0931897	0.416667	0.787879	0.5	0.5	0.583333	0.333333	-0.570522	8.70971	0	0
Arab Banking Corporation (Jorda	Commercial banks	Public	JORDAN	2007	2007Arab Banking Corporation (Jorda	80	0.801397	0.444278	0.0176314	0.187						0.147547	0.366933		0.237028	0.378157	0.698962	0.391004	0.03453	0.46367	-0.665336	-0.0142298	0.0989096	3.33329	13	8	9	6	0.0344316	0	0.87		0.87	0.0817572	-0.0538682	0.666667	0.846591	0.5	0.818182	0.666667	0.5	-0.0885641	6.39893	0	0
Arab Banking Corporation BSC-Ba	Commercial banks	Public	BAHRAIN	2007	2007Arab Banking Corporation BSC-Ba	265	0.820517	0.376527	0.0045505	0.1086	0.461655	0.404865	0.0252214	0.0128083	0.376527	0.0705202	0.193929		0.367514	0.0109171	0.616415	0.500838	0.01127	0.46064	-0.0333802	-0.0864168	0.249507	3.1722	13	7	10	6	0.130699	0	0.2846		0.2846	0.0829244	-0.0325667	0.625	0.799242	0.5	0.954545	0.833333	0.333333	0.875344	10.3965	0	0
Arab International Bank	Commercial banks	Private	EGYPT	2007	2007Arab International Bank	138	0.865136	0.16696	0.0073813	0.1496						0.147737	0.737535	0.108329	0.172593	0.0176287	0.0128519	0.933333	-0.076	0.42593	-0.0203343	-0.101558		3.54792	0	0	0	0	-0.564828	1				0.0709027	0.0931897	0.416667	0.787879	0.5	0.5	0.583333	0.333333	-0.570522	8.34279	0	0
Arab Investment Bank-Federal Ar	Commercial banks	Private	EGYPT	2007	2007Arab Investment Bank-Federal Ar	92	0.924093	0.40982								0.0648312	0.392148	0.13773	0.0556174	0.561644	0.444008	0.418468	0.02569	0.6336	-0.031549	-0.0769824		-0.559088	0	0	0	0	-0.564828	0	0.1568			0.0709027	0.0931897	0.416667	0.787879	0.5	0.5	0.583333	0.333333	-0.570522	7.83574	0	0
Arab National Bank Public Joint	Commercial banks	Public	SAUDI ARABIA	2007	2007Arab National Bank Public Joint	288	0.827156	0.647013	0.0260534	0.145	0.208959	0.220323	0.0179139	0.0182891	0.647015	0.125378	0.100801	0.167781	0.0569137	0.34702	0.345655	0.296601	0.03617	0.34532	0.419826	0.637245	0.408695	3.31138	13	4	11	7	-0.393316	0	0.4		0.4	0.0599231	-0.0416871	0.458333	0.799242	0.5	0.909091	0.833333	0.333333	0.875342	11.456	0	0
Arab Tunisian Bank	Commercial banks	Public	Tunisia	2007	2007Arab Tunisian Bank	121	0.861794	0.433026	0.0100704							0.0804118	0.457029	0.441404	0.0608561	0.533283	0.455782	0.347911	0.02775	0.51506	-0.736329	-0.0153268		-0.0913752	12	7	11	5	-0.146981	0	0.6424		0.6424	0.0670962	-0.0341655	0.5	0.878788	0.5	0.681818	0.833333	0.333333	0.875342	7.92678	0	0
Attijari Bank	Commercial banks	Public	TUNISIA	2007	2007Attijari Bank	133	0.8507	0.70198	-0.0038516							0.0620629	0.196264	0.164212	0.0559369	0.198938	0.574884	0.557209	0.02365	0.61116	-0.0118446	-0.0168732	0.171838		12	7	11	5	-0.146981	0				0.0670962	-0.0341655	0.5	0.878788	0.5	0.681818	0.833333	0.333333	0.875342	7.78929	0	0
Attijariwafa Bank	Commercial banks	Public	MOROCCO	2007	2007Attijariwafa Bank	285	0.786668	0.561826	0.0129757							0.0951863	0.264142	0.0628396	0.090229	0.305465	0.4751	0.338798	0.03359	0.50123	0.0115751	0.0195227	0.267806	2.34624	11	7	10	7	-0.372999	0	0.0349			0.0353191	-0.0204209	0.708333	0.721591	0.5	0.772727	0.833333	0.5	0.875347	12.2639	0	0
Bahrain Commercial Facilities C	Commercial banks	Public	BAHRAIN	2007	2007Bahrain Commercial Facilities C	46	0.511601	0.75348	0.0533643							0.293323	0.0464037	0.275436	0.037415	0.042042	0.0103509	0.538012	0.0583	0.46199	0.0145012	0.0187688	0.251915		13	7	10	6	0.130699	0				0.0829244	-0.0325667	0.625	0.799242	0.5	0.954545	0.833333	0.333333	0.875344	5.14982	0	0
Bank al Etihad	Commercial banks	Public	JORDAN	2007	2007Bank al Etihad	135	0.751896	0.435727	0.0129201	0.3014						0.252022	0.429548		0.309924	0.38543	0.387464	0.336182	0.02717	0.39601	-0.0152607	-0.0345193	0.0103609	2.74491	13	8	9	6	0.0344316	0				0.0817572	-0.0538682	0.666667	0.846591	0.5	0.818182	0.666667	0.5	-0.0885641	6.97364	0	0
Bank Audi Private Bank	Commercial banks	Private	lebanon	2007	2007Bank Audi Private Bank	77	0.927263	0.262166	0.0047669							0.0720098	0.656134		0.0062119	0.215931	0.484075	0.422914	0.01297	0.62053	-0.0387302	-0.141036		2.47228	10	7	10	6	-0.793076	0	1			0.093495		0.583333	0.628788	0.5	0.681818	0.666667	0.166667	-0.0885637	7.54804	0	0
Bank Audi SAE	Commercial banks	Private	EGYPT	2007	2007Bank Audi SAE	169	0.843848	0.308244	-0.0052286							0.153942	0.599231		0.0561027	0.102679	0.0672438	0.201492	0.01495	0.13477	-0.0273374	-0.0746538			0	0	0	0	-0.564828	0	1		1	0.0709027	0.0931897	0.416667	0.787879	0.5	0.5	0.583333	0.333333	-0.570522	9.00141	0	0
Bank Audi SAL	Commercial banks	Public	lebanon	2007	2007Bank Audi SAL	286	0.862201	0.271797	0.011563	0.1938	0.222732	0.428102	0.0242558	0.0469348	0.269116	0.117688	0.390046	0.121612	0.0424697	0.0122083	0.411863	0.361167	0.02963	0.55964	-0.0181465	-0.0651611	0.0118853	4.00504	10	7	10	6	-0.793076	0	0.2988		0.2988	0.093495		0.583333	0.628788	0.5	0.681818	0.666667	0.166667	-0.0885637	10.1701	0	0
Bank Dhofar SAOG	Commercial banks	Public	OMAN	2007	2007Bank Dhofar SAOG	210	0.733536	0.737724	0.0238718	0.1008						0.130831	0.158203	0.1357	0.0372538	0.2048	0.411364	0.3	0.03832	0.38182	0.99466	0.0126667	0.288112	3.61658	10	7	12	7	0.264805	0	0.3			0.0445269	-0.0595522	0.5	0.844697	0.5	0.954545	0.833333	0.416667	0.875342	6.86182	0	0
Bank Hapoalim BM	Commercial banks	Public	ISRAEL	2007	2007Bank Hapoalim BM	305	0.806595	0.679528	0.0088418	0.075	0.17671	0.194695	0.0485227	0.0611949	0.677013	0.080621	0.121033	0.106406	0.0517245	0.26541	0.449022	0.458554	0.0235	0.65816	0.0101455	0.0142083	0.197096	3.53245	8	5	13	7	0.584655	0	0.2026			0.0613508	-0.005101	0.708333	0.492424	1	0.818182	0.833333	0.5	0.875358	12.6215	0	0
Bank Leumi Le Israel BM	Commercial banks	Public	ISRAEL	2007	2007Bank Leumi Le Israel BM	304	0.812882	0.65927	0.0111103	0.0755	0.14718	0.177287	0.0423678	0.0458724	0.65927	0.0695724	0.163726	0.0772597	0.0308127	0.239842	0.616512	0.469166	0.02264	0.58441	0.0116862	0.0170409	0.23924	3.59088	8	5	13	7	0.584655	1	0.1915			0.0613508	-0.005101	0.708333	0.492424	1	0.818182	0.833333	0.5	0.875358	12.6187	0	0
Bank Muscat SAOG	Commercial banks	Public	OMAN	2007	2007Bank Muscat SAOG	274	0.711193	0.63703	0.0199872	0.1258	0.429243	0.443344	0.0306779	0.0268712	0.637041	0.174814	0.255044	0.116412	0.225863	0.122053	0.304762	0.264426	0.03956	0.39328	0.768191	0.0115901	0.185229	3.21797	10	7	12	7	0.264805	0	0.1705		0.15	0.0445269	-0.0595522	0.5	0.844697	0.5	0.954545	0.833333	0.416667	0.875342	8.34704	0	0
Bank of Alexandria	Commercial banks	Private	EGYPT	2007	2007Bank of Alexandria	185	0.888367	0.270263	0.0171093		0.252299	0.155773	0.17844		0.257011	0.062569	0.457058	0.102373	0.0743787	0.751051	0.483544	0.433959	0.0243	0.40906	-0.0317165	-0.0972648		3.58117	0	0	0	0	-0.564828	0	0.8		0.8	0.0709027	0.0931897	0.416667	0.787879	0.5	0.5	0.583333	0.333333	-0.570522	10.5382	0	0
Bank of Baghdad	Commercial banks	Public	Iraq	2007	2007Bank of Baghdad	74	0.702384	0.144791	0.0456876							0.264612	0.457434	0.117991		0.016137	0.496445	0.481068	0.11977	0.20294	0.0279912	0.193322		-0.0668063	0	0	0	0	-1.68017	0				0.013776	0.100675	0.333333	0.354167	0	0.590909	0.25	0.166667	-2.49835	12.8041	0	0
Bank of Beirut S.A.L.	Commercial banks	Public	LEBANON	2007	2007Bank of Beirut S.A.L.	237	0.751443	0.202989	0.0083839							0.0841675	0.3416		0.0685163	0.019229	0.319485	0.270682	0.02202	0.56171	-0.0278242	-0.132741	0.01724	3.91084	10	7	10	6	-0.793076	0	0.3166		0.3166	0.093495		0.583333	0.628788	0.5	0.681818	0.666667	0.166667	-0.0885637	8.97654	0	0
Bank of Jordan Plc	Commercial banks	Public	Jordan	2007	2007Bank of Jordan Plc	132	0.864945	0.50711	0.0167617	0.1406						0.124527	0.381397		0.0262092	0.253155	0.398315	0.32491	0.04632	0.42479	0.0133956	0.0251095	0.331869	2.61469	13	8	9	6	0.0344316	0	0.251			0.0817572	-0.0538682	0.666667	0.846591	0.5	0.818182	0.666667	0.5	-0.0885641	7.28324	0	0
Bank of Palestine Plc	Commercial banks	Public	PALESTINIAN TERRITORIES	2007	2007Bank of Palestine Plc	125	0.869765	0.287366	0.0243011							0.119076	0.660021	0.12146	0.129798	0.352824	0.266366	0.198646	0.05895	0.41761	0.0310251	0.104614	0.603673	3.24754	0	0	0	0	0	0						0	0	0	0	0	0	0	6.74253	0	0
Bank of Sharjah	Commercial banks	Private	UNITED ARAB EMIRATES	2007	2007Bank of Sharjah	193	0.618294	0.492353	0.0374449	0.2709						0.270828	0.334168		0.0499933	0.206491	0.518853	0.475331	0.0311	0.17308	0.246543	0.493901		2.90241	12	7	8	8	0.483457	0				0.0318439		0.625	0.867424	0.75	0.954545	0.666667	0.333333	-0.0885622	9.2863	0	0
Bank of Syria and Overseas SA	Commercial banks	Public	SYRIAN ARAB REPUBLIC	2007	2007Bank of Syria and Overseas SA	87												0.0388615											0	0	0	0	-1.02445	0	0.39		0.39	0.057	-0.0390771	0.25	0.693182	0.25	0.363636	0.833333	0.333333	0.875337		0	0
Bank Otsar Hahayal Ltd	Commercial banks	Private	Israel	2007	2007Bank Otsar Hahayal Ltd	161	0.825484	0.691438	0.0093585	0.0818						0.0625228	0.186183		0.018928	0.155991	0.354196	0.350381	0.03368	0.75052	0.868132	0.0122031		3.5064	8	5	13	7	0.584655	0			0.24	0.0613508	-0.005101	0.708333	0.492424	1	0.818182	0.833333	0.5	0.875358	9.41379	0	0
Bank Sohar SAOG	Commercial banks	Public	OMAN	2007	2007Bank Sohar SAOG	182	0.862717	0.711159	-0.0059481	0.1321						0.132884	0.136331	0.0553735	0.330116	0.181339	0.559524	0.559524	0.01204	0.77381	-0.452058	-0.626443	0.136454		10	7	12	7	0.264805	1				0.0445269	-0.0595522	0.5	0.844697	0.5	0.954545	0.833333	0.416667	0.875342	6.04097	0	0
Bankmed, sal	Commercial banks	Private	Lebanon	2007	2007Bankmed, sal	233	0.870252	0.225396	0.0044044							0.087331	0.316767	0.0908358	0.28721	0.0169655	0.723571	0.430674	0.01699	0.62658	-0.0349618	-0.146698		3.69326	10	7	10	6	-0.793076	0				0.093495		0.583333	0.628788	0.5	0.681818	0.666667	0.166667	-0.0885637	9.53021	0	0
Banque BEMO Sal	Commercial banks	Public	lebanon	2007	2007Banque BEMO Sal	90	0.870852	0.416	0.0101442							0.0758776	0.42568	0.205429	0.0647209	0.335614	0.73781	0.46244	0.01871	0.63976	-0.024471	-0.0585787	0.149514	3.3695	10	7	10	6	-0.793076	0	0.5574			0.093495		0.583333	0.628788	0.5	0.681818	0.666667	0.166667	-0.0885637	7.05062	0	0
Banque Bemo Saudi Fransi SA	Commercial banks	Public	SYRIAN ARAB REPUBLIC	2007	2007Banque Bemo Saudi Fransi SA	107	0.916374	0.209902	0.0055984	0.0842						0.0296585	0.754064	0.380275	0.0218543	0.0672032	0.206563	0.205854	0.0252	0.51615	-0.0109868	-0.0514706			0	0	0	0	-1.02445	0	0.27		0.27	0.057	-0.0390771	0.25	0.693182	0.25	0.363636	0.833333	0.333333	0.875337	11.2901	0	0
Banque Centrale Populaire SA	Commercial banks	Public	MOROCCO	2007	2007Banque Centrale Populaire SA	249	0.923541	0.153163	0.0068103							0.0524963	0.284261		0.867448	0.0343244	0.0140419	0.753709	0.759	0.51209	-0.0275456	-0.179846	0.252478	0.520142	11	7	10	7	-0.372999	0				0.0353191	-0.0204209	0.708333	0.721591	0.5	0.772727	0.833333	0.5	0.875347	11.3041	0	0
Banque de l_Agriculture et du D	Commercial banks	Private	AlGERIA	2007	2007Banque de l_Agriculture et du D	235	0.873576	0.451148	-0.0124222							0.0310634	0.279979	0.160915	0.0789277	0.380105	0.0805361	0.0805361	0.04624	0.49789	0.0202526	0.0448912		0.099099	13	3	8	4	-0.775486	0				0.0337288	-0.0367383	0.625	0.714015	0.5	0.681818	0.5	0.25	-1.05247	13.2908	0	0
Banque de l_Habitat	Commercial banks	Private	TUNISIA	2007	2007Banque de l_Habitat	141	0.616826	0.763976	0.0139263							0.0955623	0.14096	0.0750271	0.0219705	0.072817	0.595479	0.444444	0.03252	0.46272	0.0698812	0.0914704		-0.102849	12	7	11	5	-0.146981	0	0.3262			0.0670962	-0.0341655	0.5	0.878788	0.5	0.681818	0.833333	0.333333	0.875342	8.29575	0	0
Banque de l_Industrie et du Tra	Commercial banks	Private	Lebanon	2007	2007Banque de l_Industrie et du Tra	41	0.897284	0.339925	0.0007037		0.113376	0.168121			0.339925	0.0972481	0.290812	0.14707	0.108496	0.911299	0.156474	0.128603	0.02372	0.100557	-0.0302939	-0.0863966		4.38747	10	7	10	6	-0.793076	0				0.093495		0.583333	0.628788	0.5	0.681818	0.666667	0.166667	-0.0885637	6.41986	0	0
Banque de Tunisie	Commercial banks	Public	TUNISIA	2007	2007Banque de Tunisie	112	0.505478	0.696143	0.0343958							0.473502	0.188019	0.117538	0.0216733	0.248768	0.351489	0.350036	0.04233	0.2687	0.0181901	0.0261298	0.13323	-0.477121	12	7	11	5	-0.146981	0				0.0670962	-0.0341655	0.5	0.878788	0.5	0.681818	0.833333	0.333333	0.875342	7.79107	0	0
Banque du Caire SAE	Commercial banks	Private	EGYPT	2007	2007Banque du Caire SAE	222	0.879186	0.137631	0.0010892		0.117338	-0.735408	0.042822		0.137632	0.0538036	0.399909	0.0741039	0.129557	0.0314575	0.0177513	0.939199	0.989	0.99595	-0.0415388	-0.288888		2.92939	0	0	0	0	-0.564828	0				0.0709027	0.0931897	0.416667	0.787879	0.5	0.5	0.583333	0.333333	-0.570522	10.8296	0	0
Banque Extérieure d_Algérie	Commercial banks	Private	AlGERIA	2007	2007Banque Extérieure d_Algérie	260	0.914044	0.125855	0.0078054							0.0338315	0.721922	0.0669797	0.0166414	0.925672	-0.026619	0.026619	0.02324	0.25241	0.0130503	0.103693		0.0021433	13	3	8	4	-0.775486	0	1	1		0.0337288	-0.0367383	0.625	0.714015	0.5	0.681818	0.5	0.25	-1.05247	14.565	0	0
Banque Libano-Francaise	Commercial banks	Private	LEBANON	2007	2007Banque Libano-Francaise	221	0.889278	0.283569	0.0088898							0.0893195	0.452951	0.169368	0.0518779	0.766172	0.243582	0.24496	0.02412	0.51938	-0.0220741	-0.0716196		3.40076	10	7	10	6	-0.793076	0				0.093495		0.583333	0.628788	0.5	0.681818	0.666667	0.166667	-0.0885637	9.10883	0	0
Banque Marocaine du Commerce Ex	Commercial banks	Public	MOROCCO	2007	2007Banque Marocaine du Commerce Ex	266	0.866311	0.555858	0.0078377	0.0842						0.0723503	0.353088		0.108344	0.217396	0.390087	0.390087	0.02739	0.61216	-0.0123168	-0.0214084	0.484586		11	7	10	7	-0.372999	0	0.3134			0.0353191	-0.0204209	0.708333	0.721591	0.5	0.772727	0.833333	0.5	0.875347	11.5723	0	0
Banque Marocaine pour le Commer	Commercial banks	Public	MOROCCO	2007	2007Banque Marocaine pour le Commer	188	0.89509	0.744043	0.0132984	0.0844						0.080699	0.188381		0.0920839	0.0698705	0.210746	0.204859	0.03678	0.41652	0.0155636	0.0199944	0.244102		11	7	10	7	-0.372999	0	0.6467		0.6467	0.0353191	-0.0204209	0.708333	0.721591	0.5	0.772727	0.833333	0.5	0.875347	10.9849	0	0
Banque Misr Liban	Commercial banks	Private	lebanon	2007	2007Banque Misr Liban	85	0.908641	0.121227	0.0001583							0.0811408	0.252748		0.116975	0.0308818	0.290592	0.207012	0.02169	0.7075	-0.0287144	-0.144919			10	7	10	6	-0.793076	0				0.093495		0.583333	0.628788	0.5	0.681818	0.666667	0.166667	-0.0885637	6.53452	0	0
Banque Misr SAE	Commercial banks	Private	EGYPT	2007	2007Banque Misr SAE	287	0.918647	0.314983	0.0013912		0.262417	0.53613	0.253816		0.31092	0.0404328	0.346351	0.107026	0.10457	0.711858	0.011177	0.693743	0.738	0.7203	-0.0482641	-0.114712		3.18586	0	0	0	0	-0.564828	0	1	1		0.0709027	0.0931897	0.416667	0.787879	0.5	0.5	0.583333	0.333333	-0.570522	11.833	0	0
Banque Nationale Agricole	Commercial banks	Public	TUNISIA	2007	2007Banque Nationale Agricole	162	0.715568	0.716677	0.0074949							0.146413	0.166466	0.107189	0.0630283	0.206977	0.707547	0.526251	0.02502	0.58368	-0.548501	-0.662327		-0.100473	12	7	11	5	-0.146981	0	0.1811			0.0670962	-0.0341655	0.5	0.878788	0.5	0.681818	0.833333	0.333333	0.875342	8.57991	0	0
Banque Nationale d_Algérie	Commercial banks	Private	AlGERIA	2007	2007Banque Nationale d_Algérie	270	0.799277	0.488712	0.0073566							0.0453645	0.324918	0.0647099	0.192603	0.0847801			0.04808		0.023493	0.0480712		-0.262372	13	3	8	4	-0.775486	0				0.0337288	-0.0367383	0.625	0.714015	0.5	0.681818	0.5	0.25	-1.05247	13.7353	0	0
Banque Saudi Fransi JSC	Commercial banks	Public	SAUDI ARABIA	2007	2007Banque Saudi Fransi JSC	289	0.822878	0.59965	0.0271631	0.1221	0.252498	0.164751	0.0136055	0.00717769	0.59965	0.126916	0.156118	0.0890247	0.0989006	0.41068	0.432698	0.378607	0.02826	0.25616	-0.352076	-0.579147	0.334087	3.14632	13	4	11	7	-0.393316	0				0.0599231	-0.0416871	0.458333	0.799242	0.5	0.909091	0.833333	0.333333	0.875342	11.511	0	0
Barclays Bank - Egypt S.A.E.	Commercial banks	Private	EGYPT	2007	2007Barclays Bank - Egypt S.A.E.	119	0.888432	0.335302	0.0234613		0.31195	0.551148			0.335302	0.0768123	0.468882	0.0845083	0.306239	0.488978	0.71421	0.443504	0.0277	0.37788	-0.0171506	-0.0490772		0.497954	0	0	0	0	-0.564828	0				0.0709027	0.0931897	0.416667	0.787879	0.5	0.5	0.583333	0.333333	-0.570522	9.79907	0	0
BBAC sal	Commercial banks	Private	lebanon	2007	2007BBAC sal	186	0.878942	0.167768	0.0072825	0.2452						0.0795222	0.455116	0.0555271	0.0467843	0.0197878	0.457268	0.452082	0.01592	0.51252	-0.0376275	-0.198673		3.84099	10	7	10	6	-0.793076	0			0.0889	0.093495		0.583333	0.628788	0.5	0.681818	0.666667	0.166667	-0.0885637	8.38883	0	0
BBK B.S.C.	Commercial banks	Public	BAHRAIN	2007	2007BBK B.S.C.	213	0.709391	0.538877	0.0142891	0.1267	0.235415	0.195352	0.0426967	0.0589117	0.538893	0.127911	0.215723	0.114072	0.247103	0.426838	0.367774	0.329643	0.03134	0.37638	-0.0108961	-0.0194872	0.310141	3.40757	13	7	10	6	0.130699	0			0.0402	0.0829244	-0.0325667	0.625	0.799242	0.5	0.954545	0.833333	0.333333	0.875344	7.64611	0	0
BLOM Bank Egypt SAE	Commercial banks	Private	EGYPT	2007	2007BLOM Bank Egypt SAE	116	0.816084	0.290245	0.0174947							0.0852116	0.493902	0.156716	0.0389789	0.357743	0.402635	0.38488	0.02071	0.56701	-0.0253563	-0.0643904		1.97482	0	0	0	0	-0.564828	0	0.9937			0.0709027	0.0931897	0.416667	0.787879	0.5	0.5	0.583333	0.333333	-0.570522	8.75178	0	0
BLOM Bank s.a.l.	Commercial banks	Public	Lebanon	2007	2007BLOM Bank s.a.l.	269					0.170739	0.35933	0.0584781	0.0807904	0.166385			0.06375									0.313337		10	7	10	6	-0.793076	0	0.3437			0.093495		0.583333	0.628788	0.5	0.681818	0.666667	0.166667	-0.0885637		0	0
BNP Paribas El Djazaïr	Commercial banks	Private	AlGERIA	2007	2007BNP Paribas El Djazaïr	114	0.583617	0.475272	0.0199809	0.1852						0.104987	0.251177	0.0416537	0.0091658	0.0399676	0.804614	0.50418	0.06193	0.42019	0.0307513	0.0628039		2.77535	13	3	8	4	-0.775486	0	1		1	0.0337288	-0.0367383	0.625	0.714015	0.5	0.681818	0.5	0.25	-1.05247	11.2465	0	0
BSL Bank SAL	Commercial banks	Private	lebanon	2007	2007BSL Bank SAL	64																							10	7	10	6	-0.793076	0				0.093495		0.583333	0.628788	0.5	0.681818	0.666667	0.166667	-0.0885637		0	0
Burgan Bank KPSC	Commercial banks	Public	KUWAIT	2007	2007Burgan Bank KPSC	252	0.836032	0.499069	0.0262687		0.363866	0.568512	0.0284976	0.0172888	0.499063	0.140643	0.443582		0.307528	0.0752666	0.479206	0.470699	0.02929	0.26371	-0.0212818	-0.0414274	0.219246		9	8	7	8	0.234971	0				0.0599166	-0.0548495	0.666667	0.82197	0.5	0.954545	0.833333	0.5	0.875345	7.9542	0	0
Byblos Bank S.A.L.	Commercial banks	Public	LEBANON	2007	2007Byblos Bank S.A.L.	247	0.832433	0.231161	0.0102669	0.1485	0.158185	0.242841	0.0310787	0.0587747	0.234568	0.0859105	0.402121	0.108653	0.0882001	0.0127593	0.318494	0.277537	0.02708	0.51921	-0.0256777	-0.107641	0.215498	3.92569	10	7	10	6	-0.793076	0	0.4313		0.4313	0.093495		0.583333	0.628788	0.5	0.681818	0.666667	0.166667	-0.0885637	9.58612	0	0
Byblos Bank Syria SA	Commercial banks	Public	SYRIAN ARAB REPUBLIC	2007	2007Byblos Bank Syria SA	23	0.873746	0.419266	0.0015261	0.171						0.124273	0.404646	0.112311	0.0842132	0.23582	-0.0704905	0.0710265	0.02963	0.81506	-0.479788	-0.0114129			0	0	0	0	-1.02445	0	0.415		0.415	0.057	-0.0390771	0.25	0.693182	0.25	0.363636	0.833333	0.333333	0.875337	9.75842	0	0
Cairo Amman Bank	Commercial banks	Public	JORDAN	2007	2007Cairo Amman Bank	139	0.821938	0.408884	0.0158429	0.1475	0.119097	0.0516145	0.0729253	0.0793205	0.408862	0.123488	0.372044	0.146331	0.0483261	0.389653	0.465955	0.35781	0.04513	0.57944	0.0125834	0.0285321	0.329491	3.23227	13	8	9	6	0.0344316	0	0.1134			0.0817572	-0.0538682	0.666667	0.846591	0.5	0.818182	0.666667	0.5	-0.0885641	7.18478	0	0
Capital Bank of Jordan	Commercial banks	Public	JORDAN	2007	2007Capital Bank of Jordan	126	0.613453	0.529374	0.0143678	0.2049						0.224713	0.295658	0.11636	0.0569049	0.319186	0.396509	0.356608	0.03179	0.40648	-0.0144742	-0.0265989	0.010469	3.50615	13	8	9	6	0.0344316	0				0.0817572	-0.0538682	0.666667	0.846591	0.5	0.818182	0.666667	0.5	-0.0885641	6.84545	0	0
Citibank N.A., United Arab Emir	Commercial banks	Private	UnITED ARAB EMIRATES	2007	2007Citibank N.A., United Arab Emir	205												0.145891											12	7	8	8	0.483457	0				0.0318439		0.625	0.867424	0.75	0.954545	0.666667	0.333333	-0.0885622		0	0
Commercial Bank International P	Commercial banks	Public	UNITED ARAB EMIRATES	2007	2007Commercial Bank International P	164	0.809466	0.715503	0.0288356	0.1353						0.16543	0.163066	0.0932234	0.0774128	0.0716084	0.542473	0.473009	0.03162	0.42412	-0.632297	-0.844323	0.276895	2.16069	12	7	8	8	0.483457	0				0.0318439		0.625	0.867424	0.75	0.954545	0.666667	0.333333	-0.0885622	9.31634	0	0
Commercial Bank of Dubai P.S.C.	Commercial banks	Public	UNITED ARAB EMIRATES	2007	2007Commercial Bank of Dubai P.S.C.	236	0.8023	0.682649	0.0307498	0.1526	0.6274	0.636219	0.00955435	0.0104572	0.682648	0.185336	0.204938	0.090754	0.132763	0.109805	0.36717	0.358861	0.04123	0.29405	0.0125246	0.018099	0.406039	3.86669	12	7	8	8	0.483457	0				0.0318439		0.625	0.867424	0.75	0.954545	0.666667	0.333333	-0.0885622	10.3234	0	0
Commercial Bank of Kuwait K.P.S	Commercial banks	Public	KUWAIT	2007	2007Commercial Bank of Kuwait K.P.S	229	0.849859	0.516215	0.0280698	0.1195	0.556502	0.506123	0.070255	0.0230721	0.516221	0.140074	0.369175		0.276932	0.188369	0.402958	0.398028	0.0287	0.191	-0.82531	-0.0148646	0.248592	3.37028	9	8	7	8	0.234971	0				0.0599166	-0.0548495	0.666667	0.82197	0.5	0.954545	0.833333	0.5	0.875345	8.36388	0	0
Commercial Bank of Syria	Commercial banks	Private	SYRIAN ARAB REPUBLIC	2007	2007Commercial Bank of Syria	245												0.137162											0	0	0	0	-1.02445	1	1	1		0.057	-0.0390771	0.25	0.693182	0.25	0.363636	0.833333	0.333333	0.875337		0	0
Commercial International Bank (	Commercial banks	Public	EGYPT	2007	2007Commercial International Bank (	256	0.875862	0.427473	0.0238174		0.322101	0.208062	0.050535		0.427473	0.103819	0.407467	0.0672504	0.0591813	0.305963	0.442562	0.440229	0.03163	0.37223	-0.0109798	-0.0243873	0.279446	-0.477121	0	0	0	0	-0.564828	0				0.0709027	0.0931897	0.416667	0.787879	0.5	0.5	0.583333	0.333333	-0.570522	10.777	0	0
Cooperative & Agricultural Cred	Commercial banks	Private	Yemen	2007	2007Cooperative & Agricultural Cred	96												0.0681267											0	0	0	0	-1.00121	0				0.0333843	-0.0790512	0.666667	0.723485	0.25	0.636364	0.333333	0.333333	-2.01639		0	0
Credit Agricole Egypt SAE	Commercial banks	Public	EGYPT	2007	2007Credit Agricole Egypt SAE	157												0.10766									0.430355		0	0	0	0	-0.564828	0				0.0709027	0.0931897	0.416667	0.787879	0.5	0.5	0.583333	0.333333	-0.570522		0	0
Crédit du Maroc	Commercial banks	Public	MOROCCO	2007	2007Crédit du Maroc	175	0.902749	0.652413	0.0129904				0.0608494	0.072141	0.652414	0.0789852	0.242647		0.0519814	0.107024	0.177941	0.201404	0.04271	0.50448	0.0253945	0.0365555	0.140307		11	7	10	7	-0.372999	0				0.0353191	-0.0204209	0.708333	0.721591	0.5	0.772727	0.833333	0.5	0.875347	10.3966	0	0
Crédit Immobilier et Hotelier	Commercial banks	Public	MOROCCO	2007	2007Crédit Immobilier et Hotelier	165																					0.721982		11	7	10	7	-0.372999	0				0.0353191	-0.0204209	0.708333	0.721591	0.5	0.772727	0.833333	0.5	0.875347		0	0
Crédit Libanais S.A.L.	Commercial banks	Private	Lebanon	2007	2007Crédit Libanais S.A.L.	214	0.873203	0.202099	0.0080885							0.107502	0.291756	0.0544871	0.0304974	0.0212799	0.221906	0.215585	0.02824	0.58945	-0.0269051	-0.126138		3.97593	10	7	10	6	-0.793076	0				0.093495		0.583333	0.628788	0.5	0.681818	0.666667	0.166667	-0.0885637	8.64699	0	0
CreditBank SAL	Commercial banks	Private	Lebanon	2007	2007CreditBank SAL	134												0.169971											10	7	10	6	-0.793076	0			0.4294	0.093495		0.583333	0.628788	0.5	0.681818	0.666667	0.166667	-0.0885637		0	0
Dar Es Salaam Investment Bank-D	Commercial banks	Public	Iraq	2007	2007Dar Es Salaam Investment Bank-D	15	0.825765	0.0401392	0.004973							0.146332	0.913469	0.135084	0.0532391	0.0737186	0.0137005	0.0108528	-9.977	0.62641	-0.023698	-0.357845		2.6889	0	0	0	0	-1.68017	0				0.013776	0.100675	0.333333	0.354167	0	0.590909	0.25	0.166667	-2.49835	12.6221	0	0
Doha Bank	Commercial banks	Public	QATAR	2007	2007Doha Bank	255	0.812231	0.636765	0.0308235	0.1002	0.385409	0.393898	0.0425892	0.0313114	0.636765	0.136876	0.236598	0.283378	0.179031	0.158087	0.479625	0.414013	0.0355	0.33381	-0.555921	-0.848253	0.513237	2.95296	8	4	6	7	0.327415	0				0.179857	-0.137582	0.5	0.852273	0.5	0.818182	0.833333	0.416667	0.875342	10.3109	0	0
Emirates Lebanon Bank SAL	Commercial banks	Private	lebanon	2007	2007Emirates Lebanon Bank SAL	84	0.622831	0.147868	0.0573198							0.556984	0.839504		0.0038434		0.332638	0.214557	0.17707	0.41717	-0.0850134	-0.574929			10	7	10	6	-0.793076	0	1		1	0.093495		0.583333	0.628788	0.5	0.681818	0.666667	0.166667	-0.0885637	3.81846	0	0
Emirates NBD PJSC	Commercial banks	Public	UNITED ARAB EMIRATES	2007	2007Emirates NBD PJSC	306	0.759766	0.655689	0.010917	0.1049	1.64763	1.5236	0.0117094	0.010935	0.655688	0.110029	0.179544	0.182924	0.270502	0.181422	0.553773	0.417573	0.01949	0.3933	-0.906288	-0.0136601		-0.477121	12	7	8	8	0.483457	0				0.0318439		0.625	0.867424	0.75	0.954545	0.666667	0.333333	-0.0885622	12.4444	0	0
Export Development Bank of Egyp	Commercial banks	Public	EGYPT	2007	2007Export Development Bank of Egyp	22												0.023945									0.570992		0	0	0	0	-0.564828	0		0.0083		0.0709027	0.0931897	0.416667	0.787879	0.5	0.5	0.583333	0.333333	-0.570522		0	0
Fenicia Bank SAL	Commercial banks	Private	Lebanon	2007	2007Fenicia Bank SAL	88												0.0922121											10	7	10	6	-0.793076	0	0.1576		0.1576	0.093495		0.583333	0.628788	0.5	0.681818	0.666667	0.166667	-0.0885637		0	0
FIBI Bank	Commercial banks	Public	ISRAEL	2007	2007FIBI Bank	272	0.8474	0.600143	0.0084585	0.086	0.174431	0.161701	0.0483233	0.0564371	0.600934	0.0673225	0.135943	0.0637922	0.0313894	0.40954	0.453917	0.405818	0.02438	0.67339	0.887007	0.0140635	0.178299	3.7159	8	5	13	7	0.584655	0				0.0613508	-0.005101	0.708333	0.492424	1	0.818182	0.833333	0.5	0.875358	11.4332	0	0
Fransabank sal	Commercial banks	Private	LEBANON	2007	2007Fransabank sal	248	0.857891	0.197859	0.0084149							0.0771467	0.269443		0.0257328	0.0219428	0.262947	0.172316	0.02773	0.57046	-0.0218997	-0.0981824		3.56706	10	7	10	6	-0.793076	0	0.3599		0.06	0.093495		0.583333	0.628788	0.5	0.681818	0.666667	0.166667	-0.0885637	9.29631	0	0
Fransabank-Syria S.A.	Commercial banks	Public	SYRIAN ARAB REPUBLIC	2007	2007Fransabank-Syria S.A.	5												0.037081											0	0	0	0	-1.02445	0				0.057	-0.0390771	0.25	0.693182	0.25	0.363636	0.833333	0.333333	0.875337		0	0
Future Bank B.S.C.	Commercial banks	Private	BAHRAIN	2007	2007Future Bank B.S.C.	82	0.838185	0.167236	0.0178679	0.1788						0.132303	0.788597	0.121246	0.837844	0.119159	0.088	0.08	0.02845	0.208	-0.0128488	-0.0747664		2.51842	13	7	10	6	0.130699	0	0.3333		0.3333	0.0829244	-0.0325667	0.625	0.799242	0.5	0.954545	0.833333	0.333333	0.875344	6.2108	0	0
Groupe Banque Centrale Populair	Commercial banks	Private	MOROCCO	2007	2007Groupe Banque Centrale Populair	275	0.85478	0.497294	0.0161224							0.126386	0.17884	0.130201	0.0357067	0.554049	0.151321	0.174031	0.04276	0.42992	0.023361	0.0450464			11	7	10	7	-0.372999	0				0.0353191	-0.0204209	0.708333	0.721591	0.5	0.772727	0.833333	0.5	0.875347	12.0063	0	0
Gulf Bank Algeria	Commercial banks	Private	Algeria	2007	2007Gulf Bank Algeria	93	0.781868	0.610561	0.0359979							0.278989	0.20496	0.244625	0.509351	0.0017679	0.01	0.01							13	3	8	4	-0.775486	0				0.0337288	-0.0367383	0.625	0.714015	0.5	0.681818	0.5	0.25	-1.05247	9.58502	0	0
Gulf Bank KSC (The)	Commercial banks	Public	KUWAIT	2007	2007Gulf Bank KSC (The)	243	0.859234	0.643097	0.0256546	0.144	0.325338	0.360644	0.0259047	0.0167868	0.643096	0.106855	0.26538	0.143949	0.269291	0.247847	0.456778	0.451151	0.02765	0.18568	-0.0199689	-0.030247	0.231471	3.53468	9	8	7	8	0.234971	0				0.0599166	-0.0548495	0.666667	0.82197	0.5	0.954545	0.833333	0.5	0.875345	8.53364	0	0
Gulf Commercial Bank	Commercial banks	Public	Iraq	2007	2007Gulf Commercial Bank	38	0.748057	0.111141	0.0349186							0.250668	0.355466	0.0271321		0.0375094	0.84292	0.840224	0.01836	0.42454	-0.0155792	-0.140176			0	0	0	0	-1.68017	0				0.013776	0.100675	0.333333	0.354167	0	0.590909	0.25	0.166667	-2.49835	11.8626	0	0
Gulf International Bank BSC	Commercial banks	Private	BAHRAIN	2007	2007Gulf International Bank BSC	258	0.794091	0.420705	-0.0252821	0.0955	0.208446	0.540739	0.00594769	0.00134099	0.420705	0.0802915	0.258653	0.204706	0.425129	0.759892	0.124124	0.107477	0.01164	0.41238	-0.0300961	-0.0711119		3.60226	13	7	10	6	0.130699	1				0.0829244	-0.0325667	0.625	0.799242	0.5	0.954545	0.833333	0.333333	0.875344	10.3074	0	0
Housing and Development Bank	Commercial banks	Public	EGYPT	2007	2007Housing and Development Bank	9	0.462693	0.443425	0.0172032							0.0650521	0.390372	0.16867	0.0205267	0.346027	0.754752	0.43736	0.02978	0.62763	-0.0250408	-0.0525784	0.687987		0	0	0	0	-0.564828	0		0.141		0.0709027	0.0931897	0.416667	0.787879	0.5	0.5	0.583333	0.333333	-0.570522	9.26886	0	0
Housing Bank for Trade & Financ	Commercial banks	Public	JORDAN	2007	2007Housing Bank for Trade & Financ	220	0.789825	0.385709	0.0222107	0.2848	0.22547	0.212518	0.0199603	0.0320001	0.385702	0.21558	0.386267	0.0797503	0.117125	0.512698	0.396911	0.258347	0.04756	0.35351	0.0139838	0.0355317	0.177582	3.74855	13	8	9	6	0.0344316	0	0.305	0.1861	0.305	0.0817572	-0.0538682	0.666667	0.846591	0.5	0.818182	0.666667	0.5	-0.0885641	8.52121	0	0
Housing Bank for Trade and Fina	Commercial banks	Private	AlGERIA	2007	2007Housing Bank for Trade and Fina	27	0.509552	0.419953	0.0109767							0.405266	0.360099	0.18579	0.0517739	0.003687	0.835692	0.556289	0.06864	0.58664	0.0250303	0.0596026		-0.477121	13	3	8	4	-0.775486	0	0.52			0.0337288	-0.0367383	0.625	0.714015	0.5	0.681818	0.5	0.25	-1.05247	9.22421	0	0
HSBC Bank Egypt S A E	Commercial banks	Private	EGYPT	2007	2007HSBC Bank Egypt S A E	198	0.895792	0.367429	0.0329942							0.0630447	0.562458	0.16503	0.10045	0.4056	0.460023	0.409098	0.03826	0.3082	-0.378222	-0.0100217		0.402063	0	0	0	0	-0.564828	0				0.0709027	0.0931897	0.416667	0.787879	0.5	0.5	0.583333	0.333333	-0.570522	10.2199	0	0
HSBC Bank Middle East	Commercial banks	Private	UNITED ARAB EMIRATES	2007	2007HSBC Bank Middle East	60					0.47911	0.36139	0.0119503	0.0145413	0.501022			0.070711											12	7	8	8	0.483457	0				0.0318439		0.625	0.867424	0.75	0.954545	0.666667	0.333333	-0.0885622		0	0
HSBC Bank Middle East Limited	Commercial banks	Private	UNITED ARAB EMIRATES	2007	2007HSBC Bank Middle East Limited	168					0.47911	0.36139	0.0119503	0.0145413	0.501022			0.0784731											12	7	8	8	0.483457	0				0.0318439		0.625	0.867424	0.75	0.954545	0.666667	0.333333	-0.0885622		0	0
IBL Bank sal	Commercial banks	Private	LEBANON	2007	2007IBL Bank sal	179	0.872639	0.114682	0.0113131							0.0670532	0.595641	0.129045	0.0365321	0.0210305	0.144519	0.137816	0.03817	0.36495	-0.0391312	-0.305241			10	7	10	6	-0.793076	0			0.1744	0.093495		0.583333	0.628788	0.5	0.681818	0.666667	0.166667	-0.0885637	7.90234	0	0
International Bank for Trade an	Commercial banks	Public	SYRIAN ARAB REPUBLIC	2007	2007International Bank for Trade an	44																							0	0	0	0	-1.02445	0	0.49		0.49	0.057	-0.0390771	0.25	0.693182	0.25	0.363636	0.833333	0.333333	0.875337		0	0
International Bank of Qatar Q.S	Commercial banks	Private	QATAR	2007	2007International Bank of Qatar Q.S	206	0.809927	0.605055	0.0217537	0.1586						0.193696	0.287004		0.203052	0.131903	0.21088	0.21088	0.03059	0.29982	0.267395	0.441041		2.88339	8	4	6	7	0.327415	0	0.245		0.3	0.179857	-0.137582	0.5	0.852273	0.5	0.818182	0.833333	0.416667	0.875342	9.28458	0	0
International Bank of Yemen YSC	Commercial banks	Private	Yemen	2007	2007International Bank of Yemen YSC	109												0.105195											0	0	0	0	-1.00121	0				0.0333843	-0.0790512	0.666667	0.723485	0.25	0.636364	0.333333	0.333333	-2.01639		0	0
Invest Bank P.S.C.	Commercial banks	Public	UNITED ARAB EMIRATES	2007	2007Invest Bank P.S.C.	155	0.769212	0.562983	0.0365914	0.205						0.274171	0.374646	0.169923	0.163382	0.0799582	0.633126	0.470602	0.04053	0.18929	-0.233106	-0.371852		2.64243	12	7	8	8	0.483457	0	0.1502			0.0318439		0.625	0.867424	0.75	0.954545	0.666667	0.333333	-0.0885622	8.9792	0	0
Iraqi Middle East Investment Ba	Commercial banks	Public	Iraq	2007	2007Iraqi Middle East Investment Ba	16	0.818758	0.0454837	0.0355251							0.141578	0.428617	0.174296		0.0816377	0.0109702	0.0107507	-1.505	0.44277	-0.0259352	-0.570209		-0.323204	0	0	0	0	-1.68017	0				0.013776	0.100675	0.333333	0.354167	0	0.590909	0.25	0.166667	-2.49835	12.916	0	0
Israel Discount Bank LTD	Commercial banks	Public	ISRAEL	2007	2007Israel Discount Bank LTD	294	0.839054	0.60551	0.0078428	0.081	0.140425	0.231835	0.0551973	0.0696733	0.606174	0.0587803	0.137946	0.154798	0.0764757	0.365097	0.422539	0.378402	0.02727	0.74533	0.0234868	0.0364434	0.246547	3.59922	8	5	13	7	0.584655	0				0.0613508	-0.005101	0.708333	0.492424	1	0.818182	0.833333	0.5	0.875358	12.0343	0	0
Jammal Trust Bank SAL	Commercial banks	Private	Lebanon	2007	2007Jammal Trust Bank SAL	53												0.448866											10	7	10	6	-0.793076	0				0.093495		0.583333	0.628788	0.5	0.681818	0.666667	0.166667	-0.0885637		0	0
Jordan Ahli Bank Plc	Commercial banks	Public	JORDAN	2007	2007Jordan Ahli Bank Plc	137	0.776237	0.371268	0.005465	0.1277						0.110974	0.445198	0.0978942	0.207497	0.29957	0.443275	0.338012	0.03596	0.58363	0.0050602	0.0116293	0.331869	2.95839	13	8	9	6	0.0344316	0	0.0989		0.0989	0.0817572	-0.0538682	0.666667	0.846591	0.5	0.818182	0.666667	0.5	-0.0885641	7.58893	0	0
Jordan Commercial Bank	Commercial banks	Public	JORDAN	2007	2007Jordan Commercial Bank	111	0.677408	0.537047	0.0225742	0.1641						0.173467	0.283452	0.136616	0.081161	0.231041	0.462687	0.347015	0.03911	0.52985	-0.29128	-0.514139	0.275502	2.74514	13	8	9	6	0.0344316	1				0.0817572	-0.0538682	0.666667	0.846591	0.5	0.818182	0.666667	0.5	-0.0885641	6.30865	0	0
Jordan Kuwait Bank	Commercial banks	Public	JORDAN	2007	2007Jordan Kuwait Bank	152												0.113809									0.119719		13	8	9	6	0.0344316	0				0.0817572	-0.0538682	0.666667	0.846591	0.5	0.818182	0.666667	0.5	-0.0885641		0	0
Lebanese Swiss Bank SAL (The)	Commercial banks	Private	Lebanon	2007	2007Lebanese Swiss Bank SAL (The)	102	0.871851	0.199148	0.0132157	0.4081						0.123154	0.575354	0.425365	0.0022127	0.919215	0.306567	0.210877	0.03163	0.45885	-0.0269699	-0.123048		3.64955	10	7	10	6	-0.793076	0				0.093495		0.583333	0.628788	0.5	0.681818	0.666667	0.166667	-0.0885637	6.58498	0	0
Mashreqbank PSC	Commercial banks	Public	UNITED ARAB EMIRATES	2007	2007Mashreqbank PSC	271	0.72673	0.437537	0.0242607	0.1459	0.544438	0.300463	0.0276696	0.00971658	0.437537	0.135909	0.435743	0.163192	0.241747	0.461593	0.784277	0.688232	0.01789	0.36615	-0.0186084	-0.0413529		3.33476	12	7	8	8	0.483457	0				0.0318439		0.625	0.867424	0.75	0.954545	0.666667	0.333333	-0.0885622	11.3809	0	0
Mercantile Discount Bank Ltd.	Commercial banks	Private	ISRAEL	2007	2007Mercantile Discount Bank Ltd.	196	0.855143	0.691198	0.0113468	0.099						0.0778991	0.143107	0.0943661	0.0243056	0.204519	0.406728	0.369011	0.03594	0.63507	0.0101273	0.0145813		3.78192	8	5	13	7	0.584655	0	1			0.0613508	-0.005101	0.708333	0.492424	1	0.818182	0.833333	0.5	0.875358	9.8448	0	0
Mizrahi Tefahot Bank Ltd.	Commercial banks	Public	ISRAEL	2007	2007Mizrahi Tefahot Bank Ltd.	295	0.831899	0.779333	0.0095439	0.0668	0.154324	0.162653	0.0377529	0.0476184	0.779746	0.0620326	0.113371		0.0487201	0.0800275	0.375311	0.370025	0.02335	0.60261	-0.767298	-0.947302	0.167862	3.9807	8	5	13	7	0.584655	0			0.13	0.0613508	-0.005101	0.708333	0.492424	1	0.818182	0.833333	0.5	0.875358	11.4631	0	0
National Bank of Bahrain	Commercial banks	Public	BAHRAIN	2007	2007National Bank of Bahrain	197	0.861638	0.496927	0.0218522	0.2137						0.146738	0.29968	0.0513902	0.19533	0.380739	0.321538	0.3	0.02676	0.36	-0.60934	-0.012077	0.01	4.12807	13	7	10	6	0.130699	1	0.49	0.49		0.0829244	-0.0325667	0.625	0.799242	0.5	0.954545	0.833333	0.333333	0.875344	7.55155	0	0
National Bank of Egypt	Commercial banks	Private	EGYPT	2007	2007National Bank of Egypt	301	0.877765	0.361336	0.0017519	0.0656	0.163104	0.0930185	0.127536		0.357956	0.0347998	0.41871	0.0817672	0.135292	0.445502	0.354566	0.344705	0.01604	0.36041	-0.0432736	-0.103024		3.90952	0	0	0	0	-0.564828	0				0.0709027	0.0931897	0.416667	0.787879	0.5	0.5	0.583333	0.333333	-0.570522	12.2687	0	0
National Bank of Fujairah PJSC	Commercial banks	Public	UNITED ARAB EMIRATES	2007	2007National Bank of Fujairah PJSC	200	0.761847	0.576303	0.0263413		0.425132	0.385703	0.0149897	0.0105727	0.576303	0.171462	0.332569	0.121468	0.150518	0.168674	0.465681	0.444984	0.03209	0.30644	-0.583283	-0.996941	0.963118	3.38519	12	7	8	8	0.483457	1	0.4323			0.0318439		0.625	0.867424	0.75	0.954545	0.666667	0.333333	-0.0885622	9.41674	0	0
National Bank of Kuwait S.A.K.	Commercial banks	Public	KUWAIT	2007	2007National Bank of Kuwait S.A.K.	302	0.833614	0.513051	0.0238487	0.1686	0.546636	0.459936	0.0326427	0.0196131	0.513051	0.166869	0.318145	0.201341	0.427563	0.248056	0.33082	0.313619	0.03395	0.26649	-0.327573	-0.617647		3.56143	9	8	7	8	0.234971	0				0.0599166	-0.0548495	0.666667	0.82197	0.5	0.954545	0.833333	0.5	0.875345	9.35352	0	0
National Bank of Oman (SAOG)	Commercial banks	Public	OMAN	2007	2007National Bank of Oman (SAOG)	203	0.779832	0.614113	0.0302045	0.1521						0.187168	0.303264	0.0598194	0.187147	0.220312	0.678955	0.388633	0.03322	0.43932	0.243803	0.375	0.01	2.8138	10	7	12	7	0.264805	0	0.3485		0.3485	0.0445269	-0.0595522	0.5	0.844697	0.5	0.954545	0.833333	0.416667	0.875342	7.2975	0	0
National Bank of Ras Al-Khaimah	Commercial banks	Public	UnITED ARAB EMIRATES	2007	2007National Bank of Ras Al-Khaimah	218					0.241225	0.197304	0.0259609	0.022984	0.744728			0.115515									0.330068		12	7	8	8	0.483457	0				0.0318439		0.625	0.867424	0.75	0.954545	0.666667	0.333333	-0.0885622		0	0
National Bank of Umm Al-Qaiwain	Commercial banks	Public	UNITED ARAB EMIRATES	2007	2007National Bank of Umm Al-Qaiwain	143	0.766203	0.584784	0.0396009	0.145						0.256874	0.366219	0.321682	0.29817	0.0764305	0.423115	0.404519	0.04795	0.22376	0.0188039	0.0313272	0.670844	2.71309	12	7	8	8	0.483457	0	0.3			0.0318439		0.625	0.867424	0.75	0.954545	0.666667	0.333333	-0.0885622	9.03945	0	0
National Bank of Yemen	Commercial banks	Private	Yemen	2007	2007National Bank of Yemen	37	0.857324	0.0937363	0.024607							0.113852	0.417351	0.120624	0.0070265	0.0395699	0.501532	0.304969	0.04933	0.20103	-0.636678	-0.0560155		3.87872	0	0	0	0	-1.00121	0				0.0333843	-0.0790512	0.666667	0.723485	0.25	0.636364	0.333333	0.333333	-2.01639	11.4627	0	0
National Commercial Bank (The)	Commercial banks	Public	SAUDI ARABIA	2007	2007National Commercial Bank (The)	308	0.820787	0.420924	0.0289267	0.24	0.338668	0.128996	0.0305594	0.0217055	0.420924	0.165317	0.180207	0.12332	0.166286	0.961482	0.359296	0.337712	0.03848	0.29385	0.01216	0.028006		2.66203	13	4	11	7	-0.393316	0				0.0599231	-0.0416871	0.458333	0.799242	0.5	0.909091	0.833333	0.333333	0.875342	12.2487	0	0
National Credit Bank (Closed Sh	Commercial banks	Public	SYRIAN ARAB REPUBLIC	2007	2007National Credit Bank (Closed Sh	39	0.904099	0.270229	0.0071133	0.1239						0.0837285	0.595341		0.0399229	0.318875	0.0847421	0.164031	0.03595	0.47999	0.246272	0.904238		-0.47572	0	0	0	0	-1.02445	0				0.057	-0.0390771	0.25	0.693182	0.25	0.363636	0.833333	0.333333	0.875337	10.5018	0	0
Natixis Algerie	Commercial banks	Private	AlGERIA	2007	2007Natixis Algerie	68	0.807255	0.506725	0.0051282							0.180614	0.173985	0.0862444	0.530801	0.0008314			0.09632		0.0327929	0.0647153		-0.11949	13	3	8	4	-0.775486	0	1		1	0.0337288	-0.0367383	0.625	0.714015	0.5	0.681818	0.5	0.25	-1.05247	10.5258	0	0
Oman Arab Bank SAOC	Commercial banks	Private	Oman	2007	2007Oman Arab Bank SAOC	174	0.828339	0.597664	0.0299677	0.126						0.157006	0.336407		0.0102041	0.0740189	0.459596	0.353535	0.04555	0.41919	0.02213	0.0357675		3.54733	10	7	12	7	0.264805	0	0.5099			0.0445269	-0.0595522	0.5	0.844697	0.5	0.954545	0.833333	0.416667	0.875342	6.47805	0	0
Qatar National Bank	Commercial banks	Public	Qatar	2007	2007Qatar National Bank	309	0.802613	0.577682	0.021914	0.137	0.595811	0.425362	0.0037954	0.00680232	0.577682	0.137891	0.282012	0.0610714	0.135351	0.210802	0.40196	0.361078	0.02427	0.26402	-0.921733	-0.0158577		3.63172	8	4	6	7	0.327415	0	0.5			0.179857	-0.137582	0.5	0.852273	0.5	0.818182	0.833333	0.416667	0.875342	11.6471	0	0
Qatar National Bank Tunisia	Commercial banks	Private	TUNISIA	2007	2007Qatar National Bank Tunisia	14	0.595434	0.675799	0.003653							0.418394	0.133333	0.189443	0.0122699	0.0648649	0.227273	0.204545	0.04326	0.90909	0.913242	0.0135135			12	7	11	5	-0.146981	0				0.0670962	-0.0341655	0.5	0.878788	0.5	0.681818	0.833333	0.333333	0.875342	4.69592	0	0
QNB Al Ahli	Commercial banks	Public	EGYPT	2007	2007QNB Al Ahli	240												0.160526									0.310412		0	0	0	0	-0.564828	0				0.0709027	0.0931897	0.416667	0.787879	0.5	0.5	0.583333	0.333333	-0.570522		0	0
Quds Bank Public Shareholding C	Commercial banks	Private	PALESTINIAN TERRITORIES	2007	2007Quds Bank Public Shareholding C	32												0.138527											0	0	0	0	0	0						0	0	0	0	0	0	0		0	0
Riyad Bank	Commercial banks	Public	SAUDI ARABIA	2007	2007Riyad Bank	297	0.841605	0.554923	0.024814	0.15	0.289028	0.28165	0.0221436	0.0159066	0.554924	0.121915	0.170971	0.176148	0.174272	0.421835	0.375387	0.367976	0.03288	0.35048	0.266253	0.469177	0.458842	3.4592	13	4	11	7	-0.393316	0	0.2175			0.0599231	-0.0416871	0.458333	0.799242	0.5	0.909091	0.833333	0.333333	0.875342	11.7064	0	0
Samba Financial Group	Commercial banks	Public	SAUDI ARABIA	2007	2007Samba Financial Group	300	0.823994	0.521671	0.0311345	0.1523	0.243465	0.195219	0.0358986	0.022495	0.521671	0.131749	0.0827153	0.0592319	0.0897936	0.689505	0.37771	0.312896	0.03859	0.27315	0.973033	0.0179827	0.438376	3.29504	13	4	11	7	-0.393316	0				0.0599231	-0.0416871	0.458333	0.799242	0.5	0.909091	0.833333	0.333333	0.875342	11.9474	0	0
Saradar Bank SAL	Commercial banks	Private	Lebanon	2007	2007Saradar Bank SAL	13	0.852886	0.127762	-0.0211329							0.142345	0.312944		0.0174034	0.0353609	0.410106	0.267287	0.01809	0.177447	-0.038555	-0.301772		2.88788	10	7	10	6	-0.793076	0				0.093495		0.583333	0.628788	0.5	0.681818	0.666667	0.166667	-0.0885637	5.37337	0	0
Saudi British Bank JSC (The)	Commercial banks	Public	SAUDI ARABIA	2007	2007Saudi British Bank JSC (The)	291	0.813466	0.631291	0.0265444	0.135	0.270667	0.454983	0.00912624	0.0031498	0.63129	0.118751	0.187016	0.104154	0.100697	0.254948	0.31711	0.278819	0.04259	0.32234	0.994778	0.015614		3.30565	13	4	11	7	-0.393316	0				0.0599231	-0.0416871	0.458333	0.799242	0.5	0.909091	0.833333	0.333333	0.875342	11.4949	0	0
Saudi Hollandi Bank	Commercial banks	Private	SAUDI ARABIA	2007	2007Saudi Hollandi Bank	267	0.868111	0.546596	0.0087004	0.1017	0.0740334	0.0405855			0.546596	0.0991355	0.19037	0.0689442	0.209256	0.454578	0.372164	0.324137	0.02698	0.47396	-0.0100136	-0.0175635		3.56417	13	4	11	7	-0.393316	0				0.0599231	-0.0416871	0.458333	0.799242	0.5	0.909091	0.833333	0.333333	0.875342	10.828	0	0
Saudi Investment Bank (The)	Commercial banks	Public	SAUDI ARABIA	2007	2007Saudi Investment Bank (The)	262	0.801007	0.496945	0.0176658	0.21	0.137965	0.109483	0.0302757	0.0124491	0.496945	0.170212	0.118683	0.0822367	0.121032	0.693113	0.332599	0.332599	0.02636	0.29609	-0.983417	-0.0191901	0.440549	3.40184	13	4	11	7	-0.393316	0			0.075	0.0599231	-0.0416871	0.458333	0.799242	0.5	0.909091	0.833333	0.333333	0.875342	10.7481	0	0
Société Arabe Internationale de	Commercial banks	Public	EGYPT	2007	2007Société Arabe Internationale de	187	0.841323	0.241511	0.0124386							0.126572	0.488402	0.262716	0.0505075	0.892034	0.591518	0.430804	0.02253	0.44196	-0.0298528	-0.111222	0.0155417	0.767467	0	0	0	0	-0.564828	0	0.4605			0.0709027	0.0931897	0.416667	0.787879	0.5	0.5	0.583333	0.333333	-0.570522	7.30472	0	0
Société Générale Algérie	Commercial banks	Private	AlGERIA	2007	2007Société Générale Algérie	113	0.729865	0.647518	0.0103454							0.0554194	0.310994	0.50716	0.0862892	0.0064232	0.243129	0.243129	0.09111	0.65924	0.0365177	0.0563965		-0.152408	13	3	8	4	-0.775486	0	1		1	0.0337288	-0.0367383	0.625	0.714015	0.5	0.681818	0.5	0.25	-1.05247	11.3503	0	0
Société Générale de Banque au L	Commercial banks	Private	LEBANON	2007	2007Société Générale de Banque au L	238	0.907965	0.288243	0.0048879	0.1397						0.0617516	0.195173	0.113354	0.125336	0.769389	0.40321	0.345532	0.02486	0.70261	-0.0120801	-0.0303668		3.09541	10	7	10	6	-0.793076	0				0.093495		0.583333	0.628788	0.5	0.681818	0.666667	0.166667	-0.0885637	8.35416	0	0
Société générale de Banque-Jord	Commercial banks	Public	JORDAN	2007	2007Société générale de Banque-Jord	98	0.811627	0.598017	0.0099144	0.1868						0.140288	0.33078		0.387007	0.0775925	0.495049	0.346535	0.03768	0.63366	-0.135196	-0.217549	0.465353	2.86599	13	8	9	6	0.0344316	0			0.5007	0.0817572	-0.0538682	0.666667	0.846591	0.5	0.818182	0.666667	0.5	-0.0885641	5.40223	0	0
Société Générale Marocaine de B	Commercial banks	Private	MOROCCO	2007	2007Société Générale Marocaine de B	204	0.787001	0.671254	0.016665							0.094927	0.222248	0.146377	0.0605267	0.0548204	0.36064	0.259827	0.04457	0.43857	0.0278993	0.0388251			11	7	10	7	-0.372999	0	0.5302		0.5302	0.0353191	-0.0204209	0.708333	0.721591	0.5	0.772727	0.833333	0.5	0.875347	10.8587	0	0
Société Tunisienne de Banque	Commercial banks	Public	TUNISIA	2007	2007Société Tunisienne de Banque	153	0.716388	0.735245	0.0068187							0.106762	0.151398	0.169773	0.0297645	0.0649184	0.56843	0.411789	0.03347	0.50706	-0.092457	-0.12575	0.36449	-0.159847	12	7	11	5	-0.146981	1	0.2481		0.0807	0.0670962	-0.0341655	0.5	0.878788	0.5	0.681818	0.833333	0.333333	0.875342	8.5548	0	0
Suez Canal Bank	Commercial banks	Public	EGYPT	2007	2007Suez Canal Bank	128	0.909905	0.415374								0.078785	0.443631	0.169898	0.0762556	0.190083	0.819916	0.465798	0.01821	0.35784	-0.0345612	-0.0608301	0.531199	2.89939	0	0	0	0	-0.564828	0	0.3769		0.2	0.0709027	0.0931897	0.416667	0.787879	0.5	0.5	0.583333	0.333333	-0.570522	9.55185	0	0
Syria Gulf Bank SA	Commercial banks	Public	SYRIAN ARAB REPUBLIC	2007	2007Syria Gulf Bank SA	311												0.134939											0	0	0	0	-1.02445	0				0.057	-0.0390771	0.25	0.693182	0.25	0.363636	0.833333	0.333333	0.875337		0	0
The Commercial Bank (QSC)	Commercial banks	Public	QATAR	2007	2007The Commercial Bank (QSC)	279	0.67634	0.551167	0.030634	0.1093	0.495401	0.441325	0.00801922	0.00827594	0.551167	0.158996	0.248217	0.235602	0.159839	0.317486	0.523063	0.446538	0.02693	0.22837	-0.948735	-0.0170751	0.511967	3.41229	8	4	6	7	0.327415	0				0.179857	-0.137582	0.5	0.852273	0.5	0.818182	0.833333	0.416667	0.875342	10.7232	0	0
The National Bank of Kuwait - E	Commercial banks	Public	EGYPT	2007	2007The National Bank of Kuwait - E	170	0.86194	0.488847	0.0162597							0.121141	0.308854	0.110576	0.0612966	0.330306	0.456143	0.412615	0.03325	0.25526	-0.018995	-0.0339189	0.670844	2.20602	0	0	0	0	-0.564828	0	0.981	0.0083	0.981	0.0709027	0.0931897	0.416667	0.787879	0.5	0.5	0.583333	0.333333	-0.570522	9.43375	0	0
Tunis International Bank	Commercial banks	Private	TUNISIA	2007	2007Tunis International Bank	17	0.819561	0.249076	0.031888							0.177427	0.587595	0.0946516	0.401423	0.588369	0.689655	0.590517	0.01561	0.28017	-0.0112775	-0.0438066		-0.477121	12	7	11	5	-0.146981	0				0.0670962	-0.0341655	0.5	0.878788	0.5	0.681818	0.833333	0.333333	0.875342	6.24281	0	0
Union Bancaire pour le Commerce	Commercial banks	Public	TUNISIA	2007	2007Union Bancaire pour le Commerce	86	0.779239	0.738436	0.0116122							0.131132	0.149612		0.116911	0.0899363	0.601841	0.499425	0.03223	0.68124	0.109065	0.133764	0.127555	-0.104067	12	7	11	5	-0.146981	0				0.0670962	-0.0341655	0.5	0.878788	0.5	0.681818	0.833333	0.333333	0.875342	7.35161	0	0
Union Bank of Israel Ltd	Commercial banks	Public	ISRAEL	2007	2007Union Bank of Israel Ltd	216	0.860939	0.552857	0.0039904	0.0793						0.0528843	0.1948	0.0840966	0.0173625	0.437781	0.328125	0.309152	0.02185	0.66853	0.120345	0.206219	0.278053	3.65962	8	5	13	7	0.584655	0	0.1963			0.0613508	-0.005101	0.708333	0.492424	1	0.818182	0.833333	0.5	0.875358	10.3602	0	0
Union Internationale de Banques	Commercial banks	Public	TUNISIA	2007	2007Union Internationale de Banques	110	0.951363	0.753896	-0.102372							-0.0101503	0.176673	0.0883829	0.0264949	0.0335645	0.451863	0.462733	0.02065	0.110404	-0.74473	-0.721221	0.176707		12	7	11	5	-0.146981	0	0.5234			0.0670962	-0.0341655	0.5	0.878788	0.5	0.681818	0.833333	0.333333	0.875342	7.46485	0	0
Union National Bank - Egypt SAE	Commercial banks	Public	EGYPT	2007	2007Union National Bank - Egypt SAE	95	0.763884	0.24137	0.0239778							0.248618	0.541937	0.173859	0.0001251	0.352963	0.602359	0.433024	0.02896	0.45409	-0.0195516	-0.0460615	0.0148525	-0.492781	0	0	0	0	-0.564828	0	0.949			0.0709027	0.0931897	0.416667	0.787879	0.5	0.5	0.583333	0.333333	-0.570522	8.05211	0	0
United Arab Bank PJSC	Commercial banks	Public	UnITED ARAB EMIRATES	2007	2007United Arab Bank PJSC	189					0.291422	0.179079	0.0269266	0.0242798	0.637678			0.0805139											12	7	8	8	0.483457	0	0.1469		0.1469	0.0318439		0.625	0.867424	0.75	0.954545	0.666667	0.333333	-0.0885622		0	0
United Bank (The)	Commercial banks	Private	EGYPT	2007	2007United Bank (The)	144	0.763183	0.351211	-0.0389917							0.0878463	0.324706		0.0007866	0.480757	0.413871	0.256635	0.01626	0.51627	-0.0537074	-0.104535			0	0	0	0	-0.564828	0	0.9999			0.0709027	0.0931897	0.416667	0.787879	0.5	0.5	0.583333	0.333333	-0.570522	9.49747	0	0
United Bank for Investment	Commercial banks	Public	Iraq	2007	2007United Bank for Investment	10												0.0847592											0	0	0	0	-1.68017	0				0.013776	0.100675	0.333333	0.354167	0	0.590909	0.25	0.166667	-2.49835		0	0
United Gulf Bank (BSC) EC	Commercial banks	Public	BAHRAIN	2007	2007United Gulf Bank (BSC) EC	124	0.384166	0.109424	0.100577							0.431961	0.335807	0.106138	0.572502	0.0202882	0.0111704	0.801223	-1.459	0.21991	-0.0438222	-0.40048	0.295318	2.99898	13	7	10	6	0.130699	0	0.88		0.88	0.0829244	-0.0325667	0.625	0.799242	0.5	0.954545	0.833333	0.333333	0.875344	7.88894	0	0
A_Ayan Leasing & Investment Com	Islamic banks	Public	KUWAIT	2007	2007A_Ayan Leasing & Investment Com	67	0.719821	0.235336	0.0466368		0.243036	0.203002	0.176071	0.130732	0.235368	0.293203	0.208072	0.161095	0.056317	0.0144554	0.341338	0.109777	0.14643	0.59691	0.0220628	0.0869873	0.391483	-0.316352	9	8	7	8	0.234971	0				0.0599166	-0.0548495	0.666667	0.82197	0.5	0.954545	0.833333	0.5	0.875345	6.32346	0	1
ABC Islamic Bank (E.C.)	Islamic banks	Private	BAHRAIN	2007	2007ABC Islamic Bank (E.C.)	75	0.129973	0.730896	0.0372921							0.19122	0.0026376	0.0969039	0.748027	0.329691	0.663717	0.663717	0.01776	0.10088	-0.0241776	-0.0330794		-0.301289	13	7	10	6	0.130699	0	1			0.0829244	-0.0325667	0.625	0.799242	0.5	0.954545	0.833333	0.333333	0.875344	7.21884	0	1
Abu Dhabi Islamic Bank	Islamic banks	Public	uNITED ARAB EMIRATES	2007	2007Abu Dhabi Islamic Bank	130																					0.0185303		12	7	8	8	0.483457	0	0.49		0.49	0.0318439		0.625	0.867424	0.75	0.954545	0.666667	0.333333	-0.0885622		0	1
Abu Dhabi Islamic Bank - Public	Islamic banks	Public	UNITED ARAB EMIRATES	2007	2007Abu Dhabi Islamic Bank - Public	273	0.777672	0.552391	0.0174615	0.179	0.213768	0.21502	0.0139869	0.00678494	0.562552	0.140369	0.354784		0.134888	0.116745	0.502156	0.317056	0.02606	0.38356	-0.0104496	-0.0186458	0.460271	3.15584	12	7	8	8	0.483457	0				0.0318439		0.625	0.867424	0.75	0.954545	0.666667	0.333333	-0.0885622	10.6928	0	1
Ahli United Bank KSC	Islamic banks	Public	KUWAIT	2007	2007Ahli United Bank KSC	228	0.843601	0.55908	0.0247934	0.1225	0.228226	0.426063	0.0337898	0.0266691	0.559057	0.156728	0.32495		0.322919	0.325021	0.49784	0.491361	0.02395	0.32937	-0.0180925	-0.0312669		3.42809	9	8	7	8	0.234971	0	0.75		0.75	0.0599166	-0.0548495	0.666667	0.82197	0.5	0.954545	0.833333	0.5	0.875345	7.71356	0	1
Ajman Bank	Islamic banks	Private	unITED ARAB EMIRATES	2007	2007Ajman Bank	148																							12	7	8	8	0.483457	0				0.0318439		0.625	0.867424	0.75	0.954545	0.666667	0.333333	-0.0885622		0	1
Al Baraka Bank Egypt SAE	Islamic banks	Private	EGYPT	2007	2007Al Baraka Bank Egypt SAE	145	0.911883	0.423459								0.0621193	0.38493	0.130481	0.0059126	0.318486	0.399376	0.319293	0.01797	0.41446	-0.0374192	-0.080342		-0.0603606	0	0	0	0	-0.564828	0	0.735	0.0227	0.735	0.0709027	0.0931897	0.416667	0.787879	0.5	0.5	0.583333	0.333333	-0.570522	9.10655	0	1
Al Baraka Bank Syria SA	Islamic banks	Private	SYRIAN ARAB REPUBLIC	2007	2007Al Baraka Bank Syria SA	103																							0	0	0	0	-1.02445	0				0.057	-0.0390771	0.25	0.693182	0.25	0.363636	0.833333	0.333333	0.875337		0	1
Al Rajhi Bank Public Joint Stoc	Islamic banks	Public	SAUDI ARABIA	2007	2007Al Rajhi Bank Public Joint Stoc	303	0.763488	0.692103	0.0516445	0.236	0.185453	0.221918	0.0453756	0.0351986	0.678929	0.233077	0.259219	0.267257	0.0271958	0.0063712	0.179786	0.171578	0.07852	0.26051	0.0549339	0.0763888	0.816761	2.42222	13	4	11	7	-0.393316	0			0.41	0.0599231	-0.0416871	0.458333	0.799242	0.5	0.909091	0.833333	0.333333	0.875342	11.7352	0	1
Albaraka Bank Tunisia	Islamic banks	Private	TUNISIA	2007	2007Albaraka Bank Tunisia	42												0.994981											12	7	11	5	-0.146981	0	0.784			0.0670962	-0.0341655	0.5	0.878788	0.5	0.681818	0.833333	0.333333	0.875342		0	1
Albaraka Banking Group B.S.C.	Islamic banks	Public	BAHRAIN	2007	2007Albaraka Banking Group B.S.C.	261	0.800119	0.660907	0.0198733	0.3169						0.183915	0.228474	0.486957	0.008535	0.103575	0.424488	0.33851	0.0375	0.51519	-0.0201801	-0.0297074		2.66428	13	7	10	6	0.130699	0	0.3011		0.3011	0.0829244	-0.0325667	0.625	0.799242	0.5	0.954545	0.833333	0.333333	0.875344	9.22069	0	1
Albaraka Islamic Bank BSC	Islamic banks	Private	BAHRAIN	2007	2007Albaraka Islamic Bank BSC	105												0.220043											13	7	10	6	0.130699	0	0.911			0.0829244	-0.0325667	0.625	0.799242	0.5	0.954545	0.833333	0.333333	0.875344		0	1
Al-Salam Bank-Bahrain B.S.C.	Islamic banks	Public	BAHRAIN	2007	2007Al-Salam Bank-Bahrain B.S.C.	163												0.220866									0.235411		13	7	10	6	0.130699	0				0.0829244	-0.0325667	0.625	0.799242	0.5	0.954545	0.833333	0.333333	0.875344		0	1
Amlak Finance PJSC	Islamic banks	Public	UNITED ARAB EMIRATES	2007	2007Amlak Finance PJSC	106	0.556395	0.658037	0.0320068		0.875633	0.499767	0.00396667	0.0056143	0.658036	0.266898	0.0523902	0.0788322		0.408896	0.632984	0.403241	0.02567	0.46107	-0.908745	-0.0137552		3.00476	12	7	8	8	0.483457	0	0.4808			0.0318439		0.625	0.867424	0.75	0.954545	0.666667	0.333333	-0.0885622	9.15521	0	1
Ansar Bank	Islamic banks	Public	Iran	2007	2007Ansar Bank	191												0.101791											0	0	0	0	-1.03888	0				0.0911617	-0.17213	0.791667	0.600379	0.5	0.5	0.666667	0.333333	-0.088559		0	1
Arab Islamic Bank	Islamic banks	Private	PALESTINIAN TERRITORIES	2007	2007Arab Islamic Bank	28	0.459881	0.31565	0.0109416							0.155113	0.268568	0.911413	0.532084	0.902185	0.461539	0.430769	0.03758	0.63846	0.0165782	0.0520291		-0.218606	0	0	0	0	0	0						0	0	0	0	0	0	0	5.7091	0	1
Arcapita Bank B.S.C.	Islamic banks	Private	BAHRAIN	2007	2007Arcapita Bank B.S.C.	146	0.404967	0.0470897	0.0750756	0.3627	0.321702	0.271824			0.0470897	0.38968	0.385074	0.124747	0.793913	0.0701027	0.0210147	0.0115833	-2.167	0.40401	-0.0563395	-0.999		2.54706	13	7	10	6	0.130699	0	0.81			0.0829244	-0.0325667	0.625	0.799242	0.5	0.954545	0.833333	0.333333	0.875344	8.2442	0	1
Bahrain Islamic Bank B.S.C.	Islamic banks	Public	BAHRAIN	2007	2007Bahrain Islamic Bank B.S.C.	120	0.704401	0.449317	0.0379363		0.509745	1.58903	0.00790858	0.00950664	0.374065	0.396778	0.250076		0.351573	0.641275	0.811321	0.555256	0.03033	0.32615	0.0455235	0.100671		-0.207217	13	7	10	6	0.130699	0				0.0829244	-0.0325667	0.625	0.799242	0.5	0.954545	0.833333	0.333333	0.875344	6.49072	0	1
Bank AlJazira JSC	Islamic banks	Public	SAUDI ARABIA	2007	2007Bank AlJazira JSC	239	0.758848	0.458134	0.0372009	0.3255	0.370547	0.537062	0.0314684	0.0195279	0.458136	0.285492	0.271508		0.0437979	0.494059	0.59324	0.577412	0.03814	0.46344	0.0138008	0.0291759	0.746064	2.66364	13	4	11	7	-0.393316	0			0.0583	0.0599231	-0.0416871	0.458333	0.799242	0.5	0.909091	0.833333	0.333333	0.875342	9.97878	0	1
Bank Alkhair BSC	Islamic banks	Private	BAHRAIN	2007	2007Bank Alkhair BSC	18	0.1576	0.0967092	0.111036	0.6238						0.0239954	0.183121		0.631316	0.0396828	0.0108526	0.976821	0.864	0.60017	0.626819	0.0648148		2.12279	13	7	10	6	0.130699	0				0.0829244	-0.0325667	0.625	0.799242	0.5	0.954545	0.833333	0.333333	0.875344	6.10189	0	1
Bank Mellat	Islamic banks	Public	Iran	2007	2007Bank Mellat	293	0.787725	0.564709	0.0038723							0.0660635	0.188634	0.0790643	0.217901	0.258976	0.142714	0.134045	0.04837	0.88882	0.0109081	0.0193164	0.297317	-0.0943702	0	0	0	0	-1.03888	0				0.0911617	-0.17213	0.791667	0.600379	0.5	0.5	0.666667	0.333333	-0.088559	12.6129	0	1
Bank Nizwa SAOG	Islamic banks	Public	oMAN	2007	2007Bank Nizwa SAOG	52																							10	7	12	7	0.264805	0				0.0445269	-0.0595522	0.5	0.844697	0.5	0.954545	0.833333	0.416667	0.875342		0	1
Bank Pasargad	Islamic banks	Private	Iran	2007	2007Bank Pasargad	244												0.163593											0	0	0	0	-1.03888	0	0.2801			0.0911617	-0.17213	0.791667	0.600379	0.5	0.5	0.666667	0.333333	-0.088559		0	1
Bank Saderat Iran	Islamic banks	Public	Iran	2007	2007Bank Saderat Iran	278	0.773311	0.592354	0.0077834							0.10462	0.249717	0.0463647	0.198343	0.104457	0.453758	0.285105	0.04055	0.59885	-0.859617	-0.0136064		0.0677195	0	0	0	0	-1.03888	0				0.0911617	-0.17213	0.791667	0.600379	0.5	0.5	0.666667	0.333333	-0.088559	12.6758	0	1
Bank Sarmayeh	Islamic banks	Private	Iran	2007	2007Bank Sarmayeh	173	0.29534	0.205619	0.077121							0.0210983	0.230007	0.0621566		0.0201142	0.0100023	0.0009506							0	0	0	0	-1.03888	0				0.0911617	-0.17213	0.791667	0.600379	0.5	0.5	0.666667	0.333333	-0.088559	8.6819	0	1
Bank Sepah	Islamic banks	Private	Iran	2007	2007Bank Sepah	251	0.760922	0.611382	0.0009351							0.0712686	0.195521		0.0929231	0.0417683	0.71052	0.40198	0.03252	0.96344	-0.0180526	-0.0282119		-0.0681799	0	0	0	0	-1.03888	1		1		0.0911617	-0.17213	0.791667	0.600379	0.5	0.5	0.666667	0.333333	-0.088559	12.2752	0	1
Bank Tejarat	Islamic banks	Public	Iran	2007	2007Bank Tejarat	277	0.678427	0.510977	0.0045747							0.0567701	0.181694		0.111275	0.329362	0.353798	0.309236	0.02885	0.4889	-0.660788	-0.0128028		0.175292	0	0	0	0	-1.03888	0	1	1		0.0911617	-0.17213	0.791667	0.600379	0.5	0.5	0.666667	0.333333	-0.088559	12.3968	0	1
Banque Zitouna	Islamic banks	Private	TUNISIA	2007	2007Banque Zitouna	51												0.0923507											12	7	11	5	-0.146981	0				0.0670962	-0.0341655	0.5	0.878788	0.5	0.681818	0.833333	0.333333	0.875342		0	1
Barwa Bank	Islamic banks	Private	QATAR	2007	2007Barwa Bank	225												0.798494											8	4	6	7	0.327415	0				0.179857	-0.137582	0.5	0.852273	0.5	0.818182	0.833333	0.416667	0.875342		0	1
Boubyan Bank KSCP	Islamic banks	Public	KUWAIT	2007	2007Boubyan Bank KSCP	215	0.79756	0.266926	0.0249363	0.28	0.565703	1.26613	0.0137872		0.355386	0.230046	0.57863		0.675189	0.556925	0.401515	0.267045	0.06237	0.64015	0.0458506	0.168556	0.262074	-0.301083	9	8	7	8	0.234971	0				0.0599166	-0.0548495	0.666667	0.82197	0.5	0.954545	0.833333	0.5	0.875345	6.61459	0	1
Cham Islamic Bank SA	Islamic banks	Private	SYRIAN ARAB REPUBLIC	2007	2007Cham Islamic Bank SA	26	0.677945	0.0313624	-0.032793	0.106						0.458669	0.85066				0.0954962	0.0466794	0.0304		0.0126394	0.403012			0	0	0	0	-1.02445	0				0.057	-0.0390771	0.25	0.693182	0.25	0.363636	0.833333	0.333333	0.875337	8.8818	0	1
Cihan Bank for Islamic Investme	Islamic banks	Private	Iraq	2007	2007Cihan Bank for Islamic Investme	25												0.07973											0	0	0	0	-1.68017	0				0.013776	0.100675	0.333333	0.354167	0	0.590909	0.25	0.166667	-2.49835		0	1
Dubai Islamic Bank PJSC	Islamic banks	Public	UNITED ARAB EMIRATES	2007	2007Dubai Islamic Bank PJSC	284	0.799158	0.480498	0.0297867	0.126	0.309425	0.152112	0.0269967	0.033123	0.480499	0.14472	0.238713	0.0742534	0.0332454	0.444141	0.663043	0.472304	0.02585	0.40816	-0.773235	-0.0156579	0.0113494		12	7	8	8	0.483457	0		0.3		0.0318439		0.625	0.867424	0.75	0.954545	0.666667	0.333333	-0.0885622	11.3429	0	1
Eghtesad Novin Bank PJSC-EN Ban	Islamic banks	Public	Iran	2007	2007Eghtesad Novin Bank PJSC-EN Ban	224																					0.0637506		0	0	0	0	-1.03888	0				0.0911617	-0.17213	0.791667	0.600379	0.5	0.5	0.666667	0.333333	-0.088559		0	1
Emirates Islamic Bank PJSC	Islamic banks	Public	UNITED ARAB EMIRATES	2007	2007Emirates Islamic Bank PJSC	232	0.829738	0.641546	0.0140676	0.0711						0.0849038	0.0525661		0.0112459	0.316518	0.511664	0.376503	0.04141	0.33297	0.0305829	0.046989		2.2326	12	7	8	8	0.483457	0				0.0318439		0.625	0.867424	0.75	0.954545	0.666667	0.333333	-0.0885622	9.73825	0	1
Faisal Islamic Bank of Egypt	Islamic banks	Public	EGYPT	2007	2007Faisal Islamic Bank of Egypt	190	0.92555	0.743139								0.0313897	0.117603	0.139898	0.0084621	0.192882	0.489881	0.4375	0.01443	0.1	-0.0346544	-0.043251	0.665299	2.53142	0	0	0	0	-0.564828	0			0.0933	0.0709027	0.0931897	0.416667	0.787879	0.5	0.5	0.583333	0.333333	-0.570522	10.0005	0	1
First energy bank	Islamic banks	Private	BAHRAIN	2007	2007First energy bank	62												0.0770114											13	7	10	6	0.130699	0				0.0829244	-0.0325667	0.625	0.799242	0.5	0.954545	0.833333	0.333333	0.875344		0	1
GFH Financial Group B.S.C.	Islamic banks	Public	BAHRAIN	2007	2007GFH Financial Group B.S.C.	122	0.482428	0.359939	0.152911	0.3607						0.64416	0.0068594		0.541594	0.661304	0.118386	0.0840807	0.31	0.41816	0.152376	0.423339		0.151844	13	7	10	6	0.130699	0				0.0829244	-0.0325667	0.625	0.799242	0.5	0.954545	0.833333	0.333333	0.875344	7.71651	0	1
Ibdar Bank BSC	Islamic banks	Private	BAHRAIN	2007	2007Ibdar Bank BSC	2			0.0218872							0.1018	0.690175	0.242621			0.0736842	0.0736842	0.04339	0.52632	0.0428016				13	7	10	6	0.130699	0				0.0829244	-0.0325667	0.625	0.799242	0.5	0.954545	0.833333	0.333333	0.875344	5.32593	0	1
International Islamic Trade Fin	Islamic banks	Private	SAUDI ARABIA	2007	2007International Islamic Trade Fin	50												0.778688											13	4	11	7	-0.393316	0				0.0599231	-0.0416871	0.458333	0.799242	0.5	0.909091	0.833333	0.333333	0.875342		0	1
Islamic Corporation for the Dev	Islamic banks	Private	Lebanon	2007	2007Islamic Corporation for the Dev	99		0.182535	0.0454298							0.233444	0.225245			0.0179501	0.0195677	0.01						-0.0939016	10	7	10	6	-0.793076	0	0.83		0.83	0.093495		0.583333	0.628788	0.5	0.681818	0.666667	0.166667	-0.0885637	5.907	0	1
Islamic Development Bank	Islamic banks	Private	SAUDI ARABIA	2007	2007Islamic Development Bank	253		0.539546	0.0200487		0.0303377	-0.000210571			0.539545	0.0357211	0.235519	0.101632		0.312849	0.113786	0.0087527	0.03684	0.32002	0.0182143	0.0326315		0.265807	13	4	11	7	-0.393316	0				0.0599231	-0.0416871	0.458333	0.799242	0.5	0.909091	0.833333	0.333333	0.875342	8.72583	0	1
Islamic International Arab Bank	Islamic banks	Private	Jordan	2007	2007Islamic International Arab Bank	117	0.335354	0.411784	0.0183502	0.1998						0.142527	0.423064	0.126734	0.603916	0.101316	0.0153587	0.767933	0.01037	0.32068	-0.0124579	-0.0295174		3.66644	13	8	9	6	0.0344316	0	1			0.0817572	-0.0538682	0.666667	0.846591	0.5	0.818182	0.666667	0.5	-0.0885641	6.38688	0	1
Jordan Dubai Islamic Bank	Islamic banks	Public	JORDAN	2007	2007Jordan Dubai Islamic Bank	63												0.0831793											13	8	9	6	0.0344316	1				0.0817572	-0.0538682	0.666667	0.846591	0.5	0.818182	0.666667	0.5	-0.0885641		0	1
Jordan Islamic Bank	Islamic banks	Public	JORDAN	2007	2007Jordan Islamic Bank	178	0.864339	0.468682	0.0143921	0.1438						0.0911512	0.402728	0.0840522	0.0044885	0.231466	0.451863	0.358696	0.04184	0.34938	0.65703	0.0137777	0.314786	3.68598	13	8	9	6	0.0344316	0	0.574		0.574	0.0817572	-0.0538682	0.666667	0.846591	0.5	0.818182	0.666667	0.5	-0.0885641	7.37657	0	1
Karafarin Bank	Islamic banks	Public	Iran	2007	2007Karafarin Bank	154							0.0278587	0.0785938	0.668477			0.363375									0.0678571		0	0	0	0	-1.03888	0				0.0911617	-0.17213	0.791667	0.600379	0.5	0.5	0.666667	0.333333	-0.088559		0	1
Khaleeji Commercial Bank	Islamic banks	Public	BAHRAIN	2007	2007Khaleeji Commercial Bank	100	0.476188	0.279996	0.0773104							0.0100349	0.316254	0.176389	0.32384	0.0103818	0.0115433	0.575309	0.07658	0.26401	0.0290118	0.103615		2.44652	13	7	10	6	0.130699	0	0.4001			0.0829244	-0.0325667	0.625	0.799242	0.5	0.954545	0.833333	0.333333	0.875344	5.59661	0	1
Kurdistan International Bank fo	Islamic banks	Public	Iraq	2007	2007Kurdistan International Bank fo	49	0.531613	0.001023	0.0474306							0.761836	0.851217	0.113713	0.153184	0.983663	0.998029	0.959503	0.02645	0.32678	0.343879	0.3361		-0.760034	0	0	0	0	-1.68017	0				0.013776	0.100675	0.333333	0.354167	0	0.590909	0.25	0.166667	-2.49835	11.7633	0	1
Kuwait Finance House	Islamic banks	Public	KUWAIT	2007	2007Kuwait Finance House	296	0.731515	0.559065	0.0369861	0.228	0.475111	0.494926	0.0334339	0.0214542	0.559086	0.20468	0.184226	0.251979	0.166972	0.316622	0.963365	0.557085	0.02741	0.29075	-0.0142193	-0.0245853		2.81352	9	8	7	8	0.234971	0			0.97	0.0599166	-0.0548495	0.666667	0.82197	0.5	0.954545	0.833333	0.5	0.875345	9.08227	0	1
Kuwait International Bank	Islamic banks	Public	KUWAIT	2007	2007Kuwait International Bank	184												0.0503232									0.278725		9	8	7	8	0.234971	0			0.0999	0.0599166	-0.0548495	0.666667	0.82197	0.5	0.954545	0.833333	0.5	0.875345		0	1
Masraf Al Rayan (Q.S.C.)	Islamic banks	Public	QATAR	2007	2007Masraf Al Rayan (Q.S.C.)	254	0.485002	0.66112	0.117009	0.4571						0.0102498	0.265898			0.0830093	0.644137	0.629196	0.02979	0.11907	0.0562528	0.0850871	0.253143		8	4	6	7	0.327415	0				0.179857	-0.137582	0.5	0.852273	0.5	0.818182	0.833333	0.416667	0.875342	9.22931	0	1
Noor Bank	Islamic banks	Private	UNITED ARAB EMIRATES	2007	2007Noor Bank	217												0.102397											12	7	8	8	0.483457	0				0.0318439		0.625	0.867424	0.75	0.954545	0.666667	0.333333	-0.0885622		0	1
Palestine Islamic Bank	Islamic banks	Private	PALESTINIAN TERRITORIES	2007	2007Palestine Islamic Bank	33												0.14777											0	0	0	0	0	0						0	0	0	0	0	0	0		0	1
Parsian Bank	Islamic banks	Public	Iran	2007	2007Parsian Bank	246												0.157429											0	0	0	0	-1.03888	0	0.655		0.345	0.0911617	-0.17213	0.791667	0.600379	0.5	0.5	0.666667	0.333333	-0.088559		0	1
Qatar International Islamic Ban	Islamic banks	Public	QATAR	2007	2007Qatar International Islamic Ban	219					0.184959	0.208466	0.0152016	0.0202037	0.441014			0.064488									0.387994		8	4	6	7	0.327415	0				0.179857	-0.137582	0.5	0.852273	0.5	0.818182	0.833333	0.416667	0.875342		0	1
Qatar Islamic Bank SAQ	Islamic banks	Public	QATAR	2007	2007Qatar Islamic Bank SAQ	281	0.740783	0.547395	0.0619991	0.1834						0.286165	0.216598	0.438458	0.228051	0.351291	0.409219	0.393312	0.04941	0.23505	0.0223662	0.0398943	0.347785	2.80691	8	4	6	7	0.327415	0				0.179857	-0.137582	0.5	0.852273	0.5	0.818182	0.833333	0.416667	0.875342	9.96814	0	1
Sharjah Islamic Bank	Islamic banks	Public	UNITED ARAB EMIRATES	2007	2007Sharjah Islamic Bank	199	0.680415	0.597538	0.0277392	0.3076						0.257176	0.231277	0.0614183	0.0578234	0.149708	0.832536	0.54622	0.03025	0.3912	0.124041	0.201321	0.487274	-0.0161154	12	7	8	8	0.483457	0			0.2	0.0318439		0.625	0.867424	0.75	0.954545	0.666667	0.333333	-0.0885622	9.295	0	1
Sina Bank	Islamic banks	Private	Iran	2007	2007Sina Bank	177												0.0545305											0	0	0	0	-1.03888	0				0.0911617	-0.17213	0.791667	0.600379	0.5	0.5	0.666667	0.333333	-0.088559		0	1
Syria International Islamic Ban	Islamic banks	Public	SYRIAN ARAB REPUBLIC	2007	2007Syria International Islamic Ban	81																							0	0	0	0	-1.02445	0			0.3	0.057	-0.0390771	0.25	0.693182	0.25	0.363636	0.833333	0.333333	0.875337		0	1
Tamweel PJSC	Islamic banks	Private	UNITED ARAB EMIRATES	2007	2007Tamweel PJSC	83	0.660383	0.625286	0.0529969							0.316341	0.0250068	0.113932	0.714761	0.454329	0.900466	0.874245	0.01329	0.2001	-0.0144356	-0.0230322		1.68707	12	7	8	8	0.483457	1	0.199		0.55	0.0318439		0.625	0.867424	0.75	0.954545	0.666667	0.333333	-0.0885622	9.04943	0	1
Warba Bank	Islamic banks	Public	KUWAIT	2007	2007Warba Bank	118												0.218487											9	8	7	8	0.234971	0				0.0599166	-0.0548495	0.666667	0.82197	0.5	0.954545	0.833333	0.5	0.875345		0	1
Abu Dhabi Commercial Bank	Commercial banks	Public	UNITED ARAB EMIRATES	2008	2008Abu Dhabi Commercial Bank	299	0.664025	0.734896	0.0091524	0.1137	0.397468	0.445748	0.0179165	0.0113466	0.734897	0.120101	0.144441	0.115693	0.158053	0.135953	0.450379	0.393367	0.02051	0.3474	-0.655929	-0.876556	0.430249	3.5895	0	0	0	0	0.455878	0		0.648		0.0319184		0.625	0.867424	0.75	0.909091	0.666667	0.416667	-0.0885617	11.9079	0	0
Ahli Bank QSC	Commercial banks	Public	Qatar	2008	2008Ahli Bank QSC	207	0.876506	0.648739	0.0239223	0.0937						0.101517	0.290349		0.223694	0.0575081	0.406459	0.365573	0.02347	0.25305	-0.0148882	-0.0226612	0.427423	2.91441	0	0	0	0	0.493666	0				0.176636	-0.150501	0.5	0.852273	0.5	0.818182	0.833333	0.416667	0.875342	9.78692	0	0
Ahli Bank SAOG	Commercial banks	Public	OMAN	2008	2008Ahli Bank SAOG	172	0.775752	0.824292	0.0129585	0.2211						0.236556	0.0540303	0.0623949	0.0959796	0.121693	0.253521	0.204225	0.03111	0.53521	-0.0658906	-0.0793651	0.996816	2.97811	12	7	11	5	0.346009	0	0.35		0.35	0.081997	-0.120908	0.5	0.844697	0.5	0.954545	0.833333	0.416667	0.875342	6.12096	0	0
Ahli United Bank (Egypt) SAE	Commercial banks	Private	EGYPT	2008	2008Ahli United Bank (Egypt) SAE	149	0.838867	0.563712	0.0251414							0.134675	0.287458	0.448995	0.0863601	0.361667	0.427018	0.39067	0.03575	0.41357	-0.782666	-0.0134624		0.415558	0	0	0	0	-0.529911	1		0.2299		0.0715762	0.183168	0.416667	0.765152	0.5	0.5	0.583333	0.333333	-0.570522	8.89327	0	0
Ahli United Bank BSC	Commercial banks	Public	BAHRAIN	2008	2008Ahli United Bank BSC	280	0.794294	0.578059	0.0131325	0.09						0.113021	0.191687		0.296478	0.380104	0.502847	0.406882	0.0194	0.31552	-0.017551	-0.0297289	0.972957	3.59063	12	8	10	8	0.118892	0				0.0624513	-0.03526	0.625	0.778409	0.5	0.954545	0.833333	0.333333	0.875344	10.0683	0	0
Al Ahli Bank of Kuwait (KSC)	Commercial banks	Public	KUWAIT	2008	2008Al Ahli Bank of Kuwait (KSC)	231	0.869406	0.701077	0.0151141	0.1317	0.0146238	0.148851	0.045311	0.0253342	0.690154	0.114663	0.225098		0.245654	0.204934	0.366327	0.306198	0.02583	0.26735	-0.013797	-0.0186587	0.266236	2.46351	9	9	10	8	0.188976	1		0.2287		0.0247984	-0.105827	0.666667	0.810606	0.5	0.954545	0.833333	0.5	0.875345	8.01859	0	0
Al Khalij Commercial Bank	Commercial banks	Public	Qatar	2008	2008Al Khalij Commercial Bank	234	0.594613	0.583881	0.0086662	0.295	1.32093	0.81	0.00436189	0.00480478	0.583884	0.613619	0.250926		0.342473	0.144966	0.19844	0.157083	0.04557	0.80337	0.0302397	0.0515648	0.410062		0	0	0	0	0.493666	1		0.1736		0.176636	-0.150501	0.5	0.852273	0.5	0.818182	0.833333	0.416667	0.875342	9.38886	0	0
Al khaliji France SA	Commercial banks	Private	UNITED ARAB EMIRATES	2008	2008Al khaliji France SA	61																							0	0	0	0	0.455878	0				0.0319184		0.625	0.867424	0.75	0.909091	0.666667	0.416667	-0.0885617		0	0
Alubaf Arab International Bank	Commercial banks	Private	BAHRAIN	2008	2008Alubaf Arab International Bank	79	0.793063	0.159587	0.0159782	0.4372						0.249574	0.824045	0.106878	0.995252		0.44898	0.44898	0.01988	0.16327	0.292284	0.018315		-0.477121	12	8	10	8	0.118892	0	0.9711		0.9711	0.0624513	-0.03526	0.625	0.778409	0.5	0.954545	0.833333	0.333333	0.875344	6.24066	0	0
Amen Bank	Commercial banks	Public	TUNISIA	2008	2008Amen Bank	150	0.773054	0.719794	0.0144278							0.108517	0.114594	0.143274	0.0318866	0.181551	0.510454	0.447729	0.02621	0.33526	-0.0163617	-0.0227311		-0.0106948	0	0	0	0	-0.185619	0				0.0423778	-0.049207	0.5	0.878788	0.5	0.681818	0.833333	0.333333	0.875342	8.08875	0	0
Arab African International Bank	Commercial banks	Private	EGYPT	2008	2008Arab African International Bank	230	0.853387	0.591115	0.0194912							0.0700054	0.3363	0.0871682	0.142748	0.097573	0.36568	0.348445	0.02345	0.26976	-0.0240391	-0.0398038		0.360086	0	0	0	0	-0.529911	1	0.4937		0.4937	0.0715762	0.183168	0.416667	0.765152	0.5	0.5	0.583333	0.333333	-0.570522	8.94843	0	0
Arab Bank for Investment & Fore	Commercial banks	Private	UNITED ARAB EMIRATES	2008	2008Arab Bank for Investment & Fore	158	0.707452	0.515862	0.0214906	0.2299						0.249008	0.283756	0.114369	0.401589	0.011574	0.294064	0.264155	0.03454	0.29772	0.545447	0.990923		3.62154	0	0	0	0	0.455878	0	0.4228		0.4228	0.0319184		0.625	0.867424	0.75	0.909091	0.666667	0.416667	-0.0885617	9.52881	0	0
Arab Bank Group (Combined)	Commercial banks	Private	JORDAN	2008	2008Arab Bank Group (Combined)	290	0.792312	0.49334	0.0184047	0.161	0.170957	0.155401			0.49334	0.196961	0.24487	0.123521	0.131173	0.385765	0.464349	0.23271	0.0291	0.41651	-0.209075	-0.411946		3.71131	9	7	11	5	0.034377	0				0.0723241	-0.149278	0.666667	0.823864	0.5	0.818182	0.666667	0.5	-0.0885638	10.7283	0	0
Arab Bank Plc	Commercial banks	Public	JORDAN	2008	2008Arab Bank Plc	282	0.80218	0.476449	0.0158323	0.1427	0.190338	0.161557	0.0279608	0.0414544	0.493339	0.18674	0.264599		0.175952	0.433662	0.282228	0.240166	0.03005	0.45021	0.0408773	0.0841096	0.460706	3.81192	9	7	11	5	0.034377	1	0.0701		0.0701	0.0723241	-0.149278	0.666667	0.823864	0.5	0.818182	0.666667	0.5	-0.0885638	10.0324	0	0
Arab Bank Syria SA	Commercial banks	Public	SYRIAN ARAB REPUBLIC	2008	2008Arab Bank Syria SA	24	0.857562	0.379502	0.0083831	0.2022						0.114048	0.562037		0.0581073		0.345582	0.292963	0.02967	0.53193	-0.639347	-0.0168465		2.97016	13	5	11	8	-0.952024	0	0.49		0.49		-0.157453	0.25	0.693182	0.375	0.363636	0.833333	0.333333	0.875339	10.3818	0	0
Arab Banking Corporation - Alge	Commercial banks	Private	AlGERIA	2008	2008Arab Banking Corporation - Alge	19	0.567789	0.340332	0.0190273							0.172484	0.443036		0.0874398	0.0794933	0.343126	0.313039	0.05111	0.52757	0.0340903	0.100168		-0.176821	11	7	10	6	-0.805147	0	0.7		0.7	0.0236013	-0.0486299	0.583333	0.714015	0.5	0.636364	0.5	0.25	-1.05247	10.4342	0	0
Arab Banking Corporation - Egyp	Commercial banks	Private	EGYPT	2008	2008Arab Banking Corporation - Egyp	73	0.783481	0.275953	0.0109765							0.133193	0.676727		0.04451	0.852841	0.35264	0.302409	0.02588	0.64275	-0.0308813	-0.10216		0.139736	0	0	0	0	-0.529911	0	0.98		0.98	0.0715762	0.183168	0.416667	0.765152	0.5	0.5	0.583333	0.333333	-0.570522	8.65036	0	0
Arab Banking Corporation (Jorda	Commercial banks	Public	JORDAN	2008	2008Arab Banking Corporation (Jorda	80	0.793186	0.455366	0.0168654	0.3137						0.169556	0.350937		0.282646	0.46504	0.576802	0.30721	0.04212	0.46708	0.477002	0.0101967	0.283171	3.37453	9	7	11	5	0.034377	0	0.87		0.87	0.0723241	-0.149278	0.666667	0.823864	0.5	0.818182	0.666667	0.5	-0.0885638	6.37502	0	0
Arab Banking Corporation BSC-Ba	Commercial banks	Public	BAHRAIN	2008	2008Arab Banking Corporation BSC-Ba	265	0.800042	0.418837	-0.0293477	0.128	-0.130039	-0.0229285	0.0345525	0.019016	0.418837	0.0790969	0.174331	0.102758	0.274155	0.88995	0.360791	0.289951	0.01477	0.5799	-0.0334901	-0.077197	0.535725	3.1731	12	8	10	8	0.118892	0	0.2846		0.2846	0.0624513	-0.03526	0.625	0.778409	0.5	0.954545	0.833333	0.333333	0.875344	10.2572	0	0
Arab International Bank	Commercial banks	Private	EGYPT	2008	2008Arab International Bank	138	0.879278	0.188992	-0.0094782	0.1174						0.118082	0.442959	0.09623	0.158543	0.0163838	0.017459	0.0191803	0.416	0.439344	-0.0191625	-0.0878095		3.52658	0	0	0	0	-0.529911	1	0.3001		0.3001	0.0715762	0.183168	0.416667	0.765152	0.5	0.5	0.583333	0.333333	-0.570522	8.38204	0	0
Arab Investment Bank-Federal Ar	Commercial banks	Private	EGYPT	2008	2008Arab Investment Bank-Federal Ar	92	0.922722	0.459142	0.0005974							0.0566778	0.323875	0.326733	0.0050869	0.368535	0.545914	0.395956	0.03151	0.62932	-0.0323875	-0.0498784		-0.559088	0	0	0	0	-0.529911	0	0.1568			0.0715762	0.183168	0.416667	0.765152	0.5	0.5	0.583333	0.333333	-0.570522	7.7594	0	0
Arab National Bank Public Joint	Commercial banks	Public	SAUDI ARABIA	2008	2008Arab National Bank Public Joint	288	0.851166	0.615476	0.0204943	0.1193	0.284114	0.21623	0.0136426	0.0160316	0.615476	0.11664	0.124876	0.120131	0.101781	0.391678	0.358694	0.299787	0.03327	0.32968	0.885191	0.014186	0.545161	3.32984	13	5	12	8	-0.328305	0	0.4		0.4	0.0842716	-0.0986875	0.458333	0.799242	0.5	0.909091	0.833333	0.333333	0.875342	11.7061	0	0
Arab Tunisian Bank	Commercial banks	Public	Tunisia	2008	2008Arab Tunisian Bank	121	0.850921	0.478728	0.0127918							0.0986155	0.450554	0.383402	0.0680004	0.365805	0.435216	0.292359	0.03066	0.50249	-0.413758	-0.78726		-0.0033273	0	0	0	0	-0.185619	0	0.6424		0.6424	0.0423778	-0.049207	0.5	0.878788	0.5	0.681818	0.833333	0.333333	0.875342	8.06026	0	0
Attijari Bank	Commercial banks	Public	TUNISIA	2008	2008Attijari Bank	133	0.830303	0.661889	0.0123195							0.0672593	0.218594	0.365168	0.0060186	0.137659	0.816479	0.609238	0.02776	0.63795	-0.957801	-0.0112842	0.393146		0	0	0	0	-0.185619	0				0.0423778	-0.049207	0.5	0.878788	0.5	0.681818	0.833333	0.333333	0.875342	7.9661	0	0
Attijariwafa Bank	Commercial banks	Public	MOROCCO	2008	2008Attijariwafa Bank	285	0.779906	0.59269	0.0140472	0.0733						0.0886723	0.241094	0.0645612	0.077835	0.296679	0.413376	0.365132	0.03431	0.44193	0.010612	0.0171356	0.17293	2.53377	13	5	12	7	-0.396399	0	0.0372	0.0243		0.0592295	-0.0370732	0.708333	0.721591	0.5	0.772727	0.833333	0.5	0.875347	12.4644	0	0
Bahrain Commercial Facilities C	Commercial banks	Public	BAHRAIN	2008	2008Bahrain Commercial Facilities C	46	0.424637	0.750125	0.0540811							0.478164	0.0310466	0.0580528	0.0353774	0.0325309	0.947115	0.495192	0.07234	0.46154	0.0205308	0.0266753	0.331204	-0.477121	12	8	10	8	0.118892	0		0.175		0.0624513	-0.03526	0.625	0.778409	0.5	0.954545	0.833333	0.333333	0.875344	5.29682	0	0
Bank al Etihad	Commercial banks	Public	JORDAN	2008	2008Bank al Etihad	135	0.764918	0.530278	0.0137506	0.2258						0.238537	0.306567		0.247292	0.257442	0.317829	0.20155	0.03276	0.37726	-0.669899	-0.0124305	0.28185	3.09009	9	7	11	5	0.034377	0	0.0132		0.0132	0.0723241	-0.149278	0.666667	0.823864	0.5	0.818182	0.666667	0.5	-0.0885638	7.03395	0	0
Bank Audi Private Bank	Commercial banks	Private	lebanon	2008	2008Bank Audi Private Bank	77	0.920899	0.237292	0.008739							0.0759451	0.693233		0.01826	0.198912	0.50204	0.432925	0.01429	0.49919	-0.0319532	-0.127834		2.50402	10	8	11	6	-0.741606	0	1			0.0912617		0.583333	0.628788	0.5	0.681818	0.666667	0.166667	-0.0885637	7.58259	0	0
Bank Audi SAE	Commercial banks	Private	EGYPT	2008	2008Bank Audi SAE	169	0.775844	0.490345	0.0033994							0.144678	0.408934		0.0081769	0.249418	0.283819	0.283583	0.028	0.72898	-0.0250103	-0.0490513			0	0	0	0	-0.529911	0	0.9999		0.9999	0.0715762	0.183168	0.416667	0.765152	0.5	0.5	0.583333	0.333333	-0.570522	9.07194	0	0
Bank Audi SAL	Commercial banks	Public	lebanon	2008	2008Bank Audi SAL	286	0.866885	0.300294	0.0116642	0.1267	0.176964	0.273768	0.0207128	0.0333664	0.292308	0.106594	0.333025	0.271704	0.0262121	0.0110115	0.408635	0.341871	0.02832	0.54956	-0.0141643	-0.0462176	0.366191	3.99624	10	8	11	6	-0.741606	0	0.293		0.293	0.0912617		0.583333	0.628788	0.5	0.681818	0.666667	0.166667	-0.0885637	10.3343	0	0
Bank Dhofar SAOG	Commercial banks	Public	OMAN	2008	2008Bank Dhofar SAOG	210	0.750793	0.769376	0.017903	0.1359						0.165933	0.118069	0.101604	0.0224369	0.127807	0.375445	0.261566	0.03725	0.37544	0.0133706	0.0165606	0.499461	3.73129	12	7	11	5	0.346009	0	0.309			0.081997	-0.120908	0.5	0.844697	0.5	0.954545	0.833333	0.416667	0.875342	7.18826	0	0
Bank Hapoalim BM	Commercial banks	Public	ISRAEL	2008	2008Bank Hapoalim BM	305	0.772519	0.724693	-0.0031938	0.0744	0.0244467	0.0936474	0.0459581	0.059065	0.724693	0.0739167	0.131336	0.392874	0.0425742	0.165023	0.0806472	0.0805208	0.02608	0.102983	0.0113737	0.0149733	0.383002	3.52361	10	5	12	8	0.608109	0		0.0038		0.0305941	-0.0459747	0.708333	0.458333	1	0.818182	0.833333	0.5	0.875358	12.6341	0	0
Bank Leumi Le Israel BM	Commercial banks	Public	ISRAEL	2008	2008Bank Leumi Le Israel BM	304	0.804091	0.687711	0.000296	0.0751	0.0405022	0.0873976	0.0441361	0.0488945	0.687711	0.064812	0.141188	0.213111	0.0204958	0.209983	0.371677	0.21024	0.026	0.76285	0.843973	0.0117306	0.304455	3.56037	10	5	12	8	0.608109	1		0.0021		0.0305941	-0.0459747	0.708333	0.458333	1	0.818182	0.833333	0.5	0.875358	12.6469	0	0
Bank Muscat SAOG	Commercial banks	Public	OMAN	2008	2008Bank Muscat SAOG	274	0.770927	0.618377	0.0155602	0.1075	0.429262	0.380749	0.0260228	0.0236331	0.618373	0.134528	0.253857	0.115695	0.317238	0.157839	0.306507	0.308647	0.0365	0.36045	0.0105338	0.0164794	0.397046	3.32753	12	7	11	5	0.346009	0	0.2484		0.15	0.081997	-0.120908	0.5	0.844697	0.5	0.954545	0.833333	0.416667	0.875342	8.7042	0	0
Bank of Alexandria	Commercial banks	Private	EGYPT	2008	2008Bank of Alexandria	185	0.877156	0.417303	0.0129383		-0.167079	0.232473	0.13287		0.401393	0.0800089	0.287013	0.0549299	0.0826356	0.574582	0.287429	0.138961	0.02717	0.57812	-0.0351428	-0.0733962		2.92092	0	0	0	0	-0.529911	0	0.8		0.8	0.0715762	0.183168	0.416667	0.765152	0.5	0.5	0.583333	0.333333	-0.570522	10.3554	0	0
Bank of Baghdad	Commercial banks	Public	Iraq	2008	2008Bank of Baghdad	74	0.744462	0.0839476	0.0404283							0.207625	0.263966	0.164551	0.0591639	0.0476455	0.747096	0.740159	0.04334	0.34845	-0.223554	-0.0266302		-0.0608655	0	0	0	0	-1.53131	0				0.0822811	-0.126629	0.333333	0.456439	0.375	0.590909	0.25	0.166667	-2.49834	13.2047	0	0
Bank of Beirut S.A.L.	Commercial banks	Public	LEBANON	2008	2008Bank of Beirut S.A.L.	237	0.745544	0.249629	0.0115676							0.0977164	0.278283	0.112067	0.0762794	0.0167073	0.386016	0.309703	0.02628	0.48801	-0.0215304	-0.0841856	0.0174921	4.08803	10	8	11	6	-0.741606	0	0.3166		0.3166	0.0912617		0.583333	0.628788	0.5	0.681818	0.666667	0.166667	-0.0885637	9.06509	0	0
Bank of Jordan Plc	Commercial banks	Public	Jordan	2008	2008Bank of Jordan Plc	132	0.846679	0.490214	0.0195136	0.1273						0.12791	0.18707	0.0894846	0.0374081	0.421992	0.387417	0.258278	0.04986	0.4713	0.0169632	0.0329303	0.261188	2.7403	9	7	11	5	0.034377	0	0.032			0.0723241	-0.149278	0.666667	0.823864	0.5	0.818182	0.666667	0.5	-0.0885638	7.43011	0	0
Bank of Palestine Plc	Commercial banks	Public	PALESTINIAN TERRITORIES	2008	2008Bank of Palestine Plc	125	0.843756	0.272805	0.0225665							0.133536	0.532511		0.0840888	0.364476	0.450331	0.350993	0.05177	0.42384	0.0286862	0.102669	0.379905	3.26602	0	0	0	0	0	0						0	0	0	0	0	0	0	6.95254	0	0
Bank of Sharjah	Commercial banks	Private	UNITED ARAB EMIRATES	2008	2008Bank of Sharjah	193	0.665459	0.653608	0.0259157	0.2174						0.320841	0.122442	0.0593058	0.0389061	0.128295	0.482063	0.40729	0.03614	0.18254	0.0112196	0.0167382		2.96855	0	0	0	0	0.455878	1				0.0319184		0.625	0.867424	0.75	0.909091	0.666667	0.416667	-0.0885617	9.66906	0	0
Bank of Syria and Overseas SA	Commercial banks	Public	SYRIAN ARAB REPUBLIC	2008	2008Bank of Syria and Overseas SA	87	0.925637	0.268572	0.0094247	0.1101						0.0610584	0.572349	0.0336295	0.0134982	0.140522	0.210962	0.247195	0.02314	0.37778	-0.676295	-0.0250519			13	5	11	8	-0.952024	0	0.39		0.39		-0.157453	0.25	0.693182	0.375	0.363636	0.833333	0.333333	0.875339	11.1366	0	0
Bank Otsar Hahayal Ltd	Commercial banks	Private	Israel	2008	2008Bank Otsar Hahayal Ltd	161	0.822266	0.662612	0.0038346	0.0813						0.0590195	0.13658		0.0159611	0.274266	0.362585	0.359354	0.03168	0.79286	0.244155	0.367468		3.48831	10	5	12	8	0.608109	0			0.24	0.0305941	-0.0459747	0.708333	0.458333	1	0.818182	0.833333	0.5	0.875358	9.52068	0	0
Bank Sohar SAOG	Commercial banks	Public	OMAN	2008	2008Bank Sohar SAOG	182	0.864041	0.752521	-0.0027287	0.1248						0.129287	0.193499	0.118576	0.247563	0.0400559	0.389831	0.389831	0.01757	0.71186	-0.0135247	-0.0176991	0.551242	2.90638	12	7	11	5	0.346009	1				0.081997	-0.120908	0.5	0.844697	0.5	0.954545	0.833333	0.416667	0.875342	6.73685	0	0
Bankmed, sal	Commercial banks	Private	Lebanon	2008	2008Bankmed, sal	233	0.878412	0.327134	0.0073484	0.1274						0.0817616	0.243801	0.103611	0.23229	0.0113008	0.340995	0.265424	0.02529	0.62753	-0.0260376	-0.0770178		3.78116	10	8	11	6	-0.741606	0				0.0912617		0.583333	0.628788	0.5	0.681818	0.666667	0.166667	-0.0885637	9.57436	0	0
Banque BEMO Sal	Commercial banks	Public	lebanon	2008	2008Banque BEMO Sal	90	0.855866	0.396113	0.0080429							0.0675974	0.336555	0.0941166	0.0808679	0.508535	0.547878	0.305697	0.02201	0.62231	-0.0172394	-0.0433902	0.245921	3.41967	10	8	11	6	-0.741606	0	0.5574			0.0912617		0.583333	0.628788	0.5	0.681818	0.666667	0.166667	-0.0885637	7.22358	0	0
Banque Bemo Saudi Fransi SA	Commercial banks	Public	SYRIAN ARAB REPUBLIC	2008	2008Banque Bemo Saudi Fransi SA	107	0.895046	0.29924	0.008197	0.124						0.045214	0.575526	0.162868	0.0214892	0.0317829	0.0635891	0.0744914	0.0355	0.50666	0.594281	0.0196288		2.28438	13	5	11	8	-0.952024	0	0.27		0.27		-0.157453	0.25	0.693182	0.375	0.363636	0.833333	0.333333	0.875339	11.3998	0	0
Banque Centrale Populaire SA	Commercial banks	Public	MOROCCO	2008	2008Banque Centrale Populaire SA	249	0.901362	0.203369	0.008503							0.0580741	0.4047		0.817936	0.0171128	0.0130719	0.699241	0.979	0.50379	-0.023188	-0.114019	0.319362	0.641792	13	5	12	7	-0.396399	0		0.0436		0.0592295	-0.0370732	0.708333	0.721591	0.5	0.772727	0.833333	0.5	0.875347	11.4331	0	0
Banque de l_Agriculture et du D	Commercial banks	Private	AlGERIA	2008	2008Banque de l_Agriculture et du D	235	0.841668	0.360801	0.0055317							0.0407751	0.537339	0.102082	0.0178738	0.0765728	0.260909	0.193026	0.04144	0.36884	0.0190119	0.0526935			11	7	10	6	-0.805147	0				0.0236013	-0.0486299	0.583333	0.714015	0.5	0.636364	0.5	0.25	-1.05247	13.5517	0	0
Banque de l_Habitat	Commercial banks	Private	TUNISIA	2008	2008Banque de l_Habitat	141	0.601039	0.774695	0.0130416							0.0988313	0.10186	0.0688183	0.0171717	0.0697472	0.573891	0.412322	0.03612	0.43559	0.310301	0.400546		-0.0635097	0	0	0	0	-0.185619	0				0.0423778	-0.049207	0.5	0.878788	0.5	0.681818	0.833333	0.333333	0.875342	8.40005	0	0
Banque de l_Industrie et du Tra	Commercial banks	Private	Lebanon	2008	2008Banque de l_Industrie et du Tra	41	0.910373	0.280838			0.103031	-0.0658789			0.280837	0.0853089	0.240571	0.0581312	0.101811	0.0127861	0.134957	0.117171	0.02575	0.96318	-0.0252733	-0.0869244		4.80577	10	8	11	6	-0.741606	0				0.0912617		0.583333	0.628788	0.5	0.681818	0.666667	0.166667	-0.0885637	6.54266	0	0
Banque de Tunisie	Commercial banks	Public	TUNISIA	2008	2008Banque de Tunisie	112	0.53942	0.632047	0.0329397							0.451003	0.273814	0.0742113	0.0202883	0.253175	0.383376	0.382732	0.0414	0.25644	0.0138959	0.0219855	0.246335	-0.306677	0	0	0	0	-0.185619	0				0.0423778	-0.049207	0.5	0.878788	0.5	0.681818	0.833333	0.333333	0.875342	7.92941	0	0
Banque du Caire SAE	Commercial banks	Private	EGYPT	2008	2008Banque du Caire SAE	222	0.882809	0.144201	0.0167198		-0.164823	-0.132619	0.0343661		0.144202	0.0760325	0.46451	0.0532302	0.015601	0.0299698	0.923908	0.733397	0.01782	0.61684	-0.0456082	-0.305206		2.92165	0	0	0	0	-0.529911	0				0.0715762	0.183168	0.416667	0.765152	0.5	0.5	0.583333	0.333333	-0.570522	10.5831	0	0
Banque Extérieure d_Algérie	Commercial banks	Private	AlGERIA	2008	2008Banque Extérieure d_Algérie	260	0.898956	0.161611	0.0094077							0.0504405	0.796939	0.0896456	0.0025137	0.354725	0.181949	0.181351	0.01952	0.14725	0.0119321	0.0738318		-0.115885	11	7	10	6	-0.805147	0	1	1		0.0236013	-0.0486299	0.583333	0.714015	0.5	0.636364	0.5	0.25	-1.05247	14.6823	0	0
Banque Libano-Francaise	Commercial banks	Private	LEBANON	2008	2008Banque Libano-Francaise	221	0.888777	0.30749	0.0112021							0.081704	0.319524	0.0927835	0.0554937	0.925742	0.323341	0.254292	0.02513	0.48323	-0.016879	-0.0510548		3.60342	10	8	11	6	-0.741606	0	0.35			0.0912617		0.583333	0.628788	0.5	0.681818	0.666667	0.166667	-0.0885637	9.17631	0	0
Banque Marocaine du Commerce Ex	Commercial banks	Public	MOROCCO	2008	2008Banque Marocaine du Commerce Ex	266	0.86856	0.569646	0.0074066	0.082			0.0374269	0.0489319	0.569646	0.0581226	0.31356		0.131879	0.279106	0.286085	0.286085	0.03681	0.67525	-0.635913	-0.0107455	0.189757	2.5676	13	5	12	7	-0.396399	0	0.3134	0.0047		0.0592295	-0.0370732	0.708333	0.721591	0.5	0.772727	0.833333	0.5	0.875347	11.9215	0	0
Banque Marocaine pour le Commer	Commercial banks	Public	MOROCCO	2008	2008Banque Marocaine pour le Commer	188	0.862031	0.752721	0.0127137	0.1086						0.116019	0.187883		0.241148	0.0603983	0.231044	0.217279	0.03777	0.4331	0.0123716	0.0157327	0.196886	-0.477121	13	5	12	7	-0.396399	0	0.6385		0.6385	0.0592295	-0.0370732	0.708333	0.721591	0.5	0.772727	0.833333	0.5	0.875347	11.0624	0	0
Banque Misr Liban	Commercial banks	Private	lebanon	2008	2008Banque Misr Liban	85	0.910504	0.135883	8.01e-05	0.3654						0.072326	0.090933		0.119084	0.0333455	0.091974	0.0235513	0.02619	0.92742	-0.0220626	-0.115234		4.94245	10	8	11	6	-0.741606	0	0.88			0.0912617		0.583333	0.628788	0.5	0.681818	0.666667	0.166667	-0.0885637	6.66764	0	0
Banque Misr SAE	Commercial banks	Private	EGYPT	2008	2008Banque Misr SAE	287	0.880942	0.25615	0.0010032		0.193833	0.0667694	0.304501		0.258956	0.0475017	0.518836	0.0593702	0.142349	0.940226	0.0103544	0.937925	0.296	0.24866	-0.0512509	-0.139215		2.88114	0	0	0	0	-0.529911	0				0.0715762	0.183168	0.416667	0.765152	0.5	0.5	0.583333	0.333333	-0.570522	11.9551	0	0
Banque Nationale Agricole	Commercial banks	Public	TUNISIA	2008	2008Banque Nationale Agricole	162	0.734312	0.756076	0.0088851							0.147451	0.148863	0.110922	0.0486298	0.182644	0.732964	0.526461	0.02611	0.54203	-0.54495	-0.62652		-0.033165	0	0	0	0	-0.185619	0	0.1811			0.0423778	-0.049207	0.5	0.878788	0.5	0.681818	0.833333	0.333333	0.875342	8.6842	0	0
Banque Nationale d_Algérie	Commercial banks	Private	AlGERIA	2008	2008Banque Nationale d_Algérie	270	0.817097	0.508712	0.0094462							0.0532371	0.340033	0.108359	0.237293	0.0645515	0.0007987	0.0003994	0.04804	0.21209	0.0253916	0.0499135		-0.164268	11	7	10	6	-0.805147	0				0.0236013	-0.0486299	0.583333	0.714015	0.5	0.636364	0.5	0.25	-1.05247	13.9282	0	0
Banque Saudi Fransi JSC	Commercial banks	Public	SAUDI ARABIA	2008	2008Banque Saudi Fransi JSC	289	0.803983	0.642488	0.0222771	0.1097	0.261067	0.346742	0.0103745	0.00934744	0.642487	0.125847	0.0936727	0.114204	0.0830293	0.401552	0.425172	0.356327	0.02741	0.24884	0.273865	0.421836	0.368717	3.23036	13	5	12	8	-0.328305	0	0.311		0.311	0.0842716	-0.0986875	0.458333	0.799242	0.5	0.909091	0.833333	0.333333	0.875342	11.743	0	0
Barclays Bank - Egypt S.A.E.	Commercial banks	Private	EGYPT	2008	2008Barclays Bank - Egypt S.A.E.	119	0.842342	0.452885	0.0116406		-0.146257	0.206883			0.452885	0.107894	0.21519	0.132492	0.0269086	0.462776	0.325049	0.277305	0.04211	0.62067	-0.0146967	-0.0309136		0.502302	0	0	0	0	-0.529911	0	1			0.0715762	0.183168	0.416667	0.765152	0.5	0.5	0.583333	0.333333	-0.570522	9.6865	0	0
BBAC sal	Commercial banks	Private	lebanon	2008	2008BBAC sal	186	0.90971	0.18542	0.0077967	0.2298						0.0789135	0.211456	0.0980953	0.0258215	0.0239538	0.345911	0.297186	0.02107	0.50457	-0.0273302	-0.131864		4.36455	10	8	11	6	-0.741606	0	0.3705		0.0886	0.0912617		0.583333	0.628788	0.5	0.681818	0.666667	0.166667	-0.0885637	8.49461	0	0
BBK B.S.C.	Commercial banks	Public	BAHRAIN	2008	2008BBK B.S.C.	213	0.732801	0.624388	0.0124665	0.1291	0.0350178	0.195459	0.0396935	0.0507866	0.624381	0.106977	0.213639	0.0882656	0.157835	0.227382	0.517051	0.448848	0.03038	0.3235	0.129282	0.198835	0.354315	3.79121	12	8	10	8	0.118892	0			0.0402	0.0624513	-0.03526	0.625	0.778409	0.5	0.954545	0.833333	0.333333	0.875344	7.68055	0	0
BLOM Bank Egypt SAE	Commercial banks	Private	EGYPT	2008	2008BLOM Bank Egypt SAE	116	0.775775	0.335292	0.0173313							0.1333	0.436725		0.0431893	0.691921	0.489628	0.356938	0.03181	0.5	-0.0275377	-0.0698171		-0.840753	0	0	0	0	-0.529911	0	0.9942			0.0715762	0.183168	0.416667	0.765152	0.5	0.5	0.583333	0.333333	-0.570522	8.80278	0	0
BLOM Bank s.a.l.	Commercial banks	Public	Lebanon	2008	2008BLOM Bank s.a.l.	269					0.0756774	0.22112	0.0336726	0.0446548	0.193858			0.0872173									0.272426		10	8	11	6	-0.741606	0	0.3437			0.0912617		0.583333	0.628788	0.5	0.681818	0.666667	0.166667	-0.0885637		0	0
BNP Paribas El Djazaïr	Commercial banks	Private	AlGERIA	2008	2008BNP Paribas El Djazaïr	114	0.653506	0.385857	0.0200732	0.174						0.0940246	0.383503		0.0599573	0.0022885	0.814079	0.508917	0.05202	0.45478	0.018417	0.0465853		2.86439	11	7	10	6	-0.805147	0	1		1	0.0236013	-0.0486299	0.583333	0.714015	0.5	0.636364	0.5	0.25	-1.05247	11.7743	0	0
BSL Bank SAL	Commercial banks	Private	lebanon	2008	2008BSL Bank SAL	64																							10	8	11	6	-0.741606	0				0.0912617		0.583333	0.628788	0.5	0.681818	0.666667	0.166667	-0.0885637		0	0
Burgan Bank KPSC	Commercial banks	Public	KUWAIT	2008	2008Burgan Bank KPSC	252	0.814507	0.540959	0.009054	0.0897	0.369882	0.484287	0.0281111	0.0141259	0.540956	0.108456	0.37332	0.145603	0.247696	0.225452	0.457096	0.419967	0.02772	0.2764	-0.0178544	-0.0320773	0.392195	-0.477121	9	9	10	8	0.188976	0				0.0247984	-0.105827	0.666667	0.810606	0.5	0.954545	0.833333	0.5	0.875345	8.2797	0	0
Byblos Bank S.A.L.	Commercial banks	Public	LEBANON	2008	2008Byblos Bank S.A.L.	247	0.836004	0.248489	0.010863	0.2078	0.18387	0.242534	0.0248375	0.0413003	0.247777	0.105704	0.281208	0.0369905	0.109229	0.0167995	0.327576	0.293627	0.02754	0.4735	-0.0192686	-0.075623	0.30371	3.94428	10	8	11	6	-0.741606	0			0.417	0.0912617		0.583333	0.628788	0.5	0.681818	0.666667	0.166667	-0.0885637	9.73679	0	0
Byblos Bank Syria SA	Commercial banks	Public	SYRIAN ARAB REPUBLIC	2008	2008Byblos Bank Syria SA	23	0.902468	0.478652	0.0074633	0.1116						0.0875997	0.383098	0.109515	0.123056	0.0049349	0.0965836	0.143206	0.04517	0.5804	0.488192	0.0101541		2.75809	13	5	11	8	-0.952024	0	0.415		0.415		-0.157453	0.25	0.693182	0.375	0.363636	0.833333	0.333333	0.875339	10.1789	0	0
Cairo Amman Bank	Commercial banks	Public	JORDAN	2008	2008Cairo Amman Bank	139	0.833402	0.432841	0.0138832	0.139	0.108049	0.159019	0.0618128	0.0654285	0.432796	0.115587	0.213651	0.119413	0.0764812	0.527424	0.381333	0.26	0.04659	0.63733	0.0140884	0.0305366	0.316358	3.23433	9	7	11	5	0.034377	0	0.1139			0.0723241	-0.149278	0.666667	0.823864	0.5	0.818182	0.666667	0.5	-0.0885638	7.2877	0	0
Capital Bank of Jordan	Commercial banks	Public	JORDAN	2008	2008Capital Bank of Jordan	126	0.64667	0.602847	0.0155567	0.1778						0.260413	0.141637	0.11975	0.0806604	0.267898	0.424171	0.222749	0.03916	0.40995	-0.508388	-0.817261	0.211265	3.53554	9	7	11	5	0.034377	0				0.0723241	-0.149278	0.666667	0.823864	0.5	0.818182	0.666667	0.5	-0.0885638	6.89112	0	0
Citibank N.A., United Arab Emir	Commercial banks	Private	UNITED ARAB EMIRATES	2008	2008Citibank N.A., United Arab Emir	205												0.0708677											0	0	0	0	0.455878	0				0.0319184		0.625	0.867424	0.75	0.909091	0.666667	0.416667	-0.0885617		0	0
Commercial Bank International P	Commercial banks	Public	UNITED ARAB EMIRATES	2008	2008Commercial Bank International P	164	0.812434	0.820059	0.0113398	0.1199						0.168683	0.0069482	0.110988	0.139294	0.0683769	0.311319	0.25078	0.04094	0.60594	0.960279	0.0110746	0.413121	2.44367	0	0	0	0	0.455878	0	0.238		0.238	0.0319184		0.625	0.867424	0.75	0.909091	0.666667	0.416667	-0.0885617	9.32598	0	0
Commercial Bank of Dubai P.S.C.	Commercial banks	Public	UNITED ARAB EMIRATES	2008	2008Commercial Bank of Dubai P.S.C.	236	0.786298	0.799258	0.0215732	0.1244	0.174835	0.373406	0.00803177	0.00836549	0.799257	0.151452	0.0890392	0.143033	0.0839809	0.0791456	0.315783	0.306481	0.03977	0.29074	0.0150347	0.0185981	0.58577	3.9563	0	0	0	0	0.455878	1	0.2			0.0319184		0.625	0.867424	0.75	0.909091	0.666667	0.416667	-0.0885617	10.4845	0	0
Commercial Bank of Kuwait K.P.S	Commercial banks	Public	KUWAIT	2008	2008Commercial Bank of Kuwait K.P.S	229	0.856224	0.56433	0.0233822	0.1384	-0.00669756	0.0925426	0.0759268	0.0246412	0.564332	0.130575	0.294077	0.0922623	0.282766	0.145356	0.389394	0.381818	0.03021	0.17677	-0.422597	-0.691989	0.205152	3.36627	9	9	10	8	0.188976	0	0.2311			0.0247984	-0.105827	0.666667	0.810606	0.5	0.954545	0.833333	0.5	0.875345	8.36793	0	0
Commercial Bank of Syria	Commercial banks	Private	SYRIAN ARAB REPUBLIC	2008	2008Commercial Bank of Syria	245	0.627243	0.497097	0.0265209							0.146034	0.411414	0.127358	0.21808	0.118415	-0.0225225	0.0750751	0.03925	0.16216	0.0229115	0.0460907			13	5	11	8	-0.952024	1	1	1			-0.157453	0.25	0.693182	0.375	0.363636	0.833333	0.333333	0.875339	9.85833	0	0
Commercial International Bank (	Commercial banks	Public	EGYPT	2008	2008Commercial International Bank (	256	0.854169	0.458223	0.0237619		0.199399	0.285997	0.0507702		0.458223	0.113687	0.203384	0.0609602	0.0059492	0.625579	0.47548	0.420865	0.03999	0.38261	-0.113467	-0.235051	0.46679	-0.302973	0	0	0	0	-0.529911	0				0.0715762	0.183168	0.416667	0.765152	0.5	0.5	0.583333	0.333333	-0.570522	10.9589	0	0
Cooperative & Agricultural Cred	Commercial banks	Private	Yemen	2008	2008Cooperative & Agricultural Cred	96												0.0706111											0	0	0	0	-1.10092	0				0.0364757	-0.189763	0.666667	0.723485	0.25	0.636364	0.333333	0.333333	-2.01639		0	0
Credit Agricole Egypt SAE	Commercial banks	Public	EGYPT	2008	2008Credit Agricole Egypt SAE	157												0.105464									0.314388		0	0	0	0	-0.529911	0				0.0715762	0.183168	0.416667	0.765152	0.5	0.5	0.583333	0.333333	-0.570522		0	0
Crédit du Maroc	Commercial banks	Public	MOROCCO	2008	2008Crédit du Maroc	175	0.841002	0.76061	0.0095049		0.113229	0.275095	0.0440947	0.0500574	0.760608	0.0699115	0.164254	0.112782	0.103261	0.0533999	0.150786	0.179207	0.0433	0.49311	0.0197284	0.0247939	0.140488	-0.477121	13	5	12	7	-0.396399	0				0.0592295	-0.0370732	0.708333	0.721591	0.5	0.772727	0.833333	0.5	0.875347	10.5526	0	0
Crédit Immobilier et Hotelier	Commercial banks	Public	MOROCCO	2008	2008Crédit Immobilier et Hotelier	165																					0.0136116		13	5	12	7	-0.396399	0				0.0592295	-0.0370732	0.708333	0.721591	0.5	0.772727	0.833333	0.5	0.875347		0	0
Crédit Libanais S.A.L.	Commercial banks	Private	Lebanon	2008	2008Crédit Libanais S.A.L.	214	0.880972	0.223196	0.0115798							0.0962922	0.209808	0.122907	0.0161558	0.0225453	0.211964	0.188189	0.03125	0.53223	-0.0185702	-0.0795208		4.08419	10	8	11	6	-0.741606	0				0.0912617		0.583333	0.628788	0.5	0.681818	0.666667	0.166667	-0.0885637	8.81204	0	0
CreditBank SAL	Commercial banks	Private	Lebanon	2008	2008CreditBank SAL	134												0.179243											10	8	11	6	-0.741606	0			0.4294	0.0912617		0.583333	0.628788	0.5	0.681818	0.666667	0.166667	-0.0885637		0	0
Dar Es Salaam Investment Bank-D	Commercial banks	Public	Iraq	2008	2008Dar Es Salaam Investment Bank-D	15	0.853171	0.023176	0.0375873							0.137084	0.951345	0.142289	0.134403	0.0982349	0.0152422	0.0132252	-77.279	0.46531	-0.0528733	-0.999		2.69747	0	0	0	0	-1.53131	0				0.0822811	-0.126629	0.333333	0.456439	0.375	0.590909	0.25	0.166667	-2.49834	13.0335	0	0
Doha Bank	Commercial banks	Public	Qatar	2008	2008Doha Bank	255	0.805861	0.614136	0.0242876	0.1107	0.2965	0.239532	0.0341712	0.0292055	0.614138	0.144249	0.239286	0.120232	0.259852	0.142795	0.352674	0.329811	0.03519	0.32229	-0.0230944	-0.0367396	0.447001	3.02373	0	0	0	0	0.493666	0				0.176636	-0.150501	0.5	0.852273	0.5	0.818182	0.833333	0.416667	0.875342	10.5706	0	0
Emirates Lebanon Bank SAL	Commercial banks	Private	lebanon	2008	2008Emirates Lebanon Bank SAL	84	0.79884	0.494731	1.5e-05							0.186716	0.34647		0.0496826	0.118028	0.295413	0.260445	0.01718	0.98857	0.0584356	0.112489		-0.477121	10	8	11	6	-0.741606	0	1		1	0.0912617		0.583333	0.628788	0.5	0.681818	0.666667	0.166667	-0.0885637	7.29068	0	0
Emirates NBD PJSC	Commercial banks	Public	UNITED ARAB EMIRATES	2008	2008Emirates NBD PJSC	306	0.757757	0.739802	0.0130348	0.0938	0.112672	0.260388	0.0156131	0.0155119	0.739802	0.100377	0.0978904		0.226287	0.139838	0.409959	0.291626	0.02601	0.41176	-0.199884	-0.265968		2.31078	0	0	0	0	0.455878	0	0.553	0.56		0.0319184		0.625	0.867424	0.75	0.909091	0.666667	0.416667	-0.0885617	12.5511	0	0
Export Development Bank of Egyp	Commercial banks	Public	EGYPT	2008	2008Export Development Bank of Egyp	22																					0.43308		0	0	0	0	-0.529911	0	0.4075	0.013		0.0715762	0.183168	0.416667	0.765152	0.5	0.5	0.583333	0.333333	-0.570522		0	0
Fenicia Bank SAL	Commercial banks	Private	Lebanon	2008	2008Fenicia Bank SAL	88												0.0524058											10	8	11	6	-0.741606	0	0.1576		0.1576	0.0912617		0.583333	0.628788	0.5	0.681818	0.666667	0.166667	-0.0885637		0	0
FIBI Bank	Commercial banks	Public	ISRAEL	2008	2008FIBI Bank	272	0.827862	0.618565	0.001944	0.087	0.0816163	0.110325	0.0447896	0.052868	0.619175	0.0647836	0.168239	0.0801149	0.022235	0.310831	0.362477	0.327007	0.02477	0.81985	0.0130007	0.0200738	0.585376	3.63798	10	5	12	8	0.608109	0				0.0305941	-0.0459747	0.708333	0.458333	1	0.818182	0.833333	0.5	0.875358	11.5005	0	0
Fransabank sal	Commercial banks	Private	LEBANON	2008	2008Fransabank sal	248	0.845509	0.202915	0.0104479							0.0982791	0.293197	0.0961016	0.0150031	0.0207246	0.315236	0.158685	0.0331	0.54801	-0.0170937	-0.0765005		3.7294	10	8	11	6	-0.741606	0	0.3615		0.06	0.0912617		0.583333	0.628788	0.5	0.681818	0.666667	0.166667	-0.0885637	9.45291	0	0
Fransabank-Syria S.A.	Commercial banks	Public	SYRIAN ARAB REPUBLIC	2008	2008Fransabank-Syria S.A.	5	0.186525		-0.0471051							0.0409183	0.809489	0.0926835	0.994897		0.0217204	0.0217204	0.03684		0.0105974				13	5	11	8	-0.952024	0	0.48		0.48		-0.157453	0.25	0.693182	0.375	0.363636	0.833333	0.333333	0.875339	7.62905	0	0
Future Bank B.S.C.	Commercial banks	Private	BAHRAIN	2008	2008Future Bank B.S.C.	82	0.815342	0.206575	0.0195434	0.1344						0.130731	0.752329	0.158783	0.78517	0.0759931	0.0616438	0.0547945	0.02945	0.23288	-0.840183	-0.0397237		2.72253	12	8	10	8	0.118892	0	0.3333		0.3333	0.0624513	-0.03526	0.625	0.778409	0.5	0.954545	0.833333	0.333333	0.875344	6.30536	0	0
Groupe Banque Centrale Populair	Commercial banks	Private	MOROCCO	2008	2008Groupe Banque Centrale Populair	275	0.854713	0.594068	0.0152347	0.1163						0.125543	0.183198	0.24222	0.0421544	0.301406	0.156176	0.173755	0.04454	0.44214	0.0210236	0.034555		-0.477121	13	5	12	7	-0.396399	0				0.0592295	-0.0370732	0.708333	0.721591	0.5	0.772727	0.833333	0.5	0.875347	12.1387	0	0
Gulf Bank Algeria	Commercial banks	Private	Algeria	2008	2008Gulf Bank Algeria	93	0.474109	0.636501	0.0392179							0.194555	0.159541	0.131072	0.116643	0.0008969	0.604107	0.579973	0.06843	0.33323	0.0303089	0.047618		-0.889899	11	7	10	6	-0.805147	0				0.0236013	-0.0486299	0.583333	0.714015	0.5	0.636364	0.5	0.25	-1.05247	10.2219	0	0
Gulf Bank KSC (The)	Commercial banks	Public	KUWAIT	2008	2008Gulf Bank KSC (The)	243	0.94106	0.696972	-0.0726644	0.32	-0.0370664	0.122251	0.0941447	0.126752	0.69699	0.0077403	0.16734	0.144203	0.178272	0.159644	-0.44284	0.44645	0.02685	0.51504	-0.0190403	-0.0247465	0.010375	3.53421	9	9	10	8	0.188976	0				0.0247984	-0.105827	0.666667	0.810606	0.5	0.954545	0.833333	0.5	0.875345	8.50662	0	0
Gulf Commercial Bank	Commercial banks	Public	Iraq	2008	2008Gulf Commercial Bank	38	0.690677	0.0884259	0.064219							0.206351	0.289004	0.122587		0.0612154	0.928373	0.927029	0.01383	0.28057	-0.0215168	-0.243331		-0.477121	0	0	0	0	-1.53131	0			0.697	0.0822811	-0.126629	0.333333	0.456439	0.375	0.590909	0.25	0.166667	-2.49834	12.3883	0	0
Gulf International Bank BSC	Commercial banks	Private	BAHRAIN	2008	2008Gulf International Bank BSC	258	0.784541	0.51819	-0.0158268	0.1249	-0.164269	0.0448916	0.0207001	0.000452957	0.51819	0.0833261	0.181657	0.151414	0.235781	0.191835	0.132631	0.106601	0.01205	0.44283	-0.0257815	-0.048723		3.08896	12	8	10	8	0.118892	1				0.0624513	-0.03526	0.625	0.778409	0.5	0.954545	0.833333	0.333333	0.875344	10.128	0	0
Housing and Development Bank	Commercial banks	Public	EGYPT	2008	2008Housing and Development Bank	9	0.551048	0.540515	0.0211605							0.113703	0.270789	0.168418	0.0001338	0.41018	0.512921	0.325299	0.03394	0.5646	-0.0253315	-0.0439808	0.277026		0	0	0	0	-0.529911	0		0.1567		0.0715762	0.183168	0.416667	0.765152	0.5	0.5	0.583333	0.333333	-0.570522	9.15843	0	0
Housing Bank for Trade & Financ	Commercial banks	Public	JORDAN	2008	2008Housing Bank for Trade & Financ	220	0.806044	0.431205	0.0186536	0.2316	0.0814361	0.203395	0.0153792	0.022311	0.431205	0.201567	0.250101	0.0566829	0.139995	0.515999	0.348145	0.183449	0.04971	0.40563	0.0180827	0.04129	0.254167	3.70739	9	7	11	5	0.034377	0	0.332		0.332	0.0723241	-0.149278	0.666667	0.823864	0.5	0.818182	0.666667	0.5	-0.0885638	8.5998	0	0
Housing Bank for Trade and Fina	Commercial banks	Private	AlGERIA	2008	2008Housing Bank for Trade and Fina	27	0.387701	0.57744	0.0240697							0.47722	0.162736	0.326834	0.0896664	0.002859	0.0109216	0.675838	0.0649	0.51181	0.0331654	0.0574353		-0.433545	11	7	10	6	-0.805147	0	0.6474			0.0236013	-0.0486299	0.583333	0.714015	0.5	0.636364	0.5	0.25	-1.05247	9.16009	0	0
HSBC Bank Egypt S A E	Commercial banks	Private	EGYPT	2008	2008HSBC Bank Egypt S A E	198	0.883642	0.398896	0.034201							0.0717881	0.480406	0.104279	0.0281297	0.517795	0.417048	0.379719	0.04222	0.30864	0.0311479	0.0767565		0.375698	0	0	0	0	-0.529911	0	0.9453		0.9453	0.0715762	0.183168	0.416667	0.765152	0.5	0.5	0.583333	0.333333	-0.570522	10.435	0	0
HSBC Bank Middle East	Commercial banks	Private	UNITED ARAB EMIRATES	2008	2008HSBC Bank Middle East	60					0.117771	0.277324	0.0157377	0.0134361	0.570345			0.0895727											0	0	0	0	0.455878	0			0.6836	0.0319184		0.625	0.867424	0.75	0.909091	0.666667	0.416667	-0.0885617		0	0
HSBC Bank Middle East Limited	Commercial banks	Private	UNITED ARAB EMIRATES	2008	2008HSBC Bank Middle East Limited	168					0.117771	0.277324	0.0157377	0.0134361	0.570345			0.0900532											0	0	0	0	0.455878	0				0.0319184		0.625	0.867424	0.75	0.909091	0.666667	0.416667	-0.0885617		0	0
IBL Bank sal	Commercial banks	Private	LEBANON	2008	2008IBL Bank sal	179	0.901904	0.148568	0.0122452							0.081468	0.551184	0.0700999	0.0194133	0.0175141	0.131688	0.11027	0.04775	0.32087	-0.0327318	-0.201912		3.0161	10	8	11	6	-0.741606	0			0.1744	0.0912617		0.583333	0.628788	0.5	0.681818	0.666667	0.166667	-0.0885637	8.06125	0	0
International Bank for Trade an	Commercial banks	Public	SYRIAN ARAB REPUBLIC	2008	2008International Bank for Trade an	44																							13	5	11	8	-0.952024	0	0.49		0.49		-0.157453	0.25	0.693182	0.375	0.363636	0.833333	0.333333	0.875339		0	0
International Bank of Qatar Q.S	Commercial banks	Private	Qatar	2008	2008International Bank of Qatar Q.S	206	0.874505	0.587969	0.0136137	0.1181						0.130856	0.329402	0.074427	0.415033	0.119115	0.441136	0.344875	0.02367	0.32029	-0.0388199	-0.0658472		2.98393	0	0	0	0	0.493666	0	0.245		0.3	0.176636	-0.150501	0.5	0.852273	0.5	0.818182	0.833333	0.416667	0.875342	10.0173	0	0
International Bank of Yemen YSC	Commercial banks	Private	Yemen	2008	2008International Bank of Yemen YSC	109												0.116527											0	0	0	0	-1.10092	0				0.0364757	-0.189763	0.666667	0.723485	0.25	0.636364	0.333333	0.333333	-2.01639		0	0
Invest Bank P.S.C.	Commercial banks	Public	UNITED ARAB EMIRATES	2008	2008Invest Bank P.S.C.	155												0.168298										2.69333	0	0	0	0	0.455878	0				0.0319184		0.625	0.867424	0.75	0.909091	0.666667	0.416667	-0.0885617		0	0
Iraqi Middle East Investment Ba	Commercial banks	Public	Iraq	2008	2008Iraqi Middle East Investment Ba	16	0.756757	0.0290327	0.0244915							0.126211	0.381686	0.146269		0.113428	0.0141738	0.0140477	-5.616	0.45896	-0.0478437	-0.999		-0.203443	0	0	0	0	-1.53131	0			0.05	0.0822811	-0.126629	0.333333	0.456439	0.375	0.590909	0.25	0.166667	-2.49834	13.2528	0	0
Israel Discount Bank LTD	Commercial banks	Public	ISRAEL	2008	2008Israel Discount Bank LTD	294	0.791906	0.648663	0.0017764	0.074	0.0901873	0.161111	0.0507284	0.0641046	0.648663	0.052214	0.129857	0.115833	0.0330641	0.268708	0.362985	0.358955	0.02777	0.79821	0.616506	0.902213	0.30225	3.49865	10	5	12	8	0.608109	0		0.002		0.0305941	-0.0459747	0.708333	0.458333	1	0.818182	0.833333	0.5	0.875358	12.1108	0	0
Jammal Trust Bank SAL	Commercial banks	Private	Lebanon	2008	2008Jammal Trust Bank SAL	53												0.103753											10	8	11	6	-0.741606	0				0.0912617		0.583333	0.628788	0.5	0.681818	0.666667	0.166667	-0.0885637		0	0
Jordan Ahli Bank Plc	Commercial banks	Public	JORDAN	2008	2008Jordan Ahli Bank Plc	137	0.779841	0.42242	0.0082613	0.117						0.106662	0.280363	0.0575404	0.163714	0.356561	0.472868	0.333333	0.03741	0.59801			0.261188	3.03057	9	7	11	5	0.034377	0	0.0989		0.0989	0.0723241	-0.149278	0.666667	0.823864	0.5	0.818182	0.666667	0.5	-0.0885638	7.65264	0	0
Jordan Commercial Bank	Commercial banks	Public	JORDAN	2008	2008Jordan Commercial Bank	111	0.703757	0.586278	0.0148042	0.1272						0.162042	0.163324	0.161192	0.0465958	0.270071	0.370504	0.226619	0.04498	0.57194	0.0477555	0.0789682	0.230447	2.78224	9	7	11	5	0.034377	1				0.0723241	-0.149278	0.666667	0.823864	0.5	0.818182	0.666667	0.5	-0.0885638	6.44286	0	0
Jordan Kuwait Bank	Commercial banks	Public	JORDAN	2008	2008Jordan Kuwait Bank	152												0.0808777									0.317618		9	7	11	5	0.034377	0				0.0723241	-0.149278	0.666667	0.823864	0.5	0.818182	0.666667	0.5	-0.0885638		0	0
Lebanese Swiss Bank SAL (The)	Commercial banks	Private	Lebanon	2008	2008Lebanese Swiss Bank SAL (The)	102	0.867179	0.180665	0.0129339							0.11988	0.307977	0.0888686	0.0084037	0.0178897	0.390131	0.265406	0.02966	0.42408	-0.0223575	-0.110952		3.77869	10	8	11	6	-0.741606	0				0.0912617		0.583333	0.628788	0.5	0.681818	0.666667	0.166667	-0.0885637	6.74598	0	0
Mashreqbank PSC	Commercial banks	Public	UNITED ARAB EMIRATES	2008	2008Mashreqbank PSC	271	0.719703	0.588605	0.0185761	0.1148	0.0640909	0.418987	0.0191034	0.00301683	0.588605	0.129388	0.167162	0.0871866	0.156465	0.318009	0.570646	0.473961	0.02517	0.47308	-0.669644	-0.0111494	0.0155833	3.34642	0	0	0	0	0.455878	0				0.0319184		0.625	0.867424	0.75	0.909091	0.666667	0.416667	-0.0885617	11.443	0	0
Mercantile Discount Bank Ltd.	Commercial banks	Private	ISRAEL	2008	2008Mercantile Discount Bank Ltd.	196	0.862045	0.705775	0.0072867	0.098						0.0785365	0.170154		0.0269576	0.145964	0.336956	0.327075	0.03818	0.64921	0.649894	0.917049		3.59359	10	5	12	8	0.608109	0	1			0.0305941	-0.0459747	0.708333	0.458333	1	0.818182	0.833333	0.5	0.875358	9.91892	0	0
Mizrahi Tefahot Bank Ltd.	Commercial banks	Public	ISRAEL	2008	2008Mizrahi Tefahot Bank Ltd.	295	0.823205	0.771926	0.0053942	0.0664	0.219253	0.206215	0.0344839	0.0448095	0.774028	0.0586195	0.100943		0.020533	0.102012	0.355316	0.349346	0.02403	0.612	0.0079067	0.0098849	0.157134	3.7582	10	5	12	8	0.608109	0		0.0028	0.13	0.0305941	-0.0459747	0.708333	0.458333	1	0.818182	0.833333	0.5	0.875358	11.6424	0	0
National Bank of Bahrain	Commercial banks	Public	BAHRAIN	2008	2008National Bank of Bahrain	197	0.88737	0.538666	0.0170591	0.174						0.119667	0.250676	0.0658414	0.140665	0.375428	0.264753	0.212121	0.02646	0.38437	0.545696	0.0100126	0.713237	4.12627	12	8	10	8	0.118892	1		0.49		0.0624513	-0.03526	0.625	0.778409	0.5	0.954545	0.833333	0.333333	0.875344	7.61781	0	0
National Bank of Egypt	Commercial banks	Private	EGYPT	2008	2008National Bank of Egypt	301	0.867766	0.332666	0.0017102	0.068	0.129952	0.123962	0.192555	0.254878	0.329524	0.0356135	0.39747	0.10094	0.110939	0.561545	0.291423	0.236321	0.01559	0.45511	-0.0411984	-0.0986606		3.88376	0	0	0	0	-0.529911	0	1	1		0.0715762	0.183168	0.416667	0.765152	0.5	0.5	0.583333	0.333333	-0.570522	12.3244	0	0
National Bank of Fujairah PJSC	Commercial banks	Public	UNITED ARAB EMIRATES	2008	2008National Bank of Fujairah PJSC	200	0.744058	0.704306	-0.0039198	0.1335	0.0438993	0.296616	0.0308331	0.0460204	0.704306	0.138252	0.190762	0.140225	0.0989642	0.110988	-0.0546624	0.0755627	0.03501	0.58392	-0.0085722	-0.0117959	0.0142604	3.41554	0	0	0	0	0.455878	0				0.0319184		0.625	0.867424	0.75	0.909091	0.666667	0.416667	-0.0885617	9.45971	0	0
National Bank of Kuwait S.A.K.	Commercial banks	Public	KUWAIT	2008	2008National Bank of Kuwait S.A.K.	302	0.849181	0.580909	0.0215145	0.147	0.0264981	0.165774	0.0355532	0.0194653	0.580909	0.150759	0.218027	0.138169	0.454615	0.27204	0.27178	0.255261	0.03836	0.31367	0.447663	0.743226		3.62642	9	9	10	8	0.188976	0				0.0247984	-0.105827	0.666667	0.810606	0.5	0.954545	0.833333	0.5	0.875345	9.39043	0	0
National Bank of Oman (SAOG)	Commercial banks	Public	OMAN	2008	2008National Bank of Oman (SAOG)	203	0.81552	0.706072	0.0228773	0.12						0.141107	0.233661	0.169155	0.170909	0.0210182	0.652667	0.46084	0.03152	0.38365	0.241874	0.327556	0.346759	2.84571	12	7	11	5	0.346009	0	0.3485		0.3485	0.081997	-0.120908	0.5	0.844697	0.5	0.954545	0.833333	0.416667	0.875342	7.59312	0	0
National Bank of Ras Al-Khaimah	Commercial banks	Public	UNITED ARAB EMIRATES	2008	2008National Bank of Ras Al-Khaimah	218					0.268666	0.331993	0.0201609	0.0150369	0.786558			0.123991									0.121086		0	0	0	0	0.455878	0	0.5265			0.0319184		0.625	0.867424	0.75	0.909091	0.666667	0.416667	-0.0885617		0	0
National Bank of Umm Al-Qaiwain	Commercial banks	Public	UNITED ARAB EMIRATES	2008	2008National Bank of Umm Al-Qaiwain	143	0.68173	0.727186	0.0209482	0.181						0.25854	0.192138	0.0991433	0.261075	0.0555061	0.136554	0.101422	0.04225	0.34421	0.019752	0.0267674	0.518778	2.81079	0	0	0	0	0.455878	0				0.0319184		0.625	0.867424	0.75	0.909091	0.666667	0.416667	-0.0885617	9.51362	0	0
National Bank of Yemen	Commercial banks	Private	Yemen	2008	2008National Bank of Yemen	37	0.859042	0.0803122	0.0146159	0.56						0.119767	0.696677	0.0788647	0.0230866	0.0536268	0.424163	0.296059	0.03842	0.30999	-0.020478	-0.202314		4.11753	0	0	0	0	-1.10092	0				0.0364757	-0.189763	0.666667	0.723485	0.25	0.636364	0.333333	0.333333	-2.01639	11.5589	0	0
National Commercial Bank (The)	Commercial banks	Public	SAUDI ARABIA	2008	2008National Commercial Bank (The)	308	0.832085	0.48651	0.0094999	0.161	0.0626916	0.223121	0.0264764	0.0238646	0.486509	0.141741	0.151717	0.161612	0.0690097	0.636329	0.282597	0.252814	0.03963	0.49534	0.0170246	0.0340669		2.73643	13	5	12	8	-0.328305	0				0.0842716	-0.0986875	0.458333	0.799242	0.5	0.909091	0.833333	0.333333	0.875342	12.3095	0	0
National Credit Bank (Closed Sh	Commercial banks	Public	SYRIAN ARAB REPUBLIC	2008	2008National Credit Bank (Closed Sh	39	0.924934	0.329456	0.006239	0.0958						0.0552234	0.507849		0.0915397	0.115557	0.0775748	0.0909785	0.03572	0.57018	0.297444	0.897658		2.56251	13	5	11	8	-0.952024	0					-0.157453	0.25	0.693182	0.375	0.363636	0.833333	0.333333	0.875339	10.9785	0	0
Natixis Algerie	Commercial banks	Private	AlGERIA	2008	2008Natixis Algerie	68	0.812973	0.612215	0.0087033							0.163919	0.0980959	0.0905871	0.435423	0.0005944			0.10533		0.0432778	0.0706906		-0.0597526	11	7	10	6	-0.805147	0	1		1	0.0236013	-0.0486299	0.583333	0.714015	0.5	0.636364	0.5	0.25	-1.05247	10.6723	0	0
Oman Arab Bank SAOC	Commercial banks	Private	Oman	2008	2008Oman Arab Bank SAOC	174	0.812604	0.691824	0.0315749	0.1089						0.165271	0.231549		0.0350656	0.0523466	0.474273	0.346756	0.04654	0.4094	0.0268258	0.0377256		3.61372	12	7	11	5	0.346009	0	0.5099			0.081997	-0.120908	0.5	0.844697	0.5	0.954545	0.833333	0.416667	0.875342	6.65814	0	0
Qatar National Bank	Commercial banks	Public	Qatar	2008	2008Qatar National Bank	309	0.830679	0.658361	0.0240338	0.137	0.328898	0.518166	0.00620751	0.00726572	0.658361	0.122983	0.195802	0.0698849	0.156219	0.163619	0.471255	0.376682	0.02428	0.20476	-0.655574	-0.989586		3.67325	0	0	0	0	0.493666	0	0.5			0.176636	-0.150501	0.5	0.852273	0.5	0.818182	0.833333	0.416667	0.875342	11.9315	0	0
Qatar National Bank Tunisia	Commercial banks	Private	TUNISIA	2008	2008Qatar National Bank Tunisia	14	0.680292	0.670073	0.0029197							0.313519	0.181752	0.175639	0.0236051	0.0501089	0.405797	0.391304	0.04312	0.65217	0.729927	0.0108932			0	0	0	0	-0.185619	0	0.5			0.0423778	-0.049207	0.5	0.878788	0.5	0.681818	0.833333	0.333333	0.875342	4.91998	0	0
QNB Al Ahli	Commercial banks	Public	EGYPT	2008	2008QNB Al Ahli	240												0.163115									0.47635		0	0	0	0	-0.529911	0			0.19	0.0715762	0.183168	0.416667	0.765152	0.5	0.5	0.583333	0.333333	-0.570522		0	0
Quds Bank Public Shareholding C	Commercial banks	Private	PALESTINIAN TERRITORIES	2008	2008Quds Bank Public Shareholding C	32												0.109283											0	0	0	0	0	0						0	0	0	0	0	0	0		0	0
Riyad Bank	Commercial banks	Public	SAUDI ARABIA	2008	2008Riyad Bank	297	0.790897	0.603999	0.0165284	0.155	0.315628	0.424592	0.0170753	0.012943	0.603998	0.191774	0.0789621	0.141336	0.168	0.432173	0.306715	0.244921	0.03018	0.39916	0.724636	0.0117925	0.590179	3.51906	13	5	12	8	-0.328305	1	0.217			0.0842716	-0.0986875	0.458333	0.799242	0.5	0.909091	0.833333	0.333333	0.875342	11.9808	0	0
Samba Financial Group	Commercial banks	Public	SAUDI ARABIA	2008	2008Samba Financial Group	300	0.817919	0.548642	0.0248363	0.131	0.158517	0.21145	0.0303574	0.0181771	0.548642	0.126311	0.0634604	0.104009	0.082628	0.535653	0.34245	0.278297	0.0332	0.30101	0.948454	0.0167625	0.58822	3.33445	13	5	12	8	-0.328305	0	0.229			0.0842716	-0.0986875	0.458333	0.799242	0.5	0.909091	0.833333	0.333333	0.875342	12.0945	0	0
Saradar Bank SAL	Commercial banks	Private	Lebanon	2008	2008Saradar Bank SAL	13	0.860383	0.114188	0.0018861	0.5666						0.144019	0.263784	0.0947817	0.0154942	0.0295811	0.933197	0.523747	0.02368	0.82226	-0.0211449	-0.104269		2.30351	10	8	11	6	-0.741606	0				0.0912617		0.583333	0.628788	0.5	0.681818	0.666667	0.166667	-0.0885637	5.42226	0	0
Saudi British Bank JSC (The)	Commercial banks	Public	SAUDI ARABIA	2008	2008Saudi British Bank JSC (The)	291	0.825964	0.609421	0.0221782	0.0829	0.340564	0.292374	0.00778475	0.00239497	0.609421	0.0969266	0.0995179	0.0809434	0.14777	0.394842	0.361362	0.33919	0.03241	0.32704	0.4185	0.681372		3.31757	13	5	12	8	-0.328305	0				0.0842716	-0.0986875	0.458333	0.799242	0.5	0.909091	0.833333	0.333333	0.875342	11.788	0	0
Saudi Hollandi Bank	Commercial banks	Private	SAUDI ARABIA	2008	2008Saudi Hollandi Bank	267	0.851265	0.618805	0.0199182	0.0995	0.216616	0.379701			0.618805	0.102568	0.0572805	0.0943505	0.177561	0.477307	0.357664	0.315508	0.02807	0.38362	-0.141773	-0.222377		3.4925	13	5	12	8	-0.328305	0				0.0842716	-0.0986875	0.458333	0.799242	0.5	0.909091	0.833333	0.333333	0.875342	11.0258	0	0
Saudi Investment Bank (The)	Commercial banks	Public	SAUDI ARABIA	2008	2008Saudi Investment Bank (The)	262	0.85661	0.551446	0.0098887	0.1333	0.151575	0.270336	0.024522	0.00973339	0.551447	0.140645	0.165677	0.091541	0.0924154	0.446438	0.411958	0.411958	0.02275	0.2246	-0.819458	-0.0144958	0.397111	3.40768	13	5	12	8	-0.328305	0	0.172		0.075	0.0842716	-0.0986875	0.458333	0.799242	0.5	0.909091	0.833333	0.333333	0.875342	10.8892	0	0
Société Arabe Internationale de	Commercial banks	Public	EGYPT	2008	2008Société Arabe Internationale de	187	0.827223	0.330939	0.0131905							0.107393	0.37788		0.0131008	0.0129097	0.3898	0.369763	0.02378	0.5847	-0.0382091	-0.105542	0.0144196	0.691798	0	0	0	0	-0.529911	0	0.4605	0.186		0.0715762	0.183168	0.416667	0.765152	0.5	0.5	0.583333	0.333333	-0.570522	7.38697	0	0
Société Générale Algérie	Commercial banks	Private	AlGERIA	2008	2008Société Générale Algérie	113	0.693282	0.781025	0.0130619							0.0777947	0.183411		0.0145939	0.0040888	0.423023	0.326657	0.09234	0.55023	0.0428172	0.054182		-0.0600804	11	7	10	6	-0.805147	0	1		1	0.0236013	-0.0486299	0.583333	0.714015	0.5	0.636364	0.5	0.25	-1.05247	11.6028	0	0
Société Générale de Banque au L	Commercial banks	Private	LEBANON	2008	2008Société Générale de Banque au L	238	0.861167	0.288712	0.0130136							0.102832	0.219449	0.077087	0.0996109	0.0100284	0.406531	0.33031	0.03189	0.59167	-0.303687	-0.785304		3.20581	10	8	11	6	-0.741606	0				0.0912617		0.583333	0.628788	0.5	0.681818	0.666667	0.166667	-0.0885637	8.52694	0	0
Société générale de Banque-Jord	Commercial banks	Public	JORDAN	2008	2008Société générale de Banque-Jord	98	0.751632	0.597897	0.0145033	0.248						0.212841	0.261784	0.127346	0.345876	0.124927	0.385714	0.3	0.04528	0.55	0.507614	0.821114	0.336226	2.99806	9	7	11	5	0.034377	0			0.5007	0.0723241	-0.149278	0.666667	0.823864	0.5	0.818182	0.666667	0.5	-0.0885638	5.61968	0	0
Société Générale Marocaine de B	Commercial banks	Private	MOROCCO	2008	2008Société Générale Marocaine de B	204	0.737262	0.699827	0.0143024	0.0931						0.103895	0.21342	0.0789952	0.0798181	0.0529316	0.352685	0.243206	0.04514	0.42153	0.0202904	0.0273241		-0.477121	13	5	12	7	-0.396399	0	0.5691		0.5691	0.0592295	-0.0370732	0.708333	0.721591	0.5	0.772727	0.833333	0.5	0.875347	11.0754	0	0
Société Tunisienne de Banque	Commercial banks	Public	TUNISIA	2008	2008Société Tunisienne de Banque	153	0.705422	0.764825	0.0044526							0.0954325	0.0920889	0.0569145	0.0192538	0.0533655	0.537284	0.402276	0.03208	0.50589	-0.122532	-0.160209	0.288655	-0.0676955	0	0	0	0	-0.185619	1	0.1385	0.51	0.0807	0.0423778	-0.049207	0.5	0.878788	0.5	0.681818	0.833333	0.333333	0.875342	8.66465	0	0
Suez Canal Bank	Commercial banks	Public	EGYPT	2008	2008Suez Canal Bank	128	0.908041	0.399975								0.0801601	0.293765	0.186743	0.0998739	0.468148	0.691728	0.631758	0.02232	0.28426	-0.0306392	-0.0526711	0.552986	2.92005	0	0	0	0	-0.529911	0			0.2394	0.0715762	0.183168	0.416667	0.765152	0.5	0.5	0.583333	0.333333	-0.570522	9.57588	0	0
Syria Gulf Bank SA	Commercial banks	Public	SYRIAN ARAB REPUBLIC	2008	2008Syria Gulf Bank SA	311	0.643628	0.532747	-0.0202998	0.2146						0.51866	0.295793	0.0981914	0.369486	0.0109074	-0.0354217	0.035502	0.02116	0.790763	0.019199	0.0360378			13	5	11	8	-0.952024	0					-0.157453	0.25	0.693182	0.375	0.363636	0.833333	0.333333	0.875339	8.96353	0	0
The Commercial Bank (QSC)	Commercial banks	Public	Qatar	2008	2008The Commercial Bank (QSC)	279	0.713835	0.551316	0.0276882	0.1516	0.354369	0.35524	0.00838768	0.00847148	0.551316	0.193732	0.281875	0.418221	0.26667	0.252174	0.581964	0.482982	0.02635	0.25206	-0.406605	-0.731332	0.692446	3.43227	0	0	0	0	0.493666	0				0.176636	-0.150501	0.5	0.852273	0.5	0.818182	0.833333	0.416667	0.875342	11.0265	0	0
The National Bank of Kuwait - E	Commercial banks	Public	EGYPT	2008	2008The National Bank of Kuwait - E	170	0.847815	0.461747	0.0236704							0.133335	0.370312	0.110867	0.0280622	0.38946	0.31941	0.318977	0.04442	0.2483	-0.0211732	-0.0392801	0.518778	2.20924	0	0	0	0	-0.529911	0	0.9848		0.9848	0.0715762	0.183168	0.416667	0.765152	0.5	0.5	0.583333	0.333333	-0.570522	9.48909	0	0
Tunis International Bank	Commercial banks	Private	TUNISIA	2008	2008Tunis International Bank	17	0.820441	0.259118	0.0392786							0.196356	0.601002	0.110212	0.40938	0.487603	0.876923	0.5	0.01679	0.23462	-0.440882	-0.0165289		-0.301071	0	0	0	0	-0.185619	0				0.0423778	-0.049207	0.5	0.878788	0.5	0.681818	0.833333	0.333333	0.875342	6.21261	0	0
Union Bancaire pour le Commerce	Commercial banks	Public	TUNISIA	2008	2008Union Bancaire pour le Commerce	86	0.805688	0.764436	0.0147659							0.125517	0.135134	0.124449	0.0740213	0.0719051	0.392137	0.362903	0.04251	0.625	0.867567	0.0106032	0.291949	-0.0168354	0	0	0	0	-0.185619	0				0.0423778	-0.049207	0.5	0.878788	0.5	0.681818	0.833333	0.333333	0.875342	7.46193	0	0
Union Bank of Israel Ltd	Commercial banks	Public	ISRAEL	2008	2008Union Bank of Israel Ltd	216	0.820152	0.543068	0.0015853	0.0761						0.0482873	0.191562	0.0917346	0.0049041	0.374118	0.0072202	0.0084236	0.02932	0.75692	0.405144	0.743174	0.327813	3.68396	10	5	12	8	0.608109	0	0.2153			0.0305941	-0.0459747	0.708333	0.458333	1	0.818182	0.833333	0.5	0.875358	10.4359	0	0
Union Internationale de Banques	Commercial banks	Public	TUNISIA	2008	2008Union Internationale de Banques	110	0.854051	0.756968	0.0241325							0.060793	0.156239	0.104186	0.0412232	0.0335396	0.443219	0.443219	0.02786	0.7839	-0.106128	-0.106992	0.359884		0	0	0	0	-0.185619	0	0.5234			0.0423778	-0.049207	0.5	0.878788	0.5	0.681818	0.833333	0.333333	0.875342	7.68119	0	0
Union National Bank - Egypt SAE	Commercial banks	Public	EGYPT	2008	2008Union National Bank - Egypt SAE	95	0.801595	0.294259	0.0158994							0.193771	0.558045		0.0403606	0.0104355	0.147121	0.147121	0.03638	0.59773	-0.922647	-0.0224515	0.548747	-0.585106	0	0	0	0	-0.529911	0	0.949			0.0715762	0.183168	0.416667	0.765152	0.5	0.5	0.583333	0.333333	-0.570522	8.33113	0	0
United Arab Bank PJSC	Commercial banks	Public	UNITED ARAB EMIRATES	2008	2008United Arab Bank PJSC	189					0.222457	0.388705	0.0208944	0.0162343	0.72889												0.0171036		0	0	0	0	0.455878	0	0.4		0.4	0.0319184		0.625	0.867424	0.75	0.909091	0.666667	0.416667	-0.0885617		0	0
United Bank (The)	Commercial banks	Private	EGYPT	2008	2008United Bank (The)	144	0.799864	0.306949	-0.0379749							0.0416961	0.530804	0.0606668	0.0016678	0.878083	0.493958	0.377292	0.02539	0.49542	-0.0315181	-0.068392			0	0	0	0	-0.529911	0	0.9998			0.0715762	0.183168	0.416667	0.765152	0.5	0.5	0.583333	0.333333	-0.570522	9.4469	0	0
United Bank for Investment	Commercial banks	Public	Iraq	2008	2008United Bank for Investment	10	0.544902	0.0133322	-0.0113957							0.610416	0.737093	0.0598025	0.113007	0.0949826	0.809381	0.59663	0.04854	0.164745	0.709969	0.532524			0	0	0	0	-1.53131	0				0.0822811	-0.126629	0.333333	0.456439	0.375	0.590909	0.25	0.166667	-2.49834	11.0411	0	0
United Gulf Bank (BSC) EC	Commercial banks	Public	BAHRAIN	2008	2008United Gulf Bank (BSC) EC	124	0.194765	0.0027186	0.074797							0.396971	0.122582	0.142846	0.890837	0.0200124	0.0117482	0.012354	-2.096	0.2062	-0.0397686	-0.999	0.366252	2.63302	12	8	10	8	0.118892	0	0.92		0.92	0.0624513	-0.03526	0.625	0.778409	0.5	0.954545	0.833333	0.333333	0.875344	7.96175	0	0
A_Ayan Leasing & Investment Com	Islamic banks	Public	KUWAIT	2008	2008A_Ayan Leasing & Investment Com	67	0.693963	0.251167	0.0076718		0.0638475	0.131471	0.17316	0.158492	0.251213	0.330966	0.185624	0.0911024	0.0410959	0.0158358	0.171642	0.0522388	0.12022	0.70896	0.0220147	0.079662	0.15508	-0.198019	9	9	10	8	0.188976	0		0.1141		0.0247984	-0.105827	0.666667	0.810606	0.5	0.954545	0.833333	0.5	0.875345	6.39626	0	1
ABC Islamic Bank (E.C.)	Islamic banks	Private	BAHRAIN	2008	2008ABC Islamic Bank (E.C.)	75	0.176008	0.770684	0.0175186							0.116946	0.0002737	0.320422	0.869751	0.288581	0.235988	0.235988	0.01865	0.14749	-0.0123178	-0.015983		-0.346282	12	8	10	8	0.118892	0	1			0.0624513	-0.03526	0.625	0.778409	0.5	0.954545	0.833333	0.333333	0.875344	7.28708	0	1
Abu Dhabi Islamic Bank	Islamic banks	Public	UNITED ARAB EMIRATES	2008	2008Abu Dhabi Islamic Bank	130												0.340584									0.460197		0	0	0	0	0.455878	0	0.49		0.49	0.0319184		0.625	0.867424	0.75	0.909091	0.666667	0.416667	-0.0885617		0	1
Abu Dhabi Islamic Bank - Public	Islamic banks	Public	UNITED ARAB EMIRATES	2008	2008Abu Dhabi Islamic Bank - Public	273	0.801834	0.667417	0.0166198	0.1346	0.16275	0.38366	0.0169488	0.0348935	0.66742	0.123687	0.229142		0.0870829	0.0891227	0.334986	0.208951	0.0405	0.4038	0.0179144	0.0263865	0.369115	3.35387	0	0	0	0	0.455878	0		0.0761		0.0319184		0.625	0.867424	0.75	0.909091	0.666667	0.416667	-0.0885617	10.8437	0	1
Ahli United Bank KSC	Islamic banks	Public	KUWAIT	2008	2008Ahli United Bank KSC	228	0.856415	0.658427	0.023916	0.127	-0.0113777	0.170405	0.0387788	0.0304942	0.658436	0.138365	0.238489	0.463731	0.252271	0.282255	0.456037	0.45721	0.02314	0.37163	-0.0225302	-0.0328917		3.43539	9	9	10	8	0.188976	1	0.75	0.1077	0.75	0.0247984	-0.105827	0.666667	0.810606	0.5	0.954545	0.833333	0.5	0.875345	7.71289	0	1
Ajman Bank	Islamic banks	Private	UNITED ARAB EMIRATES	2008	2008Ajman Bank	148																							0	0	0	0	0.455878	0				0.0319184		0.625	0.867424	0.75	0.909091	0.666667	0.416667	-0.0885617		0	1
Al Baraka Bank Egypt SAE	Islamic banks	Private	EGYPT	2008	2008Al Baraka Bank Egypt SAE	145	0.908375	0.455056								0.0506744	0.438093	0.2277	0.0118717	0.333315	0.129328	0.0525269	0.02744	0.4616	-0.0283606	-0.0557252		-0.131283	0	0	0	0	-0.529911	0	0.7368	0.0554	0.7368	0.0715762	0.183168	0.416667	0.765152	0.5	0.5	0.583333	0.333333	-0.570522	9.25176	0	1
Al Baraka Bank Syria SA	Islamic banks	Private	SYRIAN ARAB REPUBLIC	2008	2008Al Baraka Bank Syria SA	103												0.0516985											13	5	11	8	-0.952024	0					-0.157453	0.25	0.693182	0.375	0.363636	0.833333	0.333333	0.875339		0	1
Al Rajhi Bank Public Joint Stoc	Islamic banks	Public	SAUDI ARABIA	2008	2008Al Rajhi Bank Public Joint Stoc	303	0.775174	0.660774	0.0399368	0.146	0.308174	0.269942	0.0349429	0.0254639	0.66629	0.198266	0.29704	0.352187	0.0623929	0.014391	0.223201	0.196762	0.06773	0.26696	0.0463216	0.0676273	0.398076	2.53232	13	5	12	8	-0.328305	0				0.0842716	-0.0986875	0.458333	0.799242	0.5	0.909091	0.833333	0.333333	0.875342	12.0038	0	1
Albaraka Bank Tunisia	Islamic banks	Private	TUNISIA	2008	2008Albaraka Bank Tunisia	42												0.0763177											0	0	0	0	-0.185619	0	0.784			0.0423778	-0.049207	0.5	0.878788	0.5	0.681818	0.833333	0.333333	0.875342		0	1
Albaraka Banking Group B.S.C.	Islamic banks	Public	BAHRAIN	2008	2008Albaraka Banking Group B.S.C.	261	0.812469	0.725401	0.0184061	0.2185						0.165441	0.103504	0.104885	0.006864	0.0980809	0.387675	0.292762	0.04461	0.46483	-0.0218126	-0.0293025	0.0103386	2.92173	12	8	10	8	0.118892	0	0.3011		0.3011	0.0624513	-0.03526	0.625	0.778409	0.5	0.954545	0.833333	0.333333	0.875344	9.29838	0	1
Albaraka Islamic Bank BSC	Islamic banks	Private	BAHRAIN	2008	2008Albaraka Islamic Bank BSC	105																							12	8	10	8	0.118892	0	0.911			0.0624513	-0.03526	0.625	0.778409	0.5	0.954545	0.833333	0.333333	0.875344		0	1
Al-Salam Bank-Bahrain B.S.C.	Islamic banks	Public	BAHRAIN	2008	2008Al-Salam Bank-Bahrain B.S.C.	163	0.65807	0.205591	0.0459874							0.451571	0.574752	0.777262	0.0901617	0.0105964	0.01	0.942356	0.514	0.29574	-0.0171326	-0.0833333	0.527935		12	8	10	8	0.118892	0				0.0624513	-0.03526	0.625	0.778409	0.5	0.954545	0.833333	0.333333	0.875344	6.31807	0	1
Amlak Finance PJSC	Islamic banks	Public	UNITED ARAB EMIRATES	2008	2008Amlak Finance PJSC	106	0.722241	0.634885	0.0126148		0.674463	0.626493	0.0118498	0.000726254	0.634126	0.149463	0.111779	0.252448		0.449344	0.559488	0.566734	0.02418	0.7516	-0.0147856	-0.0229992		2.99941	0	0	0	0	0.455878	0	0.4808			0.0319184		0.625	0.867424	0.75	0.909091	0.666667	0.416667	-0.0885617	9.6707	0	1
Ansar Bank	Islamic banks	Public	Iran	2008	2008Ansar Bank	191												0.307717											0	0	0	0	-1.07741	0				0.009237	-0.255498	0.791667	0.554924	0.5	0.454545	0.666667	0.333333	-0.0885583		0	1
Arab Islamic Bank	Islamic banks	Private	PALESTINIAN TERRITORIES	2008	2008Arab Islamic Bank	28	0.388834	0.368473	0.0167488							0.18621	0.172414	0.177483	0.336149	0.933452	0.503106	0.478261	0.03306	0.58385	0.0203612	0.0550133		-0.126549	0	0	0	0	0	0						0	0	0	0	0	0	0	5.71867	0	1
Arcapita Bank B.S.C.	Islamic banks	Private	BAHRAIN	2008	2008Arcapita Bank B.S.C.	146	0.484934	0.0566824	0.0705026	0.1859	0.393523	0.625			0.0566824	0.38564	0.253942	0.168158	0.90507	0.078737	0.0207554	0.0114009	-2.257	0.36811	-0.0418305	-0.658798		2.964	12	8	10	8	0.118892	0	0.67			0.0624513	-0.03526	0.625	0.778409	0.5	0.954545	0.833333	0.333333	0.875344	8.5443	0	1
Bahrain Islamic Bank B.S.C.	Islamic banks	Public	BAHRAIN	2008	2008Bahrain Islamic Bank B.S.C.	120	0.793593	0.558467	0.0255149		0.326264	0.737405	0.0206562	0.00507282	0.483728	0.235161	0.166362	0.170803		0.467606	0.967626	0.642086	0.02648	0.31295	0.171625	0.301811	0.367707	-0.123714	12	8	10	8	0.118892	0			0.13	0.0624513	-0.03526	0.625	0.778409	0.5	0.954545	0.833333	0.333333	0.875344	6.77308	0	1
Bank AlJazira JSC	Islamic banks	Public	SAUDI ARABIA	2008	2008Bank AlJazira JSC	239	0.809129	0.549904	0.0080597	0.1934	0.276188	0.521016	0.0245926	0.0150087	0.549903	0.207963	0.242986	0.958923	0.0613733	0.321327	0.456417	0.434515	0.03018	0.69637	0.581038	0.0103064	0.409963	2.75006	13	5	12	8	-0.328305	0	0.065		0.0583	0.0842716	-0.0986875	0.458333	0.799242	0.5	0.909091	0.833333	0.333333	0.875342	10.2227	0	1
Bank Alkhair BSC	Islamic banks	Private	BAHRAIN	2008	2008Bank Alkhair BSC	18	0.431651		0.0357581	0.1929						0.864736	0.706375		0.656915	0.109872	0.0111473	0.010255	-0.265	0.45042	-0.44953			2.37191	12	8	10	8	0.118892	0				0.0624513	-0.03526	0.625	0.778409	0.5	0.954545	0.833333	0.333333	0.875344	6.88633	0	1
Bank Mellat	Islamic banks	Public	Iran	2008	2008Bank Mellat	293	0.789949	0.582795	0.0050922							0.0441746	0.185382	0.0789125	0.210934	0.277985	0.225406	0.209647	0.02739	0.75646	-0.564743	-0.969027	0.465199	-0.0072564	0	0	0	0	-1.07741	0		1		0.009237	-0.255498	0.791667	0.554924	0.5	0.454545	0.666667	0.333333	-0.0885583	12.8761	0	1
Bank Nizwa SAOG	Islamic banks	Public	oMAN	2008	2008Bank Nizwa SAOG	52																							12	7	11	5	0.346009	0				0.081997	-0.120908	0.5	0.844697	0.5	0.954545	0.833333	0.416667	0.875342		0	1
Bank Pasargad	Islamic banks	Private	Iran	2008	2008Bank Pasargad	244												0.213208											0	0	0	0	-1.07741	0	0.2999			0.009237	-0.255498	0.791667	0.554924	0.5	0.454545	0.666667	0.333333	-0.0885583		0	1
Bank Saderat Iran	Islamic banks	Public	Iran	2008	2008Bank Saderat Iran	278	0.793312	0.604148	0.0039481							0.0847586	0.165051	0.143305	0.133846	0.0993312	0.570194	0.271885	0.03458	0.66917	-0.460826	-0.725402		0.133699	0	0	0	0	-1.07741	0				0.009237	-0.255498	0.791667	0.554924	0.5	0.454545	0.666667	0.333333	-0.0885583	12.8643	0	1
Bank Sarmayeh	Islamic banks	Private	Iran	2008	2008Bank Sarmayeh	173	0.609896	0.610324	0.038924							0.520076	0.219896	0.0568973	0.0468969	0.0486349	0.0114738	0.231013						-0.477121	0	0	0	0	-1.07741	0				0.009237	-0.255498	0.791667	0.554924	0.5	0.454545	0.666667	0.333333	-0.0885583	9.39472	0	1
Bank Sepah	Islamic banks	Private	Iran	2008	2008Bank Sepah	251	0.843856	0.713103	0.0004819							0.0646742	0.0584018		0.281843	0.0629559	0.244245	0.148109	0.06895	0.99192	0.0133842	0.0176889		-0.0630153	0	0	0	0	-1.07741	1	1	1		0.009237	-0.255498	0.791667	0.554924	0.5	0.454545	0.666667	0.333333	-0.0885583	12.3555	0	1
Bank Tejarat	Islamic banks	Public	Iran	2008	2008Bank Tejarat	277	0.700173	0.545752	0.010492							0.0608682	0.172755	0.156602	0.100296	0.309932	0.43987	0.337796	0.03449	0.39842	-0.952097	-0.0174082		0.251267	0	0	0	0	-1.07741	0	1	1		0.009237	-0.255498	0.791667	0.554924	0.5	0.454545	0.666667	0.333333	-0.0885583	12.6046	0	1
Banque Zitouna	Islamic banks	Private	TUNISIA	2008	2008Banque Zitouna	51												0.1136											0	0	0	0	-0.185619	0				0.0423778	-0.049207	0.5	0.878788	0.5	0.681818	0.833333	0.333333	0.875342		0	1
Barwa Bank	Islamic banks	Private	Qatar	2008	2008Barwa Bank	225												0.442002											0	0	0	0	0.493666	0				0.176636	-0.150501	0.5	0.852273	0.5	0.818182	0.833333	0.416667	0.875342		0	1
Boubyan Bank KSCP	Islamic banks	Public	KUWAIT	2008	2008Boubyan Bank KSCP	215	0.818322	0.565616	0.0022606	0.2427	0.114675	0.81718	0.0370784	0.0271036	0.565679	0.19559	0.301487		0.621101	0.285396	0.347541	0.327869	0.05721	0.34754	0.0474717	0.0808183	0.145134	2.43973	9	9	10	8	0.188976	1				0.0247984	-0.105827	0.666667	0.810606	0.5	0.954545	0.833333	0.5	0.875345	6.734	0	1
Cham Islamic Bank SA	Islamic banks	Private	SYRIAN ARAB REPUBLIC	2008	2008Cham Islamic Bank SA	26	0.774482	0.190324	-0.0074364	0.7672						0.270984	0.70546	0.687418			-0.769231	0.258497	0.03308	0.179785	0.0614011	0.322614		3.03227	13	5	11	8	-0.952024	0	0.1		0.1		-0.157453	0.25	0.693182	0.375	0.363636	0.833333	0.333333	0.875339	9.23605	0	1
Cihan Bank for Islamic Investme	Islamic banks	Private	Iraq	2008	2008Cihan Bank for Islamic Investme	25												0.0769971											0	0	0	0	-1.53131	0				0.0822811	-0.126629	0.333333	0.456439	0.375	0.590909	0.25	0.166667	-2.49834		0	1
Dubai Islamic Bank PJSC	Islamic banks	Public	UNITED ARAB EMIRATES	2008	2008Dubai Islamic Bank PJSC	284	0.821881	0.621297	0.0183384	0.107	0.00470256	0.293923	0.0231003	0.0413118	0.621297	0.115111	0.0682425	0.0291295	0.0478195	0.370042	0.404129	0.278896	0.03135	0.40645	0.724899	0.011398	0.541884	1.54398	0	0	0	0	0.455878	0		0.298		0.0319184		0.625	0.867424	0.75	0.909091	0.666667	0.416667	-0.0885617	11.3475	0	1
Eghtesad Novin Bank PJSC-EN Ban	Islamic banks	Public	Iran	2008	2008Eghtesad Novin Bank PJSC-EN Ban	224																					0.550406		0	0	0	0	-1.07741	0				0.009237	-0.255498	0.791667	0.554924	0.5	0.454545	0.666667	0.333333	-0.0885583		0	1
Emirates Islamic Bank PJSC	Islamic banks	Public	UNITED ARAB EMIRATES	2008	2008Emirates Islamic Bank PJSC	232	0.821291	0.676339	0.015174	0.0674						0.067705	0.0929528		0.0968477	0.34467	0.439758	0.341596	0.04742	0.27906	0.035416	0.0517805		2.50377	0	0	0	0	0.455878	0				0.0319184		0.625	0.867424	0.75	0.909091	0.666667	0.416667	-0.0885617	10.1811	0	1
Faisal Islamic Bank of Egypt	Islamic banks	Public	EGYPT	2008	2008Faisal Islamic Bank of Egypt	190	0.924366	0.660038	0.0035774							0.0648784	0.0834317	0.116015	0.005192	0.363474	0.493272	0.310579	0.02968	0.90482	-0.0154561	-0.0234169	0.482073	2.53142	0	0	0	0	-0.529911	0	0.1382		0.0933	0.0715762	0.183168	0.416667	0.765152	0.5	0.5	0.583333	0.333333	-0.570522	10.0781	0	1
First energy bank	Islamic banks	Private	BAHRAIN	2008	2008First energy bank	62										0.471698	0.952703	0.0605945			0.02	0.01							12	8	10	8	0.118892	0				0.0624513	-0.03526	0.625	0.778409	0.5	0.954545	0.833333	0.333333	0.875344	6.92873	0	1
GFH Financial Group B.S.C.	Islamic banks	Public	BAHRAIN	2008	2008GFH Financial Group B.S.C.	122	0.605796	0.0198565	0.083759	0.1612						0.38398	0.370043		0.300729	0.100105	0.243638	0.0662335	0.23829	0.41238	0.102984	0.418787		1.85137	12	8	10	8	0.118892	0				0.0624513	-0.03526	0.625	0.778409	0.5	0.954545	0.833333	0.333333	0.875344	8.15622	0	1
Ibdar Bank BSC	Islamic banks	Private	BAHRAIN	2008	2008Ibdar Bank BSC	2		0.0761658	0.0119171	0.6545						0.147461	0.162176	0.108823		0.0791716	0.291667	0.319444	0.02563	0.68056	0.0253886	0.289941		3.2467	12	8	10	8	0.118892	0				0.0624513	-0.03526	0.625	0.778409	0.5	0.954545	0.833333	0.333333	0.875344	5.26269	0	1
International Islamic Trade Fin	Islamic banks	Private	SAUDI ARABIA	2008	2008International Islamic Trade Fin	50												0.199179											13	5	12	8	-0.328305	0				0.0842716	-0.0986875	0.458333	0.799242	0.5	0.909091	0.833333	0.333333	0.875342		0	1
Islamic Corporation for the Dev	Islamic banks	Private	Lebanon	2008	2008Islamic Corporation for the Dev	99		0.153389	0.0549346							0.188349	0.259691			0.0236279	0.0197868	0.01						-0.0367128	10	8	11	6	-0.741606	0	0.5		0.5	0.0912617		0.583333	0.628788	0.5	0.681818	0.666667	0.166667	-0.0885637	6.04144	0	1
Islamic Development Bank	Islamic banks	Private	SAUDI ARABIA	2008	2008Islamic Development Bank	253		0.599899	0.0264239		0.208452	0.326544			0.599899	0.0288549	0.183008			0.280972	0.258759	0.121826	0.04334	0.50627	0.0263695	0.0427748		0.417948	13	5	12	8	-0.328305	0				0.0842716	-0.0986875	0.458333	0.799242	0.5	0.909091	0.833333	0.333333	0.875342	8.90237	0	1
Islamic International Arab Bank	Islamic banks	Private	Jordan	2008	2008Islamic International Arab Bank	117	0.485346	0.509475	0.0085941							0.114851	0.36602	0.151257	0.761181	0.0720156	0.0266327	0.01						3.68621	9	7	11	5	0.034377	0	1			0.0723241	-0.149278	0.666667	0.823864	0.5	0.818182	0.666667	0.5	-0.0885638	6.8108	0	1
Jordan Dubai Islamic Bank	Islamic banks	Public	JORDAN	2008	2008Jordan Dubai Islamic Bank	63																					0.0100897		9	7	11	5	0.034377	1				0.0723241	-0.149278	0.666667	0.823864	0.5	0.818182	0.666667	0.5	-0.0885638		0	1
Jordan Islamic Bank	Islamic banks	Public	JORDAN	2008	2008Jordan Islamic Bank	178	0.860149	0.509684	0.0189894	0.1261						0.0954131	0.373025	0.140969	0.0053462	0.191224	0.56777	0.496265	0.04077	0.32231	0.62757	0.012062	0.510355	3.54136	9	7	11	5	0.034377	0	0.587		0.587	0.0723241	-0.149278	0.666667	0.823864	0.5	0.818182	0.666667	0.5	-0.0885638	7.52208	0	1
Karafarin Bank	Islamic banks	Public	Iran	2008	2008Karafarin Bank	154	0.896173	0.668477	0.0283947		0.231579	0.155948	0.0323201	0.169985	0.624546	0.0856731	0.0732019		0.201047	0.084644	0.303397	0.255615	0.04761	0.22891	-0.0525878	-0.0764765	0.0101272		0	0	0	0	-1.07741	0				0.009237	-0.255498	0.791667	0.554924	0.5	0.454545	0.666667	0.333333	-0.0885583	10.168	0	1
Khaleeji Commercial Bank	Islamic banks	Public	BAHRAIN	2008	2008Khaleeji Commercial Bank	100	0.67835	0.301387	0.0587192	0.4203						0.421949	0.334048	0.146334	0.0958349	0.794818	0.0733453	0.028306	0.13529	0.27252	0.0736506	0.237189	0.404185	2.56684	12	8	10	8	0.118892	0	0.3696		0.14	0.0624513	-0.03526	0.625	0.778409	0.5	0.954545	0.833333	0.333333	0.875344	6.14202	0	1
Kurdistan International Bank fo	Islamic banks	Public	Iraq	2008	2008Kurdistan International Bank fo	49	0.69475	0.0008058	0.0527788							0.358911	0.913165	0.134998	0.0480342	0.975064	0.0107156	0.940558	0.12456	0.27653	0.470564	0.583957		-0.451141	0	0	0	0	-1.53131	0	0.06			0.0822811	-0.126629	0.333333	0.456439	0.375	0.590909	0.25	0.166667	-2.49834	12.4378	0	1
Kuwait Finance House	Islamic banks	Public	KUWAIT	2008	2008Kuwait Finance House	296	0.766808	0.565406	0.016559	0.2174	0.185657	0.222477	0.0519657	0.10212	0.565396	0.178718	0.15935	0.0768291	0.182269	0.290265	0.695808	0.444104	0.03359	0.33384	-0.140363	-0.235354		2.95257	9	9	10	8	0.188976	0			0.93	0.0247984	-0.105827	0.666667	0.810606	0.5	0.954545	0.833333	0.5	0.875345	9.26332	0	1
Kuwait International Bank	Islamic banks	Public	KUWAIT	2008	2008Kuwait International Bank	184												0.0941091									0.352529		9	9	10	8	0.188976	0			0.0999	0.0247984	-0.105827	0.666667	0.810606	0.5	0.954545	0.833333	0.5	0.875345		0	1
Masraf Al Rayan (Q.S.C.)	Islamic banks	Public	Qatar	2008	2008Masraf Al Rayan (Q.S.C.)	254	0.649874	0.794658	0.0546839	0.3185	0.645403	0.977747				0.514167	0.0844231			0.0730168	0.61029	0.60826	0.04447	0.1286	0.0334246	0.0420616	0.397847	2.12506	0	0	0	0	0.493666	0				0.176636	-0.150501	0.5	0.852273	0.5	0.818182	0.833333	0.416667	0.875342	9.72729	0	1
Noor Bank	Islamic banks	Private	UNITED ARAB EMIRATES	2008	2008Noor Bank	217	0.809334	0.650178	0.0234635							0.207645	0.247311	0.0822322	0.295524	0.0103089	0.0184985	0.01							0	0	0	0	0.455878	0				0.0319184		0.625	0.867424	0.75	0.909091	0.666667	0.416667	-0.0885617	9.98848	0	1
Palestine Islamic Bank	Islamic banks	Private	PALESTINIAN TERRITORIES	2008	2008Palestine Islamic Bank	33												0.108567											0	0	0	0	0	0						0	0	0	0	0	0	0		0	1
Parsian Bank	Islamic banks	Public	Iran	2008	2008Parsian Bank	246																							0	0	0	0	-1.07741	0			0.305	0.009237	-0.255498	0.791667	0.554924	0.5	0.454545	0.666667	0.333333	-0.0885583		0	1
Qatar International Islamic Ban	Islamic banks	Public	Qatar	2008	2008Qatar International Islamic Ban	219					0.290543	0.867094	0.00814098	0.0131825	0.642612			0.0976222									0.654385		0	0	0	0	0.493666	0				0.176636	-0.150501	0.5	0.852273	0.5	0.818182	0.833333	0.416667	0.875342		0	1
Qatar Islamic Bank SAQ	Islamic banks	Public	Qatar	2008	2008Qatar Islamic Bank SAQ	281	0.753908	0.562436	0.050818	0.1635						0.281532	0.196818	0.46822	0.343899	0.319777	0.407055	0.401191	0.05127	0.20496	0.0270755	0.04755	0.716128	2.80618	0	0	0	0	0.493666	0				0.176636	-0.150501	0.5	0.852273	0.5	0.818182	0.833333	0.416667	0.875342	10.4206	0	1
Sharjah Islamic Bank	Islamic banks	Public	UNITED ARAB EMIRATES	2008	2008Sharjah Islamic Bank	199	0.648292	0.656788	0.0149074	0.3363						0.365914	0.167361	0.147327	0.0995651	0.159572	0.512709	0.24196	0.03618	0.39166	0.874748	0.0132085	0.780097	2.36763	0	0	0	0	0.455878	0			0.2	0.0319184		0.625	0.867424	0.75	0.909091	0.666667	0.416667	-0.0885617	9.65091	0	1
Sina Bank	Islamic banks	Private	Iran	2008	2008Sina Bank	177																							0	0	0	0	-1.07741	0				0.009237	-0.255498	0.791667	0.554924	0.5	0.454545	0.666667	0.333333	-0.0885583		0	1
Syria International Islamic Ban	Islamic banks	Public	SYRIAN ARAB REPUBLIC	2008	2008Syria International Islamic Ban	81												0.641388											13	5	11	8	-0.952024	0			0.3		-0.157453	0.25	0.693182	0.375	0.363636	0.833333	0.333333	0.875339		0	1
Tamweel PJSC	Islamic banks	Private	UNITED ARAB EMIRATES	2008	2008Tamweel PJSC	83	0.542178	0.883218	0.038801							0.242585	0.0300251	0.0890295	0.768124	0.0724825	0.782072	0.748808	0.02102	0.23456	-0.0183435	-0.0206012		1.69119	0	0	0	0	0.455878	1	0.199		0.55	0.0319184		0.625	0.867424	0.75	0.909091	0.666667	0.416667	-0.0885617	9.38206	0	1
Warba Bank	Islamic banks	Public	KUWAIT	2008	2008Warba Bank	118												0.238767											9	9	10	8	0.188976	0				0.0247984	-0.105827	0.666667	0.810606	0.5	0.954545	0.833333	0.5	0.875345		0	1
Abu Dhabi Commercial Bank	Commercial banks	Public	UNITED ARAB EMIRATES	2009	2009Abu Dhabi Commercial Bank	299	0.577812	0.727864	-0.0032008	0.1235	0.0793524	0.0879747	0.0350229	0.0516513	0.727865	0.135278	0.140908	0.279862	0.0969877	0.12036	0.345558	0.266983	0.02254	0.32185	-0.211661	-0.280613	0.48522	3.4422	0	0	0	0	0.472635	0		0.6484		-0.0524292		0.625	0.867424	0.75	0.909091	0.666667	0.416667	-0.0885617	11.9842	0	0
Ahli Bank QSC	Commercial banks	Public	Qatar	2009	2009Ahli Bank QSC	207	0.867168	0.672481	0.0162876	0.125						0.118361	0.242526	0.0269455	0.232966	0.0406379	0.359412	0.349608	0.01952	0.31431	-0.0192741	-0.0281858	0.604962	2.91327	0	0	0	0	0.724268	0	0.048			0.119566	0.0486328	0.5	0.852273	0.5	0.818182	0.833333	0.416667	0.875342	9.8228	0	0
Ahli Bank SAOG	Commercial banks	Public	OMAN	2009	2009Ahli Bank SAOG	172	0.816588	0.720013	0.0137965	0.1635						0.176886	0.197533	0.0666418	0.0723514	0.0951635	0.240224	0.234637	0.02963	0.44134	-0.113618	-0.15674	0.391526	3.1226	12	7	11	5	0.258636	0	0.3499		0.3499	0.0611245	-0.0393518	0.5	0.844697	0.5	0.954545	0.833333	0.416667	0.875342	6.42341	0	0
Ahli United Bank (Egypt) SAE	Commercial banks	Private	EGYPT	2009	2009Ahli United Bank (Egypt) SAE	149	0.841587	0.579734	0.0211834							0.14349	0.294404		0.0878111	0.239442	0.503518	0.384182	0.03262	0.43597	-0.495366	-0.824689		0.390646	0	0	0	0	-0.47698	1		0.2299		0.0467384	0.117635	0.416667	0.753788	0.5	0.5	0.583333	0.333333	-0.570522	8.94521	0	0
Ahli United Bank BSC	Commercial banks	Public	BAHRAIN	2009	2009Ahli United Bank BSC	280	0.797099	0.564181	0.0095911	0.109						0.122967	0.185548		0.295331	0.409574	0.377134	0.305879	0.02154	0.32213	0.0169678	0.0292736	0.516856	4.08085	12	8	10	8	0.158312	1	0.195		0.195	0.0253977	-0.0279551	0.625	0.778409	0.5	0.954545	0.833333	0.333333	0.875344	10.0679	0	0
Al Ahli Bank of Kuwait (KSC)	Commercial banks	Public	KUWAIT	2009	2009Al Ahli Bank of Kuwait (KSC)	231	0.869184	0.682299	0.0131827	0.1555	-0.060293	-0.0595731	0.0600466	0.0607158	0.680022	0.125403	0.261497		0.287161	0.201575	0.25476	0.24116	0.02888	0.27652	0.91706	0.0125294	0.240437	2.62927	9	9	10	8	0.186603	1		0.1634		-0.070761	-0.046096	0.666667	0.731061	0.5	0.863636	0.833333	0.5	0.875346	7.99497	0	0
Al Khalij Commercial Bank	Commercial banks	Public	Qatar	2009	2009Al Khalij Commercial Bank	234	0.706245	0.48992	0.0095469	0.259	0.465898	0.258497	0.0269132	0.0350371	0.48992	0.380851	0.219966		0.0955374	0.44941	0.336909	0.317564	0.02706	0.75101	0.156356	0.310555	0.610863	3.06518	0	0	0	0	0.724268	1		0.214		0.119566	0.0486328	0.5	0.852273	0.5	0.818182	0.833333	0.416667	0.875342	9.77133	0	0
Al khaliji France SA	Commercial banks	Private	UNITED ARAB EMIRATES	2009	2009Al khaliji France SA	61																							0	0	0	0	0.472635	0				-0.0524292		0.625	0.867424	0.75	0.909091	0.666667	0.416667	-0.0885617		0	0
Alubaf Arab International Bank	Commercial banks	Private	BAHRAIN	2009	2009Alubaf Arab International Bank	79	0.845776	0.14508	0.0111915	0.2871						0.177974	0.843046	0.0910931	0.995757		0.507937	0.492063	0.01072	0.29365	0.627815	0.0429907		2.21263	12	8	10	8	0.158312	0	0.9711		0.9711	0.0253977	-0.0279551	0.625	0.778409	0.5	0.954545	0.833333	0.333333	0.875344	6.59674	0	0
Amen Bank	Commercial banks	Public	TUNISIA	2009	2009Amen Bank	150	0.794198	0.725778	0.0093827							0.095157	0.120593	0.123739	0.0778486	0.193849	0.524064	0.463235	0.02225	0.36564	-0.0135309	-0.0186433		0.0636881	0	0	0	0	-0.168121	0				0.0304345	-0.0352481	0.5	0.878788	0.5	0.681818	0.833333	0.333333	0.875342	8.30647	0	0
Arab African International Bank	Commercial banks	Private	EGYPT	2009	2009Arab African International Bank	230	0.85941	0.470563	0.0131999	0.0952						0.0765904	0.47948	0.115434	0.180186	0.560773	0.351983	0.351983	0.02517	0.27868	-0.851764	-0.0174275		0.380644	0	0	0	0	-0.47698	0				0.0467384	0.117635	0.416667	0.753788	0.5	0.5	0.583333	0.333333	-0.570522	9.01981	0	0
Arab Bank for Investment & Fore	Commercial banks	Private	UNITED ARAB EMIRATES	2009	2009Arab Bank for Investment & Fore	158	0.707661	0.580266	0.035419	0.2481						0.341566	0.25527	0.0349367	0.28323	0.0130347	0.347977	0.326162	0.04459	0.20836	0.0250891	0.039796		3.63733	0	0	0	0	0.472635	0	0.4228		0.4228	-0.0524292		0.625	0.867424	0.75	0.909091	0.666667	0.416667	-0.0885617	9.36686	0	0
Arab Bank Group (Combined)	Commercial banks	Private	JORDAN	2009	2009Arab Bank Group (Combined)	290	0.804012	0.435289	0.0113734	0.171	0.0973963	-0.0215451			0.435289	0.190496	0.282024	0.0891914	0.142525	0.477887	0.439071	0.244786	0.02474	0.44358	0.595645	0.0131874		3.68506	9	7	11	5	-0.0365862	0				0.0547658	0.0067818	0.666667	0.801136	0.5	0.818182	0.666667	0.5	-0.0885635	10.8317	0	0
Arab Bank Plc	Commercial banks	Public	JORDAN	2009	2009Arab Bank Plc	282	0.797022	0.438893	0.0108227	0.1698	0.10729	-0.0130912	0.0362852	0.0836538	0.435939	0.196971	0.272222		0.175516	0.528614	0.298835	0.271752	0.02934	0.46932	0.685296	0.015172	0.337894	3.73966	9	7	11	5	-0.0365862	1	0.0717		0.0717	0.0547658	0.0067818	0.666667	0.801136	0.5	0.818182	0.666667	0.5	-0.0885635	10.0476	0	0
Arab Bank Syria SA	Commercial banks	Public	SYRIAN ARAB REPUBLIC	2009	2009Arab Bank Syria SA	24	0.852199	0.499376	0.005349	0.1903						0.107609	0.343149		0.117129	0.0156168	0.390438	0.31763	0.02818	0.59173	-0.538986	-0.0107007		3.10976	13	5	11	8	-0.910637	0	0.49		0.49		-0.029209	0.25	0.693182	0.375	0.363636	0.833333	0.333333	0.875339	10.4425	0	0
Arab Banking Corporation - Alge	Commercial banks	Private	AlGERIA	2009	2009Arab Banking Corporation - Alge	19	0.545252	0.32691								0.348119	0.518738		0.174153	0.0966062								-0.0999091	11	7	10	6	-0.877278	0	0.88		0.88	0.0163224	-0.0573433	0.541667	0.736742	0.5	0.636364	0.5	0.25	-1.05248	10.7377	0	0
Arab Banking Corporation - Egyp	Commercial banks	Private	EGYPT	2009	2009Arab Banking Corporation - Egyp	73	0.787467	0.301064	0.0093878							0.193217	0.626864	0.43658	0.0341298	0.8125	0.293405	0.267216	0.03146	0.55771	-0.0137846	-0.0413498		0.206808	0	0	0	0	-0.47698	0	0.98		0.98	0.0467384	0.117635	0.416667	0.753788	0.5	0.5	0.583333	0.333333	-0.570522	8.52697	0	0
Arab Banking Corporation (Jorda	Commercial banks	Public	JORDAN	2009	2009Arab Banking Corporation (Jorda	80	0.789853	0.465303	0.0150573	0.2995						0.186869	0.218494		0.271032	0.515678	0.5	0.286667	0.04193	0.49667	0.949264	0.0197682	0.58081	3.40431	9	7	11	5	-0.0365862	0	0.87	0.0243	0.87	0.0547658	0.0067818	0.666667	0.801136	0.5	0.818182	0.666667	0.5	-0.0885635	6.4151	0	0
Arab Banking Corporation BSC-Ba	Commercial banks	Public	BAHRAIN	2009	2009Arab Banking Corporation BSC-Ba	265	0.779742	0.421683	0.0059311	0.134	-0.0884996	-0.0710471	0.0462544	0.0352787	0.421683	0.110375	0.182168	0.171403	0.309098	0.853833	0.435257	0.390016	0.01514	0.50858	-0.0124398	-0.0281359	0.744007	3.01358	12	8	10	8	0.158312	0	0.295		0.295	0.0253977	-0.0279551	0.625	0.778409	0.5	0.954545	0.833333	0.333333	0.875344	10.1645	0	0
Arab International Bank	Commercial banks	Private	EGYPT	2009	2009Arab International Bank	138	0.820186	0.155766	0.0056416							0.203902	0.580776	0.154133	0.140338	0.0133733	0.75125	0.695	0.596	0.62375	-0.0741059	-0.395509		3.32495	0	0	0	0	-0.47698	1	0.3001		0.3001	0.0467384	0.117635	0.416667	0.753788	0.5	0.5	0.583333	0.333333	-0.570522	8.33883	0	0
Arab Investment Bank-Federal Ar	Commercial banks	Private	EGYPT	2009	2009Arab Investment Bank-Federal Ar	92	0.822762	0.482967	0.0009041	0.2138						0.186272	0.284319	0.0348526	0.0072524	0.473127	0.649201	0.649201	0.02329	0.82045	-0.0259294	-0.038116		-0.343643	0	0	0	0	-0.47698	0	0.1568			0.0467384	0.117635	0.416667	0.753788	0.5	0.5	0.583333	0.333333	-0.570522	7.92487	0	0
Arab National Bank Public Joint	Commercial banks	Public	SAUDI ARABIA	2009	2009Arab National Bank Public Joint	288	0.828619	0.605736	0.0214602	0.1432	-0.0907599	-0.0981029	0.0213483	0.0512212	0.605736	0.1511	0.151846	0.270299	0.0953472	0.352582	0.268049	0.232912	0.0321	0.35413	0.0243959	0.039415	0.576048	3.39424	13	5	12	8	-0.369236	0	0.4		0.4	0.0182918	-0.0506663	0.5	0.765152	0.5	0.909091	0.833333	0.333333	0.875343	11.6109	0	0
Arab Tunisian Bank	Commercial banks	Public	Tunisia	2009	2009Arab Tunisian Bank	121	0.910833	0.43128	0.0129231							0.0910093	0.517313	0.0626602	0.137646	0.566967	0.809816	0.703221	0.0107	0.5	-0.0129749	-0.0279935		0.081086	0	0	0	0	-0.168121	0	0.6424		0.6424	0.0304345	-0.0352481	0.5	0.878788	0.5	0.681818	0.833333	0.333333	0.875342	8.25876	0	0
Attijari Bank	Commercial banks	Public	TUNISIA	2009	2009Attijari Bank	133	0.832492	0.62021	0.0092762							0.0873111	0.256266	0.112622	0.0564587	0.138644	0.723708	0.604278	0.0255	0.60428	-0.600558	-0.78125	0.247897		0	0	0	0	-0.168121	0				0.0304345	-0.0352481	0.5	0.878788	0.5	0.681818	0.833333	0.333333	0.875342	8.17377	0	0
Attijariwafa Bank	Commercial banks	Public	MOROCCO	2009	2009Attijariwafa Bank	285	0.760849	0.616478	0.0158118	0.0734						0.0933188	0.222471	0.0671727	0.0853722	0.2701	0.443262	0.392464	0.03049	0.44567	0.839994	0.0130695	0.331598	2.67176	13	5	12	7	-0.313302	0	0.1347	0.0243		0.0424376	-0.0099483	0.708333	0.698864	0.5	0.772727	0.833333	0.5	0.875348	12.5788	0	0
Bahrain Commercial Facilities C	Commercial banks	Public	BAHRAIN	2009	2009Bahrain Commercial Facilities C	46	0.407468	0.790774	0.0527183							0.622995	0.0329489	0.11036	0.0619946	0.0236646	0.746032	0.391534	0.07608	0.52381	0.0280066	0.0344828	0.0720217	-0.301042	12	8	10	8	0.158312	0		0.1753		0.0253977	-0.0279551	0.625	0.778409	0.5	0.954545	0.833333	0.333333	0.875344	5.20456	0	0
Bank al Etihad	Commercial banks	Public	JORDAN	2009	2009Bank al Etihad	135	0.816079	0.473294	0.0111904	0.1881						0.186833	0.234519		0.298814	0.435099	0.402344	0.347656	0.03036	0.33008	-0.240286	-0.490608	0.366094	3.1633	9	7	11	5	-0.0365862	0	0.0132		0.0132	0.0547658	0.0067818	0.666667	0.801136	0.5	0.818182	0.666667	0.5	-0.0885635	7.28386	0	0
Bank Audi Private Bank	Commercial banks	Private	lebanon	2009	2009Bank Audi Private Bank	77	0.943033	0.163895	0.0078429							0.0532178	0.7654		0.0123275	0.359499	0.48194	0.421125	0.01282	0.4418	-0.0216975	-0.132386		0.305396	10	8	11	6	-0.658608	0	1			0.10304	-0.0118765	0.583333	0.640152	0.5	0.681818	0.666667	0.166667	-0.0885638	7.98551	0	0
Bank Audi SAE	Commercial banks	Private	EGYPT	2009	2009Bank Audi SAE	169	0.850306	0.424559	0.0093251	0.1957						0.126428	0.49721		0.0310158	0.250453	0.319454	0.291086	0.02944	0.55473	-0.0148565	-0.0341577			0	0	0	0	-0.47698	0	1		1	0.0467384	0.117635	0.416667	0.753788	0.5	0.5	0.583333	0.333333	-0.570522	9.34928	0	0
Bank Audi SAL	Commercial banks	Public	lebanon	2009	2009Bank Audi SAL	286	0.894411	0.254728	0.0109096	0.114	0.299288	0.1084	0.0232345	0.0362132	0.248721	0.0902672	0.370133	0.228552	0.029726	0.013898	0.454293	0.403408	0.02273	0.48597	-0.0145613	-0.0558665	0.378196	4.00392	10	8	11	6	-0.658608	0	0.293		0.293	0.10304	-0.0118765	0.583333	0.640152	0.5	0.681818	0.666667	0.166667	-0.0885638	10.5948	0	0
Bank Dhofar SAOG	Commercial banks	Public	OMAN	2009	2009Bank Dhofar SAOG	210	0.776902	0.79128	0.0168301	0.1253						0.156298	0.142592	0.106585	0.0607249	0.0474638	0.368664	0.231951	0.03647	0.36406	0.014246	0.0170933	0.403494	3.68756	12	7	11	5	0.258636	1	0.3	0.1		0.0611245	-0.0393518	0.5	0.844697	0.5	0.954545	0.833333	0.416667	0.875342	7.31933	0	0
Bank Hapoalim BM	Commercial banks	Public	ISRAEL	2009	2009Bank Hapoalim BM	305	0.777868	0.697091	0.0042706	0.0852	0.0160406	-0.0164405	0.051032	0.0636274	0.697795	0.0811127	0.182013	0.152983	0.0365459	0.150754	0.458656	0.458656	0.02426	0.6512	-0.821179	-0.0111783	0.313331	3.37129	10	5	12	8	0.495322	0		0.005		0.0126866	-0.03325	0.708333	0.492424	1	0.818182	0.833333	0.5	0.875358	12.6429	0	0
Bank Leumi Le Israel BM	Commercial banks	Public	ISRAEL	2009	2009Bank Leumi Le Israel BM	304	0.793064	0.637327	0.0061782	0.0833	0.0427438	-0.0282551	0.0494431	0.0538279	0.637327	0.0739042	0.163835	0.108667	0.0186921	0.280088	0.615398	0.524394	0.01986	0.60009	-0.806153	-0.0120236	0.357661	3.48416	10	5	12	8	0.495322	1		0.0027		0.0126866	-0.03325	0.708333	0.492424	1	0.818182	0.833333	0.5	0.875358	12.6816	0	0
Bank Muscat SAOG	Commercial banks	Public	OMAN	2009	2009Bank Muscat SAOG	274	0.786795	0.656024	0.0125968	0.1157	-0.0294447	0.050977	0.0457911	0.0501367	0.656022	0.138401	0.277539	0.106146	0.333435	0.0617226	0.38574	0.412121	0.03335	0.29269	0.0120157	0.0173495	0.365195	3.52907	12	7	11	5	0.258636	0	0.2484		0.15	0.0611245	-0.0393518	0.5	0.844697	0.5	0.954545	0.833333	0.416667	0.875342	8.67432	0	0
Bank of Alexandria	Commercial banks	Private	EGYPT	2009	2009Bank of Alexandria	185	0.863653	0.485971	0.0157251	0.1164	0.029696	0.215594	0.110707	0.103607	0.485971	0.0999129	0.384382	0.198364	0.0975055	0.466552	0.221394	0.221394	0.0396	0.55087	-0.438637	-0.802674		2.68712	0	0	0	0	-0.47698	0	0.7025		0.7025	0.0467384	0.117635	0.416667	0.753788	0.5	0.5	0.583333	0.333333	-0.570522	10.3794	0	0
Bank of Baghdad	Commercial banks	Public	Iraq	2009	2009Bank of Baghdad	74	0.824761	0.0967621	0.0232082							0.157526	0.428265	0.0912204	0.0304308	0.0210248	0.649959	0.631498	0.04836	0.43442	0.553569	0.0572093		2.6719	0	0	0	0	-1.40223	0				0.033793	-0.0687362	0.333333	0.524621	0.375	0.590909	0.25	0.25	-2.49834	13.5951	0	0
Bank of Beirut S.A.L.	Commercial banks	Public	LEBANON	2009	2009Bank of Beirut S.A.L.	237	0.757991	0.257863	0.0106859							0.126472	0.260846		0.0657264	0.0172497	0.439031	0.379238	0.02151	0.50112	-0.0214308	-0.0817472	0.0265434	4.0492	10	8	11	6	-0.658608	0				0.10304	-0.0118765	0.583333	0.640152	0.5	0.681818	0.666667	0.166667	-0.0885638	9.25898	0	0
Bank of Jordan Plc	Commercial banks	Public	Jordan	2009	2009Bank of Jordan Plc	132	0.857442	0.453197	0.0133124	0.131						0.126395	0.224738	0.0755327	0.066198	0.474871	0.299408	0.217751	0.04271	0.53254	0.0130503	0.0273837	0.541562	2.8145	9	7	11	5	-0.0365862	0	0.032			0.0547658	0.0067818	0.666667	0.801136	0.5	0.818182	0.666667	0.5	-0.0885635	7.55381	0	0
Bank of Palestine Plc	Commercial banks	Public	PALESTINIAN TERRITORIES	2009	2009Bank of Palestine Plc	125	0.845284	0.267576	0.0209665							0.133192	0.462276		0.0972799	0.66933	0.525926	0.404444	0.04513	0.45926	0.0282151	0.103281	0.369722	3.31309	0	0	0	0	0	0						0	0	0	0	0	0	0	7.15696	0	0
Bank of Sharjah	Commercial banks	Private	UNITED ARAB EMIRATES	2009	2009Bank of Sharjah	193	0.698531	0.633959	0.0263261	0.2267						0.293351	0.158366	0.131327	0.0399071	0.161249	0.244675	0.23935	0.03961	0.23749	0.849302	0.0129914		3.01096	0	0	0	0	0.472635	1				-0.0524292		0.625	0.867424	0.75	0.909091	0.666667	0.416667	-0.0885617	9.80156	0	0
Bank of Syria and Overseas SA	Commercial banks	Public	SYRIAN ARAB REPUBLIC	2009	2009Bank of Syria and Overseas SA	87	0.923414	0.267568	0.0087532	0.1087						0.0643883	0.491256		0.0070885	0.428096	0.261196	0.260841	0.02327	0.45912	-0.261356	-0.970472		2.65985	13	5	11	8	-0.910637	0	0.39		0.39		-0.029209	0.25	0.693182	0.375	0.363636	0.833333	0.333333	0.875339	11.1935	0	0
Bank Otsar Hahayal Ltd	Commercial banks	Private	Israel	2009	2009Bank Otsar Hahayal Ltd	161	0.817342	0.656013	0.0041986							0.0623808	0.243751		0.0244111	0.125876	0.391505	0.390517	0.03225	0.79305	0.725154	0.0110261		3.57589	10	5	12	8	0.495322	0			0.24	0.0126866	-0.03325	0.708333	0.492424	1	0.818182	0.833333	0.5	0.875358	9.56901	0	0
Bank Sohar SAOG	Commercial banks	Public	OMAN	2009	2009Bank Sohar SAOG	182	0.871462	0.767812	0.0078079	0.1157						0.114665	0.148936	0.803607	0.0676448	0.0771829	0.209622	0.209622	0.02725	0.59107	-0.663674	-0.850638	0.438784	3.17455	12	7	11	5	0.258636	1				0.0611245	-0.0393518	0.5	0.844697	0.5	0.954545	0.833333	0.416667	0.875342	6.93206	0	0
Bankmed, sal	Commercial banks	Private	Lebanon	2009	2009Bankmed, sal	233	0.847297	0.296066	0.0085672	0.0963						0.12099	0.292063	0.131531	0.139258	0.012121	0.416007	0.344377	0.02479	0.57198	-0.0207117	-0.0671419		3.9043	10	8	11	6	-0.658608	0				0.10304	-0.0118765	0.583333	0.640152	0.5	0.681818	0.666667	0.166667	-0.0885638	9.6776	0	0
Banque BEMO Sal	Commercial banks	Public	lebanon	2009	2009Banque BEMO Sal	90	0.870295	0.344059	0.0063996	0.0856						0.0580059	0.395814	0.0785207	0.0873232	0.619763	0.652861	0.410096	0.01597	0.64149	-0.0181588	-0.0526519	0.223379	3.49809	10	8	11	6	-0.658608	0	0.5574			0.10304	-0.0118765	0.583333	0.640152	0.5	0.681818	0.666667	0.166667	-0.0885638	7.51358	0	0
Banque Bemo Saudi Fransi SA	Commercial banks	Public	SYRIAN ARAB REPUBLIC	2009	2009Banque Bemo Saudi Fransi SA	107	0.906786	0.276279	0.0064844	0.1141						0.0451698	0.604657	0.199115	0.0100386	0.0188699	0.343581	0.259027	0.03188	0.50244	0.727094	0.025823		2.61482	13	5	11	8	-0.910637	0	0.27		0.27		-0.029209	0.25	0.693182	0.375	0.363636	0.833333	0.333333	0.875339	11.5324	0	0
Banque Centrale Populaire SA	Commercial banks	Public	MOROCCO	2009	2009Banque Centrale Populaire SA	249	0.870874	0.253049	0.0115604							0.0729636	0.343313	0.0708414	0.785112	0.0144455	0.0123357	0.645567	0.01346	0.48272	-0.0172581	-0.0679004	0.181875	0.672101	13	5	12	7	-0.313302	0		0.0355		0.0424376	-0.0099483	0.708333	0.698864	0.5	0.772727	0.833333	0.5	0.875348	11.5006	0	0
Banque de l_Agriculture et du D	Commercial banks	Private	AlGERIA	2009	2009Banque de l_Agriculture et du D	235	0.852496	0.373201	0.0014902							0.0394909	0.530217	0.0608671	0.0196011	0.0796397	0.406924	0.271403	0.02197	0.61782	0.758424	0.0203221			11	7	10	6	-0.877278	0				0.0163224	-0.0573433	0.541667	0.736742	0.5	0.636364	0.5	0.25	-1.05248	13.6275	0	0
Banque de l_Habitat	Commercial banks	Private	TUNISIA	2009	2009Banque de l_Habitat	141	0.619977	0.679598	0.0104139							0.0924989	0.148996	0.0547832	0.013456	0.126635	0.688637	0.464618	0.0316	0.47473	0.291891	0.429506		0.013574	0	0	0	0	-0.168121	0	0.3262			0.0304345	-0.0352481	0.5	0.878788	0.5	0.681818	0.833333	0.333333	0.875342	8.57738	0	0
Banque de l_Industrie et du Tra	Commercial banks	Private	Lebanon	2009	2009Banque de l_Industrie et du Tra	41	0.916235	0.2528	0.0007111		0.0285167	-0.057131			0.2528	0.0826657	0.206326	0.193653	0.0083328	0.016601	0.118038	0.104883	0.02309	0.108215	-0.0239237	-0.0911416		4.77116	10	8	11	6	-0.658608	0				0.10304	-0.0118765	0.583333	0.640152	0.5	0.681818	0.666667	0.166667	-0.0885638	6.58901	0	0
Banque de Tunisie	Commercial banks	Public	TUNISIA	2009	2009Banque de Tunisie	112	0.528309	0.689498	0.0318077							0.506941	0.215368	0.117621	0.0283111	0.280235	0.424773	0.412689	0.03674	0.24834	0.0141546	0.0205288	0.29404	-0.188635	0	0	0	0	-0.168121	0				0.0304345	-0.0352481	0.5	0.878788	0.5	0.681818	0.833333	0.333333	0.875342	8.04418	0	0
Banque du Caire SAE	Commercial banks	Private	EGYPT	2009	2009Banque du Caire SAE	222	0.898739	0.218949	0.0026744		-0.0427111	0.426433	0.0160436		0.218948	0.0787584	0.196613	0.57752	0.0083601	0.025512	0.409197	0.228006	0.03404	0.66306	-0.0288784	-0.129779		2.55389	0	0	0	0	-0.47698	0				0.0467384	0.117635	0.416667	0.753788	0.5	0.5	0.583333	0.333333	-0.570522	10.5875	0	0
Banque Extérieure d_Algérie	Commercial banks	Private	AlGERIA	2009	2009Banque Extérieure d_Algérie	260	0.794644	0.198036	0.0155122							0.0731471	0.60928	0.119436	0.0018927	0.387163	0.937176	0.566014	0.01398	0.33666	0.708049	0.0357536		-0.0904633	11	7	10	6	-0.877278	0				0.0163224	-0.0573433	0.541667	0.736742	0.5	0.636364	0.5	0.25	-1.05248	14.5965	0	0
Banque Libano-Francaise	Commercial banks	Private	LEBANON	2009	2009Banque Libano-Francaise	221	0.893821	0.303892	0.0090223							0.0864837	0.309901	0.0120473	0.0475984	0.0101411	0.316259	0.253964	0.0214	0.53829	-0.0155999	-0.0483404		3.7597	10	8	11	6	-0.658608	0	0.35			0.10304	-0.0118765	0.583333	0.640152	0.5	0.681818	0.666667	0.166667	-0.0885638	9.32972	0	0
Banque Marocaine du Commerce Ex	Commercial banks	Public	MOROCCO	2009	2009Banque Marocaine du Commerce Ex	266	0.856753	0.555757	0.0048698	0.0591	0.153171	0.133038	0.0442074	0.0587671	0.555758	0.0579583	0.332688		0.132576	0.325967	0.30896	0.30896	0.03151	0.65918	-0.726816	-0.0124998	0.329137	2.83257	13	5	12	7	-0.313302	0	0.3028		0.1994	0.0424376	-0.0099483	0.708333	0.698864	0.5	0.772727	0.833333	0.5	0.875348	12.0341	0	0
Banque Marocaine pour le Commer	Commercial banks	Public	MOROCCO	2009	2009Banque Marocaine pour le Commer	188	0.758652	0.795216	0.0119075	0.112						0.124761	0.15143		0.160448	0.0981201	0.236947	0.228669	0.03659	0.42477	0.0152123	0.0183059	0.241248	-0.301167	13	5	12	7	-0.313302	0	0.6674		0.6674	0.0424376	-0.0099483	0.708333	0.698864	0.5	0.772727	0.833333	0.5	0.875348	11.0802	0	0
Banque Misr Liban	Commercial banks	Private	lebanon	2009	2009Banque Misr Liban	85	0.917475	0.128442	0.0001539	0.2958						0.067661	0.0814334		0.106106	0.0367473	0.301392	0.287384	0.02315	0.88938	-0.0260595	-0.15125		5.19131	10	8	11	6	-0.658608	0	0.88			0.10304	-0.0118765	0.583333	0.640152	0.5	0.681818	0.666667	0.166667	-0.0885638	6.84105	0	0
Banque Misr SAE	Commercial banks	Private	EGYPT	2009	2009Banque Misr SAE	287	0.879836	0.298779	0.0010749		-0.0490769	0.0523421	0.274881		0.298779	0.0477151	0.439536	0.112212	0.0246293	0.0105353	0.279049	0.152167	0.01474	0.65473	-0.0389416	-0.0945088		0.240306	0	0	0	0	-0.47698	0				0.0467384	0.117635	0.416667	0.753788	0.5	0.5	0.583333	0.333333	-0.570522	11.9415	0	0
Banque Nationale Agricole	Commercial banks	Public	TUNISIA	2009	2009Banque Nationale Agricole	162	0.719347	0.712009	0.0103423							0.173772	0.193034	0.105515	0.0036232	0.193914	0.766627	0.518274	0.02956	0.57849	0.21249	0.276035	0.323572	0.0316257	0	0	0	0	-0.168121	0	0.2349			0.0304345	-0.0352481	0.5	0.878788	0.5	0.681818	0.833333	0.333333	0.875342	8.70347	0	0
Banque Nationale d_Algérie	Commercial banks	Private	AlGERIA	2009	2009Banque Nationale d_Algérie	270	0.733736	0.63431	0.0166704							0.111949	0.126277	0.10285	0.217382	0.164269	0.315179	0.307296	0.03105	0.23162	0.0167938	0.0264757		-0.0713336	11	7	10	6	-0.877278	0				0.0163224	-0.0573433	0.541667	0.736742	0.5	0.636364	0.5	0.25	-1.05248	14.0472	0	0
Banque Saudi Fransi JSC	Commercial banks	Public	SAUDI ARABIA	2009	2009Banque Saudi Fransi JSC	289	0.796774	0.649528	0.0204674	0.1313	-0.0420477	-0.0259776	0.0160355	0.0126665	0.649528	0.150274	0.133481	0.0799472	0.0502952	0.266066	0.331115	0.291559	0.02717	0.27136	0.0166829	0.0252728	0.316969	3.30912	13	5	12	8	-0.369236	0				0.0182918	-0.0506663	0.5	0.765152	0.5	0.909091	0.833333	0.333333	0.875343	11.7	0	0
Barclays Bank - Egypt S.A.E.	Commercial banks	Private	EGYPT	2009	2009Barclays Bank - Egypt S.A.E.	119	0.851032	0.319216	0.0177912		0.197848	-0.197987			0.319216	0.119853	0.563921	0.619268	0.031092	0.0118974	0.211166	0.211166	0.05676	0.52257	0.505514	0.015003		0.489717	0	0	0	0	-0.47698	0	0.9999			0.0467384	0.117635	0.416667	0.753788	0.5	0.5	0.583333	0.333333	-0.570522	9.81564	0	0
BBAC sal	Commercial banks	Private	lebanon	2009	2009BBAC sal	186	0.908788	0.178602	0.0096196	0.2299						0.0820905	0.20386	0.0371715	0.02241	0.0261655	0.32177	0.3055	0.02096	0.49614	-0.0262701	-0.132889		4.36344	10	8	11	6	-0.658608	0	0.37		0.18	0.10304	-0.0118765	0.583333	0.640152	0.5	0.681818	0.666667	0.166667	-0.0885638	8.63357	0	0
BBK B.S.C.	Commercial banks	Public	BAHRAIN	2009	2009BBK B.S.C.	213	0.770767	0.556672	0.0153583	0.1296	0.0522273	-0.0534279	0.0482921	0.104943	0.556657	0.112798	0.257361	0.174264	0.136408	0.335734	0.355294	0.297647	0.02844	0.50588	0.0123744	0.0211569	0.216057	3.82604	12	8	10	8	0.158312	1			0.187	0.0253977	-0.0279551	0.625	0.778409	0.5	0.954545	0.833333	0.333333	0.875344	7.73145	0	0
BLOM Bank Egypt SAE	Commercial banks	Private	EGYPT	2009	2009BLOM Bank Egypt SAE	116	0.830641	0.264036	0.0132066	0.2349						0.123213	0.523323		0.0401431	0.64495	0.263416	0.263416	0.0308	0.44822	-0.0258047	-0.0841798		-0.925634	0	0	0	0	-0.47698	0	0.9942			0.0467384	0.117635	0.416667	0.753788	0.5	0.5	0.583333	0.333333	-0.570522	9.03387	0	0
BLOM Bank s.a.l.	Commercial banks	Public	Lebanon	2009	2009BLOM Bank s.a.l.	269					0.156705	0.150172	0.0287439	0.0397323	0.193746			0.0649879									0.227514		10	8	11	6	-0.658608	0	0.3437			0.10304	-0.0118765	0.583333	0.640152	0.5	0.681818	0.666667	0.166667	-0.0885638		0	0
BNP Paribas El Djazaïr	Commercial banks	Private	AlGERIA	2009	2009BNP Paribas El Djazaïr	114	0.746005	0.401113	0.0238269	0.1951						0.121528	0.489873		0.0303832	0.0019978	0.689523	0.433034	0.05173	0.41226	0.0176277	0.0427539		2.94365	11	7	10	6	-0.877278	0	1		1	0.0163224	-0.0573433	0.541667	0.736742	0.5	0.636364	0.5	0.25	-1.05248	11.8681	0	0
BSL Bank SAL	Commercial banks	Private	lebanon	2009	2009BSL Bank SAL	64												0.049963											10	8	11	6	-0.658608	0				0.10304	-0.0118765	0.583333	0.640152	0.5	0.681818	0.666667	0.166667	-0.0885638		0	0
Burgan Bank KPSC	Commercial banks	Public	KUWAIT	2009	2009Burgan Bank KPSC	252	0.829587	0.547784	0.0050222	0.1209	0.000937037	0.0364333	0.0495228	0.100124	0.5478	0.118968	0.348116		0.287352	0.242555	0.445736	0.330103	0.03222	0.28101	0.0658248	0.114213	0.671847	2.23451	9	9	10	8	0.186603	0				-0.070761	-0.046096	0.666667	0.731061	0.5	0.863636	0.833333	0.5	0.875346	8.31918	0	0
Byblos Bank S.A.L.	Commercial banks	Public	LEBANON	2009	2009Byblos Bank S.A.L.	247	0.840202	0.235483	0.0107206	0.1264	0.208873	0.146057	0.0247713	0.0295335	0.234918	0.105492	0.287376	0.127769	0.0981396	0.0181771	0.346618	0.318126	0.02437	0.46286	-0.0177374	-0.0734624	0.193622	4.06133	10	8	11	6	-0.658608	0			0.417	0.10304	-0.0118765	0.583333	0.640152	0.5	0.681818	0.666667	0.166667	-0.0885638	9.92648	0	0
Byblos Bank Syria SA	Commercial banks	Public	SYRIAN ARAB REPUBLIC	2009	2009Byblos Bank Syria SA	23	0.913681	0.574456	0.0054068	0.0844						0.075715	0.289127		0.0783139	0.003307	0.278503	0.255636	0.03692	0.65009	-0.492969	-0.852933		2.86221	13	5	11	8	-0.910637	0	0.415		0.415		-0.029209	0.25	0.693182	0.375	0.363636	0.833333	0.333333	0.875339	10.3951	0	0
Cairo Amman Bank	Commercial banks	Public	JORDAN	2009	2009Cairo Amman Bank	139	0.841834	0.417769	0.0146545	0.1276	0.193367	0.143877	0.0552136	0.0593176	0.417765	0.112817	0.266701	0.136093	0.140419	0.524858	0.382489	0.297235	0.04636	0.58986	0.0137386	0.031072	0.375103	3.23828	9	7	11	5	-0.0365862	0	0.1139			0.0547658	0.0067818	0.666667	0.801136	0.5	0.818182	0.666667	0.5	-0.0885635	7.4656	0	0
Capital Bank of Jordan	Commercial banks	Public	JORDAN	2009	2009Capital Bank of Jordan	126	0.714126	0.530244	0.0012098	0.1902						0.240162	0.205286	0.0815635	0.0484754	0.297417	0.369469	0.263274	0.04018	0.44469	-0.381537	-0.674453	0.310571	3.48331	9	7	11	5	-0.0365862	0				0.0547658	0.0067818	0.666667	0.801136	0.5	0.818182	0.666667	0.5	-0.0885635	6.9797	0	0
Citibank N.A., United Arab Emir	Commercial banks	Private	UNITED ARAB EMIRATES	2009	2009Citibank N.A., United Arab Emir	205												0.213162											0	0	0	0	0.472635	0				-0.0524292		0.625	0.867424	0.75	0.909091	0.666667	0.416667	-0.0885617		0	0
Commercial Bank International P	Commercial banks	Public	UNITED ARAB EMIRATES	2009	2009Commercial Bank International P	164	0.78865	0.714099	0.0047932	0.1426						0.182079	0.133817	0.0927651	0.007748	0.0791855	0.292302	0.258194	0.0406	0.54935	-0.373213	-0.475236	0.712918	2.57981	0	0	0	0	0.472635	0	0.238		0.238	-0.0524292		0.625	0.867424	0.75	0.909091	0.666667	0.416667	-0.0885617	9.29946	0	0
Commercial Bank of Dubai P.S.C.	Commercial banks	Public	UNITED ARAB EMIRATES	2009	2009Commercial Bank of Dubai P.S.C.	236	0.73005	0.771463	0.0218388	0.1406	0.0286865	0.00649065	0.0214097	0.0224255	0.771465	0.170203	0.0919743	0.147249	0.0285475	0.0657718	0.2584	0.248671	0.04201	0.30275	0.016513	0.0208626	0.425187	3.71596	0	0	0	0	0.472635	0				-0.0524292		0.625	0.867424	0.75	0.909091	0.666667	0.416667	-0.0885617	10.5128	0	0
Commercial Bank of Kuwait K.P.S	Commercial banks	Public	KUWAIT	2009	2009Commercial Bank of Kuwait K.P.S	229	0.858315	0.669457	5.56e-05	0.1654	-0.196738	-0.0107164	0.109912	0.142224	0.669461	0.139737	0.148666	0.0510343	0.338313	0.216855	0.3274	0.337572	0.02866	0.16783	0.0102634	0.0136459	0.165518	3.45166	9	9	10	8	0.186603	0	0.2311			-0.070761	-0.046096	0.666667	0.731061	0.5	0.863636	0.833333	0.5	0.875346	8.18738	0	0
Commercial Bank of Syria	Commercial banks	Private	SYRIAN ARAB REPUBLIC	2009	2009Commercial Bank of Syria	245	0.651237	0.435612	0.0154469							0.138473	0.409184	0.0740099	0.274304	0.145133	0.418006	0.273312	0.02948	0.15434	0.0160773	0.0369075		-0.477121	13	5	11	8	-0.910637	1	1	1			-0.029209	0.25	0.693182	0.375	0.363636	0.833333	0.333333	0.875339	9.85393	0	0
Commercial International Bank (	Commercial banks	Public	EGYPT	2009	2009Commercial International Bank (	256	0.85769	0.423974	0.0271654	0.1528	0.124075	0.0345188	0.0456867	0.0301965	0.423975	0.123817	0.148615	0.0807496	0.0083795	0.774089	0.367971	0.365312	0.04017	0.38521	0.25041	0.564557	0.361989	-0.185831	0	0	0	0	-0.47698	0				0.0467384	0.117635	0.416667	0.753788	0.5	0.5	0.583333	0.333333	-0.570522	11.0706	0	0
Cooperative & Agricultural Cred	Commercial banks	Private	Yemen	2009	2009Cooperative & Agricultural Cred	96												0.0698965											0	0	0	0	-1.24455	0				0.0386623	-0.0540776	0.625	0.632576	0.25	0.636364	0.333333	0.333333	-2.01639		0	0
Credit Agricole Egypt SAE	Commercial banks	Public	EGYPT	2009	2009Credit Agricole Egypt SAE	157	0.857368	0.362981	0.0172598	0.1529						0.102273	0.351426	0.1412	0.0066797	0.702061	0.314057	0.309804	0.03424	0.50598	-0.0626116	-0.166988	0.527277		0	0	0	0	-0.47698	0				0.0467384	0.117635	0.416667	0.753788	0.5	0.5	0.583333	0.333333	-0.570522	10.0362	0	0
Crédit du Maroc	Commercial banks	Public	MOROCCO	2009	2009Crédit du Maroc	175	0.893156	0.790375	0.0102821		0.134889	0.176755	0.0420245	0.0537169	0.790375	0.0691869	0.137937		0.184173	0.0479904	0.132225	0.167797	0.04092	0.48244	0.0175211	0.0211632	0.250484	-0.30745	13	5	12	7	-0.313302	0				0.0424376	-0.0099483	0.708333	0.698864	0.5	0.772727	0.833333	0.5	0.875348	10.6492	0	0
Crédit Immobilier et Hotelier	Commercial banks	Public	MOROCCO	2009	2009Crédit Immobilier et Hotelier	165	0.704066	0.813893	0.0033616							0.124256	0.0701289	0.132295	0.0556395	0.0627485	0.274944	0.218487	0.04425	0.5951	0.0105166	0.0129214	0.108591		13	5	12	7	-0.313302	0				0.0424376	-0.0099483	0.708333	0.698864	0.5	0.772727	0.833333	0.5	0.875348	10.2894	0	0
Crédit Libanais S.A.L.	Commercial banks	Private	Lebanon	2009	2009Crédit Libanais S.A.L.	214	0.894861	0.235676	0.0096054	0.1087						0.0847792	0.215313	0.158458	0.0175393	0.0210812	0.247123	0.230267	0.02607	0.53158	-0.0207343	-0.0851444		4.0191	10	8	11	6	-0.658608	0				0.10304	-0.0118765	0.583333	0.640152	0.5	0.681818	0.666667	0.166667	-0.0885638	9.01963	0	0
CreditBank SAL	Commercial banks	Private	Lebanon	2009	2009CreditBank SAL	134												0.116903											10	8	11	6	-0.658608	0			0.391	0.10304	-0.0118765	0.583333	0.640152	0.5	0.681818	0.666667	0.166667	-0.0885638		0	0
Dar Es Salaam Investment Bank-D	Commercial banks	Public	Iraq	2009	2009Dar Es Salaam Investment Bank-D	15												0.203373										2.4883	0	0	0	0	-1.40223	0				0.033793	-0.0687362	0.333333	0.524621	0.375	0.590909	0.25	0.25	-2.49834		0	0
Doha Bank	Commercial banks	Public	Qatar	2009	2009Doha Bank	255	0.834399	0.563001	0.021167	0.115	0.180283	0.0848114	0.0366707	0.0316505	0.563	0.14574	0.298999	0.0786928	0.273294	0.1442	0.404031	0.372725	0.03231	0.32215	0.109139	0.18863	0.513904	3.07627	0	0	0	0	0.724268	0				0.119566	0.0486328	0.5	0.852273	0.5	0.818182	0.833333	0.416667	0.875342	10.7363	0	0
Emirates Lebanon Bank SAL	Commercial banks	Private	lebanon	2009	2009Emirates Lebanon Bank SAL	84	0.818331	0.474003	0.0095404							0.172429	0.291215	0.0830963	0.0416005	0.304222	0.314779	0.275881	0.02647	0.65021	-0.43029	-0.873766		1.96124	10	8	11	6	-0.658608	0	0.81		0.81	0.10304	-0.0118765	0.583333	0.640152	0.5	0.681818	0.666667	0.166667	-0.0885638	7.44099	0	0
Emirates NBD PJSC	Commercial banks	Public	UNITED ARAB EMIRATES	2009	2009Emirates NBD PJSC	306	0.762752	0.762188	0.0118707	0.119	-0.00296441	0.039194	0.0269689	0.0264351	0.762188	0.128084	0.0747303	0.0531594	0.13966	0.107613	0.402277	0.305073	0.02989	0.32899	0.564216	0.720294	0.383429	2.54641	0	0	0	0	0.472635	0				-0.0524292		0.625	0.867424	0.75	0.909091	0.666667	0.416667	-0.0885617	12.5482	0	0
Export Development Bank of Egyp	Commercial banks	Public	EGYPT	2009	2009Export Development Bank of Egyp	22	0.853156	0.577097								0.125187	0.131719	0.0685266	0.23105	0.446023							0.545242		0	0	0	0	-0.47698	0	0.4075	0.013		0.0467384	0.117635	0.416667	0.753788	0.5	0.5	0.583333	0.333333	-0.570522	9.43368	0	0
Fenicia Bank SAL	Commercial banks	Private	Lebanon	2009	2009Fenicia Bank SAL	88												0.0874267											10	8	11	6	-0.658608	0	0.1576		0.1576	0.10304	-0.0118765	0.583333	0.640152	0.5	0.681818	0.666667	0.166667	-0.0885638		0	0
FIBI Bank	Commercial banks	Public	ISRAEL	2009	2009FIBI Bank	272	0.819763	0.576974	0.0058527	0.0931	0.0646358	-0.00640272	0.0462543	0.0534786	0.576974	0.0688418	0.235464		0.0337257	0.277055	0.683393	0.529037	0.02207	0.69817	0.673246	0.0111271	0.412932	3.62915	10	5	12	8	0.495322	0	0.7408			0.0126866	-0.03325	0.708333	0.492424	1	0.818182	0.833333	0.5	0.875358	11.5576	0	0
Fransabank sal	Commercial banks	Private	LEBANON	2009	2009Fransabank sal	248	0.862378	0.213542	0.0096389							0.110314	0.264213		0.0449866	0.0213012	0.305365	0.21656	0.02878	0.56398	-0.0152887	-0.0670761		4.10324	10	8	11	6	-0.658608	0	0.3625		0.06	0.10304	-0.0118765	0.583333	0.640152	0.5	0.681818	0.666667	0.166667	-0.0885638	9.69892	0	0
Fransabank-Syria S.A.	Commercial banks	Public	SYRIAN ARAB REPUBLIC	2009	2009Fransabank-Syria S.A.	5	0.870911		-0.0096049	0.2717						0.12806	0.845251	0.0641608	0.404103		0.428958	0.539919	0.56	0.329635	-0.0129075				13	5	11	8	-0.910637	0	0.48		0.48		-0.029209	0.25	0.693182	0.375	0.363636	0.833333	0.333333	0.875339	9.51302	0	0
Future Bank B.S.C.	Commercial banks	Private	BAHRAIN	2009	2009Future Bank B.S.C.	82	0.770046	0.216256	0.0149772	0.1972						0.155551	0.733151	0.40707	0.741935	0.100486	0.070922	0.0638298	0.0266	0.24823	-0.0365297	-0.162075		2.7939	12	8	10	8	0.158312	0	0.3333		0.3333	0.0253977	-0.0279551	0.625	0.778409	0.5	0.954545	0.833333	0.333333	0.875344	6.30536	0	0
Groupe Banque Centrale Populair	Commercial banks	Private	MOROCCO	2009	2009Groupe Banque Centrale Populair	275	0.838254	0.640429	0.0138902	0.1105						0.120717	0.125613	0.0468366	0.0640546	0.277617	0.240553	0.211378	0.04057	0.46894	0.0142118	0.0214527		2.2513	13	5	12	7	-0.313302	0				0.0424376	-0.0099483	0.708333	0.698864	0.5	0.772727	0.833333	0.5	0.875348	12.2453	0	0
Gulf Bank Algeria	Commercial banks	Private	Algeria	2009	2009Gulf Bank Algeria	93	0.495331	0.488347	0.0316483							0.333486	0.35693	0.117134	0.0403297	0.0006957	0.498799	0.498799	0.10497	0.38837	0.0406218	0.0831823		-0.568108	11	7	10	6	-0.877278	0	0.5999		0.5999	0.0163224	-0.0573433	0.541667	0.736742	0.5	0.636364	0.5	0.25	-1.05248	10.741	0	0
Gulf Bank KSC (The)	Commercial banks	Public	KUWAIT	2009	2009Gulf Bank KSC (The)	243	0.876557	0.688421	-0.0059234	0.115	-0.0773916	-0.0427044	0.137716	0.303281	0.688409	0.0940477	0.105588	0.110252	0.242623	0.237973	0.341893	0.340425	0.02055	0.34923	-0.621851	-0.778899	0.315143	2.75766	9	9	10	8	0.186603	1				-0.070761	-0.046096	0.666667	0.731061	0.5	0.863636	0.833333	0.5	0.875346	8.46462	0	0
Gulf Commercial Bank	Commercial banks	Public	Iraq	2009	2009Gulf Commercial Bank	38												0.0841603										-0.323533	0	0	0	0	-1.40223	0	0.073		0.697	0.033793	-0.0687362	0.333333	0.524621	0.375	0.590909	0.25	0.25	-2.49834		0	0
Gulf International Bank BSC	Commercial banks	Private	BAHRAIN	2009	2009Gulf International Bank BSC	258	0.654905	0.573684	-0.0094153	0.1644	-0.35256	-0.250191	0.0638429	0.0566138	0.573684	0.123327	0.287487	0.0670672	0.240633	0.214343	0.310839	0.277972	0.01177	0.42937	-0.307261	-0.501399		3.04646	12	8	10	8	0.158312	1				0.0253977	-0.0279551	0.625	0.778409	0.5	0.954545	0.833333	0.333333	0.875344	9.69324	0	0
Housing and Development Bank	Commercial banks	Public	EGYPT	2009	2009Housing and Development Bank	9	0.618536	0.545395	0.0229869	0.1244						0.113627	0.238796	0.253544	9.13e-05	0.470339	0.738132	0.468266	0.03458	0.52391	-0.0233636	-0.0405167	0.209095		0	0	0	0	-0.47698	0		0.1567		0.0467384	0.117635	0.416667	0.753788	0.5	0.5	0.583333	0.333333	-0.570522	9.27041	0	0
Housing Bank for Trade & Financ	Commercial banks	Public	JORDAN	2009	2009Housing Bank for Trade & Financ	220	0.821667	0.388914	0.0109354	0.2247	0.120258	0.0370553	0.0406879	0.0716731	0.388919	0.18863	0.311397	0.0805634	0.114664	0.537483	0.372066	0.258946	0.04413	0.37861	0.0147612	0.03641	0.152302	3.69115	9	7	11	5	-0.0365862	0	0.34	0.1861	0.34	0.0547658	0.0067818	0.666667	0.801136	0.5	0.818182	0.666667	0.5	-0.0885635	8.71445	0	0
Housing Bank for Trade and Fina	Commercial banks	Private	AlGERIA	2009	2009Housing Bank for Trade and Fina	27	0.351434	0.312353	0.001484							0.0118958	0.590632	0.171897	0.0641671	0.0026545	0.803587	0.548036	0.03953	0.6471	0.0205172	0.065686		-0.32024	11	7	10	6	-0.877278	0	0.612			0.0163224	-0.0573433	0.541667	0.736742	0.5	0.636364	0.5	0.25	-1.05248	9.84878	0	0
HSBC Bank Egypt S A E	Commercial banks	Private	EGYPT	2009	2009HSBC Bank Egypt S A E	198	0.886082	0.387128	0.0326238	0.1179						0.106676	0.490462	0.0517645	0.0140466	0.746717	0.395571	0.352452	0.04071	0.27596	0.486782	0.0123914		0.381334	0	0	0	0	-0.47698	0				0.0467384	0.117635	0.416667	0.753788	0.5	0.5	0.583333	0.333333	-0.570522	10.4945	0	0
HSBC Bank Middle East	Commercial banks	Private	UNITED ARAB EMIRATES	2009	2009HSBC Bank Middle East	60	0.89601	0.416984	0.0102387		-0.0568888	-0.120462	0.0605769	0.0731877	0.507668	0.0535745	0.333639	0.06492	0.018544	0.274946	0.364558	0.303283	0.06381	0.71991	0.027273	0.0544185			0	0	0	0	0.472635	0				-0.0524292		0.625	0.867424	0.75	0.909091	0.666667	0.416667	-0.0885617	7.27242	0	0
HSBC Bank Middle East Limited	Commercial banks	Private	UNITED ARAB EMIRATES	2009	2009HSBC Bank Middle East Limited	168					-0.0568888	-0.120462	0.0605769	0.0731877	0.507668			0.0954852											0	0	0	0	0.472635	0				-0.0524292		0.625	0.867424	0.75	0.909091	0.666667	0.416667	-0.0885617		0	0
IBL Bank sal	Commercial banks	Private	LEBANON	2009	2009IBL Bank sal	179	0.898929	0.101739	0.0107082							0.0800348	0.61169	0.0710434	0.0154551	0.0247869	0.269395	0.244627	0.02526	0.372	-0.0337467	-0.299402		3.24576	10	8	11	6	-0.658608	0				0.10304	-0.0118765	0.583333	0.640152	0.5	0.681818	0.666667	0.166667	-0.0885638	8.2746	0	0
International Bank for Trade an	Commercial banks	Public	SYRIAN ARAB REPUBLIC	2009	2009International Bank for Trade an	44	0.835499	0.39564	0.0123904	0.1188						0.0748365	0.372616	0.211876	0.120603	0.0191432	0.429021	0.349221	0.02379	0.35226	-0.0225997	-0.0570724			13	5	11	8	-0.910637	0	0.49		0.49		-0.029209	0.25	0.693182	0.375	0.363636	0.833333	0.333333	0.875339	11.1358	0	0
International Bank of Qatar Q.S	Commercial banks	Private	Qatar	2009	2009International Bank of Qatar Q.S	206	0.869433	0.565824	0.0149202	0.1117						0.137482	0.332835	0.127714	0.344725	0.10496	0.297717	0.245038	0.02374	0.3974	-0.12557	-0.220808		3.07864	0	0	0	0	0.724268	0	0.245		0.3	0.119566	0.0486328	0.5	0.852273	0.5	0.818182	0.833333	0.416667	0.875342	10.0404	0	0
International Bank of Yemen YSC	Commercial banks	Private	Yemen	2009	2009International Bank of Yemen YSC	109	0.896124	0.158562	0.0163245	0.1784						0.0705794	0.709861	0.106661	0.0223534	0.0190278	0.254623	0.19168	0.05999	0.24539	0.25457	0.0102656			0	0	0	0	-1.24455	0	0.75		0.75	0.0386623	-0.0540776	0.625	0.632576	0.25	0.636364	0.333333	0.333333	-2.01639	11.904	0	0
Invest Bank P.S.C.	Commercial banks	Public	UNITED ARAB EMIRATES	2009	2009Invest Bank P.S.C.	155												0.165023									0.011874	2.21661	0	0	0	0	0.472635	0				-0.0524292		0.625	0.867424	0.75	0.909091	0.666667	0.416667	-0.0885617		0	0
Iraqi Middle East Investment Ba	Commercial banks	Public	Iraq	2009	2009Iraqi Middle East Investment Ba	16	0.811628	0.11443	0.0209976							0.156739	0.63806	0.136501		0.0120798	0.0109592	0.0104526	-0.623	0.48453	-0.025252	-0.220677		-0.108829	0	0	0	0	-1.40223	0				0.033793	-0.0687362	0.333333	0.524621	0.375	0.590909	0.25	0.25	-2.49834	13.2313	0	0
Israel Discount Bank LTD	Commercial banks	Public	ISRAEL	2009	2009Israel Discount Bank LTD	294	0.776463	0.618932	0.0052977	0.089	0.0403084	-0.003896	0.0540415	0.0685101	0.618932	0.0579749	0.144151	0.107325	0.0274835	0.313044	0.420872	0.386595	0.03089	0.69903	0.59526	0.909779	0.417036	3.54595	10	5	12	8	0.495322	0		0.0019		0.0126866	-0.03325	0.708333	0.492424	1	0.818182	0.833333	0.5	0.875358	12.1432	0	0
Jammal Trust Bank SAL	Commercial banks	Private	Lebanon	2009	2009Jammal Trust Bank SAL	53												0.171726											10	8	11	6	-0.658608	0				0.10304	-0.0118765	0.583333	0.640152	0.5	0.681818	0.666667	0.166667	-0.0885638		0	0
Jordan Ahli Bank Plc	Commercial banks	Public	JORDAN	2009	2009Jordan Ahli Bank Plc	137	0.800142	0.434733	0.0082886	0.1218						0.105986	0.256106	0.130764	0.158985	0.403223	0.494407	0.35123	0.03783	0.63758	-0.0177297	-0.0381388	0.541562	3.00012	9	7	11	5	-0.0365862	0	0.1038	0.028	0.1038	0.0547658	0.0067818	0.666667	0.801136	0.5	0.818182	0.666667	0.5	-0.0885635	7.72139	0	0
Jordan Commercial Bank	Commercial banks	Public	JORDAN	2009	2009Jordan Commercial Bank	111	0.734804	0.517061	0.0088875	0.1461						0.1688	0.174575	0.167409	0.0423326	0.424251	0.395522	0.291045	0.03624	0.58209	-0.253928	-0.469759	0.612306	2.81953	9	7	11	5	-0.0365862	1	0.2332	0.2402	0.2332	0.0547658	0.0067818	0.666667	0.801136	0.5	0.818182	0.666667	0.5	-0.0885635	6.44588	0	0
Jordan Kuwait Bank	Commercial banks	Public	JORDAN	2009	2009Jordan Kuwait Bank	152	0.793211	0.509187	0.0209921							0.158542	0.259993	0.435789	0.266415	0.417042	0.466667	0.249383	0.04777	0.27654	0.0132779	0.0260766	0.103767		9	7	11	5	-0.0365862	0				0.0547658	0.0067818	0.666667	0.801136	0.5	0.818182	0.666667	0.5	-0.0885635	7.66805	0	0
Lebanese Swiss Bank SAL (The)	Commercial banks	Private	Lebanon	2009	2009Lebanese Swiss Bank SAL (The)	102	0.881414	0.15406	0.012864							0.103943	0.233889	0.0846672	0.0123732	0.0292278	0.48733	0.294271	0.02721	0.39696	-0.017796	-0.106282		3.78792	10	8	11	6	-0.658608	0	0.6477		0.1196	0.10304	-0.0118765	0.583333	0.640152	0.5	0.681818	0.666667	0.166667	-0.0885638	7.10328	0	0
Mashreqbank PSC	Commercial banks	Public	UNITED ARAB EMIRATES	2009	2009Mashreqbank PSC	271	0.710847	0.504429	0.0112479	0.1402	0.0147831	-0.113314	0.0379377	0.0728394	0.50443	0.14313	0.306779	0.201894	0.0763465	0.282546	0.661464	0.556897	0.0249	0.37296	-0.981167	-0.0186688	0.0132811	3.37391	0	0	0	0	0.472635	0				-0.0524292		0.625	0.867424	0.75	0.909091	0.666667	0.416667	-0.0885617	11.4576	0	0
Mercantile Discount Bank Ltd.	Commercial banks	Private	ISRAEL	2009	2009Mercantile Discount Bank Ltd.	196	0.862384	0.635025	0.0082542	0.113						0.084278	0.153253	0.0984949	0.0333936	0.296009	0.393178	0.369838	0.03771	0.62747	0.0139405	0.0218626		3.60551	10	5	12	8	0.495322	0	1			0.0126866	-0.03325	0.708333	0.492424	1	0.818182	0.833333	0.5	0.875358	9.98999	0	0
Mizrahi Tefahot Bank Ltd.	Commercial banks	Public	ISRAEL	2009	2009Mizrahi Tefahot Bank Ltd.	295	0.820076	0.806744	0.0046269	0.0801	0.0382998	0.0816326	0.0339898	0.0410163	0.806744	0.061719	0.0977296		0.0217031	0.092466	0.488958	0.442193	0.02055	0.68589	-0.407805	-0.488313	0.246804	3.77681	10	5	12	8	0.495322	0		0.0034	0.1315	0.0126866	-0.03325	0.708333	0.492424	1	0.818182	0.833333	0.5	0.875358	11.6822	0	0
National Bank of Bahrain	Commercial banks	Public	BAHRAIN	2009	2009National Bank of Bahrain	197	0.881009	0.543677	0.0202097	0.203						0.128651	0.214326	0.0765036	0.139243	0.522809	0.29184	0.264177	0.02682	0.35685	0.0167627	0.0304407	0.023832	4.11206	12	8	10	8	0.158312	1		0.49		0.0253977	-0.0279551	0.625	0.778409	0.5	0.954545	0.833333	0.333333	0.875344	7.65813	0	0
National Bank of Egypt	Commercial banks	Private	EGYPT	2009	2009National Bank of Egypt	301	0.894297	0.289979	0.0034739	0.0727	0.0968518	-0.0349706	0.196723	0.230392	0.288424	0.0349108	0.300324	0.162899	0.0552583	0.0101441	0.578141	0.354119	0.01694	0.45999	-0.0409839	-0.112176		3.88884	0	0	0	0	-0.47698	0	1	1		0.0467384	0.117635	0.416667	0.753788	0.5	0.5	0.583333	0.333333	-0.570522	12.4649	0	0
National Bank of Fujairah PJSC	Commercial banks	Public	UNITED ARAB EMIRATES	2009	2009National Bank of Fujairah PJSC	200	0.673103	0.657377	0.0087714	0.142	-0.0733527	-0.11037	0.0577649	0.071546	0.657381	0.16322	0.207957	0.0897152	0.0506509	0.0864464	0.478125	0.399081	0.03384	0.41434	0.0100918	0.0144842	0.0146464	3.27904	0	0	0	0	0.472635	0				-0.0524292		0.625	0.867424	0.75	0.909091	0.666667	0.416667	-0.0885617	9.38353	0	0
National Bank of Kuwait S.A.K.	Commercial banks	Public	KUWAIT	2009	2009National Bank of Kuwait S.A.K.	302	0.842105	0.605642	0.020655	0.145	0.0372449	0.0824723	0.0365098	0.017568	0.605637	0.166119	0.184454	0.138965	0.392767	0.276826	0.270004	0.277735	0.03632	0.3477	0.0161924	0.0257599		3.62523	9	9	10	8	0.186603	0				-0.070761	-0.046096	0.666667	0.731061	0.5	0.863636	0.833333	0.5	0.875346	9.46555	0	0
National Bank of Oman (SAOG)	Commercial banks	Public	OMAN	2009	2009National Bank of Oman (SAOG)	203	0.823268	0.756868	0.011734	0.1387						0.161778	0.204315	0.107894	0.148338	0.0332377	0.42561	0.297561	0.03593	0.42561	0.672895	0.846687	0.315522	2.83329	12	7	11	5	0.258636	0	0.3485		0.3485	0.0611245	-0.0393518	0.5	0.844697	0.5	0.954545	0.833333	0.416667	0.875342	7.49454	0	0
National Bank of Ras Al-Khaimah	Commercial banks	Public	UNITED ARAB EMIRATES	2009	2009National Bank of Ras Al-Khaimah	218	0.752741	0.784551	0.0424181	0.1832	0.229531	0.232699	0.0251687	0.0254534	0.784554	0.195312	0.1045	0.0809499	0.0027318	0.0287728	0.282044	0.272068	0.08066	0.43278	0.0507077	0.0626878	0.612509		0	0	0	0	0.472635	0				-0.0524292		0.625	0.867424	0.75	0.909091	0.666667	0.416667	-0.0885617	9.74787	0	0
National Bank of Umm Al-Qaiwain	Commercial banks	Public	UNITED ARAB EMIRATES	2009	2009National Bank of Umm Al-Qaiwain	143	0.618715	0.596879	0.0245663	0.228						0.277089	0.294291	0.126	0.142548	0.0561149	0.162771	0.146279	0.04738	0.21469	0.0279368	0.045681	0.441986	2.87114	0	0	0	0	0.472635	0				-0.0524292		0.625	0.867424	0.75	0.909091	0.666667	0.416667	-0.0885617	9.53856	0	0
National Bank of Yemen	Commercial banks	Private	Yemen	2009	2009National Bank of Yemen	37	0.857234	0.0888581	0.0136427	0.62						0.129328	0.784745	0.172714	0.0063438	0.0428572	0.313358	0.238816	0.04256	0.31393	-0.01099	-0.0940523		4.14813	0	0	0	0	-1.24455	0				0.0386623	-0.0540776	0.625	0.632576	0.25	0.636364	0.333333	0.333333	-2.01639	11.5659	0	0
National Commercial Bank (The)	Commercial banks	Public	SAUDI ARABIA	2009	2009National Commercial Bank (The)	308	0.847371	0.435645	0.0160084	0.186	0.16073	0.0535663	0.0395898	0.0463737	0.435645	0.136193	0.134351	0.0744954	0.0713934	0.844202	0.319258	0.294578	0.03691	0.38068	0.0224158	0.0494172		2.7813	13	5	12	8	-0.369236	0	0.693			0.0182918	-0.0506663	0.5	0.765152	0.5	0.909091	0.833333	0.333333	0.875343	12.4586	0	0
National Credit Bank (Closed Sh	Commercial banks	Public	SYRIAN ARAB REPUBLIC	2009	2009National Credit Bank (Closed Sh	39	0.901616	0.345483	0.0082664	0.153						0.0883005	0.473387	0.0900224	0.0474686	0.177163	0.24866	0.277137	0.02638	0.55622	-0.0473877	-0.136458		2.78604	13	5	11	8	-0.910637	0	0.47		0.47		-0.029209	0.25	0.693182	0.375	0.363636	0.833333	0.333333	0.875339	11.2325	0	0
Natixis Algerie	Commercial banks	Private	AlGERIA	2009	2009Natixis Algerie	68	0.509082	0.619781	0.0169283							0.304255	0.215514	0.0840798	4.7e-05	0.0005048	0.392517	0.392487	0.06862	0.58899	0.0359233	0.0579612		0.0217074	11	7	10	6	-0.877278	0	1		1	0.0163224	-0.0573433	0.541667	0.736742	0.5	0.636364	0.5	0.25	-1.05248	10.8233	0	0
Oman Arab Bank SAOC	Commercial banks	Private	Oman	2009	2009Oman Arab Bank SAOC	174	0.812667	0.658517	0.0268949	0.1249						0.17272	0.274421		0.0027221	0.0551937	0.45567	0.360825	0.04392	0.42268	0.0267784	0.0394241		3.59426	12	7	11	5	0.258636	0	0.5099			0.0611245	-0.0393518	0.5	0.844697	0.5	0.954545	0.833333	0.416667	0.875342	6.75565	0	0
Qatar National Bank	Commercial banks	Public	Qatar	2009	2009Qatar National Bank	309	0.829493	0.606613	0.0233565	0.132	0.18	0.0896758	0.00841886	0.00773881	0.606613	0.125327	0.196584	0.0791263	0.13979	0.253999	0.309358	0.253358	0.02533	0.19637	0.201641	0.329605	0.363936	3.69917	0	0	0	0	0.724268	0	0.5			0.119566	0.0486328	0.5	0.852273	0.5	0.818182	0.833333	0.416667	0.875342	12.097	0	0
Qatar National Bank Tunisia	Commercial banks	Private	TUNISIA	2009	2009Qatar National Bank Tunisia	14	0.634752	0.714894	0.0035461							0.305556	0.133333	0.13118	0.0256983	0.0615079	0.351351	0.337838	0.04336	0.7027	0.0120567	0.0168651			0	0	0	0	-0.168121	1	0.5			0.0304345	-0.0352481	0.5	0.878788	0.5	0.681818	0.833333	0.333333	0.875342	4.94876	0	0
QNB Al Ahli	Commercial banks	Public	EGYPT	2009	2009QNB Al Ahli	240												0.242662									0.501351		0	0	0	0	-0.47698	0			0.19	0.0467384	0.117635	0.416667	0.753788	0.5	0.5	0.583333	0.333333	-0.570522		0	0
Quds Bank Public Shareholding C	Commercial banks	Private	PALESTINIAN TERRITORIES	2009	2009Quds Bank Public Shareholding C	32												0.166304											0	0	0	0	0	0						0	0	0	0	0	0	0		0	0
Riyad Bank	Commercial banks	Public	SAUDI ARABIA	2009	2009Riyad Bank	297	0.801824	0.603827	0.0171798	0.157	0.104895	0.103721	0.016309	0.0115769	0.603827	0.190569	0.147569	0.144928	0.114274	0.318916	0.289079	0.248123	0.02764	0.37933	0.0163272	0.0265985	0.38952	3.55329	13	5	12	8	-0.369236	1	0.217			0.0182918	-0.0506663	0.5	0.765152	0.5	0.909091	0.833333	0.333333	0.875343	12.0805	0	0
Samba Financial Group	Commercial banks	Public	SAUDI ARABIA	2009	2009Samba Financial Group	300	0.832522	0.453575	0.0245447	0.16	0.0370453	-0.135325	0.038571	0.0332114	0.453575	0.138033	0.18581		0.0473894	0.628128	0.338842	0.286956	0.03064	0.27448	0.0204174	0.0432781	0.634615	3.32818	13	5	12	8	-0.369236	0	0.229			0.0182918	-0.0506663	0.5	0.765152	0.5	0.909091	0.833333	0.333333	0.875343	12.1309	0	0
Saradar Bank SAL	Commercial banks	Private	Lebanon	2009	2009Saradar Bank SAL	13	0.872718	0.115099	0.0084453	0.4844						0.13598	0.318085			0.0318475	0.641482	0.446081	0.02388	0.79089	-0.0155604	-0.0907285		2.8137	10	8	11	6	-0.658608	0	0.43		0.43	0.10304	-0.0118765	0.583333	0.640152	0.5	0.681818	0.666667	0.166667	-0.0885638	5.62001	0	0
Saudi British Bank JSC (The)	Commercial banks	Public	SAUDI ARABIA	2009	2009Saudi British Bank JSC (The)	291	0.810424	0.602198	0.0160228	0.1015	-0.03663	-0.0335039	0.0227151	0.0451145	0.602198	0.114641	0.140361		0.132361	0.33109	0.345889	0.330753	0.03034	0.32221	0.0181436	0.0294446		3.33327	13	5	12	8	-0.369236	0				0.0182918	-0.0506663	0.5	0.765152	0.5	0.909091	0.833333	0.333333	0.875343	11.7507	0	0
Saudi Hollandi Bank	Commercial banks	Private	SAUDI ARABIA	2009	2009Saudi Hollandi Bank	267	0.855763	0.609426	0.0014549	0.112	-0.0482686	-0.0524527			0.609426	0.105331	0.161063	0.280444	0.113803	0.322288	0.305693	0.268564	0.02791	0.37846	0.0145492	0.0224726		3.51935	13	5	12	8	-0.369236	0				0.0182918	-0.0506663	0.5	0.765152	0.5	0.909091	0.833333	0.333333	0.875343	10.9871	0	0
Saudi Investment Bank (The)	Commercial banks	Public	SAUDI ARABIA	2009	2009Saudi Investment Bank (The)	262	0.826741	0.593936	0.0107422	0.1414	-0.0643393	0.0243786	0.0403508	0.05755	0.593938	0.173879	0.135477		0.0315055	0.373489	0.312156	0.235411	0.02132	0.35816	0.414573	0.669844	0.479349	3.35663	13	5	12	8	-0.369236	1	0.173	0.388	0.074	0.0182918	-0.0506663	0.5	0.765152	0.5	0.909091	0.833333	0.333333	0.875343	10.8227	0	0
Société Arabe Internationale de	Commercial banks	Public	EGYPT	2009	2009Société Arabe Internationale de	187	0.799598	0.37192	0.0129616							0.132633	0.143807		0.0093628	0.0104029	0.282575	0.317111	0.02784	0.54945	-0.0275993	-0.0695873	0.0132004	2.68304	0	0	0	0	-0.47698	0	0.4604	0.186		0.0467384	0.117635	0.416667	0.753788	0.5	0.5	0.583333	0.333333	-0.570522	7.48991	0	0
Société Générale Algérie	Commercial banks	Private	AlGERIA	2009	2009Société Générale Algérie	113	0.689259	0.561391	0.0167011							0.152579	0.293395		0.0037995	0.0041677	0.488716	0.376727	0.06871	0.47264	0.0381747	0.0662089		0.0240016	11	7	10	6	-0.877278	0	1		1	0.0163224	-0.0573433	0.541667	0.736742	0.5	0.636364	0.5	0.25	-1.05248	11.9523	0	0
Société Générale de Banque au L	Commercial banks	Private	LEBANON	2009	2009Société Générale de Banque au L	238	0.884772	0.293263	0.0149017	0.0825						0.0889606	0.178852	0.167689	0.12502	0.0105178	0.429928	0.35381	0.03012	0.48881	-0.242364	-0.654655		2.83901	10	8	11	6	-0.658608	0				0.10304	-0.0118765	0.583333	0.640152	0.5	0.681818	0.666667	0.166667	-0.0885638	8.87267	0	0
Société générale de Banque-Jord	Commercial banks	Public	JORDAN	2009	2009Société générale de Banque-Jord	98	0.756487	0.513639	0.0143047	0.2532						0.212586	0.214571		0.351803	0.414437	0.5	0.333333	0.03968	0.52083	0.365935	0.684505	0.34191	3.10679	9	7	11	5	-0.0365862	0			0.5432	0.0547658	0.0067818	0.666667	0.801136	0.5	0.818182	0.666667	0.5	-0.0885635	5.70578	0	0
Société Générale Marocaine de B	Commercial banks	Private	MOROCCO	2009	2009Société Générale Marocaine de B	204	0.725847	0.74746	0.0110888	0.0909						0.10239	0.150396	0.141091	0.0833879	0.0717148	0.241127	0.230239	0.04097	0.43351	0.0163092	0.0205969		2.23265	13	5	12	7	-0.313302	0	0.5691		0.5691	0.0424376	-0.0099483	0.708333	0.698864	0.5	0.772727	0.833333	0.5	0.875348	11.1636	0	0
Société Tunisienne de Banque	Commercial banks	Public	TUNISIA	2009	2009Société Tunisienne de Banque	153	0.746676	0.790658	0.0053514							0.0910667	0.0831145	0.183656	0.0387915	0.0532583	0.577455	0.423928	0.03212	0.50657	0.158871	0.200935	0.362937	0.013311	0	0	0	0	-0.168121	1	0.1385	0.525	0.0807	0.0304345	-0.0352481	0.5	0.878788	0.5	0.681818	0.833333	0.333333	0.875342	8.69613	0	0
Suez Canal Bank	Commercial banks	Public	EGYPT	2009	2009Suez Canal Bank	128	0.862621	0.353208	-0.0129518	0.267						0.141114	0.317713	0.15866	0.0703352	0.488268	0.593207	0.408006	0.02165	0.50283	-0.0210272	-0.0377918	0.674919	2.89271	0	0	0	0	-0.47698	0			0.2394	0.0467384	0.117635	0.416667	0.753788	0.5	0.5	0.583333	0.333333	-0.570522	9.64484	0	0
Syria Gulf Bank SA	Commercial banks	Public	SYRIAN ARAB REPUBLIC	2009	2009Syria Gulf Bank SA	311	0.759403	0.374756	0.0001649	0.3753						0.282604	0.389799	0.176343	0.0669055	0.113154	0.398632	0.397426	0.02283	0.81295	-0.0163289	-0.0433072		2.54661	13	5	11	8	-0.910637	0					-0.029209	0.25	0.693182	0.375	0.363636	0.833333	0.333333	0.875339	9.40359	0	0
The Commercial Bank (QSC)	Commercial banks	Public	Qatar	2009	2009The Commercial Bank (QSC)	279	0.593725	0.557061	0.0265818	0.172	-0.0677781	-0.0448315	0.0221257	0.0221992	0.557061	0.265084	0.174781	0.0367969	0.228005	0.422	0.486658	0.359722	0.03078	0.25913	0.466351	0.81864	0.712327	3.48003	0	0	0	0	0.724268	0				0.119566	0.0486328	0.5	0.852273	0.5	0.818182	0.833333	0.416667	0.875342	10.9564	0	0
The National Bank of Kuwait - E	Commercial banks	Public	EGYPT	2009	2009The National Bank of Kuwait - E	170	0.847056	0.418634	0.0273366	0.1788						0.135636	0.351139	0.121186	0.025337	0.83392	0.270863	0.279123	0.04532	0.26745	-0.978666	-0.0200919	0.441986	2.18885	0	0	0	0	-0.47698	0	0.985		0.985	0.0467384	0.117635	0.416667	0.753788	0.5	0.5	0.583333	0.333333	-0.570522	9.60416	0	0
Tunis International Bank	Commercial banks	Private	TUNISIA	2009	2009Tunis International Bank	17	0.810147	0.202335	0.0301993							0.214129	0.600362	0.100135	0.427684	0.823529	0.987578	0.751553	0.824	0.19876	0.0603986	0.263389		-0.187573	0	0	0	0	-0.168121	0				0.0304345	-0.0352481	0.5	0.878788	0.5	0.681818	0.833333	0.333333	0.875342	6.20799	0	0
Union Bancaire pour le Commerce	Commercial banks	Public	TUNISIA	2009	2009Union Bancaire pour le Commerce	86	0.819128	0.691499	0.0133245							0.128425	0.211265	0.0799961	0.0605633	0.0827062	0.39479	0.365731	0.039	0.66132	0.014646	0.0198197	0.146768	0.0596782	0	0	0	0	-0.168121	0				0.0304345	-0.0352481	0.5	0.878788	0.5	0.681818	0.833333	0.333333	0.875342	7.5045	0	0
Union Bank of Israel Ltd	Commercial banks	Public	ISRAEL	2009	2009Union Bank of Israel Ltd	216	0.829563	0.633995	0.0037978	0.0903						0.0686406	0.169843	0.233735	0.0053742	0.30193	0.422269	0.414916	0.02049	0.67542	-0.122189	-0.191948	0.503712	3.69059	10	5	12	8	0.495322	0	0.2477			0.0126866	-0.03325	0.708333	0.492424	1	0.818182	0.833333	0.5	0.875358	10.3183	0	0
Union Internationale de Banques	Commercial banks	Public	TUNISIA	2009	2009Union Internationale de Banques	110	0.817379	0.765405	-0.0013838							0.0525639	0.161457	0.0903113	0.0017926	0.0293314	0.3614	0.3614	0.03156	0.68212	0.744811	0.781317	0.148201		0	0	0	0	-0.168121	0	0.5234			0.0304345	-0.0352481	0.5	0.878788	0.5	0.681818	0.833333	0.333333	0.875342	7.8067	0	0
Union National Bank - Egypt SAE	Commercial banks	Public	EGYPT	2009	2009Union National Bank - Egypt SAE	95	0.803542	0.301656	0.0135825	0.2974						0.203987	0.545919		0.0531127	0.554807	0.414058	0.209338	0.02937	0.66085	-0.0120289	-0.0301883	0.0118228	-0.749881	0	0	0	0	-0.47698	0	0.949			0.0467384	0.117635	0.416667	0.753788	0.5	0.5	0.583333	0.333333	-0.570522	8.41312	0	0
United Arab Bank PJSC	Commercial banks	Public	UNITED ARAB EMIRATES	2009	2009United Arab Bank PJSC	189					-0.0747999	-0.128149	0.0272204	0.029539	0.682423												0.0101436		0	0	0	0	0.472635	0	0.4		0.4	-0.0524292		0.625	0.867424	0.75	0.909091	0.666667	0.416667	-0.0885617		0	0
United Bank (The)	Commercial banks	Private	EGYPT	2009	2009United Bank (The)	144	0.80672	0.239027	-0.0327936	0.0824						0.0121942	0.580106	0.12071	0.0001442	0.523469	0.695305	0.42624	0.01555	0.9637	-0.0514876	-0.120097			0	0	0	0	-0.47698	0	0.9998			0.0467384	0.117635	0.416667	0.753788	0.5	0.5	0.583333	0.333333	-0.570522	9.39565	0	0
United Bank for Investment	Commercial banks	Public	Iraq	2009	2009United Bank for Investment	10	0.554274	0.249129	0.0377282							0.344511	0.669746	0.143866	0.0486216	0.0302008	0.754699	0.663441	0.14878	0.38584	0.0206749	0.0829887			0	0	0	0	-1.40223	0				0.033793	-0.0687362	0.333333	0.524621	0.375	0.590909	0.25	0.25	-2.49834	12.9939	0	0
United Gulf Bank (BSC) EC	Commercial banks	Public	BAHRAIN	2009	2009United Gulf Bank (BSC) EC	124	0.289155	0.0221875	0.0100392							0.318227	0.148395	0.164109	0.668563	0.0162598	0.0146721	0.0162432	-1.598	0.55328	-0.0356435	-0.999	0.43966	2.61475	12	8	10	8	0.158312	0	0.95		0.95	0.0253977	-0.0279551	0.625	0.778409	0.5	0.954545	0.833333	0.333333	0.875344	7.77094	0	0
A_Ayan Leasing & Investment Com	Islamic banks	Public	KUWAIT	2009	2009A_Ayan Leasing & Investment Com	67	0.799059	0.179965	-0.151343		-0.181365	-0.354136	0.249612	0.262811	0.179869	0.167277	0.101745	0.0908136	0.0284593	0.0232418	-0.0258427	0.0192135	-4.06		-0.0848853	-0.39652	0.53712	-0.170034	9	9	10	8	0.186603	0				-0.070761	-0.046096	0.666667	0.731061	0.5	0.863636	0.833333	0.5	0.875346	6.23461	0	1
ABC Islamic Bank (E.C.)	Islamic banks	Private	BAHRAIN	2009	2009ABC Islamic Bank (E.C.)	75	0.204339	0.717081	0.0076608	0.23						0.154567	0.0008343	0.799197	0.925761	0.390205	0.0196078	0.0196078	0.01446	0.2451	-0.0682646	-0.0951978		-0.232723	12	8	10	8	0.158312	0	1			0.0253977	-0.0279551	0.625	0.778409	0.5	0.954545	0.833333	0.333333	0.875344	7.18417	0	1
Abu Dhabi Islamic Bank	Islamic banks	Public	UNITED ARAB EMIRATES	2009	2009Abu Dhabi Islamic Bank	130												0.0256495									0.730706		0	0	0	0	0.472635	0	0.49	0.003	0.49	-0.0524292		0.625	0.867424	0.75	0.909091	0.666667	0.416667	-0.0885617		0	1
Abu Dhabi Islamic Bank - Public	Islamic banks	Public	UNITED ARAB EMIRATES	2009	2009Abu Dhabi Islamic Bank - Public	273	0.772396	0.631576	0.0012187	0.1352	0.251395	0.214474	0.0414638	0.0598471	0.631576	0.125475	0.280708	0.50087	0.0268313	0.0683463	0.225529	0.161687	0.04062	0.39416	0.0177595	0.0269534	0.289096	3.52191	0	0	0	0	0.472635	0	0.4085	0.0761		-0.0524292		0.625	0.867424	0.75	0.909091	0.666667	0.416667	-0.0885617	11.0679	0	1
Ahli United Bank KSC	Islamic banks	Public	KUWAIT	2009	2009Ahli United Bank KSC	228	0.879457	0.690569	0.0042024	0.1526	-0.027693	0.0349632	0.0528701	0.0492244	0.690591	0.117284	0.23361		0.26548	0.192998	0.309048	0.310223	0.02941	0.32667	0.314076	0.430773		3.47675	9	9	10	8	0.186603	1	0.749	0.1094	0.749	-0.070761	-0.046096	0.666667	0.731061	0.5	0.863636	0.833333	0.5	0.875346	7.72339	0	1
Ajman Bank	Islamic banks	Private	UNITED ARAB EMIRATES	2009	2009Ajman Bank	148																							0	0	0	0	0.472635	0	0.25			-0.0524292		0.625	0.867424	0.75	0.909091	0.666667	0.416667	-0.0885617		0	1
Al Baraka Bank Egypt SAE	Islamic banks	Private	EGYPT	2009	2009Al Baraka Bank Egypt SAE	145	0.894761	0.380862	0.0105919							0.0662761	0.348733	0.17917	0.0346567	0.515093	0.139152	0.139152	0.02893	0.46628	-0.0229837	-0.0550684		-0.144017	0	0	0	0	-0.47698	0	0.7368	0.0554	0.7368	0.0467384	0.117635	0.416667	0.753788	0.5	0.5	0.583333	0.333333	-0.570522	9.35985	0	1
Al Baraka Bank Syria SA	Islamic banks	Private	SYRIAN ARAB REPUBLIC	2009	2009Al Baraka Bank Syria SA	103												0.0892873											13	5	11	8	-0.910637	0	0.23		0.23		-0.029209	0.25	0.693182	0.375	0.363636	0.833333	0.333333	0.875339		0	1
Al Rajhi Bank Public Joint Stoc	Islamic banks	Public	SAUDI ARABIA	2009	2009Al Rajhi Bank Public Joint Stoc	303	0.755369	0.656873	0.0396369	0.1382	0.0450288	0.0379939	0.0361928	0.0386818	0.660948	0.202417	0.309368	0.854769	0.0473163	0.0248273	0.199301	0.186985	0.06261	0.25878	0.0514474	0.0754995	0.460504	2.63008	13	5	12	8	-0.369236	0				0.0182918	-0.0506663	0.5	0.765152	0.5	0.909091	0.833333	0.333333	0.875343	12.0478	0	1
Albaraka Bank Tunisia	Islamic banks	Private	TUNISIA	2009	2009Albaraka Bank Tunisia	42												0.281855											0	0	0	0	-0.168121	0	0.784			0.0304345	-0.0352481	0.5	0.878788	0.5	0.681818	0.833333	0.333333	0.875342		0	1
Albaraka Banking Group B.S.C.	Islamic banks	Public	BAHRAIN	2009	2009Albaraka Banking Group B.S.C.	261	0.835406	0.633701	0.0127143	0.2198						0.151958	0.194322	0.84731	0.0138828	0.126078	0.369792	0.28267	0.04254	0.48769	-0.01936	-0.0295379	0.209037	3.03961	12	8	10	8	0.158312	0	0.3011		0.3011	0.0253977	-0.0279551	0.625	0.778409	0.5	0.954545	0.833333	0.333333	0.875344	9.48541	0	1
Albaraka Islamic Bank BSC	Islamic banks	Private	BAHRAIN	2009	2009Albaraka Islamic Bank BSC	105																							12	8	10	8	0.158312	0	0.9112			0.0253977	-0.0279551	0.625	0.778409	0.5	0.954545	0.833333	0.333333	0.875344		0	1
Al-Salam Bank-Bahrain B.S.C.	Islamic banks	Public	BAHRAIN	2009	2009Al-Salam Bank-Bahrain B.S.C.	163	0.559231	0.176867	0.017814							0.345489	0.62807		0.203413	0.0139281	0.96	0.915	0.353	0.485	-0.0169233	-0.0956835	0.298818	-0.477121	12	8	10	8	0.158312	0				0.0253977	-0.0279551	0.625	0.778409	0.5	0.954545	0.833333	0.333333	0.875344	6.66683	0	1
Amlak Finance PJSC	Islamic banks	Public	UNITED ARAB EMIRATES	2009	2009Amlak Finance PJSC	106	0.788336	0.633883	-0.0109295		-0.101585	-0.0790985	0.0378407	0.0399768	0.632901	0.175703	0.0561507	0.0743117	0.0102109	0.446891	0.294138	0.234117	0.01581	0.54686	-0.0222172	-0.033725		3.01573	0	0	0	0	0.472635	0	0.4808			-0.0524292		0.625	0.867424	0.75	0.909091	0.666667	0.416667	-0.0885617	9.56358	0	1
Ansar Bank	Islamic banks	Public	Iran	2009	2009Ansar Bank	191												0.102339											0	0	0	0	-1.20553	0				0.0231471	-0.135003	0.75	0.554924	0.5	0.363636	0.666667	0.333333	-0.0885587		0	1
Arab Islamic Bank	Islamic banks	Private	PALESTINIAN TERRITORIES	2009	2009Arab Islamic Bank	28	0.308138	0.313926	0.0034048							0.20517	0.207695	0.404657	0.0585635	0.0110453	0.421053	0.383459	0.03432	0.69173	0.0265577	0.0840517		2.37798	0	0	0	0	0	0	0.1953		0.0894			0	0	0	0	0	0	0	5.68256	0	1
Arcapita Bank B.S.C.	Islamic banks	Private	BAHRAIN	2009	2009Arcapita Bank B.S.C.	146	0.359353	0.122887	-0.0201038	0.171	-0.242657	0.845124			0.122887	0.576342	0.0437298	0.822742	0.852151	0.0440134	0.0988781	0.0362282	-3.806	0.250677	-0.0620269	-0.465739		3.04234	12	8	10	8	0.158312	0	0.67			0.0253977	-0.0279551	0.625	0.778409	0.5	0.954545	0.833333	0.333333	0.875344	8.38304	0	1
Bahrain Islamic Bank B.S.C.	Islamic banks	Public	BAHRAIN	2009	2009Bahrain Islamic Bank B.S.C.	120	0.833333	0.657237	-0.0212719		0.0434633	0.131683	0.058454	0.100677	0.504376	0.182113	0.0395833			0.441608	0.259414	0.251046	0.02154	0.70711	0.0548246	0.0834168	0.317854	-0.0348375	12	8	10	8	0.158312	0				0.0253977	-0.0279551	0.625	0.778409	0.5	0.954545	0.833333	0.333333	0.875344	6.81564	0	1
Bank AlJazira JSC	Islamic banks	Public	SAUDI ARABIA	2009	2009Bank AlJazira JSC	239	0.828413	0.517207	0.0009174	0.1715	0.0892778	0.0504683	0.0486945	0.0746937	0.517206	0.18568	0.329093		0.108348	0.305276	0.444919	0.425448	0.02601	0.61998	0.0126532	0.0232732	0.422782	2.79289	13	5	12	8	-0.369236	0	0.065		0.058	0.0182918	-0.0506663	0.5	0.765152	0.5	0.909091	0.833333	0.333333	0.875343	10.3082	0	1
Bank Alkhair BSC	Islamic banks	Private	BAHRAIN	2009	2009Bank Alkhair BSC	18	0.50445		0.0021285	0.2305						0.694704	0.614358		0.625366	0.115542	0.011917	0.0100099	0.451	0.79249	-0.551471			2.43895	12	8	10	8	0.158312	0				0.0253977	-0.0279551	0.625	0.778409	0.5	0.954545	0.833333	0.333333	0.875344	6.9408	0	1
Bank Mellat	Islamic banks	Public	Iran	2009	2009Bank Mellat	293	0.781416	0.554528	0.0063945							0.0476179	0.265106	0.0718149	0.241442	0.0290717	0.0116274	0.627185	0.01754	0.50578	-0.0300683	-0.0541964	0.682267	0.0784033	0	0	0	0	-1.20553	0				0.0231471	-0.135003	0.75	0.554924	0.5	0.363636	0.666667	0.333333	-0.0885587	12.9754	0	1
Bank Nizwa SAOG	Islamic banks	Public	oMAN	2009	2009Bank Nizwa SAOG	52												0.342138											12	7	11	5	0.258636	0				0.0611245	-0.0393518	0.5	0.844697	0.5	0.954545	0.833333	0.416667	0.875342		0	1
Bank Pasargad	Islamic banks	Private	Iran	2009	2009Bank Pasargad	244							0.0423933		0.571898			0.147647											0	0	0	0	-1.20553	0	0.2999			0.0231471	-0.135003	0.75	0.554924	0.5	0.363636	0.666667	0.333333	-0.0885587		0	1
Bank Saderat Iran	Islamic banks	Public	Iran	2009	2009Bank Saderat Iran	278	0.76929	0.59396	0.0060638							0.0723128	0.147625	0.164645	0.189163	0.0741225	0.978251	0.539386	0.03557	0.77067	-0.938486	-0.0146681		0.18719	0	0	0	0	-1.20553	0				0.0231471	-0.135003	0.75	0.554924	0.5	0.363636	0.666667	0.333333	-0.0885587	12.9235	0	1
Bank Sarmayeh	Islamic banks	Private	Iran	2009	2009Bank Sarmayeh	173	0.66081	0.6502	0.0232991							0.213157	0.0654714		0.268903	0.0131838	0.0910128	0.0786171	0.09073	0.28166	-0.0253494	-0.0380583		-0.32861	0	0	0	0	-1.20553	0				0.0231471	-0.135003	0.75	0.554924	0.5	0.363636	0.666667	0.333333	-0.0885587	10.075	0	1
Bank Sepah	Islamic banks	Private	Iran	2009	2009Bank Sepah	251	0.839437	0.685385	0.0004127							0.0699035	0.12157		0.276674	0.058403	0.326843	0.192818	0.04669	0.99137	-0.497288	-0.669063		-0.0613729	0	0	0	0	-1.20553	1	1	1		0.0231471	-0.135003	0.75	0.554924	0.5	0.363636	0.666667	0.333333	-0.0885587	12.2925	0	1
Bank Tejarat	Islamic banks	Public	Iran	2009	2009Bank Tejarat	277	0.750325	0.539064	0.0081684							0.0595533	0.173673	0.435022	0.148709	0.25102	0.46143	0.340897	0.03443	0.43443	-0.0146138	-0.0270651		0.33689	0	0	0	0	-1.20553	0	0.4281			0.0231471	-0.135003	0.75	0.554924	0.5	0.363636	0.666667	0.333333	-0.0885587	12.745	0	1
Banque Zitouna	Islamic banks	Private	TUNISIA	2009	2009Banque Zitouna	51												0.247134											0	0	0	0	-0.168121	0				0.0304345	-0.0352481	0.5	0.878788	0.5	0.681818	0.833333	0.333333	0.875342		0	1
Barwa Bank	Islamic banks	Private	Qatar	2009	2009Barwa Bank	225	0.0443692	0.240948	0.0014372	0.4986						0.769982	0.467384	0.0608003	0.92581	0.510294	0.500805	0.494364	0.01945	0.71981	0.0144652	0.0600346			0	0	0	0	0.724268	0				0.119566	0.0486328	0.5	0.852273	0.5	0.818182	0.833333	0.416667	0.875342	7.67643	0	1
Boubyan Bank KSCP	Islamic banks	Public	KUWAIT	2009	2009Boubyan Bank KSCP	215	0.897284	0.597637	-0.0538972	0.1384	0.104517	0.186436	0.0529691	0.117108	0.597606	0.101747	0.273321		0.621101	0.252792	-0.548673	0.619469	0.04353	0.9469	0.0374171	0.059297	0.590507	2.71098	9	9	10	8	0.186603	1	0.4			-0.070761	-0.046096	0.666667	0.731061	0.5	0.863636	0.833333	0.5	0.875346	6.87192	0	1
Cham Islamic Bank SA	Islamic banks	Private	SYRIAN ARAB REPUBLIC	2009	2009Cham Islamic Bank SA	26	0.815271	0.380747	-0.0332415	0.6						0.197096	0.449388	0.182405			-0.100133	0.0265252	0.0246	0.155968	-0.0749537	-0.196645		3.26856	13	5	11	8	-0.910637	0	0.32		0.32		-0.029209	0.25	0.693182	0.375	0.363636	0.833333	0.333333	0.875339	9.31231	0	1
Cihan Bank for Islamic Investme	Islamic banks	Private	Iraq	2009	2009Cihan Bank for Islamic Investme	25												0.0893897											0	0	0	0	-1.40223	0				0.033793	-0.0687362	0.333333	0.524621	0.375	0.590909	0.25	0.25	-2.49834		0	1
Dubai Islamic Bank PJSC	Islamic banks	Public	UNITED ARAB EMIRATES	2009	2009Dubai Islamic Bank PJSC	284	0.778663	0.592199	0.01438	0.121	-0.00533704	-0.0376774	0.0375589	0.0598961	0.592199	0.119231	0.125189	0.0496153	0.0220749	0.348045	0.369806	0.285425	0.03247	0.40435	0.760222	0.0123551	0.504938	2.52156	0	0	0	0	0.472635	0		0.305		-0.0524292		0.625	0.867424	0.75	0.909091	0.666667	0.416667	-0.0885617	11.3422	0	1
Eghtesad Novin Bank PJSC-EN Ban	Islamic banks	Public	Iran	2009	2009Eghtesad Novin Bank PJSC-EN Ban	224	0.910147	0.723444	0.0153334							0.0486189	0.20735		0.0917604	0.0186778	0.438365	0.270628	0.03557	0.29418	-0.0854074	-0.114739	0.217382		0	0	0	0	-1.20553	0				0.0231471	-0.135003	0.75	0.554924	0.5	0.363636	0.666667	0.333333	-0.0885587	11.5135	0	1
Emirates Islamic Bank PJSC	Islamic banks	Public	UNITED ARAB EMIRATES	2009	2009Emirates Islamic Bank PJSC	232	0.815576	0.66058	0.0051523	0.1237						0.128159	0.0774983		0.0585437	0.400112	0.272485	0.217743	0.04534	0.29016	0.0428872	0.062894		2.64378	0	0	0	0	0.472635	0				-0.0524292		0.625	0.867424	0.75	0.909091	0.666667	0.416667	-0.0885617	10.1381	0	1
Faisal Islamic Bank of Egypt	Islamic banks	Public	EGYPT	2009	2009Faisal Islamic Bank of Egypt	190	0.923707	0.644815	0.004474	0.1331						0.0603299	0.109411	0.676397	0.0040532	0.325683	0.456804	0.290259	0.02531	0.84055	-0.0166565	-0.023347	0.492261	2.53713	0	0	0	0	-0.47698	0	0.1535			0.0467384	0.117635	0.416667	0.753788	0.5	0.5	0.583333	0.333333	-0.570522	10.2281	0	1
First energy bank	Islamic banks	Private	BAHRAIN	2009	2009First energy bank	62	0.13899	0.112246	0.0115082							0.058856	0.565929	0.0619253	0.662043	0.0241011	0.0167089	0.776371	0.047	0.70042	0.0405219	0.361011			12	8	10	8	0.158312	0				0.0253977	-0.0279551	0.625	0.778409	0.5	0.954545	0.833333	0.333333	0.875344	7.11794	0	1
GFH Financial Group B.S.C.	Islamic banks	Public	BAHRAIN	2009	2009GFH Financial Group B.S.C.	122	0.675577	0.0177191	-0.443524	0.1291						0.358395	0.283261		0.588103	0.0790632	0.951327	0.535398	0.01043		-0.0132741	-0.237473		2.09908	12	8	10	8	0.158312	0				0.0253977	-0.0279551	0.625	0.778409	0.5	0.954545	0.833333	0.333333	0.875344	7.40385	0	1
Ibdar Bank BSC	Islamic banks	Private	BAHRAIN	2009	2009Ibdar Bank BSC	2		0.156198	-0.148972	0.56						0.44875	0.0350195	0.118576		0.0487241	0.313725	0.411765	0.01696	0.133333	0.0166759	0.103448		3.40611	12	8	10	8	0.158312	0				0.0253977	-0.0279551	0.625	0.778409	0.5	0.954545	0.833333	0.333333	0.875344	5.1924	0	1
International Islamic Trade Fin	Islamic banks	Private	SAUDI ARABIA	2009	2009International Islamic Trade Fin	50												0.427575											13	5	12	8	-0.369236	0				0.0182918	-0.0506663	0.5	0.765152	0.5	0.909091	0.833333	0.333333	0.875343		0	1
Islamic Corporation for the Dev	Islamic banks	Private	Lebanon	2009	2009Islamic Corporation for the Dev	99		0.147939	0.030687							0.0365861	0.213435			0.0216158	0.0191858	0.01						0.0214129	10	8	11	6	-0.658608	0	0.5		0.5	0.10304	-0.0118765	0.583333	0.640152	0.5	0.681818	0.666667	0.166667	-0.0885638	6.48463	0	1
Islamic Development Bank	Islamic banks	Private	SAUDI ARABIA	2009	2009Islamic Development Bank	253	0.0362399	0.605447	0.0142046		0.199668	0.206514			0.605447	0.0203412	0.186583	0.0781631	0.778048	0.26668	0.164801	0.0998134	0.04142	0.55473	0.0257686	0.0414758		0.701386	13	5	12	8	-0.369236	0				0.0182918	-0.0506663	0.5	0.765152	0.5	0.909091	0.833333	0.333333	0.875343	9.0809	0	1
Islamic International Arab Bank	Islamic banks	Private	Jordan	2009	2009Islamic International Arab Bank	117	0.380573	0.776038	0.0024981	0.2108						0.127383	0.106264		0.57435	0.0270204	0.0282581	0.987097	0.024	0.67742	0.019216	0.024564		3.68678	9	7	11	5	-0.0365862	0	1			0.0547658	0.0067818	0.666667	0.801136	0.5	0.818182	0.666667	0.5	-0.0885635	6.94775	0	1
Jordan Dubai Islamic Bank	Islamic banks	Public	JORDAN	2009	2009Jordan Dubai Islamic Bank	63												0.473723									0.546216		9	7	11	5	-0.0365862	0	0.52			0.0547658	0.0067818	0.666667	0.801136	0.5	0.818182	0.666667	0.5	-0.0885635		0	1
Jordan Islamic Bank	Islamic banks	Public	JORDAN	2009	2009Jordan Islamic Bank	178	0.883468	0.490907	0.01278	0.1333						0.0884479	0.343777	0.144763	0.0026961	0.177899	0.472401	0.409499	0.035	0.39923	0.206129	0.410959	0.115959	3.3972	9	7	11	5	-0.0365862	0	0.665	0.034	0.665	0.0547658	0.0067818	0.666667	0.801136	0.5	0.818182	0.666667	0.5	-0.0885635	7.6885	0	1
Karafarin Bank	Islamic banks	Public	Iran	2009	2009Karafarin Bank	154	0.877694	0.624547	0.0328329		0.0509831	0.0171213	0.0374334	0.190621	0.60123	0.110911	0.0962913	0.0801001	0.182533	0.115558	0.27712	0.234346	0.06418	0.19473	-0.0485209	-0.0751789	0.0106107	-0.477121	0	0	0	0	-1.20553	0				0.0231471	-0.135003	0.75	0.554924	0.5	0.363636	0.666667	0.333333	-0.0885587	10.4767	0	1
Khaleeji Commercial Bank	Islamic banks	Public	BAHRAIN	2009	2009Khaleeji Commercial Bank	100	0.718776	0.405581	0.0065456	0.3257						0.364735	0.300183	0.0982255	0.298841	0.531044	0.0505501	0.0222703	0.05227	0.45398	0.0240496	0.0562922	0.454242	2.6752	12	8	10	8	0.158312	0	0.3699		0.14	0.0253977	-0.0279551	0.625	0.778409	0.5	0.954545	0.833333	0.333333	0.875344	6.16037	0	1
Kurdistan International Bank fo	Islamic banks	Public	Iraq	2009	2009Kurdistan International Bank fo	49	0.714709	0.0008899	0.0438553							0.281295	0.89586	0.144833		0.981674	0.0123554	0.783353	0.10197	0.31177	0.0146304	0.644		-0.287639	0	0	0	0	-1.40223	0	0.1			0.033793	-0.0687362	0.333333	0.524621	0.375	0.590909	0.25	0.25	-2.49834	12.7798	0	1
Kuwait Finance House	Islamic banks	Public	KUWAIT	2009	2009Kuwait Finance House	296	0.755046	0.564934	0.0063592	0.1508	0.0303183	0.0375036	0.0593052	0.0946925	0.564931	0.157914	0.150788	0.116468	0.148176	0.307598	0.756112	0.478537	0.03184	0.45987	0.464984	0.774268		3.06994	9	9	10	8	0.186603	0			0.93	-0.070761	-0.046096	0.666667	0.731061	0.5	0.863636	0.833333	0.5	0.875346	9.33174	0	1
Kuwait International Bank	Islamic banks	Public	KUWAIT	2009	2009Kuwait International Bank	184												0.0285027									0.555918		9	9	10	8	0.186603	0			0.0999	-0.070761	-0.046096	0.666667	0.731061	0.5	0.863636	0.833333	0.5	0.875346		0	1
Masraf Al Rayan (Q.S.C.)	Islamic banks	Public	Qatar	2009	2009Masraf Al Rayan (Q.S.C.)	254	0.73915	0.735804	0.0365075	0.2407	0.438588	0.33268	0.000477983	0.000632323	0.735807	0.328257	0.191064			0.0651673	0.428571	0.286097	0.05779	0.13119	0.0464106	0.0630444	0.331248	2.33399	0	0	0	0	0.724268	0		0.1191		0.119566	0.0486328	0.5	0.852273	0.5	0.818182	0.833333	0.416667	0.875342	10.0909	0	1
Noor Bank	Islamic banks	Private	UNITED ARAB EMIRATES	2009	2009Noor Bank	217	0.834929	0.732136	-0.0658909	0.1664						0.171234	0.134059		0.240043	0.0510697	0.0140538	0.01						2.35507	0	0	0	0	0.472635	0				-0.0524292		0.625	0.867424	0.75	0.909091	0.666667	0.416667	-0.0885617	9.73277	0	1
Palestine Islamic Bank	Islamic banks	Private	PALESTINIAN TERRITORIES	2009	2009Palestine Islamic Bank	33	0.847424	0.297825	0.0012392	0.4411						0.138419	0.655471	0.344941	0.362824	0.0866335	0.415653	0.327437	0.06159	0.107251	0.0207559	0.0678769			0	0	0	0	0	0						0	0	0	0	0	0	0	12.6087	0	1
Parsian Bank	Islamic banks	Public	Iran	2009	2009Parsian Bank	246																					0.010092		0	0	0	0	-1.20553	0				0.0231471	-0.135003	0.75	0.554924	0.5	0.363636	0.666667	0.333333	-0.0885587		0	1
Qatar International Islamic Ban	Islamic banks	Public	Qatar	2009	2009Qatar International Islamic Ban	219	0.69938	0.612442	0.0308928	0.1975	0.288767	0.228107	0.00802206	0.0185633	0.612439	0.297949	0.245027	0.0381298	0.0019092	0.129776	0.151092	0.134061	0.03811	0.23173	0.0189236	0.0306506	0.360634		0	0	0	0	0.724268	0				0.119566	0.0486328	0.5	0.852273	0.5	0.818182	0.833333	0.416667	0.875342	9.71419	0	1
Qatar Islamic Bank SAQ	Islamic banks	Public	Qatar	2009	2009Qatar Islamic Bank SAQ	281	0.73975	0.57708	0.0329669	0.1733						0.305873	0.234662	0.129184	0.299153	0.194429	0.192229	0.189022	0.04579	0.25622	0.0262778	0.0450111	0.438273	2.82465	0	0	0	0	0.724268	0				0.119566	0.0486328	0.5	0.852273	0.5	0.818182	0.833333	0.416667	0.875342	10.5783	0	1
Sharjah Islamic Bank	Islamic banks	Public	UNITED ARAB EMIRATES	2009	2009Sharjah Islamic Bank	199	0.657548	0.627356	0.0162822	0.3415						0.364153	0.199255		0.0612814	0.166218	0.271643	0.172456	0.03155	0.49145	0.709255	0.011164	0.326609	2.72542	0	0	0	0	0.472635	0			0.2	-0.0524292		0.625	0.867424	0.75	0.909091	0.666667	0.416667	-0.0885617	9.67875	0	1
Sina Bank	Islamic banks	Private	Iran	2009	2009Sina Bank	177												0.0410442											0	0	0	0	-1.20553	0				0.0231471	-0.135003	0.75	0.554924	0.5	0.363636	0.666667	0.333333	-0.0885587		0	1
Syria International Islamic Ban	Islamic banks	Public	SYRIAN ARAB REPUBLIC	2009	2009Syria International Islamic Ban	81	0.23261	0.0004449	0.0042009							0.0886742	0.701045		0.591995	0.0140823	-0.969919	0.298451	0.05634	0.4523	0.0225309	0.506			13	5	11	8	-0.910637	0			0.3		-0.029209	0.25	0.693182	0.375	0.363636	0.833333	0.333333	0.875339	11.0605	0	1
Tamweel PJSC	Islamic banks	Private	UNITED ARAB EMIRATES	2009	2009Tamweel PJSC	83	0.543966	0.896918	-0.004686							0.237024	0.0436697	0.187686	0.765482	0.0542083	0.168339	0.138244	0.02378	0.40658	-0.0147285	-0.0160822		1.69766	0	0	0	0	0.472635	0	0.199		0.55	-0.0524292		0.625	0.867424	0.75	0.909091	0.666667	0.416667	-0.0885617	9.36139	0	1
Warba Bank	Islamic banks	Public	KUWAIT	2009	2009Warba Bank	118												0.0602964											9	9	10	8	0.186603	0				-0.070761	-0.046096	0.666667	0.731061	0.5	0.863636	0.833333	0.5	0.875346		0	1
Abu Dhabi Commercial Bank	Commercial banks	Public	UNITED ARAB EMIRATES	2010	2010Abu Dhabi Commercial Bank	299	0.628476	0.688681	0.002191	0.1197	0.112591	0.0679246	0.0487838	0.110625	0.68868	0.123337	0.136226	0.0636989	0.0544086	0.135583	0.338143	0.245151	0.02396	0.30904	-0.0015706	-0.0021694	0.587206	3.24957	0	0	0	0	0.389284	0		0.6483		0.0163545		0.625	0.867424	0.75	0.909091	0.666667	0.583333	-0.088561	12.0911	1	0
Ahli Bank QSC	Commercial banks	Public	Qatar	2010	2010Ahli Bank QSC	207	0.854701	0.631142	0.0229493	0.117						0.129819	0.156932	0.175212	0.169349	0.228247	0.173426	0.170519	0.03354	0.26893	0.51654	0.79632	0.297484	2.91877	0	0	0	0	0.640635	0	0.091			0.195923	0.0242526	0.5	0.852273	0.5	0.818182	0.833333	0.416667	0.875342	9.79622	1	0
Ahli Bank SAOG	Commercial banks	Public	OMAN	2010	2010Ahli Bank SAOG	172	0.800397	0.814796	0.0175025	0.1294						0.145131	0.110104	0.0759182	0.0195409	0.0818306	0.256809	0.245136	0.03183	0.35409	0.484111	0.590999	0.20538	3.28215	12	7	11	5	0.205712	0	0.2374		0.2374	0.0480285	-0.032034	0.5	0.844697	0.5	0.954545	0.833333	0.416667	0.875342	6.69159	1	0
Ahli United Bank (Egypt) SAE	Commercial banks	Private	EGYPT	2010	2010Ahli United Bank (Egypt) SAE	149	0.87604	0.541439	0.016337	0.1267						0.112688	0.252696		0.074345	0.476053	0.291224	0.281129	0.03435	0.42195	-0.554185	-0.975038		0.360522	0	0	0	0	-0.573745	0	0.851		0.851	0.0514511	0.112652	0.333333	0.719697	0.5	0.5	0.583333	0.333333	-0.570522	9.21541	1	0
Ahli United Bank BSC	Commercial banks	Public	BAHRAIN	2010	2010Ahli United Bank BSC	280	0.810587	0.547206	0.0110441	0.101						0.116101	0.198511		0.23152	0.36674	0.315622	0.236253	0.02247	0.33576	0.529528	0.939619	0.0112542	4.07662	12	8	10	8	0.0550303	1	0.1878		0.1878	0.0433441	-0.0196188	0.625	0.778409	0.5	0.954545	0.833333	0.416667	0.875345	10.1833	1	0
Al Ahli Bank of Kuwait (KSC)	Commercial banks	Public	KUWAIT	2010	2010Al Ahli Bank of Kuwait (KSC)	231	0.820386	0.68014	0.0180394	0.237	0.0148143	-0.00288602	0.0508841	0.0437168	0.674674	0.188914	0.106609		0.164214	0.269396	0.273585	0.267925	0.02698	0.31132	0.0115629	0.016142	0.227028	2.77606	9	9	10	8	0.191682	1		0.1965		-0.0236706	-0.044964	0.666667	0.742424	0.5	0.863636	0.833333	0.5	0.875346	7.98925	1	0
Al Khalij Commercial Bank	Commercial banks	Public	Qatar	2010	2010Al Khalij Commercial Bank	234	0.693683	0.38729	0.022773	0.255	0.0692167	-0.159198	0.0217798	0.0135192	0.387292	0.389735	0.176372		0.221803	0.954855	0.272392	0.271603	0.03377	0.51716	0.0124459	0.0314358	0.223518	3.19625	0	0	0	0	0.640635	1		0.2725		0.195923	0.0242526	0.5	0.852273	0.5	0.818182	0.833333	0.416667	0.875342	9.83826	1	0
Al khaliji France SA	Commercial banks	Private	UNITED ARAB EMIRATES	2010	2010Al khaliji France SA	61												0.997753											0	0	0	0	0.389284	0				0.0163545		0.625	0.867424	0.75	0.909091	0.666667	0.583333	-0.088561		1	0
Alubaf Arab International Bank	Commercial banks	Private	BAHRAIN	2010	2010Alubaf Arab International Bank	79	0.786396	0.146233	0.0142712	0.4269						0.262844	0.841164	0.109787	0.994461		0.581197	0.542735	0.01232	0.23504	0.824761	0.0552109		2.43529	12	8	10	8	0.0550303	0	0.9938		0.9938	0.0433441	-0.0196188	0.625	0.778409	0.5	0.954545	0.833333	0.416667	0.875345	6.98388	1	0
Amen Bank	Commercial banks	Public	TUNISIA	2010	2010Amen Bank	150	0.786538	0.772091	0.0148835							0.095108	0.108051	0.118179	0.0815582	0.153084	0.501999	0.434609	0.02192	0.33181	-0.0138857	-0.0179845		0.154817	0	0	0	0	-0.248185	0				0.0351061	-0.0441627	0.5	0.856061	0.5	0.681818	0.833333	0.5	0.875343	8.4786	1	0
Arab African International Bank	Commercial banks	Private	EGYPT	2010	2010Arab African International Bank	230	0.850883	0.490998	0.016909	0.0986						0.0894223	0.286345	0.0748754	0.141987	0.413587	0.323597	0.323597	0.02333	0.35165	-0.011524	-0.0226604		2.72281	0	0	0	0	-0.573745	1	0.4937		0.4937	0.0514511	0.112652	0.333333	0.719697	0.5	0.5	0.583333	0.333333	-0.570522	9.04624	1	0
Arab Bank for Investment & Fore	Commercial banks	Private	UNITED ARAB EMIRATES	2010	2010Arab Bank for Investment & Fore	158	0.725269	0.500167	0.0288207	0.2672						0.308609	0.327169	0.0741574	0.32121	0.0150224	0.429528	0.397869	0.03876	0.23135	0.0208915	0.0396546		3.54405	0	0	0	0	0.389284	0				0.0163545		0.625	0.867424	0.75	0.909091	0.666667	0.583333	-0.088561	9.50534	1	0
Arab Bank Group (Combined)	Commercial banks	Private	JORDAN	2010	2010Arab Bank Group (Combined)	290	0.786236	0.471624	0.0059829	0.155	-0.0983936	-0.0308273			0.471624	0.208499	0.263096	0.0925967	0.139093	0.463787	0.452304	0.274825	0.02309	0.43857	0.674731	0.0136316		3.68321	9	7	11	5	-0.0913177	0				0.0233683	-0.0501394	0.666667	0.757576	0.5	0.818182	0.666667	0.5	-0.088563	10.7202	1	0
Arab Bank Plc	Commercial banks	Public	JORDAN	2010	2010Arab Bank Plc	282	0.801629	0.431473	0.0062223	0.144	-0.104159	-0.0197518	0.0471733	0.0775875	0.471625	0.193858	0.301401	0.160664	0.135534	0.48881	0.414848	0.303361	0.02685	0.44031	0.768888	0.0169665	0.135187	3.75098	9	7	11	5	-0.0913177	1	0.0717		0.0717	0.0233683	-0.0501394	0.666667	0.757576	0.5	0.818182	0.666667	0.5	-0.088563	10.057	1	0
Arab Bank Syria SA	Commercial banks	Public	SYRIAN ARAB REPUBLIC	2010	2010Arab Bank Syria SA	24	0.861579	0.56153	0.0097552	0.1559						0.0968106	0.284421		0.0049411	0.0220681	0.362132	0.26878	0.037	0.52804	-0.0371558	-0.0655106		3.25521	13	5	11	8	-0.95501	0	0.49		0.49		-0.0439741	0.25	0.693182	0.375	0.409091	0.833333	0.333333	0.875339	10.6257	1	0
Arab Banking Corporation - Alge	Commercial banks	Private	AlGERIA	2010	2010Arab Banking Corporation - Alge	19	0.583793	0.409025	0.0250932							0.423108	0.471229		0.169656	0.0801172	0.452711	0.442558	0.03775	0.41741	0.0288698	0.0667772		-0.196041	11	7	10	6	-0.87368	0	0.88		0.88	0.0363415	-0.0391304	0.541667	0.702652	0.5	0.590909	0.5	0.333333	-1.05247	10.6453	1	0
Arab Banking Corporation - Egyp	Commercial banks	Private	EGYPT	2010	2010Arab Banking Corporation - Egyp	73	0.758252	0.302543	0.0060201							0.209081	0.578426		0.0223873	0.483065	0.289965	0.263238	0.03336	0.72365	-0.3952	-0.0116525		2.94328	0	0	0	0	-0.573745	0	0.98		0.98	0.0514511	0.112652	0.333333	0.719697	0.5	0.5	0.583333	0.333333	-0.570522	8.49364	1	0
Arab Banking Corporation (Jorda	Commercial banks	Public	JORDAN	2010	2010Arab Banking Corporation (Jorda	80	0.805396	0.447905	0.0149254	0.2835						0.180617	0.211251		0.357805	0.596308	0.456647	0.268786	0.0448	0.45087	0.0183697	0.0393846	0.0907662	3.49142	9	7	11	5	-0.0913177	0	0.87		0.87	0.0233683	-0.0501394	0.666667	0.757576	0.5	0.818182	0.666667	0.5	-0.088563	6.5465	1	0
Arab Banking Corporation BSC-Ba	Commercial banks	Public	BAHRAIN	2010	2010Arab Banking Corporation BSC-Ba	265	0.754955	0.433588	0.0070806	0.1838	0.0824186	0.110976	0.044535	0.034891	0.433588	0.159208	0.253442	0.390176	0.298049	0.648973	0.452017	0.388039	0.01701	0.4993	-0.341576	-0.752705	0.994218	3.01948	12	8	10	8	0.0550303	0	0.5937		0.5937	0.0433441	-0.0196188	0.625	0.778409	0.5	0.954545	0.833333	0.416667	0.875345	10.2437	1	0
Arab International Bank	Commercial banks	Private	EGYPT	2010	2010Arab International Bank	138	0.810203	0.363031	0.005698							0.210734	0.413178	0.134283	0.223351	0.546354	0.677273	0.452273	0.865	0.54318	0.555314	0.0139639		3.31545	0	0	0	0	-0.573745	1	0.3584		0.3584	0.0514511	0.112652	0.333333	0.719697	0.5	0.5	0.583333	0.333333	-0.570522	8.32889	1	0
Arab Investment Bank-Federal Ar	Commercial banks	Private	EGYPT	2010	2010Arab Investment Bank-Federal Ar	92	0.817235	0.49309	0.0535156	0.2194						0.197765	0.282155	0.104618	0.011202	0.382179	0.677333	0.677333	0.04149	0.38075	-0.552305	-0.882602		3.85175	0	0	0	0	-0.573745	0	0.1568			0.0514511	0.112652	0.333333	0.719697	0.5	0.5	0.583333	0.333333	-0.570522	8.28531	1	0
Arab National Bank Public Joint	Commercial banks	Public	SAUDI ARABIA	2010	2010Arab National Bank Public Joint	288	0.829885	0.570543	0.016439	0.151	0.052018	0.00188938	0.0320844	0.047403	0.570544	0.15299	0.126383	0.215051	0.125622	0.490209	0.327319	0.302014	0.03048	0.35964	0.024946	0.0423203	0.20067	3.41553	13	5	12	8	-0.277489	0	0.4		0.4	0.0476188	-0.0534314	0.5	0.753788	0.5	0.909091	0.833333	0.416667	0.875343	11.6616	1	0
Arab Tunisian Bank	Commercial banks	Public	Tunisia	2010	2010Arab Tunisian Bank	121	0.890111	0.555684	0.0141029							0.115423	0.393846	0.134953	0.199019	0.426506	0.804289	0.703083	0.01061	0.4819	-0.0133139	-0.0225686		0.173261	0	0	0	0	-0.248185	0	0.6424		0.6424	0.0351061	-0.0441627	0.5	0.856061	0.5	0.681818	0.833333	0.5	0.875343	8.30793	1	0
Attijari Bank	Commercial banks	Public	TUNISIA	2010	2010Attijari Bank	133	0.856596	0.678811	0.013075							0.0953219	0.228182	0.0768106	0.0678939	0.11508	0.55291	0.512698	0.02925	0.53122	-0.185373	-0.23016	0.166917		0	0	0	0	-0.248185	0				0.0351061	-0.0441627	0.5	0.856061	0.5	0.681818	0.833333	0.5	0.875343	8.30546	1	0
Attijariwafa Bank	Commercial banks	Public	MOROCCO	2010	2010Attijariwafa Bank	285	0.732483	0.652904	0.0154714	0.0782						0.100583	0.176301	0.119434	0.0691466	0.264582	0.414445	0.393261	0.03365	0.4379	0.0121368	0.0178629	0.17021	2.76359	13	5	12	7	-0.273888	0	0.1347	0.0596	0.2027	0.0381572	-0.0098736	0.708333	0.698864	0.5	0.727273	0.833333	0.5	0.875348	12.6335	1	0
Bahrain Commercial Facilities C	Commercial banks	Public	BAHRAIN	2010	2010Bahrain Commercial Facilities C	46	0.415105	0.785349	0.0488359							0.703095	0.0249858	0.0288042	0.0383037	0.0210822	0.751351	0.394595	0.07756	0.48108	0.0289608	0.0358398	0.157728	-0.184022	12	8	10	8	0.0550303	0		0.1657		0.0433441	-0.0196188	0.625	0.778409	0.5	0.954545	0.833333	0.416667	0.875345	5.17105	1	0
Bank al Etihad	Commercial banks	Public	JORDAN	2010	2010Bank al Etihad	135	0.821294	0.462388	0.0138366	0.1803						0.18034	0.26205		0.278257	0.412941	0.299658	0.261986	0.03387	0.32534	0.792517	0.016378	0.184488	3.21517	9	7	11	5	-0.0913177	0				0.0233683	-0.0501394	0.666667	0.757576	0.5	0.818182	0.666667	0.5	-0.088563	7.33915	1	0
Bank Audi Private Bank	Commercial banks	Private	lebanon	2010	2010Bank Audi Private Bank	77	0.945885	0.148825	0.0113854							0.0512328	0.814913		0.0034401	0.187982	0.487796	0.438949	0.01347	0.34455	-0.0193484	-0.130007		0.326093	10	8	11	6	-0.627336	0	1			0.0796043	-0.0398984	0.583333	0.640152	0.5	0.681818	0.666667	0.333333	-0.0885631	8.21238	1	0
Bank Audi SAE	Commercial banks	Private	EGYPT	2010	2010Bank Audi SAE	169	0.879562	0.45357	0.0111382	0.1501						0.0978462	0.482691		0.0053391	0.336536	0.320972	0.289073	0.02815	0.51306	-0.0199793	-0.0432864		1.44748	0	0	0	0	-0.573745	0	1		1	0.0514511	0.112652	0.333333	0.719697	0.5	0.5	0.583333	0.333333	-0.570522	9.65995	1	0
Bank Audi SAL	Commercial banks	Public	lebanon	2010	2010Bank Audi SAL	286	0.890258	0.297948	0.0122785	0.1108	0.0831378	0.266989	0.018462	0.0335493	0.29236	0.0921434	0.218162	0.365726	0.0270913	0.0121357	0.51243	0.476237	0.0204	0.47423	-0.0138194	-0.0455413	0.101951	4.00872	10	8	11	6	-0.627336	0				0.0796043	-0.0398984	0.583333	0.640152	0.5	0.681818	0.666667	0.333333	-0.0885631	10.6747	1	0
Bank Dhofar SAOG	Commercial banks	Public	OMAN	2010	2010Bank Dhofar SAOG	210	0.802379	0.758096	0.0200084	0.1243						0.157532	0.138737	0.112204	0.0642504	0.0899955	0.287115	0.182073	0.0402	0.41036	0.0202488	0.0252737	0.307125	3.63623	12	7	11	5	0.205712	1	0.27	0.1		0.0480285	-0.032034	0.5	0.844697	0.5	0.954545	0.833333	0.416667	0.875342	7.41716	1	0
Bank Hapoalim BM	Commercial banks	Public	ISRAEL	2010	2010Bank Hapoalim BM	305	0.749573	0.702103	0.0068874	0.0907	0.103313	0.10755	0.0480275	0.0470782	0.702693	0.0703788	0.164447	0.0525094	0.0256486	0.162497	0.447687	0.430534	0.02794	0.64499	0.0162555	0.0220199	0.187579	3.3886	10	5	12	8	0.587062	0		0.0051		0.0551702	-0.0269296	0.708333	0.492424	1	0.818182	0.833333	0.583333	0.875358	12.6788	1	0
Bank Leumi Le Israel BM	Commercial banks	Public	ISRAEL	2010	2010Bank Leumi Le Israel BM	304	0.773809	0.68367	0.0073651	0.0857	0.0853221	0.156818	0.0437873	0.0380891	0.683354	0.07885	0.120791	0.162266	0.013196	0.251221	0.523649	0.488912	0.02068	0.68347	0.0206113	0.0294422	0.263941	3.50129	10	5	12	8	0.587062	1		0.003		0.0551702	-0.0269296	0.708333	0.492424	1	0.818182	0.833333	0.583333	0.875358	12.7013	1	0
Bank Muscat SAOG	Commercial banks	Public	OMAN	2010	2010Bank Muscat SAOG	274	0.759088	0.684982	0.0173643	0.1181	-0.00123182	0.034175	0.0377766	0.0422253	0.684984	0.157556	0.218147	0.064565	0.205899	0.0767488	0.264136	0.305259	0.03772	0.40728	0.0171421	0.023914	0.28302	3.51515	12	7	11	5	0.205712	0	0.2484		0.15	0.0480285	-0.032034	0.5	0.844697	0.5	0.954545	0.833333	0.416667	0.875342	8.67438	1	0
Bank of Alexandria	Commercial banks	Private	EGYPT	2010	2010Bank of Alexandria	185	0.833281	0.48594	0.0176391	0.1261	0.0927986	0.0781326	0.0986645	0.0927461	0.485942	0.109675	0.404029	0.206609	0.109617	0.418764	0.259698	0.257859	0.04252	0.47325	0.101025	0.187384		2.64053	0	0	0	0	-0.573745	0	0.7025		0.7025	0.0514511	0.112652	0.333333	0.719697	0.5	0.5	0.583333	0.333333	-0.570522	10.5246	1	0
Bank of Baghdad	Commercial banks	Public	Iraq	2010	2010Bank of Baghdad	74	0.83729	0.188106	0.016868							0.141032	0.595009	0.0930264		0.716549	0.271657	0.241394	0.09685	0.50869	0.0212037	0.112722		2.91871	0	0	0	0	-1.38265	0	0.5179		0.5179	0.0640256	-0.0287775	0.375	0.535985	0.375	0.636364	0.25	0.25	-2.49834	13.7758	1	0
Bank of Beirut S.A.L.	Commercial banks	Public	LEBANON	2010	2010Bank of Beirut S.A.L.	237	0.816302	0.291141	0.0126093							0.128318	0.283773	0.136731	0.0818782	0.0134025	0.386726	0.3457	0.02429	0.46317	-0.0121398	-0.0412618	0.0194044	4.04564	10	8	11	6	-0.627336	0				0.0796043	-0.0398984	0.583333	0.640152	0.5	0.681818	0.666667	0.333333	-0.0885631	9.39664	1	0
Bank of Jordan Plc	Commercial banks	Public	Jordan	2010	2010Bank of Jordan Plc	132	0.8576	0.488142	0.0163019	0.1271						0.136041	0.255396		0.0617635	0.308549	0.287139	0.224327	0.04711	0.46261	0.0239703	0.0465437	0.258427	2.91476	9	7	11	5	-0.0913177	0	0.0351			0.0233683	-0.0501394	0.666667	0.757576	0.5	0.818182	0.666667	0.5	-0.088563	7.58533	1	0
Bank of Palestine Plc	Commercial banks	Public	PALESTINIAN TERRITORIES	2010	2010Bank of Palestine Plc	125	0.849968	0.352816	0.0194822							0.118674	0.372298		0.0817088	0.494118	0.503169	0.408112	0.04422	0.50951	0.0279612	0.07819	0.162763	3.31927	0	0	0	0	0	0						0	0	0	0	0	0	0	7.34278	1	0
Bank of Sharjah	Commercial banks	Private	UNITED ARAB EMIRATES	2010	2010Bank of Sharjah	193	0.717893	0.587204	0.01959	0.2316						0.270909	0.208588	0.0569034	0.0286461	0.153164	0.150617	0.16427	0.03379	0.2809	0.183823	0.299177		3.05322	0	0	0	0	0.389284	1				0.0163545		0.625	0.867424	0.75	0.909091	0.666667	0.583333	-0.088561	9.93391	1	0
Bank of Syria and Overseas SA	Commercial banks	Public	SYRIAN ARAB REPUBLIC	2010	2010Bank of Syria and Overseas SA	87	0.926095	0.329421	0.0077327	0.1019						0.0587916	0.404523	0.0510565	0.0046923	0.432969	0.288915	0.267505	0.02309	0.50781	-0.276859	-0.836479	0.0522407	2.87978	13	5	11	8	-0.95501	0	0.49		0.49		-0.0439741	0.25	0.693182	0.375	0.409091	0.833333	0.333333	0.875339	11.4311	1	0
Bank Otsar Hahayal Ltd	Commercial banks	Private	Israel	2010	2010Bank Otsar Hahayal Ltd	161	0.819156	0.667567	0.0021837							0.061378	0.188593		0.0621779	0.194229	0.369444	0.368092	0.03205	0.86666	0.0133074	0.0198867		3.53108	10	5	12	8	0.587062	0				0.0551702	-0.0269296	0.708333	0.492424	1	0.818182	0.833333	0.583333	0.875358	9.62324	1	0
Bank Sohar SAOG	Commercial banks	Public	OMAN	2010	2010Bank Sohar SAOG	182	0.84014	0.712935	0.0081042	0.1029						0.108801	0.182902	0.0814499	0.0551352	0.117126	0.130312	0.130312	0.03073	0.55807	0.230415	0.317148	0.178819	3.10443	12	7	11	5	0.205712	1				0.0480285	-0.032034	0.5	0.844697	0.5	0.954545	0.833333	0.416667	0.875342	7.13776	1	0
Bankmed, sal	Commercial banks	Private	Lebanon	2010	2010Bankmed, sal	233	0.851233	0.314806	0.00944	0.0956						0.109495	0.216668	0.113405	0.146465	0.0120319	0.448687	0.362375	0.02479	0.5799	-0.0206652	-0.0630034		3.89485	10	8	11	6	-0.627336	0				0.0796043	-0.0398984	0.583333	0.640152	0.5	0.681818	0.666667	0.333333	-0.0885631	9.73292	1	0
Banque BEMO Sal	Commercial banks	Public	lebanon	2010	2010Banque BEMO Sal	90	0.865564	0.391636	0.0069015	0.0848						0.05999	0.3289	0.0610788	0.0332695	0.589724	0.643993	0.427811	0.01408	0.66601	-0.019085	-0.0486287	0.205817	3.59529	10	8	11	6	-0.627336	0	0.6071		0.1551	0.0796043	-0.0398984	0.583333	0.640152	0.5	0.681818	0.666667	0.333333	-0.0885631	7.50876	1	0
Banque Bemo Saudi Fransi SA	Commercial banks	Public	SYRIAN ARAB REPUBLIC	2010	2010Banque Bemo Saudi Fransi SA	107	0.912452	0.321139	0.005819	0.1202						0.0462568	0.548403	0.323053	0.0110195	0.0512779	0.362601	0.278027	0.02985	0.57185	0.809505	0.0246684	0.01	2.78101	13	5	11	8	-0.95501	0	0.27		0.27		-0.0439741	0.25	0.693182	0.375	0.409091	0.833333	0.333333	0.875339	11.6506	1	0
Banque Centrale Populaire SA	Commercial banks	Public	MOROCCO	2010	2010Banque Centrale Populaire SA	249	0.865072	0.505785	0.0126628							0.065858	0.179106	0.15457	0.599987	0.559893	0.939763	0.510382	0.02514	0.51459	-0.327147	-0.637469	0.203553	0.555028	13	5	12	7	-0.273888	0	0.0835	0.0831		0.0381572	-0.0098736	0.708333	0.698864	0.5	0.727273	0.833333	0.5	0.875348	11.7734	1	0
Banque de l_Agriculture et du D	Commercial banks	Private	AlGERIA	2010	2010Banque de l_Agriculture et du D	235	0.859131	0.31328	0.0133804							0.0547425	0.507833	0.0531413	0.0255792	0.405713	0.636053	0.4257	0.01734	0.74766	0.562576	0.0179576			11	7	10	6	-0.87368	0				0.0363415	-0.0391304	0.541667	0.702652	0.5	0.590909	0.5	0.333333	-1.05247	13.6064	1	0
Banque de l_Habitat	Commercial banks	Private	TUNISIA	2010	2010Banque de l_Habitat	141	0.630363	0.733351	0.0085288							0.100678	0.098109	0.102869	0.0286022	0.11885	0.743755	0.492808	0.02992	0.53444	0.21643	0.295125		0.102232	0	0	0	0	-0.248185	0	0.3262			0.0351061	-0.0441627	0.5	0.856061	0.5	0.681818	0.833333	0.5	0.875343	8.60376	1	0
Banque de l_Industrie et du Tra	Commercial banks	Private	Lebanon	2010	2010Banque de l_Industrie et du Tra	41	0.902934	0.275384	0.0013913		0.103148	0.207219			0.275384	0.0974796	0.140766	0.154033	0.005373	0.0171533	0.0790973	0.0654487	0.02857	0.86276	-0.0167188	-0.0589837		4.73036	10	8	11	6	-0.627336	0				0.0796043	-0.0398984	0.583333	0.640152	0.5	0.681818	0.666667	0.333333	-0.0885631	6.69176	1	0
Banque de Tunisie	Commercial banks	Public	TUNISIA	2010	2010Banque de Tunisie	112	0.605484	0.720775	0.0239258							0.398992	0.166253	0.102095	0.0269442	0.258289	0.412875	0.408435	0.03322	0.24528	0.013286	0.018433	0.251331	-0.0921089	0	0	0	0	-0.248185	0	0.2		0.2	0.0351061	-0.0441627	0.5	0.856061	0.5	0.681818	0.833333	0.5	0.875343	8.20672	1	0
Banque du Caire SAE	Commercial banks	Private	EGYPT	2010	2010Banque du Caire SAE	222	0.877699	0.287419	0.0026572		0.143451	0.512857	0.023731		0.287419	0.0610471	0.410317	0.0646513	0.0109609	0.0130787	0.323949	0.295795	0.03518	0.60644	-0.996711	-0.034678		2.56206	0	0	0	0	-0.573745	0				0.0514511	0.112652	0.333333	0.719697	0.5	0.5	0.583333	0.333333	-0.570522	10.758	1	0
Banque Extérieure d_Algérie	Commercial banks	Private	AlGERIA	2010	2010Banque Extérieure d_Algérie	260	0.852398	0.183563	0.0080962							0.0740582	0.672335	0.0696259	0.0008328	0.496776	0.529596	0.492758	0.936	0.28445	0.259965	0.0141622		-0.0811488	11	7	10	6	-0.87368	0				0.0363415	-0.0391304	0.541667	0.702652	0.5	0.590909	0.5	0.333333	-1.05247	14.6774	1	0
Banque Libano-Francaise	Commercial banks	Private	LEBANON	2010	2010Banque Libano-Francaise	221	0.886849	0.333381	0.0091359							0.094502	0.302647	0.0337332	0.0304857	0.90922	0.305024	0.232159	0.02147	0.50731	-0.012559	-0.0359233		3.84989	10	8	11	6	-0.627336	0	0.35			0.0796043	-0.0398984	0.583333	0.640152	0.5	0.681818	0.666667	0.333333	-0.0885631	9.47487	1	0
Banque Marocaine du Commerce Ex	Commercial banks	Public	MOROCCO	2010	2010Banque Marocaine du Commerce Ex	266	0.839083	0.573584	0.0076105	0.0924	0.0454371	0.0740183	0.0397999	0.0571718	0.573585	0.0923092	0.313884		0.143234	0.347189	0.367563	0.337875	0.03181	0.61387	-0.497843	-0.833406	0.188023	2.99053	13	5	12	7	-0.273888	0	0.2792	0.0881	0.2464	0.0381572	-0.0098736	0.708333	0.698864	0.5	0.727273	0.833333	0.5	0.875348	12.1399	1	0
Banque Marocaine pour le Commer	Commercial banks	Public	MOROCCO	2010	2010Banque Marocaine pour le Commer	188	0.753868	0.793777	0.0121535	0.1186						0.12467	0.129827		0.146844	0.0714125	0.231478	0.223287	0.0379	0.41837	0.0191472	0.0230027	0.157373	2.2872	13	5	12	7	-0.273888	0	0.66		0.66	0.0381572	-0.0098736	0.708333	0.698864	0.5	0.727273	0.833333	0.5	0.875348	11.102	1	0
Banque Misr Liban	Commercial banks	Private	lebanon	2010	2010Banque Misr Liban	85	0.877413	0.111312	0.0066889	0.4883						0.121531	0.088518		0.0935218	0.0488774	0.2228	0.210962	0.0259	0.7165	-0.0178334	-0.135433		5.2451	10	8	11	6	-0.627336	0	0.88			0.0796043	-0.0398984	0.583333	0.640152	0.5	0.681818	0.666667	0.333333	-0.0885631	7.17784	1	0
Banque Misr SAE	Commercial banks	Private	EGYPT	2010	2010Banque Misr SAE	287	0.891791	0.231608	0.0028486	0.0829	0.146102	0.0121812	0.363531	0.35325	0.231608	0.0399249	0.478615	0.136846	0.0945413	0.012994	0.821229	0.821229	0.01295	0.19415	-0.0335617	-0.0922289		0.261676	0	0	0	0	-0.573745	0				0.0514511	0.112652	0.333333	0.719697	0.5	0.5	0.583333	0.333333	-0.570522	12.0947	1	0
Banque Nationale Agricole	Commercial banks	Public	TUNISIA	2010	2010Banque Nationale Agricole	162	0.729106	0.767641	0.0101149							0.182312	0.136416	0.121631	0.0435423	0.175011	0.6429	0.460725	0.03103	0.53323	0.604207	0.730941	0.352923	0.0968043	0	0	0	0	-0.248185	0	0.2349			0.0351061	-0.0441627	0.5	0.856061	0.5	0.681818	0.833333	0.5	0.875343	8.81031	1	0
Banque Nationale d_Algérie	Commercial banks	Private	AlGERIA	2010	2010Banque Nationale d_Algérie	270	0.723685	0.52556	0.0229305							0.135606	0.164179	0.167318	0.282412	0.355992	0.303206	0.28077	0.03537	0.20825	0.020095	0.0382355		-0.0652268	11	7	10	6	-0.87368	0				0.0363415	-0.0391304	0.541667	0.702652	0.5	0.590909	0.5	0.333333	-1.05247	14.1674	1	0
Banque Saudi Fransi JSC	Commercial banks	Public	SAUDI ARABIA	2010	2010Banque Saudi Fransi JSC	289	0.777824	0.65718	0.0227344	0.1418	0.0219444	0.0361599	0.0181026	0.012318	0.65718	0.171329	0.101129	0.084626	0.0241324	0.294419	0.34923	0.298197	0.02841	0.28608	0.021199	0.0316735	0.198568	3.38581	13	5	12	8	-0.277489	0				0.0476188	-0.0534314	0.5	0.753788	0.5	0.909091	0.833333	0.416667	0.875343	11.7217	1	0
Barclays Bank - Egypt S.A.E.	Commercial banks	Private	EGYPT	2010	2010Barclays Bank - Egypt S.A.E.	119	0.847458	0.324162	0.0184409		-0.00111132	-0.0151691			0.324162	0.124909	0.600752	0.0780514	0.0424112	0.0151284	0.235837	0.235837	0.04662	0.50577	-0.0484101	-0.140778		0.483537	0	0	0	0	-0.573745	0	0.9999			0.0514511	0.112652	0.333333	0.719697	0.5	0.5	0.583333	0.333333	-0.570522	9.78498	1	0
BBAC sal	Commercial banks	Private	lebanon	2010	2010BBAC sal	186	0.90877	0.207017	0.0093678	0.1085			0.0822045	0.0892841	0.207017	0.0812212	0.216937	0.0934853	0.0198441	0.0212332	0.270668	0.250589	0.02134	0.48847	-0.0205822	-0.0912496		4.22552	10	8	11	6	-0.627336	0	0.37		0.18	0.0796043	-0.0398984	0.583333	0.640152	0.5	0.681818	0.666667	0.333333	-0.0885631	8.73069	1	0
BBK B.S.C.	Commercial banks	Public	BAHRAIN	2010	2010BBK B.S.C.	213	0.731775	0.521535	0.0159774	0.1404	0.0738452	0.0195601	0.0608438	0.091069	0.521546	0.108986	0.269737	0.0389314	0.109169	0.435614	0.397993	0.343367	0.02749	0.50836	0.0103792	0.0186902	0.154714	3.86935	12	8	10	8	0.0550303	1			0.187	0.0433441	-0.0196188	0.625	0.778409	0.5	0.954545	0.833333	0.416667	0.875345	7.8027	1	0
BLOM Bank Egypt SAE	Commercial banks	Private	EGYPT	2010	2010BLOM Bank Egypt SAE	116	0.816384	0.355719	0.0060576	0.2391						0.14422	0.383254	0.443881	0.0436689	0.471317	0.276316	0.276316	0.02883	0.58662	-0.0128756	-0.0315239		2.08968	0	0	0	0	-0.573745	0	0.9942			0.0514511	0.112652	0.333333	0.719697	0.5	0.5	0.583333	0.333333	-0.570522	8.93942	1	0
BLOM Bank s.a.l.	Commercial banks	Public	Lebanon	2010	2010BLOM Bank s.a.l.	269	0.887219	0.512486	0.0147958		0.0793047	0.283023	0.0238355	0.0338345	0.23148	0.0924496	0.311052	0.0924132	0.0190979	0.306713	0.362778	0.274001	0.02596	0.38357	-0.964904	-0.0188279	0.202752		10	8	11	6	-0.627336	0	0.3437			0.0796043	-0.0398984	0.583333	0.640152	0.5	0.681818	0.666667	0.333333	-0.0885631	10.0143	1	0
BNP Paribas El Djazaïr	Commercial banks	Private	AlGERIA	2010	2010BNP Paribas El Djazaïr	114	0.735565	0.419615	0.0241743	0.1837						0.120026	0.480609		0.0259854	0.0016251	0.703641	0.509185	0.04464	0.41787	0.0265565	0.0612737		3.0226	11	7	10	6	-0.87368	0	0.8417		0.8417	0.0363415	-0.0391304	0.541667	0.702652	0.5	0.590909	0.5	0.333333	-1.05247	12.0247	1	0
BSL Bank SAL	Commercial banks	Private	lebanon	2010	2010BSL Bank SAL	64																							10	8	11	6	-0.627336	0				0.0796043	-0.0398984	0.583333	0.640152	0.5	0.681818	0.666667	0.333333	-0.0885631		1	0
Burgan Bank KPSC	Commercial banks	Public	KUWAIT	2010	2010Burgan Bank KPSC	252	0.814081	0.514961	0.0037372	0.156	0.0319952	-0.0348056	0.0446582	0.0612937	0.514963	0.149242	0.380759		0.240374	0.268205	0.407273	0.33697	0.03393	0.39576	0.0102712	0.0190553	0.380052	2.58551	9	9	10	8	0.191682	0		0.0614		-0.0236706	-0.044964	0.666667	0.742424	0.5	0.863636	0.833333	0.5	0.875346	8.33026	1	0
Byblos Bank S.A.L.	Commercial banks	Public	LEBANON	2010	2010Byblos Bank S.A.L.	247	0.846616	0.246674	0.0116195	0.1402	0.126176	0.180554	0.0251783	0.0248434	0.246158	0.119295	0.205355	0.129861	0.07853	0.0168116	0.385998	0.37416	0.02287	0.45528	-0.0159931	-0.0632063	0.205945	4.20224	10	8	11	6	-0.627336	0			0.417	0.0796043	-0.0398984	0.583333	0.640152	0.5	0.681818	0.666667	0.333333	-0.0885631	10.0453	1	0
Byblos Bank Syria SA	Commercial banks	Public	SYRIAN ARAB REPUBLIC	2010	2010Byblos Bank Syria SA	23	0.879176	0.556363	0.0054279							0.114921	0.366733	0.0578286	0.069552	0.0510383	0.391003	0.316361	0.02862	0.65928	-0.672668	-0.0120905	0.0106972	2.94271	13	5	11	8	-0.95501	0	0.415		0.415		-0.0439741	0.25	0.693182	0.375	0.409091	0.833333	0.333333	0.875339	10.6591	1	0
Cairo Amman Bank	Commercial banks	Public	JORDAN	2010	2010Cairo Amman Bank	139	0.820332	0.446512	0.0188239	0.1319	0.0552584	0.122907	0.0510553	0.0533292	0.446503	0.125741	0.241239	0.0730871	0.116651	0.484897	0.32659	0.254335	0.05298	0.52505	0.0253879	0.0539543	0.238066	3.24864	9	7	11	5	-0.0913177	0	0.1139			0.0233683	-0.0501394	0.666667	0.757576	0.5	0.818182	0.666667	0.5	-0.088563	7.51937	1	0
Capital Bank of Jordan	Commercial banks	Public	JORDAN	2010	2010Capital Bank of Jordan	126	0.757968	0.556275	0.0042331	0.1763						0.21611	0.144588	0.399561	0.116513	0.352785	0.328194	0.23348	0.03697	0.36784	0.298805	0.503778	0.141713	3.38011	9	7	11	5	-0.0913177	0				0.0233683	-0.0501394	0.666667	0.757576	0.5	0.818182	0.666667	0.5	-0.088563	7.09407	1	0
Citibank N.A., United Arab Emir	Commercial banks	Private	UNITED ARAB EMIRATES	2010	2010Citibank N.A., United Arab Emir	205												0.0562324											0	0	0	0	0.389284	0				0.0163545		0.625	0.867424	0.75	0.909091	0.666667	0.583333	-0.088561		1	0
Commercial Bank International P	Commercial banks	Public	UNITED ARAB EMIRATES	2010	2010Commercial Bank International P	164	0.818567	0.693789	0.0014072	0.1472						0.165404	0.151202	0.172527	0.0314316	0.0562583	0.418053	0.338068	0.03638	0.49916	0.019498	0.0247171	0.218334	2.68049	0	0	0	0	0.389284	0	0.238		0.238	0.0163545		0.625	0.867424	0.75	0.909091	0.666667	0.583333	-0.088561	9.37552	1	0
Commercial Bank of Dubai P.S.C.	Commercial banks	Public	UNITED ARAB EMIRATES	2010	2010Commercial Bank of Dubai P.S.C.	236	0.718684	0.705379	0.0213081	0.1558	0.0467718	-0.0254926	0.0388253	0.0523421	0.705425	0.18016	0.152665	0.0565297	0.0111752	0.0666315	0.27607	0.26279	0.04437	0.28729	0.0210432	0.0285146	0.229642	3.62995	0	0	0	0	0.389284	1	0.2			0.0163545		0.625	0.867424	0.75	0.909091	0.666667	0.583333	-0.088561	10.5587	1	0
Commercial Bank of Kuwait K.P.S	Commercial banks	Public	KUWAIT	2010	2010Commercial Bank of Kuwait K.P.S	229	0.849942	0.648264	0.0111798	0.1816	0.0283779	-0.0255846	0.0903811	0.154024	0.64825	0.154982	0.250235		0.261871	0.314909	0.281098	0.273021	0.02645	0.24394	0.0110694	0.0155324	0.342787	3.26732	9	9	10	8	0.191682	0	0.2311			-0.0236706	-0.044964	0.666667	0.742424	0.5	0.863636	0.833333	0.5	0.875346	8.19495	1	0
Commercial Bank of Syria	Commercial banks	Private	SYRIAN ARAB REPUBLIC	2010	2010Commercial Bank of Syria	245	0.698275	0.438491	0.0160108							0.14203	0.404474	0.159243	0.290126	0.154942	0.546112	0.35443	0.0238	0.13382	0.0126146	0.0287681		-0.319152	13	5	11	8	-0.95501	0					-0.0439741	0.25	0.693182	0.375	0.409091	0.833333	0.333333	0.875339	9.82822	1	0
Commercial International Bank (	Commercial banks	Public	EGYPT	2010	2010Commercial International Bank (	256	0.857629	0.46468	0.0268079	0.1566	0.109497	0.202023	0.0345744	0.0268275	0.46468	0.128928	0.134774	0.0536609	0.0204492	0.677186	0.391538	0.392643	0.039	0.3998	0.206031	0.428053	0.284937	2.15173	0	0	0	0	-0.573745	0				0.0514511	0.112652	0.333333	0.719697	0.5	0.5	0.583333	0.333333	-0.570522	11.2309	1	0
Cooperative & Agricultural Cred	Commercial banks	Private	Yemen	2010	2010Cooperative & Agricultural Cred	96												0.0843185											0	0	0	0	-1.27812	0				0.0770231	-0.111748	0.625	0.632576	0.25	0.636364	0.333333	0.333333	-2.01639		1	0
Credit Agricole Egypt SAE	Commercial banks	Public	EGYPT	2010	2010Credit Agricole Egypt SAE	157	0.865066	0.425508	0.0176118	0.1329						0.0962161	0.183683	0.255591	0.0387983	0.831533	0.32057	0.313881	0.03693	0.47989	-0.318314	-0.727217	0.23118	2.5064	0	0	0	0	-0.573745	0				0.0514511	0.112652	0.333333	0.719697	0.5	0.5	0.583333	0.333333	-0.570522	10.1406	1	0
Crédit du Maroc	Commercial banks	Public	MOROCCO	2010	2010Crédit du Maroc	175	0.890556	0.743676	0.0082308		-0.00230915	-0.0517211	0.0516583	0.0764501	0.743676	0.0736384	0.17587	0.236927	0.151897	0.057216	0.137679	0.169275	0.04196	0.46498	0.0195003	0.024867	0.251859	-0.189712	13	5	12	7	-0.273888	0	0.767			0.0381572	-0.0098736	0.708333	0.698864	0.5	0.727273	0.833333	0.5	0.875348	10.7082	1	0
Crédit Immobilier et Hotelier	Commercial banks	Public	MOROCCO	2010	2010Crédit Immobilier et Hotelier	165	0.674123	0.82701	0.0076509							0.122984	0.085501		0.0676238	0.0585005	0.237513	0.223632	0.043	0.69036	0.0129816	0.014941	0.196861	-0.477121	13	5	12	7	-0.273888	0		0.5866		0.0381572	-0.0098736	0.708333	0.698864	0.5	0.727273	0.833333	0.5	0.875348	10.3231	1	0
Crédit Libanais S.A.L.	Commercial banks	Private	Lebanon	2010	2010Crédit Libanais S.A.L.	214	0.878411	0.253195	0.0121122	0.1238						0.0802098	0.147614	0.088164	0.0159148	0.0183731	0.325283	0.259208	0.02543	0.49061	-0.0172034	-0.0660842		4.14581	10	8	11	6	-0.627336	0				0.0796043	-0.0398984	0.583333	0.640152	0.5	0.681818	0.666667	0.333333	-0.0885631	9.19491	1	0
CreditBank SAL	Commercial banks	Private	Lebanon	2010	2010CreditBank SAL	134	0.884841	0.481879	0.0112664							0.101823	0.0872455	0.222935	0.0795659	0.618067	0.421451	0.364214	0.03122	0.57496	-0.014292	-0.0291148			10	8	11	6	-0.627336	0			0.391	0.0796043	-0.0398984	0.583333	0.640152	0.5	0.681818	0.666667	0.333333	-0.0885631	14.6408	1	0
Dar Es Salaam Investment Bank-D	Commercial banks	Public	Iraq	2010	2010Dar Es Salaam Investment Bank-D	15	0.83835	0.0249956	0.0026633							0.166529	0.670937	0.323058	0.166857	0.0737134	0.0106418	0.963118	0.914	0.9366	-0.341191	-0.0874986		2.4883	0	0	0	0	-1.38265	0				0.0640256	-0.0287775	0.375	0.535985	0.375	0.636364	0.25	0.25	-2.49834	13.0464	1	0
Doha Bank	Commercial banks	Public	Qatar	2010	2010Doha Bank	255	0.836454	0.562082	0.0223207	0.1098	0.0268159	0.0411332	0.0514671	0.0387894	0.562082	0.146486	0.266795	0.220105	0.219803	0.189867	0.380571	0.334526	0.03209	0.34512	0.0100255	0.0171877	0.274106	3.12219	0	0	0	0	0.640635	0				0.195923	0.0242526	0.5	0.852273	0.5	0.818182	0.833333	0.416667	0.875342	10.7628	1	0
Emirates Lebanon Bank SAL	Commercial banks	Private	lebanon	2010	2010Emirates Lebanon Bank SAL	84	0.816903	0.485343	0.0069916							0.152727	0.265512	0.153883	0.0896958	0.315633	0.296822	0.26838	0.02486	0.67353	-0.490512	-0.980305		2.24035	10	8	11	6	-0.627336	0	0.51		0.51	0.0796043	-0.0398984	0.583333	0.640152	0.5	0.681818	0.666667	0.333333	-0.0885631	7.60403	1	0
Emirates NBD PJSC	Commercial banks	Public	UNITED ARAB EMIRATES	2010	2010Emirates NBD PJSC	306	0.767676	0.688626	0.0081729	0.128	0.0163381	-0.0687916	0.0405129	0.110355	0.688626	0.13368	0.146835	0.0564327	0.0858211	0.104504	0.36731	0.292095	0.02689	0.31408	0.35288	0.491681	0.010442	2.7824	0	0	0	0	0.389284	0		0.5564		0.0163545		0.625	0.867424	0.75	0.909091	0.666667	0.583333	-0.088561	12.5645	1	0
Export Development Bank of Egyp	Commercial banks	Public	EGYPT	2010	2010Export Development Bank of Egyp	22	0.824533	0.548529	0.0172766							0.139983	0.132	0.00756964	0.161753	0.502388	0.417664	0.298803	0.03094	0.42736	-0.0155246	-0.0283023	0.195712		0	0	0	0	-0.573745	0		0.0066		0.0514511	0.112652	0.333333	0.719697	0.5	0.5	0.583333	0.333333	-0.570522	9.41969	1	0
Fenicia Bank SAL	Commercial banks	Private	Lebanon	2010	2010Fenicia Bank SAL	88												0.0882985											10	8	11	6	-0.627336	0	0.1576		0.1576	0.0796043	-0.0398984	0.583333	0.640152	0.5	0.681818	0.666667	0.333333	-0.0885631		1	0
FIBI Bank	Commercial banks	Public	ISRAEL	2010	2010FIBI Bank	272	0.819592	0.630295	0.0050853	0.0808	0.0241612	0.114746	0.0427778	0.0483438	0.630295	0.0656767	0.174627	0.312596	0.0286479	0.284295	0.20401	0.255486	0.03284	0.75156	0.0337594	0.0513398	0.168955	3.63932	10	5	12	8	0.587062	0	0.5353			0.0551702	-0.0269296	0.708333	0.492424	1	0.818182	0.833333	0.583333	0.875358	11.5197	1	0
Fransabank sal	Commercial banks	Private	LEBANON	2010	2010Fransabank sal	248	0.843473	0.256604	0.0119034							0.117516	0.247306	0.0752643	0.0284689	0.0167742	0.355799	0.258844	0.02864	0.49059	-0.0116965	-0.0435699		4.40765	10	8	11	6	-0.627336	0	0.3637		0.06	0.0796043	-0.0398984	0.583333	0.640152	0.5	0.681818	0.666667	0.333333	-0.0885631	9.82324	1	0
Fransabank-Syria S.A.	Commercial banks	Public	SYRIAN ARAB REPUBLIC	2010	2010Fransabank-Syria S.A.	5	0.901583		0.0002195	0.1365						0.0689372	0.84984	0.162053	0.387274		0.57623	0.489951	0.948	0.97886	-0.0231912			2.28524	13	5	11	8	-0.95501	0	0.48		0.48		-0.0439741	0.25	0.693182	0.375	0.409091	0.833333	0.333333	0.875339	10.0728	1	0
Future Bank B.S.C.	Commercial banks	Private	BAHRAIN	2010	2010Future Bank B.S.C.	82	0.707801	0.289338	0.0173565	0.2654						0.202247	0.581347	0.14379	0.645379	0.318354	0.083871	0.0709677	0.02974	0.32903	0.781995	0.0259494		2.93068	12	8	10	8	0.0550303	0				0.0433441	-0.0196188	0.625	0.778409	0.5	0.954545	0.833333	0.416667	0.875345	6.26206	1	0
Groupe Banque Centrale Populair	Commercial banks	Private	MOROCCO	2010	2010Groupe Banque Centrale Populair	275	0.824264	0.678937	0.0142325							0.119483	0.117616	0.168069	0.0417209	0.252001	0.240215	0.21821	0.04117	0.45769	0.0194758	0.0277747		2.52523	13	5	12	7	-0.273888	0				0.0381572	-0.0098736	0.708333	0.698864	0.5	0.727273	0.833333	0.5	0.875348	12.2794	1	0
Gulf Bank Algeria	Commercial banks	Private	Algeria	2010	2010Gulf Bank Algeria	93	0.574992	0.460875	0.0354413							0.275967	0.452107	0.101389	0.0101602	0.0005944	0.661693	0.661693	0.06374	0.35385	0.0200563	0.0435178		-0.419299	11	7	10	6	-0.87368	0				0.0363415	-0.0391304	0.541667	0.702652	0.5	0.590909	0.5	0.333333	-1.05247	10.9562	1	0
Gulf Bank KSC (The)	Commercial banks	Public	KUWAIT	2010	2010Gulf Bank KSC (The)	243	0.874973	0.691639	0.0041524	0.1345	-0.0103833	-0.0801592	0.0679564	0.188042	0.691637	0.0980401	0.08983	0.0764212	0.237011	0.27061	0.448368	0.445693	0.02442	0.2504	0.56959	0.767563	0.288082	2.73627	9	9	10	8	0.191682	1				-0.0236706	-0.044964	0.666667	0.742424	0.5	0.863636	0.833333	0.5	0.875346	8.43377	1	0
Gulf Commercial Bank	Commercial banks	Public	Iraq	2010	2010Gulf Commercial Bank	38												0.208997									0.0116861	-0.323533	0	0	0	0	-1.38265	0				0.0640256	-0.0287775	0.375	0.535985	0.375	0.636364	0.25	0.25	-2.49834		1	0
Gulf International Bank BSC	Commercial banks	Private	BAHRAIN	2010	2010Gulf International Bank BSC	258	0.621412	0.483658	0.0064659	0.187	-0.0419554	-0.179195	0.0787866	0.108631	0.483658	0.140929	0.302678	0.126017	0.230529	0.394313	0.358803	0.302055	0.01041	0.43923	0.257604	0.490653		3.06438	12	8	10	8	0.0550303	0	0.9722		0.9722	0.0433441	-0.0196188	0.625	0.778409	0.5	0.954545	0.833333	0.416667	0.875345	9.65038	1	0
Housing and Development Bank	Commercial banks	Public	EGYPT	2010	2010Housing and Development Bank	9	0.593006	0.518535	0.0160146	0.2294						0.189922	0.240851	0.162071	9.33e-05	0.539812	0.703151	0.44826	0.03584	0.56697	-0.0175157	-0.0319775	0.231597		0	0	0	0	-0.573745	0		0.1492		0.0514511	0.112652	0.333333	0.719697	0.5	0.5	0.583333	0.333333	-0.570522	9.44598	1	0
Housing Bank for Trade & Financ	Commercial banks	Public	JORDAN	2010	2010Housing Bank for Trade & Financ	220	0.824738	0.366648	0.0132341	0.2187	0.0967635	0.0497527	0.0550966	0.101059	0.366658	0.181035	0.318457		0.127137	0.607045	0.383333	0.270076	0.04122	0.38409	0.0151504	0.0390447	0.0652023	3.67382	9	7	11	5	-0.0913177	0	0.34	0.1861	0.34	0.0233683	-0.0501394	0.666667	0.757576	0.5	0.818182	0.666667	0.5	-0.088563	8.80683	1	0
Housing Bank for Trade and Fina	Commercial banks	Private	AlGERIA	2010	2010Housing Bank for Trade and Fina	27	0.446588	0.252744	0.0205431							0.769929	0.666781	0.17525	0.0806953	0.002487	0.888825	0.634005	0.02817	0.43617	0.0183731	0.0726947		-0.299406	11	7	10	6	-0.87368	0	0.612			0.0363415	-0.0391304	0.541667	0.702652	0.5	0.590909	0.5	0.333333	-1.05247	10.1257	1	0
HSBC Bank Egypt S A E	Commercial banks	Private	EGYPT	2010	2010HSBC Bank Egypt S A E	198	0.901362	0.374676	0.0219497	0.119						0.0868941	0.476272	0.0641254	0.0223302	0.737884	0.39563	0.370495	0.03873	0.31767	0.34536	0.897155		2.14175	0	0	0	0	-0.573745	0				0.0514511	0.112652	0.333333	0.719697	0.5	0.5	0.583333	0.333333	-0.570522	10.7169	1	0
HSBC Bank Middle East	Commercial banks	Private	UNITED ARAB EMIRATES	2010	2010HSBC Bank Middle East	60	0.890813	0.375086	0.0151282		0.0619992	0.0419346	0.0664939	0.101791	0.494939	0.0588919	0.351102	0.128503	0.0098849	0.36431	0.387541	0.310041	0.06131	0.65904	0.0262879	0.0585515			0	0	0	0	0.389284	0				0.0163545		0.625	0.867424	0.75	0.909091	0.666667	0.583333	-0.088561	7.33616	1	0
HSBC Bank Middle East Limited	Commercial banks	Private	UNITED ARAB EMIRATES	2010	2010HSBC Bank Middle East Limited	168					0.0619992	0.0419346	0.0664939	0.101791	0.494939														0	0	0	0	0.389284	0				0.0163545		0.625	0.867424	0.75	0.909091	0.666667	0.583333	-0.088561		1	0
IBL Bank sal	Commercial banks	Private	LEBANON	2010	2010IBL Bank sal	179	0.908856	0.152275	0.0111122							0.0727681	0.591836	0.0859281	0.0172442	0.0150241	0.323601	0.275346	0.02102	0.35027	-0.0290821	-0.180925		3.26654	10	8	11	6	-0.627336	0				0.0796043	-0.0398984	0.583333	0.640152	0.5	0.681818	0.666667	0.333333	-0.0885631	8.48911	1	0
International Bank for Trade an	Commercial banks	Public	SYRIAN ARAB REPUBLIC	2010	2010International Bank for Trade an	44	0.825958	0.422489	0.0116804	0.2407						0.103126	0.459611		0.0832926	0.0070802	0.352693	0.321014	0.0246	0.3627	-0.171151	-0.404411		3.42001	13	5	11	8	-0.95501	0	0.49		0.49		-0.0439741	0.25	0.693182	0.375	0.409091	0.833333	0.333333	0.875339	11.2682	1	0
International Bank of Qatar Q.S	Commercial banks	Private	Qatar	2010	2010International Bank of Qatar Q.S	206	0.868537	0.635977	0.0189894	0.1264						0.137511	0.245992	0.0665902	0.237479	0.115195	0.385796	0.332357	0.02936	0.37173	0.723346	0.0112639		3.19885	0	0	0	0	0.640635	0	0.245		0.3	0.195923	0.0242526	0.5	0.852273	0.5	0.818182	0.833333	0.416667	0.875342	10.091	1	0
International Bank of Yemen YSC	Commercial banks	Private	Yemen	2010	2010International Bank of Yemen YSC	109	0.896133	0.181302	0.0170848	0.1642						0.073991	0.67558	0.0843005	0.043244	0.0186206	0.452155	0.285073	0.06504	0.21114	-0.916144	-0.0377744		2.58457	0	0	0	0	-1.27812	0	0.75		0.75	0.0770231	-0.111748	0.625	0.632576	0.25	0.636364	0.333333	0.333333	-2.01639	12.1456	1	0
Invest Bank P.S.C.	Commercial banks	Public	UNITED ARAB EMIRATES	2010	2010Invest Bank P.S.C.	155	0.749932	0.730294	0.0292238	0.2272						0.242626	0.162911	0.211101	0.010231	0.070784	0.2651	0.263863	0.04961	0.20965	0.0107319	0.0139076	0.280036	2.12625	0	0	0	0	0.389284	0	0.1505		0.0574	0.0163545		0.625	0.867424	0.75	0.909091	0.666667	0.583333	-0.088561	9.23955	1	0
Iraqi Middle East Investment Ba	Commercial banks	Public	Iraq	2010	2010Iraqi Middle East Investment Ba	16	0.798668	0.245862	0.0148692							0.169541	0.59282	0.110965		0.0610106	0.646723	0.612417	0.05769	0.52201	-0.412841	-0.0167916	0.0134094	-0.0268705	0	0	0	0	-1.38265	0				0.0640256	-0.0287775	0.375	0.535985	0.375	0.636364	0.25	0.25	-2.49834	13.271	1	0
Israel Discount Bank LTD	Commercial banks	Public	ISRAEL	2010	2010Israel Discount Bank LTD	294	0.803369	0.647832	0.0041708	0.082	0.0509883	0.0945896	0.0493128	0.0458729	0.647832	0.0639362	0.110063	0.142386	0.0258106	0.32341	0.389319	0.378371	0.02857	0.75554	0.0353117	0.0518196	0.238279	3.54569	10	5	12	8	0.587062	0		0.0019		0.0551702	-0.0269296	0.708333	0.492424	1	0.818182	0.833333	0.583333	0.875358	12.1312	1	0
Jammal Trust Bank SAL	Commercial banks	Private	Lebanon	2010	2010Jammal Trust Bank SAL	53												0.100927											10	8	11	6	-0.627336	0				0.0796043	-0.0398984	0.583333	0.640152	0.5	0.681818	0.666667	0.333333	-0.0885631		1	0
Jordan Ahli Bank Plc	Commercial banks	Public	JORDAN	2010	2010Jordan Ahli Bank Plc	137	0.801984	0.423254	0.009127	0.1103						0.0998123	0.293691	0.0591289	0.176497	0.373268	0.411268	0.321127	0.04259	0.54554	0.849206	0.018646	0.258427	3.25568	9	7	11	5	-0.0913177	0	0.1038	0.0241	0.1038	0.0233683	-0.0501394	0.666667	0.757576	0.5	0.818182	0.666667	0.5	-0.088563	7.83201	1	0
Jordan Commercial Bank	Commercial banks	Public	JORDAN	2010	2010Jordan Commercial Bank	111	0.785658	0.511799	0.0057682	0.1333						0.140891	0.169769	0.0868889	0.0795929	0.449322	0.330935	0.230216	0.03633	0.61511	0.432617	0.81381	0.16581	2.86215	9	7	11	5	-0.0913177	1	0.2332		0.2332	0.0233683	-0.0501394	0.666667	0.757576	0.5	0.818182	0.666667	0.5	-0.088563	6.637	1	0
Jordan Kuwait Bank	Commercial banks	Public	JORDAN	2010	2010Jordan Kuwait Bank	152	0.807486	0.56166	0.025048							0.188616	0.216459	0.049744	0.224566	0.351645	0.317851	0.214936	0.04989	0.31512	0.0244722	0.0435711	0.139242	-0.477121	9	7	11	5	-0.0913177	0				0.0233683	-0.0501394	0.666667	0.757576	0.5	0.818182	0.666667	0.5	-0.088563	7.64205	1	0
Lebanese Swiss Bank SAL (The)	Commercial banks	Private	Lebanon	2010	2010Lebanese Swiss Bank SAL (The)	102	0.893679	0.161561								0.102027	0.369322	0.122702	0.0030214	0.0300706								3.86665	10	8	11	6	-0.627336	0	0.6477		0.1196	0.0796043	-0.0398984	0.583333	0.640152	0.5	0.681818	0.666667	0.333333	-0.0885631	7.25575	1	0
Mashreqbank PSC	Commercial banks	Public	UNITED ARAB EMIRATES	2010	2010Mashreqbank PSC	271	0.693314	0.485715	0.0098602	0.1592	-0.10344	-0.110053	0.0667466	0.120106	0.485715	0.17092	0.325494	0.0779477	0.0714342	0.282754	0.49497	0.455162	0.0291	0.41947	0.311742	0.595095	0.01	3.33932	0	0	0	0	0.389284	0				0.0163545		0.625	0.867424	0.75	0.909091	0.666667	0.583333	-0.088561	11.3486	1	0
Mercantile Discount Bank Ltd.	Commercial banks	Private	ISRAEL	2010	2010Mercantile Discount Bank Ltd.	196	0.848516	0.668232	0.0062472	0.105						0.0870822	0.100443	0.180553	0.0216699	0.29292	0.344168	0.342256	0.03495	0.7304	0.0229508	0.0322561		3.60928	10	5	12	8	0.587062	0	1			0.0551702	-0.0269296	0.708333	0.492424	1	0.818182	0.833333	0.583333	0.875358	10.0244	1	0
Mizrahi Tefahot Bank Ltd.	Commercial banks	Public	ISRAEL	2010	2010Mizrahi Tefahot Bank Ltd.	295	0.814642	0.803667	0.0061514	0.0791	0.196839	0.190865	0.0325721	0.0409431	0.803896	0.0595829	0.0986467		0.023979	0.0986682	0.380568	0.333256	0.0255	0.5922	0.201044	0.242308	0.222511	3.7972	10	5	12	8	0.587062	0		0.0038	0.1309	0.0551702	-0.0269296	0.708333	0.492424	1	0.818182	0.833333	0.583333	0.875358	11.8004	1	0
National Bank of Bahrain	Commercial banks	Public	BAHRAIN	2010	2010National Bank of Bahrain	197	0.879601	0.4181	0.0189086	0.209						0.130774	0.284552	0.0841407	0.0625906	0.868935	0.289291	0.265647	0.0252	0.35883	0.0152148	0.0357919	0.128942	4.13363	12	8	10	8	0.0550303	1		0.49		0.0433441	-0.0196188	0.625	0.778409	0.5	0.954545	0.833333	0.416667	0.875345	7.72934	1	0
National Bank of Egypt	Commercial banks	Private	EGYPT	2010	2010National Bank of Egypt	301	0.897147	0.271969	0.006949	0.083	0.138547	0.054579	0.182243	0.204809	0.271969	0.0393629	0.247688	0.0341876	0.0907131	0.0127997	0.250074	0.250074	0.02297	0.42804	-0.0319765	-0.0961469		3.9712	0	0	0	0	-0.573745	0	1	1		0.0514511	0.112652	0.333333	0.719697	0.5	0.5	0.583333	0.333333	-0.570522	12.6115	1	0
National Bank of Fujairah PJSC	Commercial banks	Public	UNITED ARAB EMIRATES	2010	2010National Bank of Fujairah PJSC	200	0.704837	0.674845	0.013231	0.1358	0.0861142	0.129872	0.0701955	0.115092	0.674844	0.166906	0.188672	0.103364	0.0490438	0.0723642	0.467969	0.382837	0.03917	0.35612	0.849295	0.0117016	0.0990993	3.27226	0	0	0	0	0.389284	1	0.3936			0.0163545		0.625	0.867424	0.75	0.909091	0.666667	0.583333	-0.088561	9.46627	1	0
National Bank of Kuwait S.A.K.	Commercial banks	Public	KUWAIT	2010	2010National Bank of Kuwait S.A.K.	302	0.810852	0.608835	0.0234826	0.182	0.0199691	0.0230449	0.0343345	0.0164502	0.608835	0.209075	0.150664	0.116836	0.389508	0.329739	0.279126	0.250852	0.03283	0.31923	0.0185055	0.0293514		3.58696	9	9	10	8	0.191682	0				-0.0236706	-0.044964	0.666667	0.742424	0.5	0.863636	0.833333	0.5	0.875346	9.4649	1	0
National Bank of Oman (SAOG)	Commercial banks	Public	OMAN	2010	2010National Bank of Oman (SAOG)	203	0.807268	0.755304	0.0150684	0.132						0.172676	0.1724	0.126137	0.0907906	0.0440519	0.396927	0.282971	0.03629	0.51216	0.908537	0.0114493	0.133357	2.83196	12	7	11	5	0.205712	0	0.349		0.349	0.0480285	-0.032034	0.5	0.844697	0.5	0.954545	0.833333	0.416667	0.875342	7.49837	1	0
National Bank of Ras Al-Khaimah	Commercial banks	Public	UNITED ARAB EMIRATES	2010	2010National Bank of Ras Al-Khaimah	218	0.770373	0.767155	0.0468992	0.1868	0.248833	0.212749	0.0184261	0.0246274	0.767155	0.2104	0.109103	0.0306233	0.0061018	0.0459616	0.27644	0.267947	0.09387	0.42512	0.0552949	0.0707498	0.268831	2.28312	0	0	0	0	0.389284	0	0.4932	0.53		0.0163545		0.625	0.867424	0.75	0.909091	0.666667	0.583333	-0.088561	9.97021	1	0
National Bank of Umm Al-Qaiwain	Commercial banks	Public	UNITED ARAB EMIRATES	2010	2010National Bank of Umm Al-Qaiwain	143	0.606605	0.582896	0.0265049	0.244						0.318296	0.225616	0.140022	0.0138007	0.0932285	0.176349	0.163685	0.04448	0.28653	0.0267013	0.0442419	0.223552	2.96604	0	0	0	0	0.389284	0	0.3			0.0163545		0.625	0.867424	0.75	0.909091	0.666667	0.583333	-0.088561	9.49064	1	0
National Bank of Yemen	Commercial banks	Private	Yemen	2010	2010National Bank of Yemen	37	0.841777	0.0756016	0.018968	0.67						0.141362	0.791407	0.124119	0.0031642	0.0508439	0.378294	0.259495	0.04482	0.32264	-0.030724	-0.294956		4.14476	0	0	0	0	-1.27812	0				0.0770231	-0.111748	0.625	0.632576	0.25	0.636364	0.333333	0.333333	-2.01639	11.6031	1	0
National Commercial Bank (The)	Commercial banks	Public	SAUDI ARABIA	2010	2010National Commercial Bank (The)	308	0.862309	0.444793	0.0170109	0.171	0.096794	0.127188	0.045862	0.0392194	0.444793	0.131682	0.115664	0.0558424	0.058859	0.829363	0.325745	0.29585	0.03305	0.40704	0.0235654	0.0505507		3.318	13	5	12	8	-0.277489	0				0.0476188	-0.0534314	0.5	0.753788	0.5	0.909091	0.833333	0.416667	0.875343	12.551	1	0
National Credit Bank (Closed Sh	Commercial banks	Public	SYRIAN ARAB REPUBLIC	2010	2010National Credit Bank (Closed Sh	39	0.906475	0.42056	0.0072674	0.1565						0.0789609	0.394435	0.0658995	0.0261476	0.156323	0.364509	0.33283	0.02507	0.50949	-0.327757	-0.773775	0.0102618	2.97982	13	5	11	8	-0.95501	0	0.47		0.47		-0.0439741	0.25	0.693182	0.375	0.409091	0.833333	0.333333	0.875339	11.4488	1	0
Natixis Algerie	Commercial banks	Private	AlGERIA	2010	2010Natixis Algerie	68	0.511326	0.670712	0.0242231	0.114						0.320774	0.179063	0.0913201	0.0003465	0.0004276	0.411161	0.411161	0.07883	0.49174	0.0452182	0.0674182		0.0964616	11	7	10	6	-0.87368	0	0.51			0.0363415	-0.0391304	0.541667	0.702652	0.5	0.590909	0.5	0.333333	-1.05247	10.9104	1	0
Oman Arab Bank SAOC	Commercial banks	Private	Oman	2010	2010Oman Arab Bank SAOC	174	0.813254	0.692461	0.0243263	0.134						0.176101	0.243997	0.123854	0.0074781	0.0466002	0.440777	0.347573	0.0425	0.42524	0.0271574	0.0379543		3.58597	12	7	11	5	0.205712	0	0.5099			0.0480285	-0.032034	0.5	0.844697	0.5	0.954545	0.833333	0.416667	0.875342	6.86035	1	0
Qatar National Bank	Commercial banks	Public	Qatar	2010	2010Qatar National Bank	309	0.804965	0.589554	0.0255266	0.153	0.245658	0.214769	0.0117993	0.0100249	0.589554	0.124844	0.235405	0.0769603	0.0676267	0.215913	0.258378	0.220385	0.03248	0.1697	0.653319	0.0109508	0.177511	3.73138	0	0	0	0	0.640635	0	0.5			0.195923	0.0242526	0.5	0.852273	0.5	0.818182	0.833333	0.416667	0.875342	12.3166	1	0
Qatar National Bank Tunisia	Commercial banks	Private	TUNISIA	2010	2010Qatar National Bank Tunisia	14	0.570811	0.689189	0.0091892							0.536545	0.201081	0.140234	0.0956439	0.0358423	0.164835	0.153846	0.05383	0.63736	0.0243243	0.0322581			0	0	0	0	-0.248185	1	0.5			0.0351061	-0.0441627	0.5	0.856061	0.5	0.681818	0.833333	0.5	0.875343	5.22036	1	0
QNB Al Ahli	Commercial banks	Public	EGYPT	2010	2010QNB Al Ahli	240												0.14221									0.291441		0	0	0	0	-0.573745	0			0.19	0.0514511	0.112652	0.333333	0.719697	0.5	0.5	0.583333	0.333333	-0.570522		1	0
Quds Bank Public Shareholding C	Commercial banks	Private	PALESTINIAN TERRITORIES	2010	2010Quds Bank Public Shareholding C	32												0.298504											0	0	0	0	0	0						0	0	0	0	0	0	0		1	0
Riyad Bank	Commercial banks	Public	SAUDI ARABIA	2010	2010Riyad Bank	297	0.803519	0.610953	0.0162748	0.16	-0.0161159	0.000392799	0.0211252	0.0167414	0.610953	0.202554	0.125204	0.139297	0.089708	0.340909	0.356373	0.30716	0.02532	0.3857	0.0196541	0.0314901	0.147451	3.53513	13	5	12	8	-0.277489	1	0.217			0.0476188	-0.0534314	0.5	0.753788	0.5	0.909091	0.833333	0.416667	0.875343	12.0643	1	0
Samba Financial Group	Commercial banks	Public	SAUDI ARABIA	2010	2010Samba Financial Group	300	0.817773	0.428197	0.0236485	0.178	0.0102285	-0.040727	0.0441531	0.0373842	0.428197	0.158225	0.163996		0.129193	0.830303	0.391301	0.336802	0.02829	0.27678	0.0209022	0.0466591	0.178719	3.41869	13	5	12	8	-0.277489	0	0.229			0.0476188	-0.0534314	0.5	0.753788	0.5	0.909091	0.833333	0.416667	0.875343	12.1411	1	0
Saradar Bank SAL	Commercial banks	Private	Lebanon	2010	2010Saradar Bank SAL	13	0.891806	0.113303	0.0083717	0.1869						0.113585	0.43093	0.0435317	0.0015772	0.0283388	0.522186	0.479585	0.02263	0.74121	-0.930005	-0.0663296		3.08357	10	8	11	6	-0.627336	0				0.0796043	-0.0398984	0.583333	0.640152	0.5	0.681818	0.666667	0.333333	-0.0885631	5.87348	1	0
Saudi British Bank JSC (The)	Commercial banks	Public	SAUDI ARABIA	2010	2010Saudi British Bank JSC (The)	291	0.792309	0.592221	0.0150208	0.1186	-0.0115509	-0.0165563	0.0340147	0.0340146	0.592221	0.137675	0.135435	0.102397	0.0469245	0.351067	0.340163	0.326333	0.02999	0.35944	0.0220542	0.0359731		3.30758	13	5	12	8	-0.277489	0				0.0476188	-0.0534314	0.5	0.753788	0.5	0.909091	0.833333	0.416667	0.875343	11.7391	1	0
Saudi Hollandi Bank	Commercial banks	Private	SAUDI ARABIA	2010	2010Saudi Hollandi Bank	267	0.825141	0.650287	0.014669	0.1266	-0.103966	-0.0273159			0.650287	0.134476	0.0593144	0.0942393	0.0642591	0.333439	0.386879	0.34118	0.02445	0.39522	0.0176254	0.026237		3.31759	13	5	12	8	-0.277489	0				0.0476188	-0.0534314	0.5	0.753788	0.5	0.909091	0.833333	0.416667	0.875343	10.8946	1	0
Saudi Investment Bank (The)	Commercial banks	Public	SAUDI ARABIA	2010	2010Saudi Investment Bank (The)	262	0.817831	0.602082	0.0085432	0.1717	0.0267851	0.0625768	0.0599612	0.0543097	0.602081	0.187807	0.163999	0.413989	0.0473842	0.272018	0.279959	0.213209	0.02865	0.30328	0.0193567	0.0302219	0.121334	3.31858	13	5	12	8	-0.277489	1	0.173	0.388	0.074	0.0476188	-0.0534314	0.5	0.753788	0.5	0.909091	0.833333	0.416667	0.875343	10.8492	1	0
Société Arabe Internationale de	Commercial banks	Public	EGYPT	2010	2010Société Arabe Internationale de	187	0.805537	0.377445	0.0145231							0.128714	0.0726157	0.260433	0.0083312	0.0121041	0.318741	0.316005	0.02939	0.5171	-0.0196089	-0.0491523	0.99394	3.06445	0	0	0	0	-0.573745	0	0.4608	0.2099		0.0514511	0.112652	0.333333	0.719697	0.5	0.5	0.583333	0.333333	-0.570522	7.55344	1	0
Société Générale Algérie	Commercial banks	Private	AlGERIA	2010	2010Société Générale Algérie	113	0.692719	0.662534	0.0216324							0.160216	0.239335	0.0152486	0.0027964	0.0013014	0.510471	0.420967	0.0636	0.49532	0.0381417	0.0560195		0.0978044	11	7	10	6	-0.87368	0	0.9999		0.9999	0.0363415	-0.0391304	0.541667	0.702652	0.5	0.590909	0.5	0.333333	-1.05247	11.9718	1	0
Société Générale de Banque au L	Commercial banks	Private	LEBANON	2010	2010Société Générale de Banque au L	238	0.86613	0.276397	0.0162476	0.0804						0.108662	0.174641		0.0738319	0.0104236	0.652652	0.446681	0.02823	0.49183	-0.303228	-0.869099		2.83317	10	8	11	6	-0.627336	0				0.0796043	-0.0398984	0.583333	0.640152	0.5	0.681818	0.666667	0.333333	-0.0885631	8.9441	1	0
Société générale de Banque-Jord	Commercial banks	Public	JORDAN	2010	2010Société générale de Banque-Jord	98	0.788153	0.377006	0.0134228	0.2881						0.200771	0.244821	0.142951	0.154017	0.784257	0.506329	0.322785	0.04051	0.47468	0.729501	0.0182216	0.123987	3.20445	9	7	11	5	-0.0913177	0			0.8426	0.0233683	-0.0501394	0.666667	0.757576	0.5	0.818182	0.666667	0.5	-0.088563	5.83685	1	0
Société Générale Marocaine de B	Commercial banks	Private	MOROCCO	2010	2010Société Générale Marocaine de B	204	0.70487	0.794123	0.0150814	0.0953						0.112926	0.108885	0.131963	0.0389919	0.0611466	0.235524	0.218491	0.0406	0.41924	0.0175223	0.0208247		2.54453	13	5	12	7	-0.273888	0	0.5691		0.5691	0.0381572	-0.0098736	0.708333	0.698864	0.5	0.727273	0.833333	0.5	0.875348	11.2122	1	0
Société Tunisienne de Banque	Commercial banks	Public	TUNISIA	2010	2010Société Tunisienne de Banque	153	0.761721	0.776762	0.0029292							0.0844504	0.0928424	0.157427	0.0393016	0.0655605	0.621294	0.441038	0.02943	0.51381	-0.0278278	-0.0358254	0.346798	0.101103	0	0	0	0	-0.248185	1	0.1385		0.0569	0.0351061	-0.0441627	0.5	0.856061	0.5	0.681818	0.833333	0.5	0.875343	8.82874	1	0
Suez Canal Bank	Commercial banks	Public	EGYPT	2010	2010Suez Canal Bank	128	0.862343	0.342842		0.25						0.138544	0.329484	0.163782	0.0835332	0.554299	0.220098	0.220098	0.02104	0.120847	-0.0198503	-0.0370801	0.325725	2.94852	0	0	0	0	-0.573745	0			0.2771	0.0514511	0.112652	0.333333	0.719697	0.5	0.5	0.583333	0.333333	-0.570522	9.67465	1	0
Syria Gulf Bank SA	Commercial banks	Public	SYRIAN ARAB REPUBLIC	2010	2010Syria Gulf Bank SA	311	0.817242	0.473384	-0.0128688	0.2526						0.18584	0.320094	0.29413	0.0798975	0.0698307	0.55767	0.427665	0.01513	0.166191	-0.0205786	-0.0428254	0.01	2.98576	13	5	11	8	-0.95501	0					-0.0439741	0.25	0.693182	0.375	0.409091	0.833333	0.333333	0.875339	9.66517	1	0
The Commercial Bank (QSC)	Commercial banks	Public	Qatar	2010	2010The Commercial Bank (QSC)	279	0.603668	0.536895	0.0261564	0.1665	0.0907703	0.05803	0.0283624	0.0316097	0.536894	0.249897	0.18213	0.113058	0.0941513	0.408308	0.363389	0.284263	0.03174	0.28978	0.925302	0.0167455	0.262135	3.50206	0	0	0	0	0.640635	0				0.195923	0.0242526	0.5	0.852273	0.5	0.818182	0.833333	0.416667	0.875342	11.0432	1	0
The National Bank of Kuwait - E	Commercial banks	Public	EGYPT	2010	2010The National Bank of Kuwait - E	170	0.8391	0.419773	0.0261955	0.1503						0.117961	0.384236	0.121043	0.0981325	0.806787	0.334812	0.313674	0.03814	0.28849	-0.734294	-0.015512	0.223552	2.55839	0	0	0	0	-0.573745	0	0.985		0.985	0.0514511	0.112652	0.333333	0.719697	0.5	0.5	0.583333	0.333333	-0.570522	9.74473	1	0
Tunis International Bank	Commercial banks	Private	TUNISIA	2010	2010Tunis International Bank	17	0.807678	0.223444	0.022363							0.214577	0.503354		0.417167	0.010544	0.0105076	0.467005	0.615	0.3401	0.167723	0.670641		-0.0922933	0	0	0	0	-0.248185	0	0.8656		0.8656	0.0351061	-0.0441627	0.5	0.856061	0.5	0.681818	0.833333	0.5	0.875343	6.28525	1	0
Union Bancaire pour le Commerce	Commercial banks	Public	TUNISIA	2010	2010Union Bancaire pour le Commerce	86	0.849344	0.722046	0.0104572							0.108101	0.189769	0.0963821	0.114753	0.0667023	0.397504	0.35918	0.0373	0.67469	0.015301	0.020076	0.268294	0.14985	0	0	0	0	-0.248185	0				0.0351061	-0.0441627	0.5	0.856061	0.5	0.681818	0.833333	0.5	0.875343	7.70029	1	0
Union Bank of Israel Ltd	Commercial banks	Public	ISRAEL	2010	2010Union Bank of Israel Ltd	216	0.824564	0.61489	0.0041912	0.0829						0.0602294	0.223352	0.113904	0.009376	0.218427	0.199402	0.195414	0.02929	0.69591	0.0227118	0.0352543	0.267236	3.69474	10	5	12	8	0.587062	0	0.2477			0.0551702	-0.0269296	0.708333	0.492424	1	0.818182	0.833333	0.583333	0.875358	10.472	1	0
Union Internationale de Banques	Commercial banks	Public	TUNISIA	2010	2010Union Internationale de Banques	110	0.844563	0.798937	0.001668							0.0478843	0.142127	0.073039	0.0754197	0.0249202	0.372661	0.371847	0.03132	0.61025	0.656775	0.685577	0.176173		0	0	0	0	-0.248185	0	0.5234			0.0351061	-0.0441627	0.5	0.856061	0.5	0.681818	0.833333	0.5	0.875343	7.96475	1	0
Union National Bank - Egypt SAE	Commercial banks	Public	EGYPT	2010	2010Union National Bank - Egypt SAE	95	0.801848	0.383062	0.0031326	0.2716						0.209031	0.444003	0.0955078	0.0942314	0.444747	0.184249	0.245665	0.02578	0.82081	-0.91311	-0.0199728	0.447846	2.23734	0	0	0	0	-0.573745	0	0.949			0.0514511	0.112652	0.333333	0.719697	0.5	0.5	0.583333	0.333333	-0.570522	8.41208	1	0
United Arab Bank PJSC	Commercial banks	Public	UNITED ARAB EMIRATES	2010	2010United Arab Bank PJSC	189					0.106661	0.155026	0.0241436	0.0315517	0.7145												0.165245		0	0	0	0	0.389284	0	0.4		0.4	0.0163545		0.625	0.867424	0.75	0.909091	0.666667	0.583333	-0.088561		1	0
United Bank (The)	Commercial banks	Private	EGYPT	2010	2010United Bank (The)	144	0.76698	0.235966	-0.0101864	0.1201						0.040975	0.492092		0.0055637	0.795951	0.435811	0.288664	0.01453	0.118243	-0.0417091	-0.106213		1.90837	0	0	0	0	-0.573745	0				0.0514511	0.112652	0.333333	0.719697	0.5	0.5	0.583333	0.333333	-0.570522	9.58392	1	0
United Bank for Investment	Commercial banks	Public	Iraq	2010	2010United Bank for Investment	10	0.552558	0.505054	0.0775205							0.549852	0.37541	0.0987188		0.0244161	0.0136481	0.971172	0.799	0.2395	-0.0555727	-0.110033	0.0801452		0	0	0	0	-1.38265	0				0.0640256	-0.0287775	0.375	0.535985	0.375	0.636364	0.25	0.25	-2.49834	13.1589	1	0
United Gulf Bank (BSC) EC	Commercial banks	Public	BAHRAIN	2010	2010United Gulf Bank (BSC) EC	124	0.300036	0.0302019	0.0221167	0.1639						0.456431	0.16791	0.106053	0.757302	0.0349473	0.0197018	0.0115526	-1.318	0.42544	-0.0397475	-0.999	0.4094	2.4582	12	8	10	8	0.0550303	0	0.96		0.96	0.0433441	-0.0196188	0.625	0.778409	0.5	0.954545	0.833333	0.416667	0.875345	7.55857	1	0
A_Ayan Leasing & Investment Com	Islamic banks	Public	KUWAIT	2010	2010A_Ayan Leasing & Investment Com	67	0.830844	0.139912	-0.0477593		-0.0489338	-0.205287	0.301022	0.287768	0.140002	0.125503	0.135704	0.393259	0.0286148	0.0280139	0.124375	0.07625	-4.01	0.771875	-0.0730065	-0.40302	0.539957	-1.73873	9	9	10	8	0.191682	0				-0.0236706	-0.044964	0.666667	0.742424	0.5	0.863636	0.833333	0.5	0.875346	6.16395	1	1
ABC Islamic Bank (E.C.)	Islamic banks	Private	BAHRAIN	2010	2010ABC Islamic Bank (E.C.)	75	0.155427	0.680122	0.001692							0.215216	0.0033035	0.224197	0.946086	0.462149	0.0440252	0.0440252	0.01193	0.30818	0.362582	0.533112		2.33105	12	8	10	8	0.0550303	0	1			0.0433441	-0.0196188	0.625	0.778409	0.5	0.954545	0.833333	0.416667	0.875345	7.12375	1	1
Abu Dhabi Islamic Bank	Islamic banks	Public	UNITED ARAB EMIRATES	2010	2010Abu Dhabi Islamic Bank	130												0.0906843									0.394558		0	0	0	0	0.389284	0	0.49	0.0029	0.49	0.0163545		0.625	0.867424	0.75	0.909091	0.666667	0.583333	-0.088561		1	1
Abu Dhabi Islamic Bank - Public	Islamic banks	Public	UNITED ARAB EMIRATES	2010	2010Abu Dhabi Islamic Bank - Public	273	0.762827	0.63718	0.0136	0.1304	0.174197	0.189409	0.045326	0.071292	0.63718	0.12079	0.28524	0.990272	0.0166561	0.0988766	0.148476	0.138651	0.04157	0.42331	0.0210995	0.031613	0.333862	3.44651	0	0	0	0	0.389284	0	0.4085	0.0761		0.0163545		0.625	0.867424	0.75	0.909091	0.666667	0.583333	-0.088561	11.2287	1	1
Ahli United Bank KSC	Islamic banks	Public	KUWAIT	2010	2010Ahli United Bank KSC	228	0.874873	0.655992	0.0093713	0.17	0.108129	0.0309147	0.0329612	0.029113	0.655976	0.121197	0.289451	0.157811	0.400382	0.0354976	0.235142	0.223514	0.02966	0.36951	0.778226	0.0114722	0.0106521	3.36021	9	9	10	8	0.191682	1	0.749	0.121	0.749	-0.0236706	-0.044964	0.666667	0.742424	0.5	0.863636	0.833333	0.5	0.875346	7.8056	1	1
Ajman Bank	Islamic banks	Private	UNITED ARAB EMIRATES	2010	2010Ajman Bank	148																							0	0	0	0	0.389284	0	0.25			0.0163545		0.625	0.867424	0.75	0.909091	0.666667	0.583333	-0.088561		1	1
Al Baraka Bank Egypt SAE	Islamic banks	Private	EGYPT	2010	2010Al Baraka Bank Egypt SAE	145	0.897568	0.385556	0.00793							0.0640222	0.330127	0.397607	0.0257551	0.483709	0.163302	0.169629	0.02499	0.46731	-0.0279891	-0.0668064		-0.169794	0	0	0	0	-0.573745	0	0.784		0.784	0.0514511	0.112652	0.333333	0.719697	0.5	0.5	0.583333	0.333333	-0.570522	9.52293	1	1
Al Baraka Bank Syria SA	Islamic banks	Private	SYRIAN ARAB REPUBLIC	2010	2010Al Baraka Bank Syria SA	103	0.275867	0.220193	-0.0453507	0.83						0.79212	0.517238	0.210159	0.418696	0.0460869	0.0107006	0.984713	0.033	0.461783	-0.218676	-0.993111			13	5	11	8	-0.95501	0	0.23		0.23		-0.0439741	0.25	0.693182	0.375	0.409091	0.833333	0.333333	0.875339	8.53228	1	1
Al Rajhi Bank Public Joint Stoc	Islamic banks	Public	SAUDI ARABIA	2010	2010Al Rajhi Bank Public Joint Stoc	303	0.803276	0.651245	0.0366315	0.1523	0.0826522	0.059462	0.0295549	0.0278235	0.651245	0.196202	0.129191	0.154057	0.0364646	0.227719	0.290414	0.215816	0.05836	0.25567	0.0482269	0.0718647	0.189823	2.71665	13	5	12	8	-0.277489	0				0.0476188	-0.0534314	0.5	0.753788	0.5	0.909091	0.833333	0.416667	0.875343	12.1273	1	1
Albaraka Bank Tunisia	Islamic banks	Private	TUNISIA	2010	2010Albaraka Bank Tunisia	42												0.177101											0	0	0	0	-0.248185	0	0.784			0.0351061	-0.0441627	0.5	0.856061	0.5	0.681818	0.833333	0.5	0.875343		1	1
Albaraka Banking Group B.S.C.	Islamic banks	Public	BAHRAIN	2010	2010Albaraka Banking Group B.S.C.	261	0.854676	0.632423	0.0121675	0.1858						0.129188	0.201086	0.961491	0.0312804	0.129802	0.396507	0.312984	0.03493	0.51967	-0.0184529	-0.0281969	0.0101885	3.17164	12	8	10	8	0.0550303	0	0.3011		0.3011	0.0433441	-0.0196188	0.625	0.778409	0.5	0.954545	0.833333	0.416667	0.875345	9.67271	1	1
Albaraka Islamic Bank BSC	Islamic banks	Private	BAHRAIN	2010	2010Albaraka Islamic Bank BSC	105																							12	8	10	8	0.0550303	0	0.9111			0.0433441	-0.0196188	0.625	0.778409	0.5	0.954545	0.833333	0.416667	0.875345		1	1
Al-Salam Bank-Bahrain B.S.C.	Islamic banks	Public	BAHRAIN	2010	2010Al-Salam Bank-Bahrain B.S.C.	163	0.718071	0.23208	0.0085221	0.247						0.308385	0.56269	0.82799	0.164689	0.0111533	0.689655	0.555556	0.0203	0.66284	-0.43194	-0.0184723	0.169992	-0.348395	12	8	10	8	0.0550303	0				0.0433441	-0.0196188	0.625	0.778409	0.5	0.954545	0.833333	0.416667	0.875345	6.75297	1	1
Amlak Finance PJSC	Islamic banks	Public	UNITED ARAB EMIRATES	2010	2010Amlak Finance PJSC	106	0.825946	0.607988	-0.0170022		-0.0784402	-0.100284	0.0533811	0.0643119	0.60792	0.168959	0.0534149	0.21067	0.0051394	0.499714	0.34793	0.194193	0.01296	0.62304	-0.0217196	-0.0333174	0.557741	2.97175	0	0	0	0	0.389284	0	0.4808			0.0163545		0.625	0.867424	0.75	0.909091	0.666667	0.583333	-0.088561	9.48203	1	1
Ansar Bank	Islamic banks	Public	Iran	2010	2010Ansar Bank	191												0.0945936											0	0	0	0	-1.23232	0				0.0657737	-0.101372	0.75	0.520833	0.5	0.318182	0.666667	0.25	-0.0885585		1	1
Arab Islamic Bank	Islamic banks	Private	PALESTINIAN TERRITORIES	2010	2010Arab Islamic Bank	28	0.288414	0.273014	-0.0080504							0.201935	0.251313	0.0884178	0.0012136	0.0121446	0.405172	0.327586	0.03542	0.83621	0.0266013	0.0947631		2.71265	0	0	0	0	0	0	0.2		0.0894			0	0	0	0	0	0	0	5.65494	1	1
Arcapita Bank B.S.C.	Islamic banks	Private	BAHRAIN	2010	2010Arcapita Bank B.S.C.	146	0.366376	0.134303	-0.161812	0.127	-0.193062	-0.135865			0.134303	0.442321	0.641491	0.123091	0.855913	0.044678	0.653108	0.67316	-4		-0.0660091	-0.491493		2.82476	12	8	10	8	0.0550303	0	0.3			0.0433441	-0.0196188	0.625	0.778409	0.5	0.954545	0.833333	0.416667	0.875345	8.14819	1	1
Bahrain Islamic Bank B.S.C.	Islamic banks	Public	BAHRAIN	2010	2010Bahrain Islamic Bank B.S.C.	120	0.879662	0.718072	-0.0424281		0.0260147	-0.0583763	0.0836364	0.372727	0.45051	0.119794	0.0489473		0.17179	0.307635	0.154286	0.16	0.01767	0.107429	-0.245805	-0.342313	0.148292	-0.196658	12	8	10	8	0.0550303	0			0.13	0.0433441	-0.0196188	0.625	0.778409	0.5	0.954545	0.833333	0.416667	0.875345	6.84129	1	1
Bank AlJazira JSC	Islamic banks	Public	SAUDI ARABIA	2010	2010Bank AlJazira JSC	239	0.839949	0.566488	0.0008662	0.1511						0.170339	0.317461		0.0140155	0.26356	0.362932	0.344091	0.02543	0.68899	0.0174601	0.0290743	0.159282	2.8206	13	5	12	8	-0.277489	0	0.065		0.058	0.0476188	-0.0534314	0.5	0.753788	0.5	0.909091	0.833333	0.416667	0.875343	10.4048	1	1
Bank Alkhair BSC	Islamic banks	Private	BAHRAIN	2010	2010Bank Alkhair BSC	18	0.541283	0.315153	-0.315291	0.1166						0.385157	0.291798		0.635647	0.0102662	0.911488	0.0102354	-0.598		-0.0322847	-0.0995763		2.49972	12	8	10	8	0.0550303	0				0.0433441	-0.0196188	0.625	0.778409	0.5	0.954545	0.833333	0.416667	0.875345	6.59016	1	1
Bank Mellat	Islamic banks	Public	Iran	2010	2010Bank Mellat	293	0.788762	0.501126	0.0065582							0.0406359	0.315011	0.0352115	0.191367	0.0372599	0.01174	0.659867	0.01957	0.59501	-0.0307203	-0.0612665	0.525025	0.159515	0	0	0	0	-1.23232	0				0.0657737	-0.101372	0.75	0.520833	0.5	0.318182	0.666667	0.25	-0.0885585	13.234	1	1
Bank Nizwa SAOG	Islamic banks	Public	oMAN	2010	2010Bank Nizwa SAOG	52																							12	7	11	5	0.205712	0				0.0480285	-0.032034	0.5	0.844697	0.5	0.954545	0.833333	0.416667	0.875342		1	1
Bank Pasargad	Islamic banks	Private	Iran	2010	2010Bank Pasargad	244	0.862513	0.572464	0.0265164		0.439982	0.386783	0.0391519		0.552634	0.121188	0.113823	0.0234983	0.0475269	0.201039	0.768656	0.5059	0.01987	0.20308	-0.09285	-0.155471			0	0	0	0	-1.23232	0	0.297			0.0657737	-0.101372	0.75	0.520833	0.5	0.318182	0.666667	0.25	-0.0885585	11.7312	1	1
Bank Saderat Iran	Islamic banks	Public	Iran	2010	2010Bank Saderat Iran	278	0.835074	0.613027	0.0051099		0.131691	0.054306				0.0596873	0.151958	0.0482303	0.211096	0.0727124	0.865784	0.494065	0.03685	0.82827	-0.0144801	-0.0222867	0.0105521	0.2175	0	0	0	0	-1.23232	0	0.4			0.0657737	-0.101372	0.75	0.520833	0.5	0.318182	0.666667	0.25	-0.0885585	13.0821	1	1
Bank Sarmayeh	Islamic banks	Private	Iran	2010	2010Bank Sarmayeh	173	0.769102	0.655917	0.021311							0.165724	0.0478862		0.23967	0.114031	0.0703581	0.0525795	0.12721	0.31169	0.626296	0.891671		1.92938	0	0	0	0	-1.23232	0				0.0657737	-0.101372	0.75	0.520833	0.5	0.318182	0.666667	0.25	-0.0885585	10.3533	1	1
Bank Sepah	Islamic banks	Private	Iran	2010	2010Bank Sepah	251	0.829167	0.668391	0.0004157							0.0616622	0.214267		0.160933	0.0591852	0.996801	0.538624	0.02245	0.98907	-0.0401524	-0.0600732		-0.0707141	0	0	0	0	-1.23232	0				0.0657737	-0.101372	0.75	0.520833	0.5	0.318182	0.666667	0.25	-0.0885585	12.3137	1	1
Bank Tejarat	Islamic banks	Public	Iran	2010	2010Bank Tejarat	277	0.761178	0.0575718	0.0087453							0.0611413	0.151738	0.21954	0.168125	0.432906	0.0207037	0.0123662	-2.113	0.51005	-0.0617156	-0.999	0.0101808	0.404717	0	0	0	0	-1.23232	0				0.0657737	-0.101372	0.75	0.520833	0.5	0.318182	0.666667	0.25	-0.0885585	12.8571	1	1
Banque Zitouna	Islamic banks	Private	TUNISIA	2010	2010Banque Zitouna	51	0.823726	0.284956	-0.0166108							0.160911	0.541019	0.168342	0.0796983	0.150715	0.284766	0.272385	0.969	0.221443	0.351474	0.0123343			0	0	0	0	-0.248185	0				0.0351061	-0.0441627	0.5	0.856061	0.5	0.681818	0.833333	0.5	0.875343	13.1601	1	1
Barwa Bank	Islamic banks	Private	Qatar	2010	2010Barwa Bank	225	0.236603	0.258109	0.0031686	0.4521						0.568993	0.57982	0.108089	0.92551	0.0108474	0.578751	0.464046	0.04466	0.72282	0.0168739	0.0596384		4.06459	0	0	0	0	0.640635	0				0.195923	0.0242526	0.5	0.852273	0.5	0.818182	0.833333	0.416667	0.875342	8.96933	1	1
Boubyan Bank KSCP	Islamic banks	Public	KUWAIT	2010	2010Boubyan Bank KSCP	215	0.806731	0.626453	0.0045582	0.2782	0.392451	0.422897	0.0285052	0.00681708	0.626448	0.2231	0.277596		0.62317	0.224081	0.263547	0.214286	0.02985	0.5468	0.0151181	0.0234449	0.338633	2.49458	9	9	10	8	0.191682	0	0.473			-0.0236706	-0.044964	0.666667	0.742424	0.5	0.863636	0.833333	0.5	0.875346	7.18258	1	1
Cham Islamic Bank SA	Islamic banks	Private	SYRIAN ARAB REPUBLIC	2010	2010Cham Islamic Bank SA	26	0.710782	0.570693	0.0064473	0.63						0.360358	0.297327	0.209985	0.0112816		0.25737	0.181894	0.04228	0.57809	0.91122	0.0159252		3.27028	13	5	11	8	-0.95501	0	0.3226		0.3226		-0.0439741	0.25	0.693182	0.375	0.409091	0.833333	0.333333	0.875339	9.72531	1	1
Cihan Bank for Islamic Investme	Islamic banks	Private	Iraq	2010	2010Cihan Bank for Islamic Investme	25												0.134452											0	0	0	0	-1.38265	0				0.0640256	-0.0287775	0.375	0.535985	0.375	0.636364	0.25	0.25	-2.49834		1	1
Dubai Islamic Bank PJSC	Islamic banks	Public	UNITED ARAB EMIRATES	2010	2010Dubai Islamic Bank PJSC	284	0.754932	0.636051	0.0062224	0.127	0.0660452	0.158978	0.0491795	0.083359	0.636051	0.129041	0.109099	0.0415657	0.0649812	0.268465	0.0863064	0.481054	0.03043	0.63848	0.877573	0.0131187	0.419993	2.76793	0	0	0	0	0.389284	0		0.298		0.0163545		0.625	0.867424	0.75	0.909091	0.666667	0.583333	-0.088561	11.4063	1	1
Eghtesad Novin Bank PJSC-EN Ban	Islamic banks	Public	Iran	2010	2010Eghtesad Novin Bank PJSC-EN Ban	224	0.890001	0.759767	0.0200859							0.0692592	0.160506		0.0678626	0.0283256	0.379407	0.23543	0.04541	0.2622	-0.0843603	-0.106807	0.266812	-0.477121	0	0	0	0	-1.23232	0				0.0657737	-0.101372	0.75	0.520833	0.5	0.318182	0.666667	0.25	-0.0885585	11.6337	1	1
Emirates Islamic Bank PJSC	Islamic banks	Public	UNITED ARAB EMIRATES	2010	2010Emirates Islamic Bank PJSC	232	0.853068	0.446634	0.0018109	0.1303						0.0981646	0.055777	0.109155	0.132883	0.0107005	0.430442	0.286195	0.03393	0.30304	0.0284702	0.0603509		2.83543	0	0	0	0	0.389284	0	0.998			0.0163545		0.625	0.867424	0.75	0.909091	0.666667	0.583333	-0.088561	10.3965	1	1
Faisal Islamic Bank of Egypt	Islamic banks	Public	EGYPT	2010	2010Faisal Islamic Bank of Egypt	190	0.91251	0.0948988	0.0106685	0.1314						0.0736054	0.331123	0.328362	0.002935	0.0313576	0.0085812	0.0649504	0.02776	0.35878	-0.0146921	-0.101421	0.283562	2.82886	0	0	0	0	-0.573745	0	0.1535			0.0514511	0.112652	0.333333	0.719697	0.5	0.5	0.583333	0.333333	-0.570522	10.3629	1	1
First energy bank	Islamic banks	Private	BAHRAIN	2010	2010First energy bank	62	0.124021	0.222704	-0.0084181							0.0646609	0.466411	0.119583	0.630008	0.0115344	0.0105314	0.434783	0.725	0.58213	0.691782	0.0310629		-0.477121	12	8	10	8	0.0550303	0	0.1625		0.1625	0.0433441	-0.0196188	0.625	0.778409	0.5	0.954545	0.833333	0.416667	0.875345	7.08991	1	1
GFH Financial Group B.S.C.	Islamic banks	Public	BAHRAIN	2010	2010GFH Financial Group B.S.C.	122	0.691907	0.0141426	-0.343155	0.106						0.12895	0.059615		0.623847	0.0959793	-0.15311	0.258373	-4.047		-0.0892752	-0.999		1.59048	12	8	10	8	0.0550303	0				0.0433441	-0.0196188	0.625	0.778409	0.5	0.954545	0.833333	0.416667	0.875345	6.92579	1	1
Ibdar Bank BSC	Islamic banks	Private	BAHRAIN	2010	2010Ibdar Bank BSC	2		0.144918	-0.126098	0.6334						0.19825	0.0715182	0.0986956		0.049877	0.606061	0.59596	0.02435	0.89899	0.0244667	0.159836		2.70901	12	8	10	8	0.0550303	0				0.0433441	-0.0196188	0.625	0.778409	0.5	0.954545	0.833333	0.416667	0.875345	5.07142	1	1
International Islamic Trade Fin	Islamic banks	Private	SAUDI ARABIA	2010	2010International Islamic Trade Fin	50		0.472018	0.003689							0.213414	0.266182	0.107234		0.104003	0.341177	0.324437	0.02233	0.84886	0.0164893	0.0314691			13	5	12	8	-0.277489	0	0.397		0.397	0.0476188	-0.0534314	0.5	0.753788	0.5	0.909091	0.833333	0.416667	0.875343	13.5648	1	1
Islamic Corporation for the Dev	Islamic banks	Private	Lebanon	2010	2010Islamic Corporation for the Dev	99		0.111421	0.0114349							0.0396263	0.257426			0.0301767	0.0197263	0.0105895	-0.604	0.85895	-0.780923	-0.06596		0.107558	10	8	11	6	-0.627336	0	0.598		0.598	0.0796043	-0.0398984	0.583333	0.640152	0.5	0.681818	0.666667	0.333333	-0.0885631	6.57522	1	1
Islamic Development Bank	Islamic banks	Private	SAUDI ARABIA	2010	2010Islamic Development Bank	253		0.638207	0.0177103		0.0281945	0.0927172			0.638207	0.0241483	0.151125			0.260233	0.195365	0.121443	0.03762	0.48665	0.0272407	0.0417241		0.660683	13	5	12	8	-0.277489	0				0.0476188	-0.0534314	0.5	0.753788	0.5	0.909091	0.833333	0.416667	0.875343	9.11688	1	1
Islamic International Arab Bank	Islamic banks	Private	Jordan	2010	2010Islamic International Arab Bank	117	0.378672	0.746397	0.0063857	0.3109						0.0866376	0.0917716	0.126358	0.468803	0.032001	0.0244681	0.987234	0.034	0.54468	0.0273673	0.0362275		3.68575	9	7	11	5	-0.0913177	0	1			0.0233683	-0.0501394	0.666667	0.757576	0.5	0.818182	0.666667	0.5	-0.088563	6.9996	1	1
Jordan Dubai Islamic Bank	Islamic banks	Public	JORDAN	2010	2010Jordan Dubai Islamic Bank	63												0.117284									0.0101067		9	7	11	5	-0.0913177	0	0.52			0.0233683	-0.0501394	0.666667	0.757576	0.5	0.818182	0.666667	0.5	-0.088563		1	1
Jordan Islamic Bank	Islamic banks	Public	JORDAN	2010	2010Jordan Islamic Bank	178	0.900526	0.472904	0.0111764	0.2124						0.0805976	0.419595	0.0890319	0.0187657	0.158867	0.346342	0.281707	0.03943	0.38171	0.791182	0.0162576	0.132545	3.38983	9	7	11	5	-0.0913177	0	0.6601	0.0438	0.6601	0.0233683	-0.0501394	0.666667	0.757576	0.5	0.818182	0.666667	0.5	-0.088563	7.86469	1	1
Karafarin Bank	Islamic banks	Public	Iran	2010	2010Karafarin Bank	154	0.861577	0.60123	0.0441338		0.100541	0.157444	0.0372962	0.347518	0.632407	0.124037	0.109066		0.147088	0.134887	0.196878	0.160163	0.07323	0.18796	-0.0452179	-0.0723936	0.244153	-0.302452	0	0	0	0	-1.23232	0				0.0657737	-0.101372	0.75	0.520833	0.5	0.318182	0.666667	0.25	-0.0885585	10.5352	1	1
Khaleeji Commercial Bank	Islamic banks	Public	BAHRAIN	2010	2010Khaleeji Commercial Bank	100	0.701507	0.484738	-0.0155839							0.392476	0.208124	0.0943312	0.288813	0.55076	0.0224713	0.0731547	0.04348	0.88917	0.0397456	0.081994	0.219961	2.76325	12	8	10	8	0.0550303	0	0.3699		0.1401	0.0433441	-0.0196188	0.625	0.778409	0.5	0.954545	0.833333	0.416667	0.875345	6.03839	1	1
Kurdistan International Bank fo	Islamic banks	Public	Iraq	2010	2010Kurdistan International Bank fo	49	0.661241	0.0048801	0.0217995							0.368181	0.736649	0.168234		0.977542	0.0122329	0.905708	0.02388	0.51657	0.497976	0.102043	0.0757576	-0.174534	0	0	0	0	-1.38265	0	0.1			0.0640256	-0.0287775	0.375	0.535985	0.375	0.636364	0.25	0.25	-2.49834	13.1031	1	1
Kuwait Finance House	Islamic banks	Public	KUWAIT	2010	2010Kuwait Finance House	296	0.758848	0.54338	0.0057218	0.1415	0.134326	0.107848	0.0735634	0.11846	0.543381	0.142986	0.162968	0.637015	0.196726	0.313166	0.740776	0.487985	0.0321	0.48023	0.95868	0.0163451		3.01019	9	9	10	8	0.191682	0			0.93	-0.0236706	-0.044964	0.666667	0.742424	0.5	0.863636	0.833333	0.5	0.875346	9.43736	1	1
Kuwait International Bank	Islamic banks	Public	KUWAIT	2010	2010Kuwait International Bank	184					0.0219905	-0.0462583						0.170617									0.335847		9	9	10	8	0.191682	0			0.0999	-0.0236706	-0.044964	0.666667	0.742424	0.5	0.863636	0.833333	0.5	0.875346		1	1
Masraf Al Rayan (Q.S.C.)	Islamic banks	Public	Qatar	2010	2010Masraf Al Rayan (Q.S.C.)	254	0.778949	0.722651	0.0349245	0.1914	0.437724	0.411999	0.000464805	0.000462337	0.722651	0.258624	0.165385			0.10703	0.228635	0.157099	0.05854	0.12234	0.0471724	0.0652527	0.288846	2.45207	0	0	0	0	0.640635	0		0.1191		0.195923	0.0242526	0.5	0.852273	0.5	0.818182	0.833333	0.416667	0.875342	10.454	1	1
Noor Bank	Islamic banks	Private	UNITED ARAB EMIRATES	2010	2010Noor Bank	217	0.87561	0.685896	-0.0306771	0.1475						0.117254	0.16633	0.36601	0.195823	0.0526542	0.0133805	0.01						2.2428	0	0	0	0	0.389284	0				0.0163545		0.625	0.867424	0.75	0.909091	0.666667	0.583333	-0.088561	9.80878	1	1
Palestine Islamic Bank	Islamic banks	Private	PALESTINIAN TERRITORIES	2010	2010Palestine Islamic Bank	33	0.834013	0.478694	0.004462	0.3872						0.155337	0.406597	0.251347	0.034824	0.0444168	0.285457	0.215049	0.07257	0.85739	0.0287269	0.0592125		3.98483	0	0	0	0	0	0						0	0	0	0	0	0	0	12.7865	1	1
Parsian Bank	Islamic banks	Public	Iran	2010	2010Parsian Bank	246					0.215731		0.0489044		0.683756			0.086649									0.25834		0	0	0	0	-1.23232	0				0.0657737	-0.101372	0.75	0.520833	0.5	0.318182	0.666667	0.25	-0.0885585		1	1
Qatar International Islamic Ban	Islamic banks	Public	Qatar	2010	2010Qatar International Islamic Ban	219	0.777495	0.504854	0.0307389	0.2316	0.0983628	-0.0922623	0.0105543	0.0387257	0.504856	0.265799	0.301481	0.0401098	0.0070822	0.262826	0.197513	0.159413	0.03807	0.21855	0.0154795	0.0302988	0.182411	2.3308	0	0	0	0	0.640635	0				0.195923	0.0242526	0.5	0.852273	0.5	0.818182	0.833333	0.416667	0.875342	9.80802	1	1
Qatar Islamic Bank SAQ	Islamic banks	Public	Qatar	2010	2010Qatar Islamic Bank SAQ	281	0.74489	0.565794	0.0243305	0.1737						0.218762	0.251974	0.366252	0.217684	0.207951	0.224173	0.224173	0.03294	0.26943	0.015741	0.0274809	0.193085	2.90401	0	0	0	0	0.640635	0				0.195923	0.0242526	0.5	0.852273	0.5	0.818182	0.833333	0.416667	0.875342	10.8566	1	1
Sharjah Islamic Bank	Islamic banks	Public	UNITED ARAB EMIRATES	2010	2010Sharjah Islamic Bank	199	0.663291	0.579209	0.0159895	0.3514						0.353033	0.249892	0.0995159	0.0612472	0.169897	0.311612	0.223392	0.031	0.50226	0.859173	0.0145902	0.243339	2.96263	0	0	0	0	0.389284	0			0.2	0.0163545		0.625	0.867424	0.75	0.909091	0.666667	0.583333	-0.088561	9.7212	1	1
Sina Bank	Islamic banks	Private	Iran	2010	2010Sina Bank	177							0.0319975	0.137996	0.730466			0.07072											0	0	0	0	-1.23232	0				0.0657737	-0.101372	0.75	0.520833	0.5	0.318182	0.666667	0.25	-0.0885585		1	1
Syria International Islamic Ban	Islamic banks	Public	SYRIAN ARAB REPUBLIC	2010	2010Syria International Islamic Ban	81	0.211807	0.0041853	0.0096238							0.0834203	0.547223	0.342214	0.227507	0.921665	-0.623502	0.204883	0.10068	0.43149	0.0282791	0.675671	0.187337	-0.477121	13	5	11	8	-0.95501	0			0.2		-0.0439741	0.25	0.693182	0.375	0.409091	0.833333	0.333333	0.875339	11.2578	1	1
Tamweel PJSC	Islamic banks	Private	UNITED ARAB EMIRATES	2010	2010Tamweel PJSC	83	0.53466	0.898423	0.0025605							0.279267	0.0473159	0.118116	0.728619	0.0479421	0.456114	0.262191	0.0182	0.37284	-0.016099	-0.017234		1.69604	0	0	0	0	0.389284	1	0.583			0.0163545		0.625	0.867424	0.75	0.909091	0.666667	0.583333	-0.088561	9.22948	1	1
Warba Bank	Islamic banks	Public	KUWAIT	2010	2010Warba Bank	118												0.085216											9	9	10	8	0.191682	0				-0.0236706	-0.044964	0.666667	0.742424	0.5	0.863636	0.833333	0.5	0.875346		1	1
Abu Dhabi Commercial Bank	Commercial banks	Public	UNITED ARAB EMIRATES	2011	2011Abu Dhabi Commercial Bank	299	0.648578	0.679027	0.0165742	0.159	0.0307366	0.0109715	0.0437804	0.0461826	0.679027	0.136577	0.149601	0.112179	0.032353	0.156296	0.270082	0.22042	0.02893	0.33127	0.907984	0.0127864	0.213345	3.20176	8	4	9	7	0.517124	0	0.582	0.582		0.052078		0.625	0.856061	0.75	0.818182	0.666667	0.583333	-0.0885606	12.1212	0	0
Ahli Bank QSC	Commercial banks	Public	QATAR	2011	2011Ahli Bank QSC	207	0.824213	0.678147	0.0246717	0.1926						0.163072	0.112127	0.145584	0.140969	0.210663	0.182958	0.177971	0.03446	0.28755	0.0185289	0.0265226	0.218259	3.34949	8	7	8	7	0.518379	1	0.5			0.133752	-0.0191639	0.5	0.818182	0.5	0.772727	0.833333	0.416667	0.875343	9.79386	0	0
Ahli Bank SAOG	Commercial banks	Public	OMAN	2011	2011Ahli Bank SAOG	172	0.799484	0.826915	0.0195783	0.126			0.00957932	0.00989146	0.826809	0.148505	0.0504518	0.0453576	0.0999731	0.139802	0.283286	0.271955	0.03169	0.30028	0.010327	0.0123695	0.149539	3.34102	6	6	8	9	0.0923926	0	0.2805	0.057	0.2805	-0.0110699	-0.0407006	0.583333	0.753788	0.5	0.772727	0.833333	0.416667	0.875345	6.83475	0	0
Ahli United Bank (Egypt) SAE	Commercial banks	Private	EGYPT	2011	2011Ahli United Bank (Egypt) SAE	149	0.898062	0.449528	0.0151801							0.0930027	0.219289		0.0709656	0.537634	0.323013	0.296443	0.03079	0.34695	-0.0131235	-0.028072		2.04872	0	0	0	0	-0.772814	0	0.851		0.851	0.0177959	0.100539	0.25	0.640152	0.5	0.454545	0.5	0.333333	-1.05248	9.46384	0	0
Ahli United Bank BSC	Commercial banks	Public	BAHRAIN	2011	2011Ahli United Bank BSC	280	0.816536	0.546986	0.0118532	0.113			0.0343015	0.0253479	0.546985	0.114526	0.216811		0.191706	0.334486	0.355777	0.25947	0.02224	0.32455	0.564423	0.996485	0.152823	4.05138	9	6	6	9	-0.0594817	1	0.1878		0.1878	0.0198341	0.0036445	0.625	0.689394	0.5	0.863636	0.833333	0.416667	0.875346	10.2517	0	0
Al Ahli Bank of Kuwait (KSC)	Commercial banks	Public	KUWAIT	2011	2011Al Ahli Bank of Kuwait (KSC)	231	0.820021	0.670953	0.0163322	0.233	0.0534993	0.0333377	0.0568054	0.0425475	0.657634	0.189617	0.103676		0.167492	0.287196	0.276817	0.240484	0.03045	0.31055	0.0166245	0.0233961	0.143356	2.92539	11	7	10	8	0.082645	1	0.1012	0.1012		0.0962844	-0.0490534	0.666667	0.662879	0.5	0.772727	0.833333	0.5	0.875347	8.03262	0	0
Al Khalij Commercial Bank	Commercial banks	Public	Qatar	2011	2011Al Khalij Commercial Bank	234	0.775094	0.41899	0.0180352	0.22	0.451646	0.576607	0.0158246	0.00533627	0.423191	0.250107	0.127024		0.193261	0.962049	0.42731	0.368925	0.02815	0.41423	0.0138689	0.032568	0.245987	3.06935	8	7	8	7	0.518379	1	0.355	0.355		0.133752	-0.0191639	0.5	0.818182	0.5	0.772727	0.833333	0.416667	0.875343	10.2037	0	0
Al khaliji France SA	Commercial banks	Private	UNITED ARAB EMIRATES	2011	2011Al khaliji France SA	61							0.0195442	0.0169916	0.528305														8	4	9	7	0.517124	0				0.052078		0.625	0.856061	0.75	0.818182	0.666667	0.583333	-0.0885606		0	0
Alubaf Arab International Bank	Commercial banks	Private	BAHRAIN	2011	2011Alubaf Arab International Bank	79	0.755124	0.269273	0.0259974				0.0173172	0.00896334	0.269231	0.316787	0.69943	0.183326	0.988877	0.050365	0.448795	0.439759	0.01877	0.16867	0.0162984	0.0594891		2.64099	9	6	6	9	-0.0594817	0	0.9938		0.9938	0.0198341	0.0036445	0.625	0.689394	0.5	0.863636	0.833333	0.416667	0.875346	6.90786	0	0
Amen Bank	Commercial banks	Public	TUNISIA	2011	2011Amen Bank	150	0.903608	0.776335	0.0133123							0.0949548	0.0759617	0.099403	0.262397	0.150619	0.481295	0.348967	0.02219	0.41039	-0.0117909	-0.0151879		0.249479	8	5	6	7	-0.180471	0				-0.0191718	-0.0354403	0.5	0.799242	0.5	0.590909	0.833333	0.5	0.875344	8.61635	0	0
Arab African International Bank	Commercial banks	Private	EGYPT	2011	2011Arab African International Bank	230	0.818463	0.467505	0.0162308				0.0412437	0.0415465	0.467519	0.115637	0.291938	0.151085	0.0971823	0.465032	0.314536	0.314536	0.02217	0.33417	-0.0171721	-0.0352159		3.03279	0	0	0	0	-0.772814	0				0.0177959	0.100539	0.25	0.640152	0.5	0.454545	0.5	0.333333	-1.05248	8.91416	0	0
Arab Bank for Investment & Fore	Commercial banks	Private	UNITED ARAB EMIRATES	2011	2011Arab Bank for Investment & Fore	158	0.749775	0.489693	-0.0273859	0.2646						0.286894	0.378286	0.0628335	0.288486	0.101452	0.387577	0.344616	0.03165	0.27897	0.0201076	0.0367542		3.50393	8	4	9	7	0.517124	0	0.4228		0.4228	0.052078		0.625	0.856061	0.75	0.818182	0.666667	0.583333	-0.0885606	9.42932	0	0
Arab Bank Group (Combined)	Commercial banks	Private	JORDAN	2011	2011Arab Bank Group (Combined)	290	0.790195	0.459398	0.0067064	0.151	0.00573068	-0.0183774			0.459398	0.201723	0.260458	0.119919	0.119947	0.511819	0.436166	0.244263	0.0263	0.44256	0.647839	0.0132349		3.61452	7	6	10	7	-0.0978617	0				0.0256081	-0.0415833	0.625	0.668561	0.5	0.818182	0.666667	0.5	-0.0885625	10.7279	0	0
Arab Bank Plc	Commercial banks	Public	JORDAN	2011	2011Arab Bank Plc	282	0.80329	0.418185	0.0109943	0.1509	0.00774764	-0.00341027	0.0614833	0.0710562	0.459398	0.189651	0.301628		0.130736	0.536348	0.387276	0.26723	0.02705	0.47311	0.703133	0.0158945	0.15763	3.69711	7	6	10	7	-0.0978617	1	0.1529		0.0711	0.0256081	-0.0415833	0.625	0.668561	0.5	0.818182	0.666667	0.5	-0.0885625	10.0825	0	0
Arab Bank Syria SA	Commercial banks	Public	SYRIAN ARAB REPUBLIC	2011	2011Arab Bank Syria SA	24	0.773354	0.601006	0.0123364	0.2287			0.0416717	0.109116	0.601007	0.189404	0.28892		0.0503363	0.0398204	0.726035	0.428485	0.03879	0.38359	-0.0956581	-0.152531	0.369235	3.28399	10	6	8	7	-1.19042	0	0.5129		0.5129		-0.0475316	0.25	0.467803	0.375	0.363636	0.75	0.333333	0.393388	10.5273	0	0
Arab Banking Corporation - Alge	Commercial banks	Private	AlGERIA	2011	2011Arab Banking Corporation - Alge	19	0.59787	0.388399	0.0220159				0.0250685	0.043871	0.388401	0.477232	0.500362		0.144302	0.0966113	0.497547	0.492518	0.03656	0.5103	0.0265524	0.0666499		-0.199474	0	0	0	0	-0.911854	0	0.88		0.88	0.0289187	-0.0452176	0.541667	0.623106	0.5	0.590909	0.5	0.333333	-1.05247	10.6458	0	0
Arab Banking Corporation - Egyp	Commercial banks	Private	EGYPT	2011	2011Arab Banking Corporation - Egyp	73	0.815591	0.251453	0.0063746				0.119398	0.101487	0.251453	0.183042	0.546835		0.132291	0.0161449	0.21847	0.208706	0.04349	0.64036	0.0928877	0.325297		3.39622	0	0	0	0	-0.772814	0	0.98		0.98	0.0177959	0.100539	0.25	0.640152	0.5	0.454545	0.5	0.333333	-1.05248	8.61078	0	0
Arab Banking Corporation (Jorda	Commercial banks	Public	JORDAN	2011	2011Arab Banking Corporation (Jorda	80	0.808205	0.520116	0.0149057	0.2213			0.0377996	0.0664875	0.520136	0.184716	0.103812		0.251999	0.578331	0.389646	0.283379	0.04024	0.46866	0.0160929	0.0297706	0.119343	3.56319	7	6	10	7	-0.0978617	0	0.87	0.0206	0.87	0.0256081	-0.0415833	0.625	0.668561	0.5	0.818182	0.666667	0.5	-0.0885625	6.63082	0	0
Arab Banking Corporation BSC-Ba	Commercial banks	Public	BAHRAIN	2011	2011Arab Banking Corporation BSC-Ba	265	0.748671	0.479112	0.0107935	0.1917	-0.109945	-0.01427	0.0466911	0.0347598	0.479113	0.191417	0.239176	0.0857835	0.229336	0.505329	0.443765	0.378973	0.02036	0.50611	-0.407755	-0.811327	0.248156	3.04436	9	6	6	9	-0.0594817	0	0.5937		0.5937	0.0198341	0.0036445	0.625	0.689394	0.5	0.863636	0.833333	0.416667	0.875346	10.1272	0	0
Arab International Bank	Commercial banks	Private	EGYPT	2011	2011Arab International Bank	138	0.766496	0.358837	0.006764	0.2108						0.231086	0.426372	0.203828	0.18051	0.635068	0.442308	0.225275	0.01177	0.64698	0.794841	0.0200199		3.40743	0	0	0	0	-0.772814	1	0.3584		0.3584	0.0177959	0.100539	0.25	0.640152	0.5	0.454545	0.5	0.333333	-1.05248	8.24262	0	0
Arab Investment Bank-Federal Ar	Commercial banks	Private	EGYPT	2011	2011Arab Investment Bank-Federal Ar	92	0.829491	0.478542	0.013687							0.166361	0.317791	0.0553901	0.14882	0.544549	0.345079	0.345079	0.0464	0.53581	-0.624318	-0.0103627		2.47747	0	0	0	0	-0.772814	0	0.1568			0.0177959	0.100539	0.25	0.640152	0.5	0.454545	0.5	0.333333	-1.05248	8.42967	0	0
Arab National Bank Public Joint	Commercial banks	Public	SAUDI ARABIA	2011	2011Arab National Bank Public Joint	288	0.822317	0.619556	0.0184624	0.1502	0.0132679	0.103092	0.0345254	0.0468425	0.619555	0.165893	0.08814	0.122185	0.0912722	0.353452	0.370052	0.284444	0.02989	0.39542	0.0249179	0.0388304	0.20831	3.45161	0	0	0	0	-0.483387	0	0.4		0.4	0.0995893	-0.0582359	0.5	0.742424	0.5	0.909091	0.833333	0.416667	0.875343	11.6748	0	0
Arab Tunisian Bank	Commercial banks	Public	Tunisia	2011	2011Arab Tunisian Bank	121	0.889207	0.534088	0.0082298				0.0669584	0.0568263	0.535501	0.116052	0.403581	0.166084	0.171647	0.546929	0.767703	0.681006	0.01114	0.52019	-0.0127229	-0.0222231	0.261558	0.280263	8	5	6	7	-0.180471	0	0.6424		0.6424	-0.0191718	-0.0354403	0.5	0.799242	0.5	0.590909	0.833333	0.5	0.875344	8.38073	0	0
Attijari Bank	Commercial banks	Public	TUNISIA	2011	2011Attijari Bank	133	0.827599	0.741637	0.0079489				0.13969	0.151332	0.741645	0.0949989	0.168767	0.143006	0.0885565	0.0951867	0.415644	0.412577	0.03141	0.5864	0.0386092	0.0447875	0.273601		8	5	6	7	-0.180471	0	0.5898			-0.0191718	-0.0354403	0.5	0.799242	0.5	0.590909	0.833333	0.5	0.875344	8.39006	0	0
Attijariwafa Bank	Commercial banks	Public	MOROCCO	2011	2011Attijariwafa Bank	285	0.739725	0.671656	0.015438	0.0792						0.0966884	0.189528	0.124608	0.0616689	0.265777	0.421065	0.385132	0.03358	0.45349	0.0117964	0.0169688	0.17815	2.8565	7	5	7	7	-0.33324	0	0.487	0.0233		0.052457	-0.0092236	0.75	0.698864	0.5	0.727273	0.833333	0.5	0.875348	12.7468	0	0
Bahrain Commercial Facilities C	Commercial banks	Public	BAHRAIN	2011	2011Bahrain Commercial Facilities C	46	0.430351	0.767837	0.0492639				0.0284858	0.0354012	0.767867	0.774874	0.0220838	0.0901941		0.008596	0.759776	0.396648	0.07767	0.45251	0.0266138	0.0336676	0.156307	-0.0885908	9	6	6	9	-0.0594817	0		0.1656		0.0198341	0.0036445	0.625	0.689394	0.5	0.863636	0.833333	0.416667	0.875346	5.17389	0	0
Bank al Etihad	Commercial banks	Public	JORDAN	2011	2011Bank al Etihad	135	0.821964	0.495245	0.0070476	0.1688			0.0569952	0.138812	0.495225	0.18187	0.24947		0.272205	0.331726	0.206148	0.220615	0.03371	0.3906	0.800547	0.0152443	0.241492	3.2414	7	6	10	7	-0.0978617	0				0.0256081	-0.0415833	0.625	0.668561	0.5	0.818182	0.666667	0.5	-0.0885625	7.28722	0	0
Bank Audi Private Bank	Commercial banks	Private	lebanon	2011	2011Bank Audi Private Bank	77	0.923821	0.181512	0.010442				0.0816517		0.181512	0.0751491	0.785163		0.001864	0.152438	0.356518	0.33513	0.01334	0.4136	-0.0195846	-0.0990869		0.270889	9	7	4	7	-0.644495	0	1			0.0198255		0.583333	0.583333	0.5	0.590909	0.666667	0.333333	-0.0885622	7.99681	0	0
Bank Audi SAE	Commercial banks	Private	EGYPT	2011	2011Bank Audi SAE	169	0.903141	0.442955	0.0071642				0.0223926	0.0513005	0.442955	0.0922104	0.47973		0.0233203	0.68561	0.245069	0.226303	0.02863	0.47252	-0.0206504	-0.0455757		1.70009	0	0	0	0	-0.772814	0	1		1	0.0177959	0.100539	0.25	0.640152	0.5	0.454545	0.5	0.333333	-1.05248	9.7867	0	0
Bank Audi SAL	Commercial banks	Public	lebanon	2011	2011Bank Audi SAL	286	0.889262	0.299068	0.0127087	0.1045	0.0016998	0.0139062	0.0282173	0.0400296	0.292982	0.089348	0.235341	0.100486	0.0296171	0.0115976	0.500138	0.464557	0.02353	0.45657	-0.0105944	-0.0344448	0.177951	3.94687	9	7	4	7	-0.644495	0	0.2829		0.2829	0.0198255		0.583333	0.583333	0.5	0.590909	0.666667	0.333333	-0.0885622	10.6764	0	0
Bank Dhofar SAOG	Commercial banks	Public	OMAN	2011	2011Bank Dhofar SAOG	210	0.805009	0.762879	0.0070897	0.1116			0.0308112	0.0386566	0.762862	0.132378	0.154595	0.055517	0.037382	0.0747473	0.330789	0.207379	0.03814	0.42621	0.0200959	0.0250429	0.184638	3.63037	6	6	8	9	0.0923926	1	0.275	0.1		-0.0110699	-0.0407006	0.583333	0.753788	0.5	0.772727	0.833333	0.416667	0.875345	7.58101	0	0
Bank Hapoalim BM	Commercial banks	Public	ISRAEL	2011	2011Bank Hapoalim BM	305	0.745266	0.692844	0.0075898	0.0869	0.0317165	-0.0155453	0.0163092	0.0342704	0.692844	0.0724709	0.166494	0.109677	0.0304205	0.180468	0.389441	0.381342	0.02857	0.63914	0.392809	0.557705	0.230351	3.41054	9	8	8	8	0.654826	0	0.202	0.0053		0.0506218	-0.034592	0.708333	0.526515	1	0.818182	0.833333	0.583333	0.875358	12.7845	0	0
Bank Leumi Le Israel BM	Commercial banks	Public	ISRAEL	2011	2011Bank Leumi Le Israel BM	304	0.78015	0.660832	0.0052945	0.0807	0.0349915	-0.0272415	0.0161434	0.0278959	0.660832	0.0690421	0.174963	0.11141	0.0195326	0.251405	0.367609	0.363443	0.02369	0.73947	0.0013667	0.0020347	0.258351	3.52355	9	8	8	8	0.654826	0	0.05	0.0069	0.05	0.0506218	-0.034592	0.708333	0.526515	1	0.818182	0.833333	0.583333	0.875358	12.81	0	0
Bank Muscat SAOG	Commercial banks	Public	OMAN	2011	2011Bank Muscat SAOG	274	0.772192	0.666768	0.0162562	0.1189	0.236924	0.196791	0.0319488	0.0299488	0.666772	0.136943	0.234505	0.080004	0.149049	0.0881723	0.27107	0.272446	0.03906	0.41452	0.0193968	0.028063	0.252668	3.5258	6	6	8	9	0.0923926	0	0.2483		0.15	-0.0110699	-0.0407006	0.583333	0.753788	0.5	0.772727	0.833333	0.416667	0.875345	8.88572	0	0
Bank of Alexandria	Commercial banks	Private	EGYPT	2011	2011Bank of Alexandria	185	0.83681	0.512586	0.0088016	0.1502	-0.0218758	0.0414543	0.107056	0.103115	0.512587	0.108765	0.421915	0.231621	0.0271706	0.504271	0.212915	0.212915	0.0445	0.56167	-0.0301498	-0.052522		2.61854	0	0	0	0	-0.772814	0	0.7025		0.7025	0.0177959	0.100539	0.25	0.640152	0.5	0.454545	0.5	0.333333	-1.05248	10.5404	0	0
Bank of Baghdad	Commercial banks	Public	IRAQ	2011	2011Bank of Baghdad	74	0.799035	0.166415	0.0285311					0.10643		0.189792	0.443504		0.0258506	0.0127329	0.011449	0.753328	0.0359	0.40782	0.348751	0.0209566	0.0100209	2.95907	5	6	9	8	-1.29385	0	0.5179		0.5179	0.0754647	-0.0580146	0.375	0.547348	0.375	0.681818	0.25	0.25	-2.49834	13.6823	0	0
Bank of Beirut S.A.L.	Commercial banks	Public	LEBANON	2011	2011Bank of Beirut S.A.L.	237	0.849642	0.32026	0.0106395				0.00724008	0.019791	0.338261	0.12065	0.315793	0.225768	0.0803694	0.0108209	0.426375	0.330901	0.02398	0.49922	-0.0133064	-0.0412312	0.0282448	3.96865	9	7	4	7	-0.644495	0	0.28		0.28	0.0198255		0.583333	0.583333	0.5	0.590909	0.666667	0.333333	-0.0885622	9.59342	0	0
[truncated: 1,749 more rows]
[truncated: 55 more columns]

## Sheet: Source(Commercial)
banks	specialisation	specification	mapping	y	code	index	deposit_asset	loan_asset	roa	tier1	GrowthinAssets	GrowthinLoans	(NPL/GL)	(LLR/GL)	(NetLoan)/Total Assets	tangibleequity	luqidasset	Total EquityTotal Assets	fundingragility	otherearningassets	incomediversity	noninterestincome	nim	cir	earta	eargl	equity_volatility	logz	official	capital	restrict	pm	insitution	state	ownership_concentration	ownership_government	ownership_foreign	gdp_growth	inflation	VA	PV	GE	RQ	RL	CC	ICRG	size	arabspring_d	islamic_d
[truncated: 2,146 more rows]
[truncated: 69 more columns]

[truncated: 15 more sheets: Source(Islamic), Source(lerner index), HHI(TOTAL), HHI(Commercial), HHI(Islamic), Commercial(new variables), Islamic(new variables), Source(new variables), H-statistic(total), H-statistic(Commercial), H-statistic(Islamic), H-stastic(per country), CM(banks), Islamic(banks), Observation Calcs new]
