# Supplementary material for: Competition, capital growth and risk-taking in emerging markets: Policy implications for banking sector stability during COVID-19 pandemic
Source: PLoS One. 2021 Jun 24;16(6):e0253803. doi: 10.1371/journal.pone.0253803 (PMC8224939; doi:10.1371/journal.pone.0253803)
Supplement: S1 File — (XLSX) [file pone.0253803.s005.xlsx]

## Sheet: Source file (Total sample)
banks	specialisation	specification	mapping	y	code	index	deposit_asset(t-1)	loan_asset(t-1)	tier1(t-1)	luqidasset(t-1)	fundingragility(t-1)	otherearningassets(t-1)	incomediversity(t-1)	equity_volatility(t-1)	logz(t-1)	Lerner(t-1)	ownership_concentration(t-1)	ownership_government(t-1)	ownership_foreign(t-1)	gdp_growth(t-1)	inflation(t-1)	insitution(t-1)	size(t-1)	deposit_asset	loan_asset	Delta(deposit)	Delta(loan)	roa	tier1	pre-tax income/TA	Leverage	Revenue Diversification	EC/TA	Net Loans/Dep.ST Funding	NL/TA	CAR	ICRG	H-statistics	H-statistics(countrybased)	HHI	HHI*H-Stat	H-Stat^2	(HHI^2)	HHI*CAR	CAR(T-1)	GrowthinAssets	GrowthinLoans	(NPL/GL)	(LLR/GL)
Abu Dhabi Commercial Bank	Commercial banks	Public	UNITED ARAB EMIRATES	2006	2006Abu Dhabi Commercial Bank	299	0.69271	0.730427	0	0.209343	0.151287	0.0504732	0.492226	0.0101106	3.8451	0.518333	0.6253	0.6484	0	0.0485514	0	0.488199	4.76137	0.645657	0.769834	-0.047053	0.0394072	0.0264797	0.1425	0.0265122	0.187612	0.0163178	0.163626	1.1923	0.7698	0	0.273	0.4932	0.4932	0	0	0.630079	0	0	0	0	0	0.0155011	0.0185758
Ahli Bank QSC	Commercial banks	Public	QATAR	2006	2006Ahli Bank QSC	207	0.804368	0.56465	0.1658	0.239897	0.0887606	0.285315	0.401387	0.288494	2.81749	0.520702	0.5294	0	0.6	0.0749276	-0.088144	0.413149	3.79106	0.855406	0.658658	0.0510376	0.0940083	0.0211586	0.1157	0	0	0	0	0	0	0	-0.286	0.3326	0.3326	0	0	0	0	0	0	0	0	0	0
Ahli Bank SAOG	Commercial banks	Public	OMAN	2006	2006Ahli Bank SAOG	172	0.563426	0.853831	0.3994	0.0012878	0.501714	0.157504	0.1375	0.972331	-0.0004658	0.443857	0.35	0	0	0.0249046	-0.0186144	0.268715	2.19117	0.612443	0.857877	0.0490173	0.0040454	0.0222603	0.3185	0	0	0	0	0	0	0	-0.286	0.3686	0.3686	0	0	0	0	0	0	0	0	0	0
Ahli United Bank (Egypt) SAE	Commercial banks	Private	EGYPT	2006	2006Ahli United Bank (Egypt) SAE	149	0.771167	0.409792	0	0.283725	0.0333415	0.541122	0.389814	0	0.265283	0	0.855	0	0	0.0447896	0.048694	-0.513815	3.56713	0.733371	0.266877	-0.0377955	-0.142915	4.96e-05	0	0	0	0	0	0	0	0	-0.846	0.124527	0.124527	0	0	1.07703	0	0	0	0	0	0	0
Ahli United Bank BSC	Commercial banks	Public	BAHRAIN	2006	2006Ahli United Bank BSC	280	0.757147	0.431539	0.1062	0.303139	0.365618	0.646522	0.523633	0	3.26738	0.254145	0	0	0.203	0.0676894	-0.0258621	0.220629	4.14215	0.786888	0.426628	0.0297404	-0.004911	0.0123949	0.0916	0	0	0	0	0	0	0	0.623	0.977	0.977	0	0	0.482701	0	0	0	0	0	0	0
Al Ahli Bank of Kuwait (KSC)	Commercial banks	Public	KUWAIT	2006	2006Al Ahli Bank of Kuwait (KSC)	231	0	0	0	0	0	0	0	0.223842	0	0.615341	0.51	0	0	0.10076	-0.0414298	0.243256	0	0.83873	0.591421	0.83873	0.591421	0.0247474	0.1398	0.0260175	0.156823	0.0182671	0.175961	0.68	0.5592	0	0.903	0.4596	0.4596	0.195409	-0.258331	0	0.442051	0	0	0	0	0.0597766	0.0386387
Al Khalij Commercial Bank	Commercial banks	Public	Qatar	2006	2006Al Khalij Commercial Bank	234	0	0	0	0	0	0	0	0	0	0.520702	0.3999	0	0	0.0749276	-0.088144	0.413149	0	0	0	0	0	0	0	0	0	0	0	0	0	0	-0.286	0.3326	0.3326	0	0	0	0	0	0	0	0	0	0
Al khaliji France SA	Commercial banks	Private	UNITED ARAB EMIRATES	2006	2006Al khaliji France SA	61	0	0	0	0	0	0	0	0	0	0.518333	1	0	0	0.0485514	0	0.488199	0	0	0	0	0	0	0	0	0	0	0	0	0	0	0.273	0.4932	0.4932	0	0	0.630079	0	0	0	0	0	0	0
Alubaf Arab International Bank	Commercial banks	Private	BAHRAIN	2006	2006Alubaf Arab International Bank	79	0	0	0	0	0	0	0	0	0	0.254145	0.995	0	0	0.0676894	-0.0258621	0.220629	0	0	0	0	0	0	0	0	0	0	0	0	0	0	0.623	0.977	0.977	0	0	0.482701	0	0	0	0	0	0	0
Amen Bank	Commercial banks	Public	TUNISIA	2006	2006Amen Bank	150	0.800478	0.76574	0	0.0814308	0.0176867	0.135096	0.349324	0	-0.311049	0.351227	0.6131	0	0	0.0348654	-0.0201779	-0.149546	3.32901	0.811384	0.73549	0.010906	-0.0302505	0.0083866	0	0	0	0	0	0	0	0	-0.286	0.4304	0.4304	0.226209	0	0	0.475615	0	0	0	0	0	0
Arab African International Bank	Commercial banks	Private	EGYPT	2006	2006Arab African International Bank	230	0.909036	0.21553	0	0.437189	0.195882	0.0137375	0.577088	0	0.295264	0	0.4937	0	0.4937	0.0447896	0.048694	-0.513815	3.52013	0.923748	0.275117	0.014712	0.0595874	0.0150267	0	0	0	0	0	0	0	0	-0.846	0.124527	0.124527	0	0	1.07703	0	0	0	0	0	0	0
Arab Bank for Investment & Fore	Commercial banks	Private	UNITED ARAB EMIRATES	2006	2006Arab Bank for Investment & Fore	158	0.672474	0.364105	0	0.518828	0.343268	0.0304958	0.424846	0	3.41293	0.518333	0.4228	0	0	0.0485514	0	0.488199	0	0.686585	0.33443	0.0141113	-0.0296756	0.0280467	0	0	0	0	0	0	0	0	0.273	0.4932	0.4932	0	0	0.630079	0	0	0	0	0	0	0
Arab Bank Group (Combined)	Commercial banks	Private	JORDAN	2006	2006Arab Bank Group (Combined)	290	0.817842	0.426606	0.1648	0.351578	0.141801	0.534646	0.565355	0	4.23397	0.401355	0	0	0	0.0816378	-0.0349369	0.0099171	4.43909	0.780345	0.43632	-0.0374975	0.0097143	0.0192389	0.2139	0	0	0	0	0	0	0	1.743	0.1666	0.1666	0	0	0	0	0	0	0.175939	0.208128	0	0
Arab Bank Plc	Commercial banks	Public	JORDAN	2006	2006Arab Bank Plc	282	0.854375	0.396062	0	0.401051	0.161989	0.523379	0.398795	0.1891	4.26193	0.401355	0.1983	0	0.0865	0.0816378	-0.0349369	0.0099171	4.22572	0.805581	0.428946	-0.0487938	0.0328836	0.0142787	0.2061	0.0243334	0.289468	0.0100652	0.178976	0.5591	0.4363	0	1.743	0.1666	0.1666	0.685812	0	0	0.828138	0	0	0	0	0.0299341	0.0436239
Arab Bank Syria SA	Commercial banks	Public	SYRIAN ARAB REPUBLIC	2006	2006Arab Bank Syria SA	24	0.0892646	0	0	0.726531	0.991231	0	0.0164932	0	0	0.295756	0.5129	0	0	0.062	-0.0724035	-0.921232	3.2283	0.704831	0.210545	0.615567	0.210545	-0.0021961	0	0	0	0	0	0	0	0	-2.036	0	0	0	0	0	0	0	0	0	0	0	0
Arab Banking Corporation - Alge	Commercial banks	Private	AlGERIA	2006	2006Arab Banking Corporation - Alge	19	0.570077	0.204674	0	0.533817	0.0450158	0.122281	0.443076	0	-0.180799	0.603837	0.877	0	0.7	0.0590779	-0.0138245	-0.619145	0	0.579085	0.246746	0.0090084	0.0420721	-0.0211704	0	0	0	0	0	0	0	0	0.623	0.6742	0.6742	0	0	0	0	0	0	0	0	0	0
Arab Banking Corporation - Egyp	Commercial banks	Private	EGYPT	2006	2006Arab Banking Corporation - Egyp	73	0.732633	0.449933	0	0.433309	0.0355652	0.124922	0.561368	0	0.130462	0	0.998	0	0.98	0.0447896	0.048694	-0.513815	0	0.737741	0.418754	0.0051083	-0.031179	0.0135706	0	0	0	0	0	0	0	0	-0.846	0.124527	0.124527	0	0	1.07703	0	0	0	0	0	0	0
Arab Banking Corporation (Jorda	Commercial banks	Public	JORDAN	2006	2006Arab Banking Corporation (Jorda	80	0.777021	0.501704	0.2026	0.336904	0.235902	0.171159	0.992593	0.380738	3.45015	0.401355	0.8697	0	0.8666	0.0816378	-0.0349369	0.0099171	0	0.732664	0.464555	-0.0443568	-0.0371492	0.0212478	0.1866	0	0	0	0	0	0	0	1.743	0.1666	0.1666	0	0	0	0	0	0	0	0	0	0
Arab Banking Corporation BSC-Ba	Commercial banks	Public	BAHRAIN	2006	2006Arab Banking Corporation BSC-Ba	265	0.767057	0.388504	0.176	0.236866	0.606404	0.925256	0.451705	0.103515	3.13841	0.254145	0.5937	0	0.2693	0.0676894	-0.0258621	0.220629	0	0.749888	0.384876	-0.0171687	-0.0036272	0.009151	0.1348	0.00990983	0.174498	0.0104901	0.0557986	0.4884	0.3849	0	0.623	0.977	0.977	0.904096	0.210654	0.482701	0.95084	0	0	0	0	0.0423192	0.0203266
Arab International Bank	Commercial banks	Private	EGYPT	2006	2006Arab International Bank	138	0.859739	0.102548	0	0.546731	0.172025	0.0244351	0.907563	0	3.52068	0	0.39	0	0.3001	0.0447896	0.048694	-0.513815	3.56276	0.860151	0.0962507	0.0004119	-0.0062973	0.0058184	0	0	0	0	0	0	0	0	-0.846	0.124527	0.124527	0	0	1.07703	0	0	0	0	0	0	0
Arab Investment Bank-Federal Ar	Commercial banks	Private	EGYPT	2006	2006Arab Investment Bank-Federal Ar	92	0.92369	0.416352	0	0.306501	0.068662	0.596036	0.643909	0	-0.477121	0	0	0	0	0.0447896	0.048694	-0.513815	0	0	0	-0.92369	-0.416352	0	0	0	0	0	0	0	0	0	-0.846	0.124527	0.124527	0	0	1.07703	0	0	0	0	0	0	0
Arab National Bank Public Joint	Commercial banks	Public	SAUDI ARABIA	2006	2006Arab National Bank Public Joint	288	0.847646	0.574565	0.14	0.0952541	0.146425	0.513	0.298006	0.21888	3.62769	0.534569	0.4	0	0	0.0725602	-0.0069936	-0.358799	0	0.831318	0.637495	-0.0163283	0.0629303	0.032097	0.131	0.0320973	0.190479	0.0167588	0.141824	0.7669	0.6375	0	-0.566	0.5964	0.5964	0.124296	-0.0222489	0	0.352556	0	0	0	0	0.0232676	0.0258785
Arab Tunisian Bank	Commercial banks	Public	Tunisia	2006	2006Arab Tunisian Bank	121	0.864023	0.532061	0	0.404695	0.0413916	0.490985	0.409218	0	-0.30445	0.351227	0.6424	0	0	0.0348654	-0.0201779	-0.149546	3.26081	0.866184	0.520636	0.0021608	-0.0114243	0.0103183	0	0	0	0	0	0	0	0	-0.286	0.4304	0.4304	0.226209	0	0	0.475615	0	0	0	0	0	0
Attijari Bank	Commercial banks	Public	TUNISIA	2006	2006Attijari Bank	133	0.837847	0.76932	0	0.154476	0.11782	0.112618	0.545861	0.269324	-0.606548	0.351227	0.5898	0	0.5354	0.0348654	-0.0201779	-0.149546	3.36526	0.824702	0.678284	-0.0131448	-0.091036	-0.0498989	0	0	0	0	0	0	0	0	-0.286	0.4304	0.4304	0	0	0	0	0	0	0	0	0	0
Attijariwafa Bank	Commercial banks	Public	MOROCCO	2006	2006Attijariwafa Bank	285	0.815612	0.494965	0	0.222476	0.089054	0.389184	0	0.28386	0	0.260519	0.4787	0	0	0.0329164	-0.0098264	-0.401031	5.17386	0.796232	0.501763	-0.0193797	0.0067985	0.013101	0.0826	0	0	0	0	0	0	0	1.463	0.6112	0.6112	0	0	0	0	0	0	0	0	0	0
Bahrain Commercial Facilities C	Commercial banks	Public	BAHRAIN	2006	2006Bahrain Commercial Facilities C	46	0	0	0	0	0	0	0	0.154322	0	0.254145	0.311	0	0	0.0676894	-0.0258621	0.220629	0	0	0	0	0	0	0	0	0	0	0	0	0	0	0.623	0.977	0.977	0	0	0.482701	0	0	0	0	0	0	0
Bank al Etihad	Commercial banks	Public	JORDAN	2006	2006Bank al Etihad	135	0.782802	0.492029	0.1552	0.314684	0.241433	0.463786	0.760664	0.379387	2.63822	0.401355	0.2221	0	0.148	0.0816378	-0.0349369	0.0099171	2.81451	0.814848	0.490075	0.0320461	-0.0019543	0.013906	0.1582	0	0	0	0	0	0	0	1.743	0.1666	0.1666	0	0	0	0	0	0	0	0	0	0
Bank Audi Private Bank	Commercial banks	Private	lebanon	2006	2006Bank Audi Private Bank	77	0.924502	0.299868	0	0.594007	0.027942	0.264054	0.302618	0	2.53475	0.162289	0.9999	0	0	0.0273228	0	-0.416264	3.24564	0.91664	0.265096	-0.0078622	-0.034772	0.002494	0	0	0	0	0	0	0	0	0.273	0.615	0.615	0	0	0	0	0	0	0	0	0	0
Bank Audi SAE	Commercial banks	Private	EGYPT	2006	2006Bank Audi SAE	169	0.904046	0.318559	0	0.318441	0	0.010852	-0.907819	0	0.0029534	0	1	0	0	0.0447896	0.048694	-0.513815	2.49655	0.889608	0.175783	-0.0144386	-0.142777	0.0002656	0	0	0	0	0	0	0	0	-0.846	0.124527	0.124527	0	0	1.07703	0	0	0	0	0	0	0
Bank Audi SAL	Commercial banks	Public	lebanon	2006	2006Bank Audi SAL	286	0.895494	0.214979	0.1712	0.493825	0.028127	0.0112973	0.345545	0	3.98933	0.162289	0.3	0	0.236	0.0273228	0	-0.416264	4.23816	0.858197	0.228395	-0.0372977	0.0134164	0.0115865	0.2611	0.0139421	0.291905	0.0122992	0.100873	0.2664	0.2284	0	0.273	0.615	0.615	0.352992	0	0	0.594131	0	0	0	0	0.0328146	0.069176
Bank Dhofar SAOG	Commercial banks	Public	OMAN	2006	2006Bank Dhofar SAOG	210	0.828534	0.761728	0.131	0.178098	0.117337	0.204192	0.236667	0.0324738	3.6688	0.443857	0.28	0	0	0.0249046	-0.0186144	0.268715	2.79113	0.720639	0.789868	-0.107895	0.02814	0.0289292	0.1166	0	0	0	0	0	0	0	-0.286	0.3686	0.3686	0	0	0	0	0	0	0	0	0	0
Bank Hapoalim BM	Commercial banks	Public	ISRAEL	2006	2006Bank Hapoalim BM	305	0.796311	0.689897	0.0692	0.158202	0.0437547	0.167723	0.386027	0.172275	3.70108	0.192078	0.2026	0.001	0	0.0438991	-0.013266	0.492389	5.44854	0.803655	0.660742	0.0073436	-0.0291556	0.011875	0.0741	0.0153148	0.112851	0.0188253	0.0302419	0.8235	0.6618	0	1.183	0.1752	0.1752	0.244128	-0.986033	0	0.494093	0	0	0	0	0.055655	0.0725841
Bank Leumi Le Israel BM	Commercial banks	Public	ISRAEL	2006	2006Bank Leumi Le Israel BM	304	0.821621	0.659593	0.0746	0.153221	0.0263186	0.259803	0.366325	0.145181	3.70792	0.192078	0.0583	0	0	0.0438991	-0.013266	0.492389	5.44293	0.826388	0.638026	0.0047669	-0.021567	0.0122388	0.0753	0.0089963	0.123107	0.0132232	0.0543931	0.7726	0.6388	0	1.183	0.1752	0.1752	0.244128	-0.986033	0	0.494093	0	0	0	0	0.0478055	0.0555078
Bank Muscat SAOG	Commercial banks	Public	OMAN	2006	2006Bank Muscat SAOG	274	0.696208	0.688083	0.1603	0.175344	0.0698076	0.138166	0.239367	0	3.11518	0.443857	0.2363	0	0.0916	0.0249046	-0.0186144	0.268715	3.29968	0.748249	0.620901	0.0520405	-0.0671822	0.0204406	0.1004	0.0236752	0.134242	0.0104167	0.210824	0.8298	0.6209	0	-0.286	0.3686	0.3686	1	0	0	1	0	0	0	0	0.0459135	0.0486003
Bank of Alexandria	Commercial banks	Private	EGYPT	2006	2006Bank of Alexandria	185	0.861439	0.369763	0	0.164723	0.0521315	0.0103008	0.013778	0	3.56231	0	0.7025	0	0	0.0447896	0.048694	-0.513815	4.58514	0.878051	0.274197	0.0166115	-0.0955663	0.0034494	0	0.0034478	0	0.0105435	0.0657857	0.3123	0.2742	0	-0.846	0.124527	0.124527	0	0	1.07703	0	0	0	0	0	0.191068	0
Bank of Baghdad	Commercial banks	Public	Iraq	2006	2006Bank of Baghdad	74	0.773765	0.198185	0	0.530655	0	0.0115315	0.221384	0	-0.19261	0	0.5179	0	0.25	0.0440062	-0.369595	-1.70713	5.50255	0.731613	0.130719	-0.0421524	-0.0674659	0.0107711	0	0	0	0	0	0	0	0	-1.476	0	0	0	0	0	0	0	0	0	0	0	0
Bank of Beirut S.A.L.	Commercial banks	Public	LEBANON	2006	2006Bank of Beirut S.A.L.	237	0.744652	0.181634	0	0.324715	0.104024	0.021485	0.231285	0	3.77008	0.162289	0.35	0	0.2819	0.0273228	0	-0.416264	3.8133	0.759994	0.176268	0.0153425	-0.0053653	0.0079972	0	0	0	0	0	0	0	0	0.273	0.615	0.615	0	0	0	0	0	0	0	0	0	0
Bank of Jordan Plc	Commercial banks	Public	Jordan	2006	2006Bank of Jordan Plc	132	0.872902	0.447752	0.1492	0.414692	0.0472464	0.232162	0.419643	0.202456	0	0.401355	0.2055	0	0.0645	0.0816378	-0.0349369	0.0099171	3.07397	0.874582	0.483941	0.0016801	0.0361889	0.0186019	0.1443	0	0	0	0	0	0	0	1.743	0.1666	0.1666	0	0	0	0	0	0	0	0	0	0
Bank of Palestine Plc	Commercial banks	Public	PALESTINIAN TERRITORIES	2006	2006Bank of Palestine Plc	125	0.884639	0.467083	0	0.49245	0.148612	0.049139	0.196375	0	3.29524	0	0.0651	0	0	0	0	0	2.69609	0.874876	0.432127	-0.0097631	-0.0349553	0.0230667	0	0	0	0	0	0	0	0	0	0	0	0	0	0	0	0	0	0	0	0	0
Bank of Sharjah	Commercial banks	Private	UNITED ARAB EMIRATES	2006	2006Bank of Sharjah	193	0.647422	0.435273	0.312	0.443153	0.0004299	0.270516	0.77592	0	3.45928	0.518333	0.1626	0	0	0.0485514	0	0.488199	3.75958	0.637019	0.492585	-0.0104028	0.0573115	0.0419732	0.3	0	0	0	0	0	0	0	0.273	0.4932	0.4932	0	0	0.630079	0	0	0	0	0	0	0
Bank of Syria and Overseas SA	Commercial banks	Public	SYRIAN ARAB REPUBLIC	2006	2006Bank of Syria and Overseas SA	87	0	0	0	0	0	0	0	0	0	0.295756	0.49	0	0	0.062	-0.0724035	-0.921232	0	0	0	0	0	0	0	0	0	0	0	0	0	0	-2.036	0	0	0	0	0	0	0	0	0	0	0	0
Bank Otsar Hahayal Ltd	Commercial banks	Private	Israel	2006	2006Bank Otsar Hahayal Ltd	161	0.831469	0.693234	0.0779	0.248313	0.0265236	0.0698656	0.385175	0	3.39707	0.192078	0	0	0	0.0438991	-0.013266	0.492389	4.04302	0.826985	0.706626	-0.0044839	0.0133919	0.0041516	0.0733	0	0	0	0	0	0	0	1.183	0.1752	0.1752	0	0	0	0	0	0	0	0	0	0
Bank Sohar SAOG	Commercial banks	Public	OMAN	2006	2006Bank Sohar SAOG	182	0	0	0	0	0	0	0	0	0	0.443857	0.1543	0	0	0.0249046	-0.0186144	0.268715	0	0	0	0	0	0	0	0	0	0	0	0	0	0	-0.286	0.3686	0.3686	0	0	0	0	0	0	0	0	0	0
Bankmed, sal	Commercial banks	Private	Lebanon	2006	2006Bankmed, sal	233	0.853611	0.222695	0	0.202631	0.100277	0.0200508	0.297634	0	3.7233	0.162289	1	0	0	0.0273228	0	-0.416264	3.94735	0.894555	0.220369	0.0409443	-0.0023261	0.0004936	0	0	0	0	0	0	0	0	0.273	0.615	0.615	0	0	0	0	0	0	0	0	0	0
Banque BEMO Sal	Commercial banks	Public	lebanon	2006	2006Banque BEMO Sal	90	0.821948	0.298139	0	0.496864	0.0481497	0.40778	0.594468	0.0161615	3.23706	0.162289	0.6106	0	0	0.0273228	0	-0.416264	2.99946	0.827927	0.330376	0.0059791	0.0322371	0.0098963	0	0	0	0	0	0	0	0	0.273	0.615	0.615	0	0	0	0	0	0	0	0	0	0
Banque Bemo Saudi Fransi SA	Commercial banks	Public	SYRIAN ARAB REPUBLIC	2006	2006Banque Bemo Saudi Fransi SA	107	0.888909	0.184071	0	0.755158	0.0038433	0	0	0	0	0.295756	0.27	0	0.27	0.062	-0.0724035	-0.921232	4.62086	0.914126	0.187133	0.0252167	0.0030625	0.0061266	0	0	0	0	0	0	0	0	-2.036	0	0	0	0	0	0	0	0	0	0	0	0
Banque Centrale Populaire SA	Commercial banks	Public	MOROCCO	2006	2006Banque Centrale Populaire SA	249	0.920724	0.0768946	0	0.275365	0.950345	0.0820034	0.653135	0.361513	0.438841	0.260519	0.509	0	0	0.0329164	-0.0098264	-0.401031	4.8348	0.917101	0.0897855	-0.0036226	0.0128909	0.0077212	0	0	0	0	0	0	0	0	1.463	0.6112	0.6112	0	0	0	0	0	0	0	0	0	0
Banque de l_Agriculture et du D	Commercial banks	Private	AlGERIA	2006	2006Banque de l_Agriculture et du D	235	0	0	0	0	0	0	0	0	0.172726	0.603837	0	0	0	0.0590779	-0.0138245	-0.619145	0	0	0	0	0	0	0	0	0	0	0	0	0	0	0.623	0.6742	0.6742	0	0	0	0	0	0	0	0	0	0
Banque de l_Habitat	Commercial banks	Private	TUNISIA	2006	2006Banque de l_Habitat	141	0.602925	0.781856	0	0.125688	0.0119065	0.106814	0.67167	0	-0.304517	0.351227	0.3262	0	0	0.0348654	-0.0201779	-0.149546	0	0.624319	0.76446	0.021394	-0.0173959	0.0083642	0	0	0	0	0	0	0	0	-0.286	0.4304	0.4304	0	0	0	0	0	0	0	0	0	0
Banque de l_Industrie et du Tra	Commercial banks	Private	Lebanon	2006	2006Banque de l_Industrie et du Tra	41	0.882631	0.306079	0	0.220613	7.04e-05	0.0113656	0.138187	0	3.92584	0.162289	0.0017	0	0	0.0273228	0	-0.416264	2.69786	0.892559	0.322617	0.0099276	0.0165387	0.000558	0	0	0	0	0	0	0	0	0.273	0.615	0.615	0	0	0	0	0	0	0.130017	0.170331	0	0
Banque de Tunisie	Commercial banks	Public	TUNISIA	2006	2006Banque de Tunisie	112	0	0	0	0	0	0	0	0.225089	0	0.351227	0.34	0	0	0.0348654	-0.0201779	-0.149546	0	0.481571	0.700946	0.481571	0.700946	0.0256745	0	0	0	0	0	0	0	0	-0.286	0.4304	0.4304	0.226209	0	0	0.475615	0	0	0	0	0	0
Banque du Caire SAE	Commercial banks	Private	EGYPT	2006	2006Banque du Caire SAE	222	0.867118	0.479468	0	0.187323	0.0243022	0.483358	0.867179	0	0.238596	0	0.9999	0	0	0.0447896	0.048694	-0.513815	4.65619	0.891241	0.480792	0.0241233	0.0013239	0.0007179	0	0.00272552	0	0.0199641	0.0726249	0.5393	0.4806	0	-0.846	0.124527	0.124527	0.519784	0.602949	1.07703	0.72096	0	0	0	0	0.208436	0
Banque Ext?rieure d_Alg?rie	Commercial banks	Private	AlGERIA	2006	2006Banque Ext?rieure d_Alg?rie	260	0.859445	0.219484	0	0.6253	0.0739869	0.58714	0.189487	0	0.370151	0.603837	1	0	0	0.0590779	-0.0138245	-0.619145	0	0.871701	0.148594	0.0122562	-0.07089	0.0041663	0	0	0	0	0	0	0	0	0.623	0.6742	0.6742	0	0	0	0	0	0	0	0	0	0
Banque Libano-Francaise	Commercial banks	Private	LEBANON	2006	2006Banque Libano-Francaise	221	0.895826	0.290841	0	0.460805	0.0164914	0.634567	0.202487	0	3.11415	0.162289	0.35	0	0.1	0.0273228	0	-0.416264	3.74381	0.882341	0.282587	-0.0134853	-0.0082532	0.0081855	0	0	0	0	0	0	0	0	0.273	0.615	0.615	0	0	0	0	0	0	0	0	0	0
Banque Marocaine du Commerce Ex	Commercial banks	Public	MOROCCO	2006	2006Banque Marocaine du Commerce Ex	266	0	0	0	0	0	0	0	0.356025	0	0.260519	0.2993	0	0.1	0.0329164	-0.0098264	-0.401031	0	0	0	0	0	0	0	0	0	0	0	0	0	0	1.463	0.6112	0.6112	0	0	0	0	0	0	0	0	0	0
Banque Marocaine pour le Commer	Commercial banks	Public	MOROCCO	2006	2006Banque Marocaine pour le Commer	188	0	0	0	0	0	0	0	0.371725	0	0.260519	0.6673	0	0.6505	0.0329164	-0.0098264	-0.401031	0	0	0	0	0	0	0	0	0	0	0	0	0	0	1.463	0.6112	0.6112	0	0	0	0	0	0	0	0	0	0
Banque Misr Liban	Commercial banks	Private	lebanon	2006	2006Banque Misr Liban	85	0	0	0	0	0	0	0	0	0	0.162289	0.92	0	0.893	0.0273228	0	-0.416264	0	0	0	0	0	0	0	0	0	0	0	0	0	0	0.273	0.615	0.615	0	0	0	0	0	0	0	0	0	0
Banque Misr SAE	Commercial banks	Private	EGYPT	2006	2006Banque Misr SAE	287	0.895926	0.305435	0	0.298668	0.0266282	0.0105238	0.0114178	0	3.18961	0	1	0	0	0.0447896	0.048694	-0.513815	5.02879	0.924299	0.296469	0.0283733	-0.0089667	0.0013146	0	0.00236131	0	0.0253058	0.0288844	0.3148	0.291	0	-0.846	0.124527	0.124527	0	0	1.07703	0	0	0	0	0	0.150171	0
Banque Nationale Agricole	Commercial banks	Public	TUNISIA	2006	2006Banque Nationale Agricole	162	0.701151	0.697605	0	0.165267	0.0110611	0.192155	0.758691	0	-0.317623	0.351227	0.2349	0	0.576	0.0348654	-0.0201779	-0.149546	3.64059	0.695003	0.691539	-0.0061477	-0.0060655	0.004752	0	0	0	0	0	0	0	0	-0.286	0.4304	0.4304	0	0	0	0	0	0	0	0	0	0
Banque Nationale d_Alg?rie	Commercial banks	Private	AlGERIA	2006	2006Banque Nationale d_Alg?rie	270	0.752815	0.477778	0	0.310002	0.0475164	0.108124	0	0	-0.179349	0.603837	1	1	0	0.0590779	-0.0138245	-0.619145	0	0.781946	0.492815	0.0291302	0.0150368	0.0060893	0	0	0	0	0	0	0	0	0.623	0.6742	0.6742	0	0	0	0	0	0	0	0	0	0
Banque Saudi Fransi JSC	Commercial banks	Public	SAUDI ARABIA	2006	2006Banque Saudi Fransi JSC	289	0.830202	0.636708	0.1389	0.0842205	0.0882658	0.426655	0.497624	0	3.20999	0.534569	0.311	0	0.3111	0.0725602	-0.0069936	-0.358799	4.82931	0.822488	0.642493	-0.0077142	0.0057842	0.0377841	0.1438	0.0377847	0.163072	0.0241511	0.221674	0.7812	0.6425	0	-0.566	0.5964	0.5964	0.124296	-0.0222489	0	0.352556	0	0	0	0	0.0171735	0.0115832
Barclays Bank - Egypt S.A.E.	Commercial banks	Private	EGYPT	2006	2006Barclays Bank - Egypt S.A.E.	119	0.847981	0.436593	0	0.275134	0.0224659	0.580912	0.501101	0	0.508031	0	1	0	0	0.0447896	0.048694	-0.513815	3.84525	0.908138	0.287618	0.0601569	-0.148976	0.0191125	0	0	0	0	0	0	0	0	-0.846	0.124527	0.124527	0	0	1.07703	0	0	0	1.01109	0.273911	0	0
BBAC sal	Commercial banks	Private	lebanon	2006	2006BBAC sal	186	0.915852	0.154059	0.1866	0.494812	0.0502659	0.0182163	0.268175	0	3.60128	0.162289	0.5431	0	0.5271	0.0273228	0	-0.416264	3.5818	0.89799	0.161387	-0.0178619	0.0073285	0.0063	0.2585	0	0	0	0	0	0	0	0.273	0.615	0.615	0	0	0	0	0	0	0	0	0	0
BBK B.S.C.	Commercial banks	Public	BAHRAIN	2006	2006BBK B.S.C.	213	0.803042	0.530424	0.1281	0.136242	0.282652	0.5908	0.355993	0.214429	3.34148	0.254145	0.2538	0	0.0675	0.0676894	-0.0258621	0.220629	3.17574	0.734502	0.553784	-0.0685401	0.02336	0.0193647	0.1055	0.0193551	0.182221	0.0124958	0.10199	0.754	0.5538	0	0.623	0.977	0.977	0	0	0.482701	0	0	0	0	0	0.048084	0.0712272
BLOM Bank Egypt SAE	Commercial banks	Private	EGYPT	2006	2006BLOM Bank Egypt SAE	116	0.793979	0.313015	0	0.39715	0.0128369	0.482226	0.414113	0	2.61936	0	0.9942	0	0.3325	0.0447896	0.048694	-0.513815	3.60663	0.803293	0.369423	0.0093146	0.0564084	0.012938	0	0	0	0	0	0	0	0	-0.846	0.124527	0.124527	0	0	1.07703	0	0	0	0	0	0	0
BLOM Bank s.a.l.	Commercial banks	Public	Lebanon	2006	2006BLOM Bank s.a.l.	269	0	0	0	0	0	0	0	0.563823	0	0.162289	0.3437	0	0.3437	0.0273228	0	-0.416264	0	0	0	0	0	0	0	0.0150123	0.396356	0.00650831	0.0795721	0.1569	0.1399	0	0.273	0.615	0.615	0.352992	0	0	0.594131	0	0	0	0	0.0810083	0.105666
BNP Paribas El Djaza?r	Commercial banks	Private	AlGERIA	2006	2006BNP Paribas El Djaza?r	114	0.537402	0.414003	0.2181	0.329208	0	0.0043337	0.0105883	0	2.52901	0.603837	0.8417	0	0	0.0590779	-0.0138245	-0.619145	0	0.513731	0.383487	-0.0236715	-0.0305153	0.0172826	0.1705	0	0	0	0	0	0	0	0.623	0.6742	0.6742	0	0	0	0	0	0	0	0	0	0
BSL Bank SAL	Commercial banks	Private	lebanon	2006	2006BSL Bank SAL	64	0	0	0	0	0	0	0	0	0	0.162289	0	0	0	0.0273228	0	-0.416264	0	0	0	0	0	0	0	0	0	0	0	0	0	0	0.273	0.615	0.615	0	0	0	0	0	0	0	0	0	0
Burgan Bank KPSC	Commercial banks	Public	KUWAIT	2006	2006Burgan Bank KPSC	252	0	0	0	0	0	0	0	0.241929	0	0.615341	0	0.0601	0	0.10076	-0.0414298	0.243256	0	0	0	0	0	0	0	0.0260916	0	0.01547	0.228417	0.518	0.4282	0	0.903	0.4596	0.4596	0.195409	-0.258331	0	0.442051	0	0	0	0	0.0414665	0.0347366
Byblos Bank S.A.L.	Commercial banks	Public	LEBANON	2006	2006Byblos Bank S.A.L.	247	0.84549	0.196714	0.2153	0.420894	0.100104	0.0164286	0.280352	0.762255	3.77049	0.162289	0.2929	0	0.4325	0.0273228	0	-0.416264	4.0548	0.832649	0.208972	-0.0128414	0.0122581	0.0093781	0.1941	0.011854	0	0.00886224	0.0724806	0.2465	0.2136	0	0.273	0.615	0.615	0.352992	0	0	0.594131	0	0	0	0	0.0530344	0.104923
Byblos Bank Syria SA	Commercial banks	Public	SYRIAN ARAB REPUBLIC	2006	2006Byblos Bank Syria SA	23	0	0	0	0	0	0	0	0	0	0.295756	0.5987	0	0	0.062	-0.0724035	-0.921232	0	0.779562	0.449602	0.779562	0.449602	-0.0088575	0	0	0	0	0	0	0	0	-2.036	0	0	0	0	0	0	0	0	0	0	0	0
Cairo Amman Bank	Commercial banks	Public	JORDAN	2006	2006Cairo Amman Bank	139	0.783997	0.358755	0.1084	0.408295	0.0785699	0.456319	0.639566	0.277205	3.42354	0.401355	0.1139	0	0.1077	0.0816378	-0.0349369	0.0099171	3.08895	0.821513	0.42696	0.037516	0.0682046	0.0162877	0.1308	0.0262626	0.177629	0.0239037	0.254024	0.5309	0.4316	0	1.743	0.1666	0.1666	0.685812	0	0	0.828138	0	0	0	0	0.0804044	0.131232
Capital Bank of Jordan	Commercial banks	Public	JORDAN	2006	2006Capital Bank of Jordan	126	0.639175	0.551117	0.2404	0.342497	0.0952061	0.20919	0.594595	0.266041	3.18239	0.401355	0.0997	0	0.0885	0.0816378	-0.0349369	0.0099171	2.8441	0.64199	0.571812	0.0028145	0.0206954	0.021135	0.2233	0	0	0	0	0	0	0	1.743	0.1666	0.1666	0	0	0	0	0	0	0	0	0	0
Citibank N.A., United Arab Emir	Commercial banks	Private	UnITED ARAB EMIRATES	2006	2006Citibank N.A., United Arab Emir	205	0	0	0	0	0	0	0	0	0	0.518333	0	0	0	0.0485514	0	0.488199	0	0	0	0	0	0	0	0	0	0	0	0	0	0	0.273	0.4932	0.4932	0	0	0.630079	0	0	0	0	0	0	0
Commercial Bank International P	Commercial banks	Public	UNITED ARAB EMIRATES	2006	2006Commercial Bank International P	164	0.777217	0.566858	0	0.324847	0.0002951	0.103977	0.744051	0.0101318	0.46549	0.518333	0.4	0	0.3342	0.0485514	0	0.488199	0	0.787621	0.650213	0.0104039	0.0833549	0.0011788	0.1491	0	0	0	0	0	0	0	0.273	0.4932	0.4932	0	0	0.630079	0	0	0	0	0	0	0
Commercial Bank of Dubai P.S.C.	Commercial banks	Public	UNITED ARAB EMIRATES	2006	2006Commercial Bank of Dubai P.S.C.	236	0.771408	0.61128	0.157	0.252349	0.0979033	0.119693	0.424612	0	3.78913	0.518333	0.2	0	0	0.0485514	0	0.488199	4.18424	0.753395	0.675901	-0.0180132	0.0646216	0.0321522	0.1942	0.0321507	0.253672	0.0147237	0.275726	0.8971	0.6759	0	0.273	0.4932	0.4932	0.180998	0.0718562	0.630079	0.425439	0	0	0	0	0.0140303	0.0168645
Commercial Bank of Kuwait K.P.S	Commercial banks	Public	KUWAIT	2006	2006Commercial Bank of Kuwait K.P.S	229	0.739361	0.500747	0.1514	0.407308	0.256798	0.35347	0.361226	0.219017	3.45732	0.615341	0.2311	0	0	0.10076	-0.0414298	0.243256	0	0.795009	0.517311	0.0556483	0.0165641	0.0342794	0.1663	0.0354826	0.239361	0.0177038	0.12146	0.6507	0.5173	0	0.903	0.4596	0.4596	0.195409	-0.258331	0	0.442051	0	0	0	0	0.0984223	0.0302472
Commercial Bank of Syria	Commercial banks	Private	SYRIAN ARAB REPUBLIC	2006	2006Commercial Bank of Syria	245	0	0	0	0	0	0	0	0	0	0.295756	1	1	0	0.062	-0.0724035	-0.921232	0	0	0	0	0	0	0	0	0	0	0	0	0	0	-2.036	0	0	0	0	0	0	0	0	0	0	0	0
Commercial International Bank (	Commercial banks	Public	EGYPT	2006	2006Commercial International Bank (	256	0	0	0	0	0	0	0	0.333185	0	0	0.0527	0	0	0.0447896	0.048694	-0.513815	0	0.876835	0.46506	0.876835	0.46506	0.0200943	0	0.0249019	0	0.0231821	0.0797092	0.5328	0.4651	0	-0.846	0.124527	0.124527	0.519784	0.602949	1.07703	0.72096	0	0	0	0	0.0561473	0
Cooperative & Agricultural Cred	Commercial banks	Private	Yemen	2006	2006Cooperative & Agricultural Cred	96	0	0	0	0	0	0	0	0	0	0	0.51	0	0	0.0559175	-0.118113	-1.06208	0	0	0	0	0	0	0	0	0	0	0	0	0	0	0.903	0	0	0	0	0	0	0	0	0	0	0	0
Credit Agricole Egypt SAE	Commercial banks	Public	EGYPT	2006	2006Credit Agricole Egypt SAE	157	0	0	0	0	0	0	0	0	0	0	0	0	0.75	0.0447896	0.048694	-0.513815	0	0	0	0	0	0	0	0	0	0	0	0	0	0	-0.846	0.124527	0.124527	0	0	1.07703	0	0	0	0	0	0	0
Cr?dit du Maroc	Commercial banks	Public	MOROCCO	2006	2006Cr?dit du Maroc	175	0	0	0	0	0	0	0	0.479236	0	0.260519	0.787	0	0	0.0329164	-0.0098264	-0.401031	0	0	0	0	0	0	0	0	0	0	0	0	0	0	1.463	0.6112	0.6112	0	0	0	0	0	0	0	0	0	0
Cr?dit Immobilier et Hotelier	Commercial banks	Public	MOROCCO	2006	2006Cr?dit Immobilier et Hotelier	165	0	0	0	0	0	0	0	0.919994	0	0.260519	0	0	0	0.0329164	-0.0098264	-0.401031	0	0	0	0	0	0	0	0	0	0	0	0	0	0	1.463	0.6112	0.6112	0	0	0	0	0	0	0	0	0	0
Cr?dit Libanais S.A.L.	Commercial banks	Private	Lebanon	2006	2006Cr?dit Libanais S.A.L.	214	0.893907	0.188354	0	0.425546	0.013013	0.0159981	0.308374	0	3.72326	0.162289	0	0	0	0.0273228	0	-0.416264	0	0.868606	0.188509	-0.0253013	0.000155	0.0086067	0	0	0	0	0	0	0	0	0.273	0.615	0.615	0	0	0	0	0	0	0	0	0	0
CreditBank SAL	Commercial banks	Private	Lebanon	2006	2006CreditBank SAL	134	0	0	0	0	0	0	0	0	0	0.162289	0.4859	0	0	0.0273228	0	-0.416264	0	0	0	0	0	0	0	0	0	0	0	0	0	0	0.273	0.615	0.615	0	0	0	0	0	0	0	0	0	0
Dar Es Salaam Investment Bank-D	Commercial banks	Public	Iraq	2006	2006Dar Es Salaam Investment Bank-D	15	0	0	0	0	0	0	0	0	2.6889	0	0.51	0	0	0.0440062	-0.369595	-1.70713	0	0	0	0	0	0	0	0	0	0	0	0	0	0	-1.476	0	0	0	0	0	0	0	0	0	0	0	0
Doha Bank	Commercial banks	Public	QATAR	2006	2006Doha Bank	255	0.816326	0.544622	0.1986	0.273943	0.11131	0.287023	0.586581	0.668146	3.07313	0.520702	0.1732	0	0	0.0749276	-0.088144	0.413149	4.18271	0.790047	0.628222	-0.0262783	0.0836004	0.0342916	0.1173	0.0343142	0.210907	0.0237399	0.130885	0.7951	0.6282	0	-0.286	0.3326	0.3326	0.411669	-0.102506	0	0.641615	0	0	0	0	0.0496463	0.0424973
Emirates Lebanon Bank SAL	Commercial banks	Private	lebanon	2006	2006Emirates Lebanon Bank SAL	84	0	0	0	0	0	0	0	0	0	0.162289	0.8	0	0	0.0273228	0	-0.416264	0	0	0	0	0	0	0	0	0	0	0	0	0	0	0.273	0.615	0.615	0	0	0	0	0	0	0	0	0	0
Emirates NBD PJSC	Commercial banks	Public	UNITED ARAB EMIRATES	2006	2006Emirates NBD PJSC	306	0	0	0	0	0	0	0	0	0	0.518333	0.5576	0	0	0.0485514	0	0.488199	0	0.732835	0.686669	0.732835	0.686669	0.0196948	0	0.0196947	0.171919	0.0145637	0.0908775	0.9128	0.6867	0	0.273	0.4932	0.4932	0.180998	0.0718562	0.630079	0.425439	0	0	0	0	0.0135018	0.0127007
Export Development Bank of Egyp	Commercial banks	Public	EGYPT	2006	2006Export Development Bank of Egyp	22	0	0	0	0	0	0	0	0	0	0	0.4075	0	0	0.0447896	0.048694	-0.513815	0	0	0	0	0	0	0	0	0	0	0	0	0	0	-0.846	0.124527	0.124527	0	0	1.07703	0	0	0	0	0	0	0
Fenicia Bank SAL	Commercial banks	Private	Lebanon	2006	2006Fenicia Bank SAL	88	0	0	0	0	0	0	0	0	0	0.162289	0	0	0.1576	0.0273228	0	-0.416264	0	0	0	0	0	0	0	0	0	0	0	0	0	0	0.273	0.615	0.615	0	0	0	0	0	0	0	0	0	0
FIBI Bank	Commercial banks	Public	ISRAEL	2006	2006FIBI Bank	272	0.861556	0.610253	0.0814	0.155022	0.0141352	0.370141	0.401709	0.317857	3.734	0.192078	0.4834	0	0	0.0438991	-0.013266	0.492389	4.86037	0.854857	0.605112	-0.0066993	-0.005141	0.0060597	0.0742	0.0104463	0.107241	0.012249	0.0622116	0.7088	0.6062	0	1.183	0.1752	0.1752	0.244128	-0.986033	0	0.494093	0	0	0	0	0.0504498	0.0614014
Fransabank sal	Commercial banks	Private	LEBANON	2006	2006Fransabank sal	248	0.892266	0.166064	0	0.273487	0.0672367	0.0264504	0.379602	0	3.52674	0.162289	0.3959	0	0.06	0.0273228	0	-0.416264	3.87488	0.890902	0.162804	-0.0013634	-0.0032599	0.0103637	0	0	0	0	0	0	0	0	0.273	0.615	0.615	0	0	0	0	0	0	0	0	0	0
Fransabank-Syria S.A.	Commercial banks	Public	SYRIAN ARAB REPUBLIC	2006	2006Fransabank-Syria S.A.	5	0	0	0	0	0	0	0	0	0	0.295756	0.5567	0	0.51	0.062	-0.0724035	-0.921232	0	0	0	0	0	0	0	0	0	0	0	0	0	0	-2.036	0	0	0	0	0	0	0	0	0	0	0	0
Future Bank B.S.C.	Commercial banks	Private	BAHRAIN	2006	2006Future Bank B.S.C.	82	0	0	0	0	0	0	0	0	0	0.254145	0.3333	0	0	0.0676894	-0.0258621	0.220629	0	0.873173	0.17119	0.873173	0.17119	0.0159186	0.1495	0	0	0	0	0	0	0	0.623	0.977	0.977	0	0	0.482701	0	0	0	0	0	0	0
Groupe Banque Centrale Populair	Commercial banks	Private	MOROCCO	2006	2006Groupe Banque Centrale Populair	275	0	0	0	0	0	0	0	0	0	0.260519	0	0	0	0.0329164	-0.0098264	-0.401031	4.8348	0	0	0	0	0	0	0	0	0	0	0	0	0	1.463	0.6112	0.6112	0	0	0	0	0	0	0	0	0	0
Gulf Bank Algeria	Commercial banks	Private	Algeria	2006	2006Gulf Bank Algeria	93	0.690369	0.507717	0	0.237921	0.387763	0.0408733	0.622247	0	0	0.603837	0.8601	0	0	0.0590779	-0.0138245	-0.619145	3.71192	0.706394	0.574826	0.0160247	0.0671094	0.0330556	0	0	0	0	0	0	0	0	0.623	0.6742	0.6742	0	0	0	0	0	0	0	0	0	0
Gulf Bank KSC (The)	Commercial banks	Public	KUWAIT	2006	2006Gulf Bank KSC (The)	243	0.805383	0.605245	0.1672	0.316272	0.129296	0.342705	0.374625	0.295438	3.64304	0.615341	0.1838	0	0.4649	0.10076	-0.0414298	0.243256	3.41634	0.847364	0.625197	0.0419815	0.0199521	0.0260837	0.147	0.0270193	0.228442	0.011242	0.0847889	0.7378	0.6252	0	0.903	0.4596	0.4596	0.195409	-0.258331	0	0.442051	0	0	0	0	0.0277756	0.0164508
Gulf Commercial Bank	Commercial banks	Public	Iraq	2006	2006Gulf Commercial Bank	38	0	0	0	0	0	0	0	0	0	0	0	0	0	0.0440062	-0.369595	-1.70713	0	0	0	0	0	0	0	0	0	0	0	0	0	0	-1.476	0	0	0	0	0	0	0	0	0	0	0	0
Gulf International Bank BSC	Commercial banks	Private	BAHRAIN	2006	2006Gulf International Bank BSC	258	0.588998	0.274481	0.092	0.366406	0.303933	0.0154957	0.410683	0	3.42338	0.254145	0.9722	0	0.275	0.0676894	-0.0258621	0.220629	4.35901	0.770047	0.328597	0.181048	0.0541161	0.0103077	0.0865	0.0106426	0.125392	0.00595872	0.059801	0.4083	0.3286	0	0.623	0.977	0.977	0	0	0.482701	0	0	0	0	0	0.0100875	0.00227273
Housing and Development Bank	Commercial banks	Public	EGYPT	2006	2006Housing and Development Bank	9	0.634605	0.434886	0	0.101276	0.0001511	0.920803	0.0104833	0.0145555	0	0	0.2981	0	0.0782	0.0447896	0.048694	-0.513815	3.97258	0.537267	0.477462	-0.0973382	0.0425759	0.012075	0	0	0	0	0	0	0	0	-0.846	0.124527	0.124527	0	0	1.07703	0	0	0	0	0	0	0
Housing Bank for Trade & Financ	Commercial banks	Public	JORDAN	2006	2006Housing Bank for Trade & Financ	220	0.833276	0.395019	0.1623	0.344617	0.0355185	0.572594	0.64611	0.495695	3.9754	0.401355	0.3448	0	0.201	0.0816378	-0.0349369	0.0099171	0	0.767437	0.388052	-0.0658387	-0.0069672	0.0231196	0.3106	0.0317525	0	0.0152206	0.181167	0.5058	0.3881	0	1.743	0.1666	0.1666	0.685812	0	0	0.828138	0	0	0	0	0.0242653	0.0349516
Housing Bank for Trade and Fina	Commercial banks	Private	AlGERIA	2006	2006Housing Bank for Trade and Fina	27	0	0	0	0	0	0	0	0	0	0.603837	0.85	0	0	0.0590779	-0.0138245	-0.619145	0	0.414327	0.392228	0.414327	0.392228	0.0010843	0	0	0	0	0	0	0	0	0.623	0.6742	0.6742	0	0	0	0	0	0	0	0	0	0
HSBC Bank Egypt S A E	Commercial banks	Private	EGYPT	2006	2006HSBC Bank Egypt S A E	198	0.900627	0.331211	0	0.458909	0.0587496	0.539768	0.655931	0	0.749901	0	0.9453	0	0	0.0447896	0.048694	-0.513815	4.12795	0.868118	0.296613	-0.032509	-0.0345976	0.0340557	0	0	0	0	0	0	0	0	-0.846	0.124527	0.124527	0	0	1.07703	0	0	0	0	0	0	0
HSBC Bank Middle East	Commercial banks	Private	UNITED ARAB EMIRATES	2006	2006HSBC Bank Middle East	60	0	0	0	0	0	0	0	0	1.95273	0.518333	0	0	0	0.0485514	0	0.488199	0	0	0	0	0	0	0	0.0241671	0.0870995	0.0158078	0.711741	0.6908	0.5421	0	0.273	0.4932	0.4932	0.180998	0.0718562	0.630079	0.425439	0	0	0	0	0.0160398	0.0243728
HSBC Bank Middle East Limited	Commercial banks	Private	UNITED ARAB EMIRATES	2006	2006HSBC Bank Middle East Limited	168	0	0	0	0	0	0	0	0	0	0.518333	0	0	0	0.0485514	0	0.488199	0	0	0	0	0	0	0	0.0241671	0.0870995	0.0158078	0.711741	0.6908	0.5421	0	0.273	0.4932	0.4932	0.180998	0.0718562	0.630079	0.425439	0	0	0	0	0.0160398	0.0243728
IBL Bank sal	Commercial banks	Private	LEBANON	2006	2006IBL Bank sal	179	0	0	0	0	0	0	0	0	0	0.162289	0.115	0	0.2354	0.0273228	0	-0.416264	0	0	0	0	0	0	0	0	0	0	0	0	0	0	0.273	0.615	0.615	0	0	0	0	0	0	0	0	0	0
International Bank for Trade an	Commercial banks	Public	SYRIAN ARAB REPUBLIC	2006	2006International Bank for Trade an	44	0	0	0	0	0	0	0	0	0	0.295756	0.4906	0	0.49	0.062	-0.0724035	-0.921232	0	0	0	0	0	0	0	0	0	0	0	0	0	0	-2.036	0	0	0	0	0	0	0	0	0	0	0	0
International Bank of Qatar Q.S	Commercial banks	Private	QATAR	2006	2006International Bank of Qatar Q.S	206	0.793335	0.481996	0.2595	0.282069	0.0301317	0.307662	0.17236	0	2.54942	0.520702	0.245	0	0	0.0749276	-0.088144	0.413149	0	0.785762	0.560491	-0.0075727	0.0784944	0.0226048	0.216	0	0	0	0	0	0	0	-0.286	0.3326	0.3326	0	0	0	0	0	0	0	0	0	0
International Bank of Yemen YSC	Commercial banks	Private	Yemen	2006	2006International Bank of Yemen YSC	109	0	0	0	0	0	0	0	0	0	0	0	0	0	0.0559175	-0.118113	-1.06208	0	0	0	0	0	0	0	0	0	0	0	0	0	0	0.903	0	0	0	0	0	0	0	0	0	0	0	0
Invest Bank P.S.C.	Commercial banks	Public	UNITED ARAB EMIRATES	2006	2006Invest Bank P.S.C.	155	0.734326	0.58103	0	0.321458	0.0654549	0.132378	0.610531	0	2.91861	0.518333	0.1553	0	0	0.0485514	0	0.488199	3.77332	0.746789	0.579607	0.0124621	-0.0014231	0.0275421	0	0	0	0	0	0	0	0	0.273	0.4932	0.4932	0	0	0.630079	0	0	0	0	0	0	0
Iraqi Middle East Investment Ba	Commercial banks	Public	Iraq	2006	2006Iraqi Middle East Investment Ba	16	0.865558	0	0	0.410233	0.99	0.01	0.0200728	0	0	0	0.0999	0	0	0.0440062	-0.369595	-1.70713	0	0.799464	0	-0.0660934	0	0.0189809	0	0	0	0	0	0	0	0	-1.476	0	0	0	0	0	0	0	0	0	0	0	0
Israel Discount Bank LTD	Commercial banks	Public	ISRAEL	2006	2006Israel Discount Bank LTD	294	0.862501	0.552977	0.067	0.146861	0.0464184	0.464169	0.482713	0.250107	3.64347	0.192078	1	0	0	0.0438991	-0.013266	0.492389	5.19978	0.853297	0.554122	-0.0092036	0.0011452	0.0056578	0.079	0.00450398	0.110699	0.0143487	0.0349264	0.6518	0.5564	0	1.183	0.1752	0.1752	0.244128	-0.986033	0	0.494093	0	0	0	0	0.0633346	0.08254
Jammal Trust Bank SAL	Commercial banks	Private	Lebanon	2006	2006Jammal Trust Bank SAL	53	0	0	0	0	0	0	0	0	0	0.162289	0.9	0	0	0.0273228	0	-0.416264	0	0	0	0	0	0	0	0	0	0	0	0	0	0	0.273	0.615	0.615	0	0	0	0	0	0	0	0	0	0
Jordan Ahli Bank Plc	Commercial banks	Public	JORDAN	2006	2006Jordan Ahli Bank Plc	137	0.771169	0.334468	0.1493	0.476591	0.195137	0.286872	0.58567	0.202456	2.75295	0.401355	0.1038	0	0	0.0816378	-0.0349369	0.0099171	3.22391	0.762868	0.357077	-0.0083016	0.0226093	0.0116039	0.1726	0	0	0	0	0	0	0	1.743	0.1666	0.1666	0	0	0	0	0	0	0	0	0	0
Jordan Commercial Bank	Commercial banks	Public	JORDAN	2006	2006Jordan Commercial Bank	111	0.662903	0.544478	0.1606	0.27155	0.0004155	0.207845	0.700375	0.24105	2.66452	0.401355	0.265	0	0	0.0816378	-0.0349369	0.0099171	2.56003	0.724864	0.530982	0.0619608	-0.013496	0.0208496	0.144	0	0	0	0	0	0	0	1.743	0.1666	0.1666	0	0	0	0	0	0	0	0	0	0
Jordan Kuwait Bank	Commercial banks	Public	JORDAN	2006	2006Jordan Kuwait Bank	152	0	0	0	0	0	0	0	0.317204	0	0.401355	0.5092	0	0.44	0.0816378	-0.0349369	0.0099171	0	0	0	0	0	0	0	0	0	0	0	0	0	0	1.743	0.1666	0.1666	0	0	0	0	0	0	0	0	0	0
Lebanese Swiss Bank SAL (The)	Commercial banks	Private	Lebanon	2006	2006Lebanese Swiss Bank SAL (The)	102	0.866911	0.185899	0.3498	0.598317	0.0495327	0.911499	0.433151	0	3.49952	0.162289	0.696	0	0	0.0273228	0	-0.416264	2.76977	0.87233	0.177804	0.0054192	-0.0080943	0.013156	0.3916	0	0	0	0	0	0	0	0.273	0.615	0.615	0	0	0	0	0	0	0	0	0	0
Mashreqbank PSC	Commercial banks	Public	UNITED ARAB EMIRATES	2006	2006Mashreqbank PSC	271	0.719878	0.478473	0.1967	0.385423	0.104468	0.617876	0.73785	0	3.57318	0.518333	0.3947	0	0	0.0485514	0	0.488199	4.66785	0.733883	0.518128	0.014005	0.039655	0.0289488	0.1729	0.0290662	0.20374	0.0342807	0.056825	0.6869	0.5181	0	0.273	0.4932	0.4932	0.180998	0.0718562	0.630079	0.425439	0	0	0	0	0.030465	0.0131761
Mercantile Discount Bank Ltd.	Commercial banks	Private	ISRAEL	2006	2006Mercantile Discount Bank Ltd.	196	0.87598	0.771142	0.079	0.115816	0.027751	0.107132	0.37381	0	3.81229	0.192078	1	0	0	0.0438991	-0.013266	0.492389	4.21953	0.862491	0.731542	-0.0134889	-0.0396008	0.0035407	0.086	0	0	0	0	0	0	0	1.183	0.1752	0.1752	0	0	0	0	0	0	0	0	0	0
Mizrahi Tefahot Bank Ltd.	Commercial banks	Public	ISRAEL	2006	2006Mizrahi Tefahot Bank Ltd.	295	0.861747	0.752528	0.0652	0.140781	0.048758	0.0976759	0.376408	0.221318	4.05501	0.192078	0.2196	0	0.5368	0.0438991	-0.013266	0.492389	4.9397	0.847061	0.772448	-0.0146854	0.0199204	0.0071034	0.0667	0.00859874	0.11386	0.0234701	0.0216015	0.9121	0.7729	0	1.183	0.1752	0.1752	0.244128	-0.986033	0	0.494093	0	0	0	0	0.0392847	0.0503974
National Bank of Bahrain	Commercial banks	Public	BAHRAIN	2006	2006National Bank of Bahrain	197	0.838862	0.465523	0.2222	0.341032	0.192727	0.503158	0.237792	0	4.08185	0.254145	0.4418	0	0.51	0.0676894	-0.0258621	0.220629	3.17554	0.850811	0.467848	0.0119487	0.0023248	0.0220115	0.2146	0	0	0	0	0	0	0	0.623	0.977	0.977	0	0	0.482701	0	0	0	0	0	0	0
National Bank of Egypt	Commercial banks	Private	EGYPT	2006	2006National Bank of Egypt	301	0.890274	0.40476	0.0774	0.318352	0.0578266	0.498271	0.302517	0	3.91269	0	1	1	0	0.0447896	0.048694	-0.513815	5.20443	0.868421	0.38519	-0.0218533	-0.0195707	0.0019559	0.074	0.00239356	0	0.0179328	0.0209644	0.4385	0.3808	0	-0.846	0.124527	0.124527	0.519784	0.602949	1.07703	0.72096	0	0	0	0	0.127766	0
National Bank of Fujairah PJSC	Commercial banks	Public	UNITED ARAB EMIRATES	2006	2006National Bank of Fujairah PJSC	200	0.748328	0.547024	0	0.437244	0.156916	0.289802	0.567834	0.0324738	3.26842	0.518333	0.4011	0	0	0.0485514	0	0.488199	3.76796	0.791896	0.626838	0.0435684	0.079814	0.0292889	0	0.0275369	0.23175	0.0176594	0.264744	0.7916	0.5895	0	0.273	0.4932	0.4932	0.180998	0.0718562	0.630079	0.425439	0	0	0	0	0.0203765	0.0155351
National Bank of Kuwait S.A.K.	Commercial banks	Public	KUWAIT	2006	2006National Bank of Kuwait S.A.K.	302	0.852927	0.542506	0.1561	0.349693	0.251853	0.306509	0.289795	0	3.71224	0.615341	0	0	0	0.10076	-0.0414298	0.243256	3.79241	0.845802	0.545662	-0.0071243	0.0031557	0.0321335	0.1801	0.0336105	0.222648	0.0165997	0.115684	0.6451	0.5457	0	0.903	0.4596	0.4596	0.195409	-0.258331	0	0.442051	0	0	0	0	0.0288146	0.0120206
National Bank of Oman (SAOG)	Commercial banks	Public	OMAN	2006	2006National Bank of Oman (SAOG)	203	0.750538	0.647572	0.2343	0.288567	0.0460484	0.125203	0.440098	0	2.66964	0.443857	0.349	0.0589	0.3485	0.0249046	-0.0186144	0.268715	2.92231	0.770418	0.650222	0.0198794	0.0026494	0.0280857	0.2116	0	0	0	0	0	0	0	-0.286	0.3686	0.3686	0	0	0	0	0	0	0	0	0	0
National Bank of Ras Al-Khaimah	Commercial banks	Public	UnITED ARAB EMIRATES	2006	2006National Bank of Ras Al-Khaimah	218	0	0	0	0	0	0	0	0.0324738	0	0.518333	0.4935	0	0	0.0485514	0	0.488199	0	0	0	0	0	0	0	0.0292696	0.178006	0.0312261	0.299966	1.1199	0.7706	0	0.273	0.4932	0.4932	0.180998	0.0718562	0.630079	0.425439	0	0	0	0	0.0278443	0.0247072
National Bank of Umm Al-Qaiwain	Commercial banks	Public	UNITED ARAB EMIRATES	2006	2006National Bank of Umm Al-Qaiwain	143	0.556298	0.694239	0	0.176993	0.0033837	0.138517	0.580519	0.011427	0.944077	0.518333	0.3	0	0	0.0485514	0	0.488199	0	0.510816	0.797763	-0.0454817	0.103524	0.0170272	0.194	0	0	0	0	0	0	0	0.273	0.4932	0.4932	0	0	0.630079	0	0	0	0	0	0	0
National Bank of Yemen	Commercial banks	Private	Yemen	2006	2006National Bank of Yemen	37	0.879643	0.0594786	0	0.405799	0.0017234	0.0619268	0.249609	0	3.68361	0	1	0	0	0.0559175	-0.118113	-1.06208	4.81009	0.861863	0.085173	-0.0177796	0.0256944	0.0204616	0	0	0	0	0	0	0	0	0.903	0	0	0	0	0	0	0	0	0	0	0	0
National Commercial Bank (The)	Commercial banks	Public	SAUDI ARABIA	2006	2006National Commercial Bank (The)	308	0.794377	0.516749	0.2507	0.0908697	0.0937102	0.703815	0.310009	0	2.46385	0.534569	0.4429	0	0.2	0.0725602	-0.0069936	-0.358799	5.16372	0.798981	0.496091	0.0046043	-0.0206578	0.0402887	0.2557	0.0402887	0.316834	0.0236505	0.169855	0.6209	0.4961	0	-0.566	0.5964	0.5964	0.124296	-0.0222489	0	0.352556	0	0	0	0	0.0363954	0.0206656
National Credit Bank (Closed Sh	Commercial banks	Public	SYRIAN ARAB REPUBLIC	2006	2006National Credit Bank (Closed Sh	39	0.444387	0.0033723	0	0.870526	0.0133255	0	0.0162333	0	0	0.295756	0.47	0	0.41	0.062	-0.0724035	-0.921232	0	0.848597	0.273095	0.40421	0.269722	2.81e-05	0	0	0	0	0	0	0	0	-2.036	0	0	0	0	0	0	0	0	0	0	0	0
Natixis Algerie	Commercial banks	Private	AlGERIA	2006	2006Natixis Algerie	68	0.7559	0.249705	0	0.698026	0.522871	0	0	0	-0.311958	0.603837	1	0	0	0.0590779	-0.0138245	-0.619145	4.27387	0.755	0.502589	-0.0009001	0.252884	0.0068484	0	0	0	0	0	0	0	0	0.623	0.6742	0.6742	0	0	0	0	0	0	0	0	0	0
Oman Arab Bank SAOC	Commercial banks	Private	Oman	2006	2006Oman Arab Bank SAOC	174	0.810476	0.642381	0.1706	0.313571	0.0073443	0.269993	0.342857	0	3.57798	0.443857	0.5099	0	0	0.0249046	-0.0186144	0.268715	2.62325	0.811806	0.613805	0.0013299	-0.0285764	0.0279423	0.126	0	0	0	0	0	0	0	-0.286	0.3686	0.3686	0	0	0	0	0	0	0	0	0	0
Qatar National Bank	Commercial banks	Public	Qatar	2006	2006Qatar National Bank	309	0.785151	0.628793	0.168	0.197874	0.0661166	0.239108	0.452895	0	3.97267	0.520702	0.5	0	0	0.0749276	-0.088144	0.413149	4.69949	0.865463	0.645055	0.0803127	0.0162625	0.0278791	0.145	0.0279981	0.19043	0.0141589	0.0843587	0.7451	0.6451	0	-0.286	0.3326	0.3326	0.411669	-0.102506	0	0.641615	0	0	0	0	0.00642635	0.0118859
Qatar National Bank Tunisia	Commercial banks	Private	TUNISIA	2006	2006Qatar National Bank Tunisia	14	0.341346	0.605769	0	0.146635	0.0387324	0.0813492	0.117647	0	0	0.351227	0.9996	0	0	0.0348654	-0.0201779	-0.149546	1.92012	0.475028	0.598224	0.133682	-0.007545	0.0066593	0	0	0	0	0	0	0	0	-0.286	0.4304	0.4304	0	0	0	0	0	0	0	0	0	0
QNB Al Ahli	Commercial banks	Public	EGYPT	2006	2006QNB Al Ahli	240	0	0	0	0	0	0	0	0.368665	0	0	0.9712	0	0	0.0447896	0.048694	-0.513815	0	0	0	0	0	0	0	0	0	0	0	0	0	0	-0.846	0.124527	0.124527	0	0	1.07703	0	0	0	0	0	0	0
Quds Bank Public Shareholding C	Commercial banks	Private	PALESTINIAN TERRITORIES	2006	2006Quds Bank Public Shareholding C	32	0	0	0	0	0	0	0	0	0	0	0.2118	0	0.05	0	0	0	0	0	0	0	0	0	0	0	0	0	0	0	0	0	0	0	0	0	0	0	0	0	0	0	0	0	0
Riyad Bank	Commercial banks	Public	SAUDI ARABIA	2006	2006Riyad Bank	297	0.820358	0.569515	0.1712	0.05849	0.197332	0.586799	0.37202	0.335595	3.5832	0.534569	0.2175	0	0	0.0725602	-0.0069936	-0.358799	4.90352	0.822824	0.555047	0.0024665	-0.0144676	0.0309374	0.1631	0.0309368	0.206316	0.0208485	0.126131	0.6746	0.555	0	-0.566	0.5964	0.5964	0.124296	-0.0222489	0	0.352556	0	0	0	0	0.0275263	0.0155712
Samba Financial Group	Commercial banks	Public	SAUDI ARABIA	2006	2006Samba Financial Group	300	0.827645	0.57601	0.1602	0.0848898	0.0490745	0.567109	0.434599	0.201915	3.43415	0.534569	0.2291	0	0.0234	0.0725602	-0.0069936	-0.358799	5.03465	0.811526	0.540481	-0.0161196	-0.0355292	0.0420143	0.1641	0.0420141	0.201453	0.0239629	0.341727	0.666	0.5405	0	-0.566	0.5964	0.5964	0.124296	-0.0222489	0	0.352556	0	0	0	0	0.0398916	0.0218688
Saradar Bank SAL	Commercial banks	Private	Lebanon	2006	2006Saradar Bank SAL	13	0.902448	0.152293	0	0.244804	0.016521	0.0315305	0.568512	0	3.29433	0.162289	0.3018	0	0	0.0273228	0	-0.416264	2.31706	0.863514	0.147595	-0.0389344	-0.0046977	-0.016448	0	0	0	0	0	0	0	0	0.273	0.615	0.615	0	0	0	0	0	0	0	0	0	0
Saudi British Bank JSC (The)	Commercial banks	Public	SAUDI ARABIA	2006	2006Saudi British Bank JSC (The)	291	0.797593	0.619565	0.1531	0.114276	0.0770126	0.401443	0.510208	0	3.56524	0.534569	0	0	0.6	0.0725602	-0.0069936	-0.358799	4.81907	0.795828	0.549949	-0.0017643	-0.0696161	0.0393875	0.179	0.0393873	0.207251	0.0263361	0	0.691	0.5499	0	-0.566	0.5964	0.5964	0.124296	-0.0222489	0	0.352556	0	0	0	0	0.011588	0.00384415
Saudi Hollandi Bank	Commercial banks	Private	SAUDI ARABIA	2006	2006Saudi Hollandi Bank	267	0.859934	0.595033	0.1176	0.118486	0.168692	0.436829	0.45	0	3.47764	0.534569	0	0	0	0.0725602	-0.0069936	-0.358799	4.60161	0.871031	0.566535	0.0110975	-0.0284979	0.0203851	0.1235	0	0	0	0	0	0	0	-0.566	0.5964	0.5964	0	0	0	0	0	0	0.177105	0.113701	0	0
Saudi Investment Bank (The)	Commercial banks	Public	SAUDI ARABIA	2006	2006Saudi Investment Bank (The)	262	0.804652	0.500085	0.2131	0.196293	0.125302	0.55075	0.467317	0.35603	3.82188	0.534569	0	0	0.075	0.0725602	-0.0069936	-0.358799	4.59748	0.792709	0.506586	-0.0119428	0.0065014	0.0491203	0.23	0.0491193	0.293059	0.0373558	0.473955	0.6391	0.5066	0	-0.566	0.5964	0.5964	0.124296	-0.0222489	0	0.352556	0	0	0	0	0.0362056	0.0101223
Soci?t? Arabe Internationale de	Commercial banks	Public	EGYPT	2006	2006Soci?t? Arabe Internationale de	187	0.744376	0.278528	0	0.28439	0.0005495	0.0125237	0.768786	0	0.736251	0	0.4608	0	0.0696	0.0447896	0.048694	-0.513815	0	0.764462	0.327264	0.0200856	0.0487367	0.0180917	0	0	0	0	0	0	0	0	-0.846	0.124527	0.124527	0	0	1.07703	0	0	0	0	0	0	0
Soci?t? G?n?rale Alg?rie	Commercial banks	Private	AlGERIA	2006	2006Soci?t? G?n?rale Alg?rie	113	0.721284	0.461737	0	0.443711	0.184023	0.0169754	0.33448	0	-0.393445	0.603837	1	0	0	0.0590779	-0.0138245	-0.619145	0	0.731442	0.523916	0.0101582	0.0621786	0.0097837	0	0	0	0	0	0	0	0	0.623	0.6742	0.6742	0	0	0	0	0	0	0	0	0	0
Soci?t? G?n?rale de Banque au L	Commercial banks	Private	LEBANON	2006	2006Soci?t? G?n?rale de Banque au L	238	0	0	0	0	0	0	0	0	0	0.162289	0	0	0	0.0273228	0	-0.416264	0	0.908224	0.515767	0.908224	0.515767	0.0035733	0.1304	0	0	0	0	0	0	0	0.273	0.615	0.615	0	0	0	0	0	0	0	0	0	0
Soci?t? g?n?rale de Banque-Jord	Commercial banks	Public	JORDAN	2006	2006Soci?t? g?n?rale de Banque-Jord	98	0.832638	0.503871	0.244	0.447886	0.165236	0.0299667	0.590361	0	0	0.401355	0.5211	0	0.5007	0.0816378	-0.0349369	0.0099171	0	0.788698	0.611179	-0.0439407	0.107308	0.0202703	0.2467	0	0	0	0	0	0	0	1.743	0.1666	0.1666	0	0	0	0	0	0	0	0	0	0
Soci?t? G?n?rale Marocaine de B	Commercial banks	Private	MOROCCO	2006	2006Soci?t? G?n?rale Marocaine de B	204	0	0	0	0	0	0	0	0	0	0.260519	0.5664	0	0.5191	0.0329164	-0.0098264	-0.401031	0	0	0	0	0	0	0	0	0	0	0	0	0	0	1.463	0.6112	0.6112	0	0	0	0	0	0	0	0	0	0
Soci?t? Tunisienne de Banque	Commercial banks	Public	TUNISIA	2006	2006Soci?t? Tunisienne de Banque	153	0.637	0.72511	0	0.12341	0.0316847	0.0735629	0.712958	0.446858	-0.383222	0.351227	0	0	0	0.0348654	-0.0201779	-0.149546	0	0.678011	0.765791	0.0410118	0.0406805	0.0052185	0	0	0	0	0	0	0	0	-0.286	0.4304	0.4304	0.226209	0	0	0.475615	0	0	0	0	0	0
Suez Canal Bank	Commercial banks	Public	EGYPT	2006	2006Suez Canal Bank	128	0.905157	0.456204	0	0.202165	0.0499108	0.502246	0.0124005	0.0100466	3.46831	0	0.4148	0	0.2	0.0447896	0.048694	-0.513815	4.09528	0.873221	0.478975	-0.0319355	0.0227709	0	0	0	0	0	0	0	0	0	-0.846	0.124527	0.124527	0	0	1.07703	0	0	0	0	0	0	0
Syria Gulf Bank SA	Commercial banks	Public	SYRIAN ARAB REPUBLIC	2006	2006Syria Gulf Bank SA	311																		0	0	0	0	0	0	0	0	0	0	0	0	0	-2.036	0	0	0	0	0	0	0	0	0	0	0	0
The Commercial Bank (QSC)	Commercial banks	Public	QATAR	2006	2006The Commercial Bank (QSC)	279	0.673647	0.490684	0.1934	0.271131	0.11405	0.422669	0.570656	0.520717	3.36795	0.520702	0.1683	0	0.62	0.0749276	-0.088144	0.413149	0	0.655625	0.571835	-0.018022	0.081151	0.0284176	0.1469	0.0284171	0.187477	0.0207346	0.259971	0.8731	0.5718	0	-0.286	0.3326	0.3326	0.411669	-0.102506	0	0.641615	0	0	0	0	0.00803694	0.0081141
The National Bank of Kuwait - E	Commercial banks	Public	EGYPT	2006	2006The National Bank of Kuwait - E	170	0.913286	0.468995	0	0.168853	0.0208692	0.623048	0.747581	0.011427	2.15597	0	0.9493	0	0	0.0447896	0.048694	-0.513815	0	0.86336	0.513315	-0.0499265	0.0443205	0.0093968	0	0	0	0	0	0	0	0	-0.846	0.124527	0.124527	0	0	1.07703	0	0	0	0	0	0	0
Tunis International Bank	Commercial banks	Private	TUNISIA	2006	2006Tunis International Bank	17	0	0	0	0	0	0	0	0	0	0.351227	0.87	0	0	0.0348654	-0.0201779	-0.149546	0	0.833833	0.256511	0.833833	0.256511	0.0311132	0	0	0	0	0	0	0	0	-0.286	0.4304	0.4304	0	0	0	0	0	0	0	0	0	0
Union Bancaire pour le Commerce	Commercial banks	Public	TUNISIA	2006	2006Union Bancaire pour le Commerce	86	0.736684	0.744642	0	0.161598	0.077754	0.0710468	0.586207	0.168979	-0.308282	0.351227	0	0	0	0.0348654	-0.0201779	-0.149546	0	0.763779	0.732213	0.027095	-0.0124292	0.0111783	0	0	0	0	0	0	0	0	-0.286	0.4304	0.4304	0	0	0	0	0	0	0	0	0	0
Union Bank of Israel Ltd	Commercial banks	Public	ISRAEL	2006	2006Union Bank of Israel Ltd	216	0.853953	0.632754	0.0731	0.162649	0.005438	0.252186	0.329762	0.395686	3.56942	0.192078	0.2478	0	0	0.0438991	-0.013266	0.492389	4.41231	0.879886	0.597209	0.0259334	-0.0355449	0.0041896	0.0868	0	0	0	0	0	0	0	1.183	0.1752	0.1752	0	0	0	0	0	0	0	0	0	0
Union Internationale de Banques	Commercial banks	Public	TUNISIA	2006	2006Union Internationale de Banques	110	0.855907	0.780718	0	0.0942743	0.0769334	0.0832075	0.403483	0.152297	0	0.351227	0.5234	0	0.5234	0.0348654	-0.0201779	-0.149546	3.23912	0.872335	0.760984	0.0164274	-0.0197341	-0.0008077	0	0	0	0	0	0	0	0	-0.286	0.4304	0.4304	0	0	0	0	0	0	0	0	0	0
Union National Bank - Egypt SAE	Commercial banks	Public	EGYPT	2006	2006Union National Bank - Egypt SAE	95	0.892884	0.503357	0	0.194391	0.0139237	0.400388	0.0120727	0	0.0125073	0	0.966	0	0	0.0447896	0.048694	-0.513815	3.30339	0.99	0.354244	0.0971162	-0.149113	-0.0462425	0	0	0	0	0	0	0	0	-0.846	0.124527	0.124527	0	0	1.07703	0	0	0	0	0	0	0
United Arab Bank PJSC	Commercial banks	Public	UnITED ARAB EMIRATES	2006	2006United Arab Bank PJSC	189	0	0	0	0	0	0	0	0	0	0.518333	0.4	0	0.2	0.0485514	0	0.488199	0	0	0	0	0	0	0	0.0330199	0.281151	0.0163592	0.411176	0.9277	0.6975	0	0.273	0.4932	0.4932	0	0	0.630079	0	0	0	0	0	0.0281845	0.0315318
United Bank (The)	Commercial banks	Private	EGYPT	2006	2006United Bank (The)	144	0	0	0	0	0	0	0	0	0	0	0	0	0	0.0447896	0.048694	-0.513815	0	0	0	0	0	0	0	0	0	0	0	0	0	0	-0.846	0.124527	0.124527	0	0	1.07703	0	0	0	0	0	0	0
United Bank for Investment	Commercial banks	Public	Iraq	2006	2006United Bank for Investment	10	0	0	0	0	0	0	0	0	0	0	0.1	0	0	0.0440062	-0.369595	-1.70713	0	0	0	0	0	0	0	0	0	0	0	0	0	0	-1.476	0	0	0	0	0	0	0	0	0	0	0	0
United Gulf Bank (BSC) EC	Commercial banks	Public	BAHRAIN	2006	2006United Gulf Bank (BSC) EC	124	0.436896	0.105993	0.246	0.340032	0.681411	0.0196025	0.0112284	0	2.948	0.254145	0.8398	0	0.71	0.0676894	-0.0258621	0.220629	3.22709	0.474369	0.13111	0.0374732	0.0251167	0.0510486	0.221	0	0	0	0	0	0	0	0.623	0.977	0.977	0	0	0.482701	0	0	0	0	0	0	0
A_Ayan Leasing & Investment Com	Islamic banks	Public	KUWAIT	2006	2006A_Ayan Leasing & Investment Com	67	0.691233	0.225159	0	0.251334	0	0.0160389	0.31339	0.442653	0	0.615341	0.0938	0	0	0.10076	-0.0414298	0.243256	0	0.661542	0.238837	-0.0296908	0.0136786	0.0406487	0	0.0406633	0	0.254605	0.178818	0.3611	0.2389	0	0.903	0.4596	0.4596	0.195409	-0.258331	0	0.442051	0	0	0	0	0.190682	0.11254
ABC Islamic Bank (E.C.)	Islamic banks	Private	BAHRAIN	2006	2006ABC Islamic Bank (E.C.)	75	0.382565	0.760059	0	0.0017991	0.980333	0.307941	0.269231	0	0	0.254145	1	0	0	0.0676894	-0.0258621	0.220629	2.78633	0.168104	0.663671	-0.214461	-0.0963883	0.0064375	0	0	0	0	0	0	0	0	0.623	0.977	0.977	0	0	0.482701	0	0	0	0	0	0	0
Abu Dhabi Islamic Bank	Islamic banks	Public	uNITED ARAB EMIRATES	2006	2006Abu Dhabi Islamic Bank	130	0	0	0	0	0	0	0	0	0	0.518333	0.4962	0	0	0.0485514	0	0.488199	0	0	0	0	0	0	0	0	0	0	0	0	0	0	0.273	0.4932	0.4932	0	0	0.630079	0	0	0	0	0	0	0
Abu Dhabi Islamic Bank - Public	Islamic banks	Public	UNITED ARAB EMIRATES	2006	2006Abu Dhabi Islamic Bank - Public	273	0.889303	0.602053	0	0.321771	0.0862561	0.101031	0.191396	0.0107108	3.00379	0.518333	0.403	0	0	0.0485514	0	0.488199	0	0.803733	0.563143	-0.0855698	-0.0389098	0.0157617	0	0.0157604	0.131972	0.00750732	0.263875	0.7007	0.5631	0	0.273	0.4932	0.4932	0.180998	0.0718562	0.630079	0.425439	0	0	0	0	0.0119329	0.00679816
Ahli United Bank KSC	Islamic banks	Public	KUWAIT	2006	2006Ahli United Bank KSC	228	0.804218	0.470099	0.1601	0.437221	0.275687	0.619569	0.455764	0	3.45628	0.615341	0.6733	0	0	0.10076	-0.0414298	0.243256	3.20737	0.829636	0.478387	0.0254178	0.0082878	0.0256038	0.1469	0	0	0	0	0	0	0	0.903	0.4596	0.4596	0	0	0	0	0	0	0	0	0.0400511	0.0326979
Ajman Bank	Islamic banks	Private	unITED ARAB EMIRATES	2006	2006Ajman Bank	148	0	0	0	0	0	0	0	0	0	0.518333	0.2623	0	0	0.0485514	0	0.488199	0	0	0	0	0	0	0	0	0	0	0	0	0	0	0.273	0.4932	0.4932	0	0	0.630079	0	0	0	0	0	0	0
Al Baraka Bank Egypt SAE	Islamic banks	Private	EGYPT	2006	2006Al Baraka Bank Egypt SAE	145	0.876744	0.451333	0	0.134333	0.0041986	0.756089	0.522203	0	0.0387412	0	0.7368	0	0.466	0.0447896	0.048694	-0.513815	3.76646	0.893258	0.455354	0.0165143	0.0040212	0.0005585	0	0	0	0	0	0	0	0	-0.846	0.124527	0.124527	0	0	1.07703	0	0	0	0	0	0	0
Al Baraka Bank Syria SA	Islamic banks	Private	SYRIAN ARAB REPUBLIC	2006	2006Al Baraka Bank Syria SA	103	0	0	0	0	0	0	0	0	0	0.295756	0.23	0	0	0.062	-0.0724035	-0.921232	0	0	0	0	0	0	0	0	0	0	0	0	0	0	-2.036	0	0	0	0	0	0	0	0	0	0	0	0
Al Rajhi Bank Public Joint Stoc	Islamic banks	Public	SAUDI ARABIA	2006	2006Al Rajhi Bank Public Joint Stoc	303	0.797945	0.840861	0.182	0.119265	0.0452891	0.0050247	0.301855	0.738841	2.32186	0.534569	0.132	0	0	0.0725602	-0.0069936	-0.358799	0	0.754268	0.665831	-0.0436766	-0.17503	0.069404	0.253	0.0694038	0.327891	0.0255094	0.178653	0.8515	0.6574	0	-0.566	0.5964	0.5964	0.124296	-0.0222489	0	0.352556	0	0	0	0	0.0472035	0.0297724
Albaraka Bank Tunisia	Islamic banks	Private	TUNISIA	2006	2006Albaraka Bank Tunisia	42	0	0	0	0	0	0	0	0	0	0.351227	0.784	0	0	0.0348654	-0.0201779	-0.149546	0	0	0	0	0	0	0	0	0	0	0	0	0	0	-0.286	0.4304	0.4304	0	0	0	0	0	0	0	0	0	0
Albaraka Banking Group B.S.C.	Islamic banks	Public	BAHRAIN	2006	2006Albaraka Banking Group B.S.C.	261	0.845095	0.541976	0	0.292876	0.0209002	0.211434	0.621333	0	-0.301907	0.254145	0.3011	0	0.55	0.0676894	-0.0258621	0.220629	3.79983	0.80604	0.595046	-0.0390552	0.0530692	0.0162212	0.293	0	0	0	0	0	0	0	0.623	0.977	0.977	0	0	0.482701	0	0	0	0	0	0	0
Albaraka Islamic Bank BSC	Islamic banks	Private	BAHRAIN	2006	2006Albaraka Islamic Bank BSC	105	0	0	0	0	0	0	0	0	0	0.254145	0.9112	0	0.1	0.0676894	-0.0258621	0.220629	0	0	0	0	0	0	0	0	0	0	0	0	0	0	0.623	0.977	0.977	0	0	0.482701	0	0	0	0	0	0	0
Al-Salam Bank-Bahrain B.S.C.	Islamic banks	Public	BAHRAIN	2006	2006Al-Salam Bank-Bahrain B.S.C.	163	0	0	0	0	0	0	0	0	0	0.254145	0.1474	0	0.05	0.0676894	-0.0258621	0.220629	0	0	0	0	0	0	0	0	0	0	0	0	0	0.5258	0.623	0.977	0.977	0	0	0.482701	0	0	0.5258	0	0	0	0
Amlak Finance PJSC	Islamic banks	Public	UNITED ARAB EMIRATES	2006	2006Amlak Finance PJSC	106	0.433902	0.676903	0	0.165018	0	0.20155	0.646699	0	2.69639	0.518333	0.4808	0	0	0.0485514	0	0.488199	3.65701	0.497127	0.821311	0.0632241	0.144408	0.0258412	0	0.0258456	0.571064	0.0206046	0.419467	1.6447	0.8176	0	0.273	0.4932	0.4932	0.180998	0.0718562	0.630079	0.425439	0	0	0.111473	0.351559	0.0104226	0
Ansar Bank	Islamic banks	Public	Iran	2006	2006Ansar Bank	191	0	0	0	0	0	0	0	0	0	0.393586	0.1	0	0	0.0420869	-0.134331	-0.86619	0	0	0	0	0	0	0	0	0	0	0	0	0	0	1.743	0	0	0	0	0	0	0	0	0	0	0	0
Arab Islamic Bank	Islamic banks	Private	PALESTINIAN TERRITORIES	2006	2006Arab Islamic Bank	28	0.839572	0.490909	0	0.349733	0.207643	0.237473	0.739583	0	-0.349923	0	0.2098	0	0	0	0	0	2.27184	0.390055	0.422901	-0.449518	-0.0680076	0.017792	0	0	0	0	0	0	0	0	0	0	0	0	0	0	0	0	0	0	0	0	0
Arcapita Bank B.S.C.	Islamic banks	Private	BAHRAIN	2006	2006Arcapita Bank B.S.C.	146	0.543373	0.0733433	0.2701	0.221692	0.931821	0.0580044	0.0226453	0	2.15848	0.254145	0.3	0	0	0.0676894	-0.0258621	0.220629	3.27073	0.55405	0.0520368	0.0106763	-0.0213065	0.0507442	0.31	0	0	0	0	0	0	0	0.623	0.977	0.977	0	0	0.482701	0	0	0	0.482548	0.0299708	0	0
Bahrain Islamic Bank B.S.C.	Islamic banks	Public	BAHRAIN	2006	2006Bahrain Islamic Bank B.S.C.	120	0.764578	0.338011	0	0.361085	0.221452	0.870849	0.622047	0	-0.477121	0.254145	0.2906	0	0.2588	0.0676894	-0.0258621	0.220629	2.5061	0.814433	0.277663	0.0498555	-0.0603474	0.0300115	0	0.0299054	0	0.0190847	0.0893589	0.2663	0.2154	0	0.623	0.977	0.977	0.904096	0.210654	0.482701	0.95084	0	0	0	0	0.0204756	0
Bank AlJazira JSC	Islamic banks	Public	SAUDI ARABIA	2006	2006Bank AlJazira JSC	239	0.774469	0.487755	0.2544	0.323196	0.0143257	0.322817	0.778081	0.716385	3.32679	0.534569	0.0659	0	0	0.0725602	-0.0069936	-0.358799	4.15133	0.705834	0.399105	-0.0686353	-0.0886496	0.125521	0.402	0.131885	0.569285	0.136114	0.642315	0.5654	0.3991	0	-0.566	0.5964	0.5964	0	0	0	0	0	0	0	0	0.0537491	0.0311316
Bank Alkhair BSC	Islamic banks	Private	BAHRAIN	2006	2006Bank Alkhair BSC	18	0	0	0	0.404953	0	0	0.0102091	0	0	0.254145	0.0816	0	0.13	0.0676894	-0.0258621	0.220629	2.17435	0	0.0951244	0	0.0951244	0.102625	0.6787	0	0	0	0	0	0	0	0.623	0.977	0.977	0	0	0.482701	0	0	0	0	0	0	0
Bank Mellat	Islamic banks	Public	Iran	2006	2006Bank Mellat	293	0.659255	0.480322	0	0.15801	0.226221	0.530634	0.248637	0.0145989	-0.305051	0.393586	0.17	0	0	0.0420869	-0.134331	-0.86619	5.31987	0.728968	0.534795	0.0697122	0.0544727	0.0043099	0	0	0	0	0	0	0	0	1.743	0	0	0	0	0	0	0	0	0	0	0	0
Bank Nizwa SAOG	Islamic banks	Public	oMAN	2006	2006Bank Nizwa SAOG	52	0	0	0	0	0	0	0	0	0	0.443857	0.08	0	0	0.0249046	-0.0186144	0.268715	0	0	0	0	0	0	0	0	0	0	0	0	0	0	-0.286	0.3686	0.3686	0	0	0	0	0	0	0	0	0	0
Bank Pasargad	Islamic banks	Private	Iran	2006	2006Bank Pasargad	244	0	0	0	0	0	0	0	0	0	0.393586	0.0986	0	0	0.0420869	-0.134331	-0.86619	0	0	0	0	0	0	0	0	0	0	0	0	0	0	1.743	0	0	0	0	0	0	0	0	0	0	0	0
Bank Saderat Iran	Islamic banks	Public	Iran	2006	2006Bank Saderat Iran	278	0.426189	0.487756	0	0.1805	0.273762	0.159216	0.02835	0	-0.0861153	0.393586	0.4	0	0	0.0420869	-0.134331	-0.86619	5.27524	0.295196	0.576928	-0.130993	0.0891729	0.0162616	0	0	0	0	0	0	0	0	1.743	0	0	0	0	0	0	0	0	0	0	0	0
Bank Sarmayeh	Islamic banks	Private	Iran	2006	2006Bank Sarmayeh	173	0	0	0	0	0	0	0	0	0	0.393586	0.1	0	0	0.0420869	-0.134331	-0.86619	0	0	0	0	0	0	0	0	0	0	0	0	0	0	1.743	0	0	0	0	0	0	0	0	0	0	0	0
Bank Sepah	Islamic banks	Private	Iran	2006	2006Bank Sepah	251	0.607534	0.472546	0	0.216703	0.062966	0.0688231	0.471981	0	-0.0258755	0.393586	1	0	0	0.0420869	-0.134331	-0.86619	5.1071	0.663448	0.510162	0.0559147	0.0376162	0.0001429	0	0	0	0	0	0	0	0	1.743	0	0	0	0	0	0	0	0	0	0	0	0
Bank Tejarat	Islamic banks	Public	Iran	2006	2006Bank Tejarat	277	0.622874	0.591349	0	0.307304	0.131218	0.234022	0.526919	0	0.129358	0.393586	0.17	0	0	0.0420869	-0.134331	-0.86619	5.23371	0.644598	0.626473	0.0217237	0.0351237	0.0046836	0	0	0	0	0	0	0	0	1.743	0	0	0	0	0	0	0	0	0	0	0	0
Banque Zitouna	Islamic banks	Private	TUNISIA	2006	2006Banque Zitouna	51	0	0	0	0	0	0	0	0	0	0.351227	0.21	0	0	0.0348654	-0.0201779	-0.149546	0	0	0	0	0	0	0	0	0	0	0	0	0	0	-0.286	0.4304	0.4304	0	0	0	0	0	0	0	0	0	0
Barwa Bank	Islamic banks	Private	QATAR	2006	2006Barwa Bank	225	0	0	0	0	0	0	0	0	0	0.520702	0.2036	0	0	0.0749276	-0.088144	0.413149	0	0	0	0	0	0	0	0	0	0	0	0	0	0	-0.286	0.3326	0.3326	0	0	0	0	0	0	0	0	0	0
Boubyan Bank KSCP	Islamic banks	Public	KUWAIT	2006	2006Boubyan Bank KSCP	215	0.607001	0.0450533	0	0.814612	0.542628	0.72327	0.195312	0.0324738	0	0.615341	0	0	0	0.10076	-0.0414298	0.243256	2.51654	0.745191	0.135634	0.13819	0.0905803	0.0204244	0	0.0213963	0.486042	0.0204148	0.272294	0.3286	0.2448	0	0.903	0.4596	0.4596	0.195409	-0.258331	0	0.442051	0	0	0	0	0.0166288	0
Cham Islamic Bank SA	Islamic banks	Private	SYRIAN ARAB REPUBLIC	2006	2006Cham Islamic Bank SA	26	0	0	0	0	0	0	0	0	0	0.295756	0.3226	0	0.1	0.062	-0.0724035	-0.921232	0	0	0	0	0	0	0	0	0	0	0	0	0	0	-2.036	0	0	0	0	0	0	0	0	0	0	0	0
Cihan Bank for Islamic Investme	Islamic banks	Private	Iraq	2006	2006Cihan Bank for Islamic Investme	25	0	0	0	0	0	0	0	0	0	0	0	0	0	0.0440062	-0.369595	-1.70713	0	0	0	0	0	0	0	0	0	0	0	0	0	0	-1.476	0	0	0	0	0	0	0	0	0	0	0	0
Dubai Islamic Bank PJSC	Islamic banks	Public	UNITED ARAB EMIRATES	2006	2006Dubai Islamic Bank PJSC	284	0.871925	0.658303	0	0.225446	0.109343	0.116407	0.645103	0	0	0.518333	0	0.298	0.039	0.0485514	0	0.488199	4.63345	0.812963	0.547158	-0.0589618	-0.111145	0.0244871	0	0.0245828	0	0.0264618	0.243093	0.673	0.5472	0	0.273	0.4932	0.4932	0.180998	0.0718562	0.630079	0.425439	0	0	0	0	0.0251283	0.039164
Eghtesad Novin Bank PJSC-EN Ban	Islamic banks	Public	Iran	2006	2006Eghtesad Novin Bank PJSC-EN Ban	224	0	0	0	0	0	0	0	0	0	0.393586	0.0949	0	0	0.0420869	-0.134331	-0.86619	0	0	0	0	0	0	0	0	0	0	0	0	0	0	1.743	0	0	0	0	0	0	0	0	0	0	0	0
Emirates Islamic Bank PJSC	Islamic banks	Public	UNITED ARAB EMIRATES	2006	2006Emirates Islamic Bank PJSC	232	0.753834	0.449154	0	0.0696007	0.0049482	0.958805	0.550427	0	0	0.518333	0.9989	0	0	0.0485514	0	0.488199	3.68113	0.869035	0.63022	0.115201	0.181066	0.0112185	0.1135	0	0	0	0	0	0	0	0.273	0.4932	0.4932	0	0	0.630079	0	0	0	0	0	0	0
Faisal Islamic Bank of Egypt	Islamic banks	Public	EGYPT	2006	2006Faisal Islamic Bank of Egypt	190	0.917925	0.700603	0	0.105866	0.0179224	0.239352	0.45708	0	2.50011	0	0.3332	0	0	0.0447896	0.048694	-0.513815	4.21532	0.918873	0.730089	0.0009472	0.0294856	0.0061606	0	0	0	0	0	0	0	0	-0.846	0.124527	0.124527	0	0	1.07703	0	0	0	0	0	0	0
First energy bank	Islamic banks	Private	BAHRAIN	2006	2006First energy bank	62	0	0	0	0	0	0	0	0	0	0.254145	0.2185	0	0	0.0676894	-0.0258621	0.220629	0	0	0	0	0	0	0	0	0	0	0	0	0	0	0.623	0.977	0.977	0	0	0.482701	0	0	0	0	0	0	0
GFH Financial Group B.S.C.	Islamic banks	Public	BAHRAIN	2006	2006GFH Financial Group B.S.C.	122	0.5992	0.638025	0	0.012184	0.725038	0.358843	0.005168	0	-0.019849	0.254145	0.1338	0	0.0795	0.0676894	-0.0258621	0.220629	3.04131	0.464255	0.524152	-0.134945	-0.113873	0.141182	0	0	0	0	0	0	0	0	0.623	0.977	0.977	0	0	0.482701	0	0	0	0	0	0	0
Ibdar Bank BSC	Islamic banks	Private	BAHRAIN	2006	2006Ibdar Bank BSC	2	0	0	0	0	0	0	0	0	0	0.254145	0.4	0	0	0.0676894	-0.0258621	0.220629	0	0	0	0	0	0	0	0	0	0	0	0	0	0	0.623	0.977	0.977	0	0	0.482701	0	0	0	0	0	0	0
International Islamic Trade Fin	Islamic banks	Private	SAUDI ARABIA	2006	2006International Islamic Trade Fin	50	0	0	0	0	0	0	0	0	0	0.534569	0.377	0	0	0.0725602	-0.0069936	-0.358799	0	0	0	0	0	0	0	0	0	0	0	0	0	0	-0.566	0.5964	0.5964	0	0	0	0	0	0	0	0	0	0
Islamic Corporation for the Dev	Islamic banks	Private	Lebanon	2006	2006Islamic Corporation for the Dev	99	0	0.622017	0	0.0349984	0	0.422871	0.117647	0	-0.305793	0.162289	0.5	0	0	0.0273228	0	-0.416264	0	0	0.651373	0	0.0293561	0.0252809	0	0	0	0	0	0	0	0	0.273	0.615	0.615	0	0	0	0	0	0	0	0	0	0
Islamic Development Bank	Islamic banks	Private	SAUDI ARABIA	2006	2006Islamic Development Bank	253	0	0.692922	0	0.0912964	0	0.241304	0.0619539	0	0.0759432	0.534569	0	0	0	0.0725602	-0.0069936	-0.358799	3.68231	0	0.55942	0	-0.133501	0.0244177	0	0	0	0	0	0	0	0	-0.566	0.5964	0.5964	0	0	0	0	0	0	0.171554	-0.00296923	0	0
Islamic International Arab Bank	Islamic banks	Private	Jordan	2006	2006Islamic International Arab Bank	117	0.818461	0.430325	0.2478	0.433649	0.27054	0.183215	0.763158	0	3.64838	0.401355	1	0	0.03	0.0816378	-0.0349369	0.0099171	2.59229	0.853166	0.477036	0.0347055	0.0467108	0.0139179	0.2141	0	0	0	0	0	0	0	1.743	0.1666	0.1666	0	0	0	0	0	0	0	0	0	0
Jordan Dubai Islamic Bank	Islamic banks	Public	JORDAN	2006	2006Jordan Dubai Islamic Bank	63	0	0	0	0	0	0	0	0	0	0.401355	0	0	0	0.0816378	-0.0349369	0.0099171	0	0	0	0	0	0	0	0	0	0	0	0	0	0	1.743	0.1666	0.1666	0	0	0	0	0	0	0	0	0	0
Jordan Islamic Bank	Islamic banks	Public	JORDAN	2006	2006Jordan Islamic Bank	178	0.89638	0.360846	0.109	0.497169	0.039641	0.318338	0.485523	0.402706	4.0378	0.401355	0.66	0	0.537	0.0816378	-0.0349369	0.0099171	3.12788	0.866607	0.409613	-0.0297722	0.0487667	0.0105976	0.1488	0	0	0	0	0	0	0	1.743	0.1666	0.1666	0	0	0	0	0	0	0	0	0	0
Karafarin Bank	Islamic banks	Public	Iran	2006	2006Karafarin Bank	154	0	0	0	0	0	0	0	0	0	0.393586	0.0891	0	0	0.0420869	-0.134331	-0.86619	0	0	0	0	0	0	0	0	0	0	0	0	0	0	1.743	0	0	0	0	0	0	0	0	0	0	0	0
Khaleeji Commercial Bank	Islamic banks	Public	BAHRAIN	2006	2006Khaleeji Commercial Bank	100	0	0	0	0	0	0	0	0	0	0.254145	0.47	0	0	0.0676894	-0.0258621	0.220629	0	0.544748	0.121548	0.544748	0.121548	0.0829714	0	0	0	0	0	0	0	0	0.623	0.977	0.977	0	0	0.482701	0	0	0	0	0	0	0
Kurdistan International Bank fo	Islamic banks	Public	Iraq	2006	2006Kurdistan International Bank fo	49	0.17676	0.0003	0	0.934732	0.157861	0.919789	0.0100664	0	0	0	0.099	0	0	0.0440062	-0.369595	-1.70713	0	0.586211	0	0.409451	-0.0003	0.005004	0	0	0	0	0	0	0	0	-1.476	0	0	0	0	0	0	0	0	0	0	0	0
Kuwait Finance House	Islamic banks	Public	KUWAIT	2006	2006Kuwait Finance House	296	0.741471	0.578411	0	0.175621	0.0811317	0.34149	0.863497	0	1.13216	0.615341	0.2408	0.4285	0	0.10076	-0.0414298	0.243256	3.67035	0.74296	0.542637	0.0014889	-0.0357742	0.0305996	0.183	0.0314182	0.222213	0.0299342	0.116878	0.7123	0.5426	0	0.903	0.4596	0.4596	0.195409	-0.258331	0	0.442051	0	0	0	0	0.0492671	0.0333618
Kuwait International Bank	Islamic banks	Public	KUWAIT	2006	2006Kuwait International Bank	184	0	0	0	0	0	0	0	0.349233	0	0.615341	0	0	0	0.10076	-0.0414298	0.243256	0	0	0	0	0	0	0	0	0	0	0	0	0	0	0.903	0.4596	0.4596	0	0	0	0	0	0	0	0	0	0
Masraf Al Rayan (Q.S.C.)	Islamic banks	Public	QATAR	2006	2006Masraf Al Rayan (Q.S.C.)	254	0	0	0	0	0	0	0	0	0	0.520702	0.157	0	0	0.0749276	-0.088144	0.413149	0	0	0	0	0	0	0	0	0	0	0	0	0	0	-0.286	0.3326	0.3326	0	0	0	0	0	0	0	0	0	0
Noor Bank	Islamic banks	Private	UNITED ARAB EMIRATES	2006	2006Noor Bank	217	0	0	0	0	0	0	0	0	0	0.518333	0.9522	0	0	0.0485514	0	0.488199	0	0	0	0	0	0	0	0	0	0	0	0	0	0	0.273	0.4932	0.4932	0	0	0.630079	0	0	0	0	0	0	0
Palestine Islamic Bank	Islamic banks	Private	PALESTINIAN TERRITORIES	2006	2006Palestine Islamic Bank	33	0	0	0	0	0	0	0	0	0	0	0.2142	0	0	0	0	0	0	0	0	0	0	0	0	0	0	0	0	0	0	0	0	0	0	0	0	0	0	0	0	0	0	0	0
Parsian Bank	Islamic banks	Public	Iran	2006	2006Parsian Bank	246	0	0	0	0	0	0	0	0	0	0.393586	0.081	0	0.42	0.0420869	-0.134331	-0.86619	0	0	0	0	0	0	0	0	0	0	0	0	0	0	1.743	0	0	0	0	0	0	0	0	0	0	0	0
Qatar International Islamic Ban	Islamic banks	Public	QATAR	2006	2006Qatar International Islamic Ban	219	0	0	0	0	0	0	0	0.676948	0	0.520702	0.6065	0	0.824	0.0749276	-0.088144	0.413149	0	0	0	0	0	0	0	0.0475145	0.308084	0.0168387	0.363025	0.5325	0.431	0	-0.286	0.3326	0.3326	0.411669	-0.102506	0	0.641615	0	0	0	0	0.0184052	0.0128726
Qatar Islamic Bank SAQ	Islamic banks	Public	QATAR	2006	2006Qatar Islamic Bank SAQ	281	0.721575	0.62533	0.1847	0.176033	0.0037724	0.250218	0.362184	0.599221	3.05021	0.520702	0.1736	0	0	0.0749276	-0.088144	0.413149	3.98008	0.663595	0.480636	-0.0579804	-0.144694	0.0691603	0.2157	0	0	0	0	0	0	0	-0.286	0.3326	0.3326	0	0	0	0	0	0	0	0	0	0
Sharjah Islamic Bank	Islamic banks	Public	UNITED ARAB EMIRATES	2006	2006Sharjah Islamic Bank	199	0.580025	0.830568	0	0.0647828	0.0410049	0.0934318	0.319898	0.0112219	-0.185007	0.518333	0.313	0	0	0.0485514	0	0.488199	3.72409	0.58968	0.736443	0.0096549	-0.0941254	0.026251	0	0	0	0	0	0	0	0	0.273	0.4932	0.4932	0	0	0.630079	0	0	0	0	0	0	0
Sina Bank	Islamic banks	Private	Iran	2006	2006Sina Bank	177	0	0	0	0	0	0	0	0	0	0.393586	0	0	0	0.0420869	-0.134331	-0.86619	0	0	0	0	0	0	0	0	0	0	0	0	0	0	1.743	0	0	0	0	0	0	0	0	0	0	0	0
Syria International Islamic Ban	Islamic banks	Public	SYRIAN ARAB REPUBLIC	2006	2006Syria International Islamic Ban	81	0	0	0	0	0	0	0	0	0	0.295756	0.4904	0	0	0.062	-0.0724035	-0.921232	0	0	0	0	0	0	0	0	0	0	0	0	0	0	-2.036	0	0	0	0	0	0	0	0	0	0	0	0
Tamweel PJSC	Islamic banks	Private	UNITED ARAB EMIRATES	2006	2006Tamweel PJSC	83	0.631678	0.818856	0	0.101823	0.696517	0.0007659	0.0102057	0	2.47994	0.518333	0.92	0	0	0.0485514	0	0.488199	3.20167	0.37728	0.791987	-0.254398	-0.0268689	0.261104	0	0	0	0	0	0	0	0	0.273	0.4932	0.4932	0	0	0.630079	0	0	0	0	0	0	0
Warba Bank	Islamic banks	Public	KUWAIT	2006	2006Warba Bank	118	0	0	0	0	0	0	0	0	0	0.615341	0	0	0	0.10076	-0.0414298	0.243256	0	0	0	0	0	0	0	0	0	0	0	0	0	0	0.903	0.46	0.4596	0	0	0	0	0	0	0	0	0	0
Abu Dhabi Commercial Bank	Commercial banks	Public	UNITED ARAB EMIRATES	2007	2007Abu Dhabi Commercial Bank	299	0.645657	0.769834	0.1425	0.148495	0.251787	0.0753349	0.437847	0.0101106	3.65296	0.375128	0	0.6484	0	0.0983732	0	0.451041	4.90896	0.60772	0.712488	-0.0379366	-0.0573464	0.0196293	0.1218	0.0196611	0.150802	0.0142303	0.129363	1.1724	0.7125	0	0.623	0.506	0.5056	0	0	0.929516	0	0	0	0.310031	0.211788	0.0149683	0.0137377
Ahli Bank QSC	Commercial banks	Public	QATAR	2007	2007Ahli Bank QSC	207	0.855406	0.658658	0.1157	0.197543	0.164815	0.184585	0.25651	0.293001	2.87669	0.424363	0	0	0.6	0.261702	-0.118358	0.418997	3.98029	0.863441	0.648789	0.0080351	-0.0098689	0.0199083	0.0923	0	0	0	0	0	0	0	-0.286	0.34	0.3398	0	0	0.308221	0	0	0	0	0	0	0
Ahli Bank SAOG	Commercial banks	Public	OMAN	2007	2007Ahli Bank SAOG	172	0.612443	0.857877	0.3185	0.0667808	0.28891	0.0735391	0.197368	0.127214	2.46212	0.441938	0	0	0	0.0537207	-0.0320413	0.207539	2.24353	0.702288	0.782353	0.0898447	-0.0755238	0.0071895	0.3664	0	0	0	0	0	0	0	-0.286	0.37	0.3697	0	0	0	0	0	0	0	0	0	0
Ahli United Bank (Egypt) SAE	Commercial banks	Private	EGYPT	2007	2007Ahli United Bank (Egypt) SAE	149	0.733371	0.266877	0	0.347612	0.0156689	0.888962	0.356151	0	0.416146	0	0.498	0	0.498	0.0685391	0.0764453	-0.664254	3.60522	0.802794	0.435373	0.0694226	0.168496	0.0247975	0	0	0	0	0	0	0	0	-0.846	0.186	0.186007	0	0	0.911043	0	0	0	0	0	0	0
Ahli United Bank BSC	Commercial banks	Public	BAHRAIN	2007	2007Ahli United Bank BSC	280	0.786888	0.426628	0.0916	0.345417	0.447679	0.560719	0.414505	0	3.34614	0.190338	0	0	0	0.0646857	-0.0200747	0.0636991	4.31804	0.770932	0.522132	-0.015956	0.0955041	0.0156096	0.0917	0	0	0	0	0	0	0	0.623	0.967	0.967	0	0	0.644205	0	0	0	0	0	0	0
Al Ahli Bank of Kuwait (KSC)	Commercial banks	Public	KUWAIT	2007	2007Al Ahli Bank of Kuwait (KSC)	231	0.83873	0.591421	0.1398	0.336977	0.224637	0.309838	0.432015	0.243339	0	0.539481	0	0	0	0.0752025	-0.0305701	0.23056	3.38462	0.866473	0.631501	0.0277435	0.0400798	0.0256653	0.1223	0.0268814	0.156348	0.0171936	0.131391	0.7103	0.6101	0	0.903	0.444	0.4438	0.179801	-0.00719205	0	0.42403	0	0	0.292914	0.387796	0.0444761	0.0315539
Al Khalij Commercial Bank	Commercial banks	Public	Qatar	2007	2007Al Khalij Commercial Bank	234	0	0	0	0	0	0	0	0	0	0.424363	0	0	0	0.261702	-0.118358	0.418997	0	0	0	0	0	0	0	0.0144269	10.4679	0.00054963	1.27954	1.5387	0.1494	0	-0.286	0.34	0.3398	0	0	0.308221	0	0	0	0	0	0	0
Al khaliji France SA	Commercial banks	Private	UNITED ARAB EMIRATES	2007	2007Al khaliji France SA	61	0	0	0	0	0	0	0	0	0	0.375128	0	0	0	0.0983732	0	0.451041	0	0	0	0	0	0	0	0	0	0	0	0	0	0	0.623	0.506	0.5056	0	0	0.929516	0	0	0	0	0	0	0
Alubaf Arab International Bank	Commercial banks	Private	BAHRAIN	2007	2007Alubaf Arab International Bank	79	0	0	0	0	0	0	0	0	0	0.190338	0	0	0	0.0646857	-0.0200747	0.0636991	0	0	0.824719	0	0.824719	0.0898876	0	0	0	0	0	0	0	0	0.623	0.967	0.967	0	0	0.644205	0	0	0	0	0	0	0
Amen Bank	Commercial banks	Public	TUNISIA	2007	2007Amen Bank	150	0.811384	0.73549	0	0.0942871	0.053523	0.185605	0.367857	0	-0.192824	0.372259	0	0	0	0.052442	-0.0449051	-0.0686326	3.38176	0.788916	0.71579	-0.0224684	-0.0196996	0.0111059	0	0	0	0	0	0	0	0	-0.286	0.433	0.4328	0.226071	0	0	0.475469	0	0	0	0	0	0
Arab African International Bank	Commercial banks	Private	EGYPT	2007	2007Arab African International Bank	230	0.923748	0.275117	0	0.491531	0.23551	0.751203	0.508058	0	0.298496	0	0.4937	0	0.4937	0.0685391	0.0764453	-0.664254	3.69178	0.926264	0.349877	0.0025162	0.0747597	0.0158576	0	0	0	0	0	0	0	0	-0.846	0.186	0.186007	0	0	0.911043	0	0	0	0	0	0	0
Arab Bank for Investment & Fore	Commercial banks	Private	UNITED ARAB EMIRATES	2007	2007Arab Bank for Investment & Fore	158	0.686585	0.33443	0	0.55602	0.357385	0.0105746	0.410502	0	3.50269	0.375128	0	0	0	0.0983732	0	0.451041	0	0.681251	0.382369	-0.0053346	0.0479387	0.0299305	0.3491	0	0	0	0	0	0	0	0.623	0.506	0.5056	0	0	0.929516	0	0	0	0	0	0	0
Arab Bank Group (Combined)	Commercial banks	Private	JORDAN	2007	2007Arab Bank Group (Combined)	290	0.780345	0.43632	0.2139	0.355899	0.140837	0.499699	0.490424	0	3.90624	0.393003	0	0	0	0.0809333	-0.0625172	-0.0592245	4.51142	0.777593	0.508258	-0.0027518	0.0719379	0.0202174	0.186	0	0	0	0	0	0	0	0.903	0.197	0.1965	0	0	0.296648	0	0	0	0.192081	0.375417	0	0
Arab Bank Plc	Commercial banks	Public	JORDAN	2007	2007Arab Bank Plc	282	0.805581	0.428946	0.2061	0.393187	0.176863	0.415919	0.303067	0.639471	4.12028	0.393003	0.143	0	0.0893	0.0809333	-0.0625172	-0.0592245	4.26576	0.79115	0.465368	-0.0144314	0.036422	0.0157681	0.2029	0.0251514	0.252097	0.00987361	0.22124	0.6536	0.5083	0	0.903	0.197	0.1965	0.676145	0.0595007	0.296648	0.82228	0	0	0.180743	0.36535	0.0227828	0.0305707
Arab Bank Syria SA	Commercial banks	Public	SYRIAN ARAB REPUBLIC	2007	2007Arab Bank Syria SA	24	0.704831	0.210545	0	0.615415	0.0275797	0	-0.773471	0	-0.477121	-0.173352	0.49	0	0	0.05	-0.100241	-1.05211	4.03126	0.869273	0.320396	0.164442	0.109851	0.0067543	0.2101	0	0	0	0	0	0	0	-2.036	0	0	0	0	0	0	0	0	0	0	0	0
Arab Banking Corporation - Alge	Commercial banks	Private	AlGERIA	2007	2007Arab Banking Corporation - Alge	19	0.579085	0.246746	0	0.509498	0.0846356	0.173449	0.441183	0	-0.0939333	0.636105	0.7	0	0.7	0.0168449	-0.0231452	-0.719575	0	0.649352	0.351393	0.0702666	0.104647	0.0276634	0	0	0	0	0	0	0	0	0.623	0.668	0.6679	0	0	0	0	0	0	0	0	0	0
Arab Banking Corporation - Egyp	Commercial banks	Private	EGYPT	2007	2007Arab Banking Corporation - Egyp	73	0.737741	0.418754	0	0.477218	0.0442757	0.125842	0.612199	0	0.143678	0	0.98	0	0.98	0.0685391	0.0764453	-0.664254	0	0.775171	0.23288	0.0374301	-0.185874	0.006896	0	0	0	0	0	0	0	0	-0.846	0.186	0.186007	0	0	0.911043	0	0	0	0	0	0	0
Arab Banking Corporation (Jorda	Commercial banks	Public	JORDAN	2007	2007Arab Banking Corporation (Jorda	80	0.732664	0.464555	0.1866	0.358509	0.336937	0.315128	0.7603	0.530878	3.31396	0.393003	0	0	0	0.0809333	-0.0625172	-0.0592245	0	0.801397	0.444278	0.0687335	-0.0202767	0.0176314	0.187	0	0	0	0	0	0	0	0.903	0.197	0.1965	0	0	0.296648	0	0	0	0	0	0	0
Arab Banking Corporation BSC-Ba	Commercial banks	Public	BAHRAIN	2007	2007Arab Banking Corporation BSC-Ba	265	0.749888	0.384876	0.1348	0.23172	0.553069	0.964012	0.56405	0.156916	3.16151	0.190338	0.2846	0	0.2861	0.0646857	-0.0200747	0.0636991	0	0.820517	0.376527	0.0706284	-0.0083493	0.0045505	0.1086	0.00568043	0.154155	0.00913144	0.0610799	0.4589	0.3765	0	0.623	0.967	0.967	0.91641	0.38031	0.644205	0.957293	0	0	0.461655	0.404865	0.0252214	0.0128083
Arab International Bank	Commercial banks	Private	EGYPT	2007	2007Arab International Bank	138	0.860151	0.0962507	0	0.533932	0.161343	0.0264999	0.0147642	0	3.56424	0	0	0	0.3001	0.0685391	0.0764453	-0.664254	3.5835	0.865136	0.16696	0.0049856	0.0707096	0.0073813	0.1496	0	0	0	0	0	0	0	-0.846	0.186	0.186007	0	0	0.911043	0	0	0	0	0	0	0
Arab Investment Bank-Federal Ar	Commercial banks	Private	EGYPT	2007	2007Arab Investment Bank-Federal Ar	92	0	0	0	0	0	0	0	0	-0.559088	0	0.1568	0	0	0.0685391	0.0764453	-0.664254	0	0.924093	0.40982	0.924093	0.40982	0	0	0	0	0	0	0	0	0	-0.846	0.186	0.186007	0	0	0.911043	0	0	0	0	0	0	0
Arab National Bank Public Joint	Commercial banks	Public	SAUDI ARABIA	2007	2007Arab National Bank Public Joint	288	0.831318	0.637495	0.131	0.100586	0.0477647	0.365165	0.353745	0.480563	3.41952	0.511588	0	0	0	0.0557675	-0.0220735	-0.448599	0	0.827156	0.647013	-0.0041621	0.0095181	0.0260534	0.145	0.0260534	0.201443	0.0130456	0.143121	0.7822	0.647	0	-0.566	0.585	0.585	0.126892	-0.0356566	0	0.356219	0	0	0.208959	0.220323	0.0179139	0.0182891
Arab Tunisian Bank	Commercial banks	Public	Tunisia	2007	2007Arab Tunisian Bank	121	0.866184	0.520636	0	0.405806	0.0518319	0.489584	0.343713	0	-0.187744	0.372259	0.6424	0	0.6424	0.052442	-0.0449051	-0.0686326	3.33858	0.861794	0.433026	-0.0043897	-0.08761	0.0100704	0	0	0	0	0	0	0	0	-0.286	0.433	0.4328	0.226071	0	0	0.475469	0	0	0	0	0	0
Attijari Bank	Commercial banks	Public	TUNISIA	2007	2007Attijari Bank	133	0.824702	0.678284	0	0.216977	0.0635552	0.184611	0.497773	0.272722	-0.527183	0.372259	0	0	0.5354	0.052442	-0.0449051	-0.0686326	3.34762	0.8507	0.70198	0.0259975	0.0236953	-0.0038516	0	0	0	0	0	0	0	0	-0.286	0.433	0.4328	0	0	0	0	0	0	0	0	0	0
Attijariwafa Bank	Commercial banks	Public	MOROCCO	2007	2007Attijariwafa Bank	285	0.796232	0.501763	0.0826	0.203175	0.07817	0.399969	0.597602	0.435638	0	0.279843	0.0349	0	0	0.0757463	-0.0328476	-0.368485	5.26138	0.786668	0.561826	-0.0095644	0.0600626	0.0129757	0	0	0	0	0	0	0	0	1.183	0.587	0.5872	0	0	0	0	0	0	0	0	0	0
Bahrain Commercial Facilities C	Commercial banks	Public	BAHRAIN	2007	2007Bahrain Commercial Facilities C	46	0	0	0	0	0	0	0	0.388997	0	0.190338	0	0	0	0.0646857	-0.0200747	0.0636991	0	0.511601	0.75348	0.511601	0.75348	0.0533643	0	0	0	0	0	0	0	0	0.623	0.967	0.967	0	0	0.644205	0	0	0	0	0	0	0
Bank al Etihad	Commercial banks	Public	JORDAN	2007	2007Bank al Etihad	135	0.814848	0.490075	0.1582	0.368285	0.339939	0.422529	0.356557	0.924538	2.65723	0.393003	0	0	0.205	0.0809333	-0.0625172	-0.0592245	2.95022	0.751896	0.435727	-0.0629522	-0.0543481	0.0129201	0.3014	0	0	0	0	0	0	0	0.903	0.197	0.1965	0	0	0.296648	0	0	0	0	0	0	0
Bank Audi Private Bank	Commercial banks	Private	lebanon	2007	2007Bank Audi Private Bank	77	0.91664	0.265096	0	0.619218	0.0133395	0.304618	0.370276	0	2.50202	0.161456	0	0	0	0.0155648	0	-0.707287	3.1997	0.927263	0.262166	0.0106228	-0.0029301	0.0047669	0	0	0	0	0	0	0	0	0.273	0.621	0.6208	0	0	0.384708	0	0	0	0	0	0	0
Bank Audi SAE	Commercial banks	Private	EGYPT	2007	2007Bank Audi SAE	169	0.889608	0.175783	0	0.790492	0.0382743	0.0281223	0.295427	0	0	0	0.9999	0	0.9999	0.0685391	0.0764453	-0.664254	3.75611	0.843848	0.308244	-0.04576	0.132461	-0.0052286	0	0	0	0	0	0	0	0	-0.846	0.186	0.186007	0	0	0.911043	0	0	0	0	0	0	0
Bank Audi SAL	Commercial banks	Public	lebanon	2007	2007Bank Audi SAL	286	0.858197	0.228395	0.2611	0.485468	0.0170809	0.0102215	0.258336	0.01	3.99489	0.161456	0	0	0.2994	0.0155648	0	-0.707287	4.32947	0.862201	0.271797	0.0040043	0.0434019	0.011563	0.1938	0.0139768	0.141723	0.0121006	0.150106	0.3148	0.2691	0	0.273	0.621	0.6208	0.355514	0.0526161	0.384708	0.59625	0	0	0.222732	0.428102	0.0242558	0.0469348
Bank Dhofar SAOG	Commercial banks	Public	OMAN	2007	2007Bank Dhofar SAOG	210	0.720639	0.789868	0.1166	0.163788	0.0069902	0.0728374	0.283668	0.01	3.70018	0.441938	0.3006	0	0	0.0537207	-0.0320413	0.207539	2.84186	0.733536	0.737724	0.0128967	-0.0521438	0.0238718	0.1008	0	0	0	0	0	0	0	-0.286	0.37	0.3697	0	0	0	0	0	0	0	0	0	0
Bank Hapoalim BM	Commercial banks	Public	ISRAEL	2007	2007Bank Hapoalim BM	305	0.803655	0.660742	0.0741	0.150949	0.045402	0.228749	0.406023	0.191836	3.61294	0.235414	0.1644	0.001	0.0974	0.0580181	-0.0211419	0.612518	5.45158	0.806595	0.679528	0.0029402	0.0187868	0.0088418	0.075	0.0123106	0.109743	0.0172249	0.0459636	0.8393	0.677	0	1.183	0.199	0.199	0.245654	-0.0712398	0	0.495635	0	0	0.17671	0.194695	0.0485227	0.0611949
Bank Leumi Le Israel BM	Commercial banks	Public	ISRAEL	2007	2007Bank Leumi Le Israel BM	304	0.826388	0.638026	0.0753	0.18911	0.0284928	0.246486	0.677497	0.145181	3.71034	0.235414	0.1978	0	0.1	0.0580181	-0.0211419	0.612518	5.46053	0.812882	0.65927	-0.0135063	0.0212434	0.0111103	0.0755	0.0149793	0.123215	0.0138871	0.045579	0.811	0.6593	0	1.183	0.199	0.199	0.245654	-0.0712398	0	0.495635	0	0	0.14718	0.177287	0.0423678	0.0458723
Bank Muscat SAOG	Commercial banks	Public	OMAN	2007	2007Bank Muscat SAOG	274	0.748249	0.620901	0.1004	0.216894	0.178155	0.196959	0.259644	0	3.15557	0.441938	0.2006	0	0.0916	0.0537207	-0.0320413	0.207539	3.47054	0.711193	0.63703	-0.0370554	0.0161287	0.0199872	0.1258	0.0231658	0.177865	0.0114059	0.157417	0.8957	0.637	0	-0.286	0.37	0.3697	1	0	0	1	0	0	0.429243	0.443344	0.0306779	0.0268712
Bank of Alexandria	Commercial banks	Private	EGYPT	2007	2007Bank of Alexandria	185	0.878051	0.274197	0	0.268435	0.0417943	0.0158306	0.0264707	0	3.57268	0	0.8	0	0	0.0685391	0.0764453	-0.664254	4.49447	0.888367	0.270263	0.0103162	-0.0039336	0.0171093	0	0.0171102	0	0.0196172	0.0677617	0.2893	0.257	0	-0.846	0.186	0.186007	0	0	0.911043	0	0	0	0.252299	0.155773	0.17844	0
Bank of Baghdad	Commercial banks	Public	Iraq	2007	2007Bank of Baghdad	74	0.731613	0.130719	0	0.581945	0	0.0122384	0.482274	0	-0.142634	0	0	0	0.25	0.101582	-0.53231	-1.72471	5.5201	0.702384	0.144791	-0.029229	0.0140716	0.0456876	0	0	0	0	0	0	0	0	-1.476	0	0	0	0	0	0	0	0	0	0	0	0
Bank of Beirut S.A.L.	Commercial banks	Public	LEBANON	2007	2007Bank of Beirut S.A.L.	237	0.759994	0.176268	0	0.328281	0.0703873	0.022778	0.219426	0.01	3.80303	0.161456	0	0	0	0.0155648	0	-0.707287	3.84388	0.751443	0.202989	-0.0085509	0.0267209	0.0083839	0	0	0	0	0	0	0	0	0.273	0.621	0.6208	0	0	0.384708	0	0	0	0	0	0	0
Bank of Jordan Plc	Commercial banks	Public	Jordan	2007	2007Bank of Jordan Plc	132	0.874582	0.483941	0.1443	0.40699	0.0346461	0.189286	0.279494	0.702905	2.44114	0.393003	0.265	0	0.069	0.0809333	-0.0625172	-0.0592245	3.13868	0.864945	0.50711	-0.0096375	0.0231687	0.0167617	0.1406	0	0	0	0	0	0	0	0.903	0.197	0.1965	0	0	0.296648	0	0	0	0	0	0	0
Bank of Palestine Plc	Commercial banks	Public	PALESTINIAN TERRITORIES	2007	2007Bank of Palestine Plc	125	0.874876	0.432127	0	0.521241	0.159143	0.0804511	0.161765	0	3.23402	0	0	0	0	0	0	0	2.78003	0.869765	0.287366	-0.0051103	-0.144762	0.0243011	0	0	0	0	0	0	0	0	0	0	0	0	0	0	0	0	0	0	0	0	0
Bank of Sharjah	Commercial banks	Private	UNITED ARAB EMIRATES	2007	2007Bank of Sharjah	193	0.637019	0.492585	0.3	0.343456	0.0025524	0.347124	0.455	0	2.82098	0.375128	0	0	0.12	0.0983732	0	0.451041	3.88231	0.618294	0.492353	-0.0187251	-0.0002314	0.0374449	0.2709	0	0	0	0	0	0	0	0.623	0.506	0.5056	0	0	0.929516	0	0	0	0	0	0	0
Bank of Syria and Overseas SA	Commercial banks	Public	SYRIAN ARAB REPUBLIC	2007	2007Bank of Syria and Overseas SA	87	0	0	0	0	0	0	0	0	0	-0.173352	0.39	0	0	0.05	-0.100241	-1.05211	0	0	0	0	0	0	0	0	0	0	0	0	0	0	-2.036	0	0	0	0	0	0	0	0	0	0	0	0
Bank Otsar Hahayal Ltd	Commercial banks	Private	Israel	2007	2007Bank Otsar Hahayal Ltd	161	0.826985	0.706626	0.0733	0.211471	0.0230558	0.113285	0.374767	0	3.43658	0.235414	0	0	0	0.0580181	-0.0211419	0.612518	4.04831	0.825484	0.691438	-0.001501	-0.0151877	0.0093585	0.0818	0	0	0	0	0	0	0	1.183	0.199	0.199	0	0	0	0	0	0	0	0	0	0
Bank Sohar SAOG	Commercial banks	Public	OMAN	2007	2007Bank Sohar SAOG	182	0	0	0	0	0	0	0	0	0	0.441938	0	0	0	0.0537207	-0.0320413	0.207539	0	0.862717	0.711159	0.862717	0.711159	-0.0059481	0.1321	0	0	0	0	0	0	0	-0.286	0.37	0.3697	0	0	0	0	0	0	0	0	0	0
Bankmed, sal	Commercial banks	Private	Lebanon	2007	2007Bankmed, sal	233	0.894555	0.220369	0	0.21346	0.219324	0.0212466	0.724642	0	3.71207	0.161456	1	0	0	0.0155648	0	-0.707287	3.99278	0.870252	0.225396	-0.0243026	0.0050265	0.0044044	0	0	0	0	0	0	0	0	0.273	0.621	0.6208	0	0	0.384708	0	0	0	0	0	0	0
Banque BEMO Sal	Commercial banks	Public	lebanon	2007	2007Banque BEMO Sal	90	0.827927	0.330376	0	0.46496	0.0715409	0.444509	0.938598	0.0150499	3.30432	0.161456	0	0	0	0.0155648	0	-0.707287	3.02885	0.870852	0.416	0.0429252	0.085624	0.0101442	0	0	0	0	0	0	0	0	0.273	0.621	0.6208	0	0	0.384708	0	0	0	0	0	0	0
Banque Bemo Saudi Fransi SA	Commercial banks	Public	SYRIAN ARAB REPUBLIC	2007	2007Banque Bemo Saudi Fransi SA	107	0.914126	0.187133	0	0.775156	0.0171323	0.0822961	0	0	0	-0.173352	0.27	0	0.27	0.05	-0.100241	-1.05211	4.79325	0.916374	0.209902	0.0022484	0.0227691	0.0055984	0.0842	0	0	0	0	0	0	0	-2.036	0	0	0	0	0	0	0	0	0	0	0	0
Banque Centrale Populaire SA	Commercial banks	Public	MOROCCO	2007	2007Banque Centrale Populaire SA	249	0.917101	0.0897855	0	0.309534	0.929067	0.0649266	0.778745	0.700578	0.509174	0.279843	0	0	0	0.0757463	-0.0328476	-0.368485	4.87447	0.923541	0.153163	0.0064399	0.0633772	0.0068103	0	0	0	0	0	0	0	0	1.183	0.587	0.5872	0	0	0	0	0	0	0	0	0	0
Banque de l_Agriculture et du D	Commercial banks	Private	AlGERIA	2007	2007Banque de l_Agriculture et du D	235	0	0	0	0	0	0	0	0	0.131535	0.636105	0	0	0	0.0168449	-0.0231452	-0.719575	0	0.873576	0.451148	0.873576	0.451148	-0.0124222	0	0	0	0	0	0	0	0	0.623	0.668	0.6679	0	0	0	0	0	0	0	0	0	0
Banque de l_Habitat	Commercial banks	Private	TUNISIA	2007	2007Banque de l_Habitat	141	0.624319	0.76446	0	0.153002	0.0269633	0.097681	0.713195	0	-0.1887	0.372259	0.3262	0	0	0.052442	-0.0449051	-0.0686326	0	0.616826	0.763976	-0.007493	-0.0004836	0.0139263	0	0	0	0	0	0	0	0	-0.286	0.433	0.4328	0	0	0	0	0	0	0	0	0	0
Banque de l_Industrie et du Tra	Commercial banks	Private	Lebanon	2007	2007Banque de l_Industrie et du Tra	41	0.892559	0.322617	0	0.264131	0.0943756	0.0107254	0.162783	0	4.11965	0.161456	0	0	0	0.0155648	0	-0.707287	2.74332	0.897284	0.339925	0.0047253	0.0173075	0.0007037	0	0	0	0	0	0	0	0	0.273	0.621	0.6208	0	0	0.384708	0	0	0	0.113376	0.168121	0	0
Banque de Tunisie	Commercial banks	Public	TUNISIA	2007	2007Banque de Tunisie	112	0.481571	0.700946	0	0.18042	0.0346396	0.280994	0.38008	0.374185	0	0.372259	0.18	0	0.5965	0.052442	-0.0449051	-0.0686326	3.33165	0.505478	0.696143	0.0239065	-0.004803	0.0343958	0	0	0	0	0	0	0	0	-0.286	0.433	0.4328	0.226071	0	0	0.475469	0	0	0	0	0	0
Banque du Caire SAE	Commercial banks	Private	EGYPT	2007	2007Banque du Caire SAE	222	0.891241	0.480792	0	0.189157	0.0201415	0.606826	0.578541	0	2.95677	0	0	0	0	0.0685391	0.0764453	-0.664254	4.65983	0.879186	0.137631	-0.0120554	-0.34316	0.0010892	0	0.00254686	0	0.120358	0.0823978	0.1565	0.1376	0	-0.846	0.186	0.186007	0.514355	0.426915	0.911043	0.717186	0	0	0.117338	-0.735408	0.042822	0
Banque Ext?rieure d_Alg?rie	Commercial banks	Private	AlGERIA	2007	2007Banque Ext?rieure d_Alg?rie	260	0.871701	0.148594	0	0.649735	0.0289343	0.010809	0.413108	0	0.376364	0.636105	0	0	0	0.0168449	-0.0231452	-0.719575	0	0.914044	0.125855	0.0423426	-0.0227391	0.0078054	0	0	0	0	0	0	0	0	0.623	0.668	0.6679	0	0	0	0	0	0	0	0	0	0
Banque Libano-Francaise	Commercial banks	Private	LEBANON	2007	2007Banque Libano-Francaise	221	0.882341	0.282587	0	0.450965	0.0615977	0.763998	0.285364	0	3.24405	0.161456	0	0	0.1	0.0155648	0	-0.707287	3.88328	0.889278	0.283569	0.0069365	0.0009817	0.0088898	0	0	0	0	0	0	0	0	0.273	0.621	0.6208	0	0	0.384708	0	0	0	0	0	0	0
Banque Marocaine du Commerce Ex	Commercial banks	Public	MOROCCO	2007	2007Banque Marocaine du Commerce Ex	266	0	0	0	0	0	0	0	0.419892	0	0.279843	0.2766	0	0.1	0.0757463	-0.0328476	-0.368485	0	0.866311	0.555858	0.866311	0.555858	0.0078377	0.0842	0	0	0	0	0	0	0	1.183	0.587	0.5872	0	0	0	0	0	0	0	0	0	0
Banque Marocaine pour le Commer	Commercial banks	Public	MOROCCO	2007	2007Banque Marocaine pour le Commer	188	0	0	0	0	0	0	0	0.43081	0	0.279843	0.6503	0	0.6503	0.0757463	-0.0328476	-0.368485	0	0.89509	0.744043	0.89509	0.744043	0.0132984	0.0844	0	0	0	0	0	0	0	1.183	0.587	0.5872	0	0	0	0	0	0	0	0	0	0
Banque Misr Liban	Commercial banks	Private	lebanon	2007	2007Banque Misr Liban	85	0	0	0	0	0	0	0	0	0	0.161456	0	0	0	0.0155648	0	-0.707287	0	0.908641	0.121227	0.908641	0.121227	0.0001583	0	0	0	0	0	0	0	0	0.273	0.621	0.6208	0	0	0.384708	0	0	0	0	0	0	0
Banque Misr SAE	Commercial banks	Private	EGYPT	2007	2007Banque Misr SAE	287	0.924299	0.296469	0	0.323939	0.0345199	0.0100722	0.0130162	0	3.18977	0	1	1	0	0.0685391	0.0764453	-0.664254	5.04259	0.918647	0.314983	-0.0056526	0.0185139	0.0013912	0	0.00211729	0	0.017362	0.0425696	0.3385	0.3109	0	-0.846	0.186	0.186007	0	0	0.911043	0	0	0	0.262417	0.53613	0.253816	0
Banque Nationale Agricole	Commercial banks	Public	TUNISIA	2007	2007Banque Nationale Agricole	162	0.695003	0.691539	0	0.18024	0.0105449	0.22469	0.740052	0	-0.198026	0.372259	0	0	0	0.052442	-0.0449051	-0.0686326	3.6753	0.715568	0.716677	0.0205654	0.0251375	0.0074949	0	0	0	0	0	0	0	0	-0.286	0.433	0.4328	0	0	0	0	0	0	0	0	0	0
Banque Nationale d_Alg?rie	Commercial banks	Private	AlGERIA	2007	2007Banque Nationale d_Alg?rie	270	0.781946	0.492815	0	0.311115	0.113535	0.119241	0	0	-0.362273	0.636105	0	0	0	0.0168449	-0.0231452	-0.719575	0	0.799277	0.488712	0.0173319	-0.0041034	0.0073566	0	0	0	0	0	0	0	0	0.623	0.668	0.6679	0	0	0	0	0	0	0	0	0	0
Banque Saudi Fransi JSC	Commercial banks	Public	SAUDI ARABIA	2007	2007Banque Saudi Fransi JSC	289	0.822488	0.642493	0.1438	0.133429	0.0528047	0.325641	0.525541	0	3.16058	0.511588	0.311	0	0.311	0.0557675	-0.0220735	-0.448599	4.90081	0.822878	0.59965	0.0003903	-0.0428428	0.0271631	0.1221	0.0271632	0.137596	0.0140777	0.145994	0.7287	0.5997	0	-0.566	0.585	0.585	0.126892	-0.0356566	0	0.356219	0	0	0.252498	0.164751	0.0136055	0.00717769
Barclays Bank - Egypt S.A.E.	Commercial banks	Private	EGYPT	2007	2007Barclays Bank - Egypt S.A.E.	119	0.908138	0.287618	0	0.486312	0.451639	0.710207	0.418751	0	0.498091	0	0	0	0	0.0685391	0.0764453	-0.664254	4.13165	0.888432	0.335302	-0.0197051	0.0476843	0.0234613	0	0	0	0	0	0	0	0	-0.846	0.186	0.186007	0	0	0.911043	0	0	0	0.31195	0.551148	0	0
BBAC sal	Commercial banks	Private	lebanon	2007	2007BBAC sal	186	0.89799	0.161387	0.2585	0.50698	0.0487763	0.016268	0.253814	0	3.70471	0.161456	0	0	0	0.0155648	0	-0.707287	3.60805	0.878942	0.167768	-0.0190481	0.0063805	0.0072825	0.2452	0	0	0	0	0	0	0	0.273	0.621	0.6208	0	0	0.384708	0	0	0	0	0	0	0
BBK B.S.C.	Commercial banks	Public	BAHRAIN	2007	2007BBK B.S.C.	213	0.734502	0.553784	0.1055	0.153147	0.225223	0.509602	0.341085	0.207455	3.35581	0.190338	0	0	0.2017	0.0646857	-0.0200747	0.0636991	3.22886	0.709391	0.538877	-0.0251116	-0.0149074	0.0142891	0.1267	0.014129	0.262692	0.0170322	0.103809	0.7597	0.5389	0	0.623	0.967	0.967	0	0	0.644205	0	0	0	0.235415	0.195352	0.0426967	0.0589117
BLOM Bank Egypt SAE	Commercial banks	Private	EGYPT	2007	2007BLOM Bank Egypt SAE	116	0.803293	0.369423	0	0.302563	0.0140109	0.525834	0.400927	0	2.26679	0	0.9937	0	0.9937	0.0685391	0.0764453	-0.664254	3.69295	0.816084	0.290245	0.0127905	-0.0791783	0.0174947	0	0	0	0	0	0	0	0	-0.846	0.186	0.186007	0	0	0.911043	0	0	0	0	0	0	0
BLOM Bank s.a.l.	Commercial banks	Public	Lebanon	2007	2007BLOM Bank s.a.l.	269	0	0	0	0	0	0	0	0.844358	0	0.161456	0.3437	0	0.3437	0.0155648	0	-0.707287	0	0	0	0	0	0	0	0.0145753	0.316939	0.00675236	0.100367	0.1862	0.1664	0	0.273	0.621	0.6208	0.355514	0.0526161	0.384708	0.59625	0	0	0.170739	0.35933	0.0584781	0.0807904
BNP Paribas El Djaza?r	Commercial banks	Private	AlGERIA	2007	2007BNP Paribas El Djaza?r	114	0.513731	0.383487	0.1705	0.261177	8.55e-05	0.107262	0.788637	0	2.68372	0.636105	1	0	0	0.0168449	-0.0231452	-0.719575	0	0.583617	0.475272	0.0698866	0.0917848	0.0199809	0.1852	0	0	0	0	0	0	0	0.623	0.668	0.6679	0	0	0	0	0	0	0	0	0	0
BSL Bank SAL	Commercial banks	Private	lebanon	2007	2007BSL Bank SAL	64	0	0	0	0	0	0	0	0	0	0.161456	0	0	0	0.0155648	0	-0.707287	0	0	0	0	0	0	0	0	0	0	0	0	0	0	0.273	0.621	0.6208	0	0	0.384708	0	0	0	0	0	0	0
Burgan Bank KPSC	Commercial banks	Public	KUWAIT	2007	2007Burgan Bank KPSC	252	0	0	0	0	0	0	0	0.290609	0	0.539481	0	0.0489	0	0.0752025	-0.0305701	0.23056	0	0.836032	0.499069	0.836032	0.499069	0.0262687	0	0.0272069	0.189121	0.019166	0.127893	0.5969	0.4991	0	0.903	0.444	0.4438	0.179801	-0.00719205	0	0.42403	0	0	0.363866	0.568512	0.0284976	0.0172888
Byblos Bank S.A.L.	Commercial banks	Public	LEBANON	2007	2007Byblos Bank S.A.L.	247	0.832649	0.208972	0.1941	0.385219	0.0905209	0.0148978	0.313544	0.0124624	3.79398	0.161456	0.4096	0	0.4096	0.0155648	0	-0.707287	4.10234	0.832433	0.231161	-0.000216	0.0221887	0.0102669	0.1485	0.0129436	0	0.00806156	0.100204	0.2759	0.2346	0	0.273	0.621	0.6208	0.355514	0.0526161	0.384708	0.59625	0	0	0.158185	0.242841	0.0310787	0.0587747
Byblos Bank Syria SA	Commercial banks	Public	SYRIAN ARAB REPUBLIC	2007	2007Byblos Bank Syria SA	23	0.779562	0.449602	0	0.45039	0.348172	0	-0.0191989	0	0	-0.173352	0.415	0	0	0.05	-0.100241	-1.05211	0	0.873746	0.419266	0.0941842	-0.0303366	0.0015261	0.171	0	0	0	0	0	0	0	-2.036	0	0	0	0	0	0	0	0	0	0	0	0
Cairo Amman Bank	Commercial banks	Public	JORDAN	2007	2007Cairo Amman Bank	139	0.821513	0.42696	0.1308	0.357143	0.0556588	0.350421	0.475317	0.0120835	3.20047	0.393003	0	0	0	0.0809333	-0.0625172	-0.0592245	3.07144	0.821938	0.408884	0.0004242	-0.0180754	0.0158429	0.1475	0.023192	0.190887	0.0220823	0.129538	0.4871	0.4089	0	0.903	0.197	0.1965	0.676145	0.0595007	0.296648	0.82228	0	0	0.119097	0.0516145	0.0729253	0.0793205
Capital Bank of Jordan	Commercial banks	Public	JORDAN	2007	2007Capital Bank of Jordan	126	0.64199	0.571812	0.2233	0.339911	0.108039	0.179425	0.326027	0.619275	3.34067	0.393003	0	0	0.0665	0.0809333	-0.0625172	-0.0592245	2.93268	0.613453	0.529374	-0.0285371	-0.042438	0.0143678	0.2049	0	0	0	0	0	0	0	0.903	0.197	0.1965	0	0	0.296648	0	0	0	0	0	0	0
Citibank N.A., United Arab Emir	Commercial banks	Private	UnITED ARAB EMIRATES	2007	2007Citibank N.A., United Arab Emir	205	0	0	0	0	0	0	0	0	0	0.375128	0	0	0	0.0983732	0	0.451041	0	0	0	0	0	0	0	0	0	0	0	0	0	0	0.623	0.506	0.5056	0	0	0.929516	0	0	0	0	0	0	0
Commercial Bank International P	Commercial banks	Public	UNITED ARAB EMIRATES	2007	2007Commercial Bank International P	164	0.787621	0.650213	0.1491	0.217392	0.0928124	0.0879795	0.449983	0.0101318	0.413655	0.375128	0	0	0	0.0983732	0	0.451041	0	0.809466	0.715503	0.0218446	0.0652898	0.0288356	0.1353	0	0	0	0	0	0	0	0.623	0.506	0.5056	0	0	0.929516	0	0	0	0	0	0	0
Commercial Bank of Dubai P.S.C.	Commercial banks	Public	UNITED ARAB EMIRATES	2007	2007Commercial Bank of Dubai P.S.C.	236	0.753395	0.675901	0.1942	0.208059	0.0238715	0.083089	0.30142	0	3.78586	0.375128	0	0	0	0.0983732	0	0.451041	4.27195	0.8023	0.682649	0.0489051	0.0067474	0.0307498	0.1526	0.0307503	0.189654	0.0168381	0.159273	0.8509	0.6826	0	0.623	0.506	0.5056	0.226994	0.196123	0.929516	0.476439	0	0	0.6274	0.636219	0.00955436	0.0104572
Commercial Bank of Kuwait K.P.S	Commercial banks	Public	KUWAIT	2007	2007Commercial Bank of Kuwait K.P.S	229	0.795009	0.517311	0.1663	0.34228	0.245386	0.226142	0.330791	0.196121	3.41451	0.539481	0	0	0	0.0752025	-0.0305701	0.23056	0	0.849859	0.516215	0.05485	-0.0010963	0.0280698	0.1195	0.0290542	0.16668	0.0170471	0.128822	0.6074	0.5162	0	0.903	0.444	0.4438	0.179801	-0.00719205	0	0.42403	0	0	0.556502	0.506123	0.070255	0.0230721
Commercial Bank of Syria	Commercial banks	Private	SYRIAN ARAB REPUBLIC	2007	2007Commercial Bank of Syria	245	0	0	0	0	0	0	0	0	0	-0.173352	1	1	0	0.05	-0.100241	-1.05211	0	0	0	0	0	0	0	0	0	0	0	0	0	0	-2.036	0	0	0	0	0	0	0	0	0	0	0	0
Commercial International Bank (	Commercial banks	Public	EGYPT	2007	2007Commercial International Bank (	256	0.876835	0.46506	0	0.276305	0.0413146	0.497617	0.52387	0.505457	0	0	0	0.051	0	0.0685391	0.0764453	-0.664254	0	0.875862	0.427473	-0.0009738	-0.0375872	0.0238174	0	0.0307203	0	0.0233131	0.0991786	0.4893	0.4275	0	-0.846	0.186	0.186007	0.514355	0.426915	0.911043	0.717186	0	0	0.322101	0.208062	0.050535	0
Cooperative & Agricultural Cred	Commercial banks	Private	Yemen	2007	2007Cooperative & Agricultural Cred	96	0	0	0	0	0	0	0	0	0	0	0	0	0	0.0317041	-0.108448	-1.00539	0	0	0	0	0	0	0	0	0	0	0	0	0	0	0.903	0	0	0	0	0	0	0	0	0	0	0	0
Credit Agricole Egypt SAE	Commercial banks	Public	EGYPT	2007	2007Credit Agricole Egypt SAE	157	0	0	0	0	0	0	0	0.01	0	0	0	0	0.75	0.0685391	0.0764453	-0.664254	0	0	0	0	0	0	0	0	0	0	0	0	0	0	-0.846	0.186	0.186007	0	0	0.911043	0	0	0	0	0	0	0
Cr?dit du Maroc	Commercial banks	Public	MOROCCO	2007	2007Cr?dit du Maroc	175	0	0	0	0	0	0	0	0.474531	0	0.279843	0	0	0	0.0757463	-0.0328476	-0.368485	0	0.902749	0.652413	0.902749	0.652413	0.0129904	0	0	0	0	0	0	0	0	1.183	0.587	0.5872	1	0	0	1	0	0	0	0	0.0608494	0.072141
Cr?dit Immobilier et Hotelier	Commercial banks	Public	MOROCCO	2007	2007Cr?dit Immobilier et Hotelier	165	0	0	0	0	0	0	0	0.813043	0	0.279843	0	0	0	0.0757463	-0.0328476	-0.368485	0	0	0	0	0	0	0	0	0	0	0	0	0	0	1.183	0.587	0.5872	0	0	0	0	0	0	0	0	0	0
Cr?dit Libanais S.A.L.	Commercial banks	Private	Lebanon	2007	2007Cr?dit Libanais S.A.L.	214	0.868606	0.188509	0	0.367865	0.0165401	0.019111	0.29234	0	3.87988	0.161456	0	0	0	0.0155648	0	-0.707287	0	0.873203	0.202099	0.0045965	0.0135896	0.0080885	0	0	0	0	0	0	0	0	0.273	0.621	0.6208	0	0	0.384708	0	0	0	0	0	0	0
CreditBank SAL	Commercial banks	Private	Lebanon	2007	2007CreditBank SAL	134	0	0	0	0	0	0	0	0	0	0.161456	0	0	0.3095	0.0155648	0	-0.707287	0	0	0	0	0	0	0	0	0	0	0	0	0	0	0.273	0.621	0.6208	0	0	0.384708	0	0	0	0	0	0	0
Dar Es Salaam Investment Bank-D	Commercial banks	Public	Iraq	2007	2007Dar Es Salaam Investment Bank-D	15	0	0	0	0	0	0	0	0	2.6889	0	0	0	0	0.101582	-0.53231	-1.72471	0	0.825765	0.0401392	0.825765	0.0401392	0.004973	0	0	0	0	0	0	0	0	-1.476	0	0	0	0	0	0	0	0	0	0	0	0
Doha Bank	Commercial banks	Public	QATAR	2007	2007Doha Bank	255	0.790047	0.628222	0.1173	0.235704	0.113826	0.185864	0.493487	0.0233225	2.87411	0.424363	0	0	0	0.261702	-0.118358	0.418997	4.33639	0.812231	0.636765	0.0221837	0.0085424	0.0308235	0.1002	0.0308333	0.176671	0.021258	0.148905	0.784	0.6368	0	-0.286	0.34	0.3398	0.390968	0.0371419	0.308221	0.625274	0	0	0.385409	0.393898	0.0425892	0.0313114
Emirates Lebanon Bank SAL	Commercial banks	Private	lebanon	2007	2007Emirates Lebanon Bank SAL	84	0	0	0	0	0	0	0	0	0	0.161456	0	0	0	0.0155648	0	-0.707287	0	0.622831	0.147868	0.622831	0.147868	0.0573198	0	0	0	0	0	0	0	0	0.273	0.621	0.6208	0	0	0.384708	0	0	0	0	0	0	0
Emirates NBD PJSC	Commercial banks	Public	UNITED ARAB EMIRATES	2007	2007Emirates NBD PJSC	306	0.732835	0.686669	0	0.174843	0.289349	0.200638	0.57994	0	0	0.375128	0	0	0	0.0983732	0	0.451041	4.98172	0.759766	0.655689	0.0269315	-0.0309802	0.010917	0.1049	0.010917	0.145414	0.00858469	0.0801954	0.8272	0.6557	0	0.623	0.506	0.5056	0.226994	0.196123	0.929516	0.476439	0	0	1.64763	1.5236	0.0117094	0.010935
Export Development Bank of Egyp	Commercial banks	Public	EGYPT	2007	2007Export Development Bank of Egyp	22	0	0	0	0	0	0	0	0	0	0	0.4075	0	0	0.0685391	0.0764453	-0.664254	0	0	0	0	0	0	0	0	0	0	0	0	0	0	-0.846	0.186	0.186007	0	0	0.911043	0	0	0	0	0	0	0
Fenicia Bank SAL	Commercial banks	Private	Lebanon	2007	2007Fenicia Bank SAL	88	0	0	0	0	0	0	0	0	0	0.161456	0	0	0	0.0155648	0	-0.707287	0	0	0	0	0	0	0	0	0	0	0	0	0	0	0.273	0.621	0.6208	0	0	0.384708	0	0	0	0	0	0	0
FIBI Bank	Commercial banks	Public	ISRAEL	2007	2007FIBI Bank	272	0.854857	0.605112	0.0742	0.145687	0.0208861	0.394564	0.417199	0.330316	3.72424	0.235414	0.6968	0	0	0.0580181	-0.0211419	0.612518	4.93605	0.8474	0.600143	-0.0074568	-0.0049689	0.0084585	0.086	0.0107333	0.121765	0.0143435	0.105936	0.7089	0.6009	0	1.183	0.199	0.199	0.245654	-0.0712398	0	0.495635	0	0	0.174431	0.161701	0.0483233	0.0564371
Fransabank sal	Commercial banks	Private	LEBANON	2007	2007Fransabank sal	248	0.890902	0.162804	0	0.291526	0.0684116	0.0267148	0.263993	0	3.53345	0.161456	0.36	0	0.06	0.0155648	0	-0.707287	3.89924	0.857891	0.197859	-0.0330115	0.0350553	0.0084149	0	0	0	0	0	0	0	0	0.273	0.621	0.6208	0	0	0.384708	0	0	0	0	0	0	0
Fransabank-Syria S.A.	Commercial banks	Public	SYRIAN ARAB REPUBLIC	2007	2007Fransabank-Syria S.A.	5	0	0	0	0	0	0	0	0	0	-0.173352	0	0	0.51	0.05	-0.100241	-1.05211	0	0	0	0	0	0	0	0	0	0	0	0	0	0	-2.036	0	0	0	0	0	0	0	0	0	0	0	0
Future Bank B.S.C.	Commercial banks	Private	BAHRAIN	2007	2007Future Bank B.S.C.	82	0.873173	0.17119	0.1495	0.797495	0.835625	0.0820896	0.121951	0	0	0.190338	0.3333	0	0.3333	0.0646857	-0.0200747	0.0636991	2.58343	0.838185	0.167236	-0.0349882	-0.0039545	0.0178679	0.1788	0	0	0	0	0	0	0	0.623	0.967	0.967	0	0	0.644205	0	0	0	0	0	0	0
Groupe Banque Centrale Populair	Commercial banks	Private	MOROCCO	2007	2007Groupe Banque Centrale Populair	275	0	0	0	0	0	0	0	0	0	0.279843	0	0	0	0.0757463	-0.0328476	-0.368485	4.87447	0.85478	0.497294	0.85478	0.497294	0.0161224	0	0	0	0	0	0	0	0	1.183	0.587	0.5872	0	0	0	0	0	0	0	0	0	0
Gulf Bank Algeria	Commercial banks	Private	Algeria	2007	2007Gulf Bank Algeria	93	0.706394	0.574826	0	0.229041	0.549712	0.0337516	0.527548	0	0	0.636105	0	0	0	0.0168449	-0.0231452	-0.719575	4.00398	0.781868	0.610561	0.0754736	0.0357356	0.0359979	0	0	0	0	0	0	0	0	0.623	0.668	0.6679	0	0	0	0	0	0	0	0	0	0
Gulf Bank KSC (The)	Commercial banks	Public	KUWAIT	2007	2007Gulf Bank KSC (The)	243	0.847364	0.625197	0.147	0.29601	0.174839	0.227555	0.29572	0.311695	3.53847	0.539481	0	0	0.4649	0.0752025	-0.0305701	0.23056	3.60853	0.859234	0.643097	0.0118694	0.0179004	0.0256546	0.144	0.0266031	0.210299	0.0175136	0.094342	0.7484	0.6431	0	0.903	0.444	0.4438	0.179801	-0.00719205	0	0.42403	0	0	0.325338	0.360644	0.0259047	0.0167868
Gulf Commercial Bank	Commercial banks	Public	Iraq	2007	2007Gulf Commercial Bank	38	0	0	0	0	0	0	0	0	0	0	0	0	0	0.101582	-0.53231	-1.72471	0	0.748057	0.111141	0.748057	0.111141	0.0349186	0	0	0	0	0	0	0	0	-1.476	0	0	0	0	0	0	0	0	0	0	0	0
Gulf International Bank BSC	Commercial banks	Private	BAHRAIN	2007	2007Gulf International Bank BSC	258	0.770047	0.328597	0.0865	0.311762	0.415124	0.0129462	0.376418	0	3.50768	0.190338	0	0	0.275	0.0646857	-0.0200747	0.0636991	4.39423	0.794091	0.420705	0.0240442	0.0921081	-0.0252821	0.0955	-0.0252921	0.129584	0.00122855	0.126601	0.5247	0.4207	0	0.623	0.967	0.967	0	0	0.644205	0	0	0	0.208446	0.540739	0.00594769	0.00134099
Housing and Development Bank	Commercial banks	Public	EGYPT	2007	2007Housing and Development Bank	9	0.537267	0.477462	0	0.114444	0.0001225	0.784059	0.684837	0.017923	0	0	0	0	0.0782	0.0685391	0.0764453	-0.664254	3.9599	0.462693	0.443425	-0.0745735	-0.0340374	0.0172032	0	0	0	0	0	0	0	0	-0.846	0.186	0.186007	0	0	0.911043	0	0	0	0	0	0	0
Housing Bank for Trade & Financ	Commercial banks	Public	JORDAN	2007	2007Housing Bank for Trade & Financ	220	0.767437	0.388052	0.3106	0.359415	0.0461269	0.566405	0.428291	0.655499	3.77973	0.393003	0	0	0.206	0.0809333	-0.0625172	-0.0592245	0	0.789825	0.385709	0.0223876	-0.0023426	0.0222107	0.2848	0.0307827	0.35738	0.012774	0.263815	0.4883	0.3857	0	0.903	0.197	0.1965	0.676145	0.0595007	0.296648	0.82228	0	0	0.22547	0.212518	0.0199603	0.0320001
Housing Bank for Trade and Fina	Commercial banks	Private	AlGERIA	2007	2007Housing Bank for Trade and Fina	27	0.414327	0.392228	0	0.33661	0.15452	0.0648156	0.462167	0	0	0.636105	0.52	0	0	0.0168449	-0.0231452	-0.719575	0	0.509552	0.419953	0.0952245	0.027725	0.0109767	0	0	0	0	0	0	0	0	0.623	0.668	0.6679	0	0	0	0	0	0	0	0	0	0
HSBC Bank Egypt S A E	Commercial banks	Private	EGYPT	2007	2007HSBC Bank Egypt S A E	198	0.868118	0.296613	0	0.558607	0.0124162	0.398662	0.565791	0	0.52782	0	0.9453	0	0	0.0685391	0.0764453	-0.664254	4.24892	0.895792	0.367429	0.0276741	0.0708162	0.0329942	0	0	0	0	0	0	0	0	-0.846	0.186	0.186007	0	0	0.911043	0	0	0	0	0	0	0
HSBC Bank Middle East	Commercial banks	Private	UNITED ARAB EMIRATES	2007	2007HSBC Bank Middle East	60	0	0	0	0	0	0	0	0	-1.17791	0.375128	0	0	0	0.0983732	0	0.451041	0	0	0	0	0	0	0	0.0238744	0.0920629	0.0170234	0.0230991	0.6129	0.501	0	0.623	0.506	0.5056	0.226994	0.196123	0.929516	0.476439	0	0	0.47911	0.36139	0.0119503	0.0145413
HSBC Bank Middle East Limited	Commercial banks	Private	UNITED ARAB EMIRATES	2007	2007HSBC Bank Middle East Limited	168	0	0	0	0	0	0	0	0	0	0.375128	0	0	0	0.0983732	0	0.451041	0	0	0	0	0	0	0	0.0238744	0.0920629	0.0170234	0.0230991	0.6129	0.501	0	0.623	0.506	0.5056	0.226994	0.196123	0.929516	0.476439	0	0	0.47911	0.36139	0.0119503	0.0145413
IBL Bank sal	Commercial banks	Private	LEBANON	2007	2007IBL Bank sal	179	0	0	0	0	0	0	0	0	0	0.161456	0	0	0	0.0155648	0	-0.707287	0	0.872639	0.114682	0.872639	0.114682	0.0113131	0	0	0	0	0	0	0	0	0.273	0.621	0.6208	0	0	0.384708	0	0	0	0	0	0	0
International Bank for Trade an	Commercial banks	Public	SYRIAN ARAB REPUBLIC	2007	2007International Bank for Trade an	44	0	0	0	0	0	0	0	0	0	-0.173352	0.49	0	0.49	0.05	-0.100241	-1.05211	0	0	0	0	0	0	0	0	0	0	0	0	0	0	-2.036	0	0	0	0	0	0	0	0	0	0	0	0
International Bank of Qatar Q.S	Commercial banks	Private	QATAR	2007	2007International Bank of Qatar Q.S	206	0.785762	0.560491	0.216	0.280634	0.0666565	0.197303	0.14799	0	2.75626	0.424363	0	0	0.8	0.261702	-0.118358	0.418997	0	0.809927	0.605055	0.0241647	0.0445636	0.0217537	0.1586	0	0	0	0	0	0	0	-0.286	0.34	0.3398	0	0	0.308221	0	0	0	0	0	0	0
International Bank of Yemen YSC	Commercial banks	Private	Yemen	2007	2007International Bank of Yemen YSC	109	0	0	0	0	0	0	0	0	0	0	0.15	0	0.15	0.0317041	-0.108448	-1.00539	0	0	0	0	0	0	0	0	0	0	0	0	0	0	0.903	0	0	0	0	0	0	0	0	0	0	0	0
Invest Bank P.S.C.	Commercial banks	Public	UNITED ARAB EMIRATES	2007	2007Invest Bank P.S.C.	155	0.746789	0.579607	0	0.358941	0.0409342	0.100352	0.337114	0	2.6449	0.375128	0.1502	0	0	0.0983732	0	0.451041	3.80453	0.769212	0.562983	0.0224238	-0.0166243	0.0365914	0.205	0	0	0	0	0	0	0	0.623	0.506	0.5056	0	0	0.929516	0	0	0	0	0	0	0
Iraqi Middle East Investment Ba	Commercial banks	Public	Iraq	2007	2007Iraqi Middle East Investment Ba	16	0.799464	0	0	0.535818	0.998585	0.01	0.0778806	0	-0.477121	0	0	0	0	0.101582	-0.53231	-1.72471	0	0.818758	0.0454837	0.0192941	0.0454837	0.0355251	0	0	0	0	0	0	0	0	-1.476	0	0	0	0	0	0	0	0	0	0	0	0
Israel Discount Bank LTD	Commercial banks	Public	ISRAEL	2007	2007Israel Discount Bank LTD	294	0.853297	0.554122	0.079	0.175473	0.0572987	0.419237	0.445926	0.243067	3.65424	0.235414	0	0	0.0578	0.0580181	-0.0211419	0.612518	5.21019	0.839054	0.60551	-0.0142434	0.0513872	0.0078428	0.081	0.00761029	0.115396	0.0152917	0.0419846	0.7222	0.6062	0	1.183	0.199	0.199	0.245654	-0.0712398	0	0.495635	0	0	0.140425	0.231835	0.0551973	0.0696733
Jammal Trust Bank SAL	Commercial banks	Private	Lebanon	2007	2007Jammal Trust Bank SAL	53	0	0	0	0	0	0	0	0	0	0.161456	0	0	0	0.0155648	0	-0.707287	0	0	0	0	0	0	0	0	0	0	0	0	0	0	0.273	0.621	0.6208	0	0	0.384708	0	0	0	0	0	0	0
Jordan Ahli Bank Plc	Commercial banks	Public	JORDAN	2007	2007Jordan Ahli Bank Plc	137	0.762868	0.357077	0.1726	0.453585	0.199247	0.325396	0.565789	0.702905	2.86413	0.393003	0	0.0633	0.1071	0.0809333	-0.0625172	-0.0592245	3.24075	0.776237	0.371268	0.0133696	0.0141909	0.005465	0.1277	0	0	0	0	0	0	0	0.903	0.197	0.1965	0	0	0.296648	0	0	0	0	0	0	0
Jordan Commercial Bank	Commercial banks	Public	JORDAN	2007	2007Jordan Commercial Bank	111	0.724864	0.530982	0.144	0.305339	0.0817204	0.177906	0.359223	0.616695	2.69937	0.393003	0	0	0.49	0.0809333	-0.0625172	-0.0592245	2.71029	0.677408	0.537047	-0.047456	0.006065	0.0225742	0.1641	0	0	0	0	0	0	0	0.903	0.197	0.1965	0	0	0.296648	0	0	0	0	0	0	0
Jordan Kuwait Bank	Commercial banks	Public	JORDAN	2007	2007Jordan Kuwait Bank	152	0	0	0	0	0	0	0	0.286688	0	0.393003	0	0	0.44	0.0809333	-0.0625172	-0.0592245	0	0	0	0	0	0	0	0	0	0	0	0	0	0	0.903	0.197	0.1965	0	0	0.296648	0	0	0	0	0	0	0
Lebanese Swiss Bank SAL (The)	Commercial banks	Private	Lebanon	2007	2007Lebanese Swiss Bank SAL (The)	102	0.87233	0.177804	0.3916	0.582943	0.0338563	0.0109015	0.344881	0	3.6126	0.161456	0	0	0	0.0155648	0	-0.707287	2.80194	0.871851	0.199148	-0.000479	0.0213437	0.0132157	0.4081	0	0	0	0	0	0	0	0.273	0.621	0.6208	0	0	0.384708	0	0	0	0	0	0	0
Mashreqbank PSC	Commercial banks	Public	UNITED ARAB EMIRATES	2007	2007Mashreqbank PSC	271	0.733883	0.518128	0.1729	0.371083	0.167805	0.478321	0.771277	0	3.33239	0.375128	0	0	0	0.0983732	0	0.451041	4.75393	0.72673	0.437537	-0.0071529	-0.0805913	0.0242607	0.1459	0.0243339	0.201737	0.030242	0.0331059	0.5735	0.4375	0	0.623	0.506	0.5056	0.226994	0.196123	0.929516	0.476439	0	0	0.544438	0.300463	0.0276696	0.00971658
Mercantile Discount Bank Ltd.	Commercial banks	Private	ISRAEL	2007	2007Mercantile Discount Bank Ltd.	196	0.862491	0.731542	0.086	0.135593	0.0252372	0.145651	0.359064	0	3.76343	0.235414	1	0	0	0.0580181	-0.0211419	0.612518	4.23623	0.855143	0.691198	-0.0073481	-0.0403434	0.0113468	0.099	0	0	0	0	0	0	0	1.183	0.199	0.199	0	0	0	0	0	0	0	0	0	0
Mizrahi Tefahot Bank Ltd.	Commercial banks	Public	ISRAEL	2007	2007Mizrahi Tefahot Bank Ltd.	295	0.847061	0.772448	0.0667	0.119609	0.0448902	0.0827185	0.388195	0.293596	4.10474	0.235414	0	0.0037	0.5368	0.0580181	-0.0211419	0.612518	4.95674	0.831899	0.779333	-0.0151628	0.0068853	0.0095439	0.0668	0.0110159	0.120314	0.0165868	0.0396656	0.937	0.7797	0	1.183	0.199	0.199	0.245654	-0.0712398	0	0.495635	0	0	0.154324	0.162653	0.0377529	0.0476184
National Bank of Bahrain	Commercial banks	Public	BAHRAIN	2007	2007National Bank of Bahrain	197	0.850811	0.467848	0.2146	0.275591	0.158803	0.584084	0.326389	0	4.20199	0.190338	0	0	0	0.0646857	-0.0200747	0.0636991	3.22438	0.861638	0.496927	0.0108267	0.0290792	0.0218522	0.2137	0	0	0	0	0	0	0	0.623	0.967	0.967	0	0	0.644205	0	0	0	0	0	0	0
National Bank of Egypt	Commercial banks	Private	EGYPT	2007	2007National Bank of Egypt	301	0.868421	0.38519	0.074	0.335645	0.0344632	0.542988	0.417833	0	3.914	0	1	1	0	0.0685391	0.0764453	-0.664254	5.26736	0.877765	0.361336	0.0093437	-0.0238539	0.0017519	0.0656	0.00219804	0	0.0116055	0.0221797	0.4078	0.358	0	-0.846	0.186	0.186007	0.514355	0.426915	0.911043	0.717186	0	0	0.163104	0.0930185	0.127536	0
National Bank of Fujairah PJSC	Commercial banks	Public	UNITED ARAB EMIRATES	2007	2007National Bank of Fujairah PJSC	200	0.791896	0.626838	0	0.354967	0.105805	0.243118	0.503448	0.01	3.34087	0.375128	0.3928	0	0	0.0983732	0	0.451041	3.90914	0.761847	0.576303	-0.0300496	-0.0505357	0.0263413	0	0.0263451	0.161661	0.0173772	0.202789	0.7565	0.5763	0	0.623	0.506	0.5056	0.226994	0.196123	0.929516	0.476439	0	0	0.425132	0.385703	0.0149897	0.0105727
National Bank of Kuwait S.A.K.	Commercial banks	Public	KUWAIT	2007	2007National Bank of Kuwait S.A.K.	302	0.845802	0.545662	0.1801	0.34943	0.344575	0.302071	0.334093	0	3.58795	0.539481	0	0	0	0.0752025	-0.0305701	0.23056	3.89753	0.833614	0.513051	-0.0121887	-0.0326108	0.0238487	0.1686	0.0249098	0.209701	0.0118223	0.146178	0.6155	0.5131	0	0.903	0.444	0.4438	0.179801	-0.00719205	0	0.42403	0	0	0.546636	0.459936	0.0326427	0.0196131
National Bank of Oman (SAOG)	Commercial banks	Public	OMAN	2007	2007National Bank of Oman (SAOG)	203	0.770418	0.650222	0.2116	0.26469	0.0207459	0.119953	0.577143	0	2.75079	0.441938	0.3485	0	0.3485	0.0537207	-0.0320413	0.207539	3.03439	0.779832	0.614113	0.0094145	-0.0361082	0.0302045	0.1521	0	0	0	0	0	0	0	-0.286	0.37	0.3697	0	0	0	0	0	0	0	0	0	0
National Bank of Ras Al-Khaimah	Commercial banks	Public	UnITED ARAB EMIRATES	2007	2007National Bank of Ras Al-Khaimah	218	0	0	0	0	0	0	0	0.01	0	0.375128	0.5275	0	0	0.0983732	0	0.451041	0	0	0	0	0	0	0	0.036577	0.190822	0.0312714	0.170031	1.0936	0.7447	0	0.623	0.506	0.5056	0.226994	0.196123	0.929516	0.476439	0	0	0.241225	0.197304	0.0259609	0.022984
National Bank of Umm Al-Qaiwain	Commercial banks	Public	UNITED ARAB EMIRATES	2007	2007National Bank of Umm Al-Qaiwain	143	0.510816	0.797763	0.194	0.117294	0.0029924	0.0830707	-0.158766	0.011427	2.63417	0.375128	0.3	0	0	0.0983732	0	0.451041	0	0.766203	0.584784	0.255387	-0.212979	0.0396009	0.145	0	0	0	0	0	0	0	0.623	0.506	0.5056	0	0	0.929516	0	0	0	0	0	0	0
National Bank of Yemen	Commercial banks	Private	Yemen	2007	2007National Bank of Yemen	37	0.861863	0.085173	0	0.409831	0.0013878	0.0434437	0.412713	0	3.7589	0	0	0	0	0.0317041	-0.108448	-1.00539	4.92048	0.857324	0.0937363	-0.0045391	0.0085633	0.024607	0	0	0	0	0	0	0	0	0.903	0	0	0	0	0	0	0	0	0	0	0	0
National Commercial Bank (The)	Commercial banks	Public	SAUDI ARABIA	2007	2007National Commercial Bank (The)	308	0.798981	0.496091	0.2557	0.104321	0.0555197	0.742281	0.397602	0	2.57989	0.511588	0.693	0	0	0.0557675	-0.0220735	-0.448599	5.19231	0.820787	0.420924	0.0218062	-0.0751678	0.0289267	0.24	0.0289268	0.292495	0.0165192	0.160179	0.5128	0.4209	0	-0.566	0.585	0.585	0.126892	-0.0356566	0	0.356219	0	0	0.338668	0.128996	0.0305594	0.0217056
National Credit Bank (Closed Sh	Commercial banks	Public	SYRIAN ARAB REPUBLIC	2007	2007National Credit Bank (Closed Sh	39	0.848597	0.273095	0	0.666717	0.108874	0.0102929	-0.181557	0	-0.477121	-0.173352	0	0	0	0.05	-0.100241	-1.05211	0	0.904099	0.270229	0.0555027	-0.0028659	0.0071133	0.1239	0	0	0	0	0	0	0	-2.036	0	0	0	0	0	0	0	0	0	0	0	0
Natixis Algerie	Commercial banks	Private	AlGERIA	2007	2007Natixis Algerie	68	0.755	0.502589	0	0.13494	0.571367	0.0011496	0	0	-0.195485	0.636105	1	0	0	0.0168449	-0.0231452	-0.719575	4.43416	0.807255	0.506725	0.0522546	0.0041361	0.0051282	0	0	0	0	0	0	0	0	0.623	0.668	0.6679	0	0	0	0	0	0	0	0	0	0
Oman Arab Bank SAOC	Commercial banks	Private	Oman	2007	2007Oman Arab Bank SAOC	174	0.811806	0.613805	0.126	0.3453	0.101892	0.260806	0.284768	0	3.54792	0.441938	0.5099	0	0	0.0537207	-0.0320413	0.207539	2.73272	0.828339	0.597664	0.0165326	-0.0161405	0.0299677	0.126	0	0	0	0	0	0	0	-0.286	0.37	0.3697	0	0	0	0	0	0	0	0	0	0
Qatar National Bank	Commercial banks	Public	Qatar	2007	2007Qatar National Bank	309	0.865463	0.645055	0.145	0.212968	0.100849	0.190797	0.401192	0	3.65244	0.424363	0.5	0	0	0.261702	-0.118358	0.418997	4.85529	0.802613	0.577682	-0.0628503	-0.0673736	0.021914	0.137	0.0220833	0.184338	0.0123663	0.0888767	0.7198	0.5777	0	-0.286	0.34	0.3398	0.390968	0.0371419	0.308221	0.625274	0	0	0.595811	0.425362	0.0037954	0.00680232
Qatar National Bank Tunisia	Commercial banks	Private	TUNISIA	2007	2007Qatar National Bank Tunisia	14	0.475028	0.598224	0	0.172031	0.0023364	0.0946197	0.195122	0	0	0.372259	0	0	0	0.052442	-0.0449051	-0.0686326	1.95472	0.595434	0.675799	0.120406	0.0775749	0.003653	0	0	0	0	0	0	0	0	-0.286	0.433	0.4328	0	0	0	0	0	0	0	0	0	0
QNB Al Ahli	Commercial banks	Public	EGYPT	2007	2007QNB Al Ahli	240	0	0	0	0	0	0	0	0.388894	0	0	0	0	0	0.0685391	0.0764453	-0.664254	0	0	0	0	0	0	0	0	0	0	0	0	0	0	-0.846	0.186	0.186007	0	0	0.911043	0	0	0	0	0	0	0
Quds Bank Public Shareholding C	Commercial banks	Private	PALESTINIAN TERRITORIES	2007	2007Quds Bank Public Shareholding C	32	0	0	0	0	0	0	0	0	0	0	0	0	0.05	0	0	0	0	0	0	0	0	0	0	0	0	0	0	0	0	0	0	0	0	0	0	0	0	0	0	0	0	0	0
Riyad Bank	Commercial banks	Public	SAUDI ARABIA	2007	2007Riyad Bank	297	0.822824	0.555047	0.1631	0.115804	0.105573	0.52081	0.426496	0.0122437	3.43496	0.511588	0	0	0	0.0557675	-0.0220735	-0.448599	4.9732	0.841605	0.554923	0.0187802	-0.0001238	0.024814	0.15	0.0248144	0.179506	0.0156715	0.15526	0.6594	0.5549	0	-0.566	0.585	0.585	0.126892	-0.0356566	0	0.356219	0	0	0.289028	0.28165	0.0221436	0.0159066
Samba Financial Group	Commercial banks	Public	SAUDI ARABIA	2007	2007Samba Financial Group	300	0.811526	0.540481	0.1641	0.147632	0.0574844	0.558632	0.448072	0.448443	3.36096	0.511588	0	0	0.0234	0.0557675	-0.0220735	-0.448599	5.09347	0.823994	0.521671	0.0124682	-0.0188098	0.0311345	0.1523	0.0311347	0.186286	0.0145819	0.117472	0.6327	0.5217	0	-0.566	0.585	0.585	0.126892	-0.0356566	0	0.356219	0	0	0.243465	0.195219	0.0358986	0.022495
Saradar Bank SAL	Commercial banks	Private	Lebanon	2007	2007Saradar Bank SAL	13	0.863514	0.147595	0	0.281697	0.0521365	0.0312417	0.565635	0	3.11838	0.161456	0	0	0	0.0155648	0	-0.707287	2.33777	0.852886	0.127762	-0.0106279	-0.0198331	-0.0211329	0	0	0	0	0	0	0	0	0.273	0.621	0.6208	0	0	0.384708	0	0	0	0	0	0	0
Saudi British Bank JSC (The)	Commercial banks	Public	SAUDI ARABIA	2007	2007Saudi British Bank JSC (The)	291	0.795828	0.549949	0.179	0.141632	0.0353543	0.514863	0.438638	0	3.38012	0.511588	0	0	0.6	0.0557675	-0.0220735	-0.448599	4.88756	0.813466	0.631291	0.0176382	0.0813422	0.0265444	0.135	0.0265438	0.151031	0.0133919	0.123666	0.776	0.6313	0	-0.566	0.585	0.585	0.126892	-0.0356566	0	0.356219	0	0	0.270667	0.454983	0.00912624	0.0031498
Saudi Hollandi Bank	Commercial banks	Private	SAUDI ARABIA	2007	2007Saudi Hollandi Bank	267	0.871031	0.566535	0.1235	0.189283	0.203831	0.388843	0.420212	0	3.4746	0.511588	0	0	0	0.0557675	-0.0220735	-0.448599	4.66969	0.868111	0.546596	-0.0029206	-0.0199392	0.0087004	0.1017	0	0	0	0	0	0	0	-0.566	0.585	0.585	0	0	0	0	0	0	0.0740334	0.0405855	0	0
Saudi Investment Bank (The)	Commercial banks	Public	SAUDI ARABIA	2007	2007Saudi Investment Bank (The)	262	0.792709	0.506586	0.23	0.175311	0.137347	0.552165	0.583405	0.742086	3.825	0.511588	0	0	0.075	0.0557675	-0.0220735	-0.448599	4.61113	0.801007	0.496945	0.0082974	-0.0096413	0.0176658	0.21	0.0176655	0.257446	0.00745799	0.182151	0.6204	0.4969	0	-0.566	0.585	0.585	0.126892	-0.0356566	0	0.356219	0	0	0.137965	0.109483	0.0302757	0.0124491
Soci?t? Arabe Internationale de	Commercial banks	Public	EGYPT	2007	2007Soci?t? Arabe Internationale de	187	0.764462	0.327264	0	0.303296	0.000603	0.922671	0.528846	0	0.748999	0	0	0	0	0.0685391	0.0764453	-0.664254	0	0.841323	0.241511	0.0768613	-0.0857528	0.0124386	0	0	0	0	0	0	0	0	-0.846	0.186	0.186007	0	0	0.911043	0	0	0	0	0	0	0
Soci?t? G?n?rale Alg?rie	Commercial banks	Private	AlGERIA	2007	2007Soci?t? G?n?rale Alg?rie	113	0.731442	0.523916	0	0.40347	0.111502	0.01029	0.290309	0	-0.259265	0.636105	1	0	0	0.0168449	-0.0231452	-0.719575	0	0.729865	0.647518	-0.0015768	0.123602	0.0103454	0	0	0	0	0	0	0	0	0.623	0.668	0.6679	0	0	0	0	0	0	0	0	0	0
Soci?t? G?n?rale de Banque au L	Commercial banks	Private	LEBANON	2007	2007Soci?t? G?n?rale de Banque au L	238	0.908224	0.515767	0.1304	0.211952	0.103718	0.318599	0.425081	0	0	0.161456	0	0	0	0.0155648	0	-0.707287	0	0.907965	0.288243	-0.0002591	-0.227525	0.0048879	0.1397	0	0	0	0	0	0	0	0.273	0.621	0.6208	0	0	0.384708	0	0	0	0	0	0	0
Soci?t? g?n?rale de Banque-Jord	Commercial banks	Public	JORDAN	2007	2007Soci?t? g?n?rale de Banque-Jord	98	0.788698	0.611179	0.2467	0.355651	0.134735	0.0057361	0.5625	0.01	2.7911	0.393003	0	0	0.5007	0.0809333	-0.0625172	-0.0592245	0	0.811627	0.598017	0.0229291	-0.0131623	0.0099144	0.1868	0	0	0	0	0	0	0	0.903	0.197	0.1965	0	0	0.296648	0	0	0	0	0	0	0
Soci?t? G?n?rale Marocaine de B	Commercial banks	Private	MOROCCO	2007	2007Soci?t? G?n?rale Marocaine de B	204	0	0	0	0	0	0	0	0	0	0.279843	0.5191	0	0.5191	0.0757463	-0.0328476	-0.368485	0	0.787001	0.671254	0.787001	0.671254	0.016665	0	0	0	0	0	0	0	0	1.183	0.587	0.5872	0	0	0	0	0	0	0	0	0	0
Soci?t? Tunisienne de Banque	Commercial banks	Public	TUNISIA	2007	2007Soci?t? Tunisienne de Banque	153	0.678011	0.765791	0	0.0944322	0.0624942	0.0762903	0.610301	0.616335	-0.266948	0.372259	0.248	0	0	0.052442	-0.0449051	-0.0686326	0	0.716388	0.735245	0.0383765	-0.0305453	0.0068187	0	0	0	0	0	0	0	0	-0.286	0.433	0.4328	0.226071	0	0	0.475469	0	0	0	0	0	0
Suez Canal Bank	Commercial banks	Public	EGYPT	2007	2007Suez Canal Bank	128	0.873221	0.478975	0	0.19705	0.04396	0.446255	0.993861	0.0100991	2.83509	0	0.3304	0	0.2	0.0685391	0.0764453	-0.664254	4.08838	0.909905	0.415374	0.0366836	-0.0636011	0	0	0	0	0	0	0	0	0	-0.846	0.186	0.186007	0	0	0.911043	0	0	0	0	0	0	0
Syria Gulf Bank SA	Commercial banks	Public	SYRIAN ARAB REPUBLIC	2007	2007Syria Gulf Bank SA	311	0	0	0	0	0	0	0	0	0	-0.173352	0	0	0.26	0.05	-0.100241	-1.05211	0	0	0	0	0	0	0	0	0	0	0	0	0	0	-2.036	0	0	0	0	0	0	0	0	0	0	0	0
The Commercial Bank (QSC)	Commercial banks	Public	QATAR	2007	2007The Commercial Bank (QSC)	279	0.655625	0.571835	0.1469	0.214488	0.135379	0.32084	0.466084	0.0162312	3.35866	0.424363	0	0	0.62	0.261702	-0.118358	0.418997	0	0.67634	0.551167	0.0207148	-0.0206676	0.030634	0.1093	0.0306343	0.137341	0.0223261	0.148167	0.8157	0.5512	0	-0.286	0.34	0.3398	0.390968	0.0371419	0.308221	0.625274	0	0	0.495401	0.441325	0.00801922	0.00827594
The National Bank of Kuwait - E	Commercial banks	Public	EGYPT	2007	2007The National Bank of Kuwait - E	170	0.86336	0.513315	0	0.158791	0.0249203	0.510659	0.293866	0.011427	2.17084	0	0	0	0	0.0685391	0.0764453	-0.664254	0	0.86194	0.488847	-0.0014192	-0.0244684	0.0162597	0	0	0	0	0	0	0	0	-0.846	0.186	0.186007	0	0	0.911043	0	0	0	0	0	0	0
Tunis International Bank	Commercial banks	Private	TUNISIA	2007	2007Tunis International Bank	17	0.833833	0.256511	0	0.534224	0.454395	0.719618	0.724868	0	0	0.372259	0	0	0.77	0.052442	-0.0449051	-0.0686326	2.63739	0.819561	0.249076	-0.0142721	-0.0074343	0.031888	0	0	0	0	0	0	0	0	-0.286	0.433	0.4328	0	0	0	0	0	0	0	0	0	0
Union Bancaire pour le Commerce	Commercial banks	Public	TUNISIA	2007	2007Union Bancaire pour le Commerce	86	0.763779	0.732213	0	0.160293	0.129694	0.0971521	0.586599	0.214003	-0.200464	0.372259	0	0	0	0.052442	-0.0449051	-0.0686326	0	0.779239	0.738436	0.0154596	0.0062228	0.0116122	0	0	0	0	0	0	0	0	-0.286	0.433	0.4328	0	0	0	0	0	0	0	0	0	0
Union Bank of Israel Ltd	Commercial banks	Public	ISRAEL	2007	2007Union Bank of Israel Ltd	216	0.879886	0.597209	0.0868	0.181607	0.0028333	0.348091	0.380597	0.421677	3.62114	0.235414	0	0	0	0.0580181	-0.0211419	0.612518	4.46061	0.860939	0.552857	-0.0189477	-0.0443526	0.0039904	0.0793	0	0	0	0	0	0	0	1.183	0.199	0.199	0	0	0	0	0	0	0	0	0	0
Union Internationale de Banques	Commercial banks	Public	TUNISIA	2007	2007Union Internationale de Banques	110	0.872335	0.760984	0	0.12255	0.0825875	0.0762102	0.44186	0.103939	0	0.372259	0.5234	0	0.5234	0.052442	-0.0449051	-0.0686326	3.26886	0.951363	0.753896	0.0790287	-0.0070888	-0.102372	0	0	0	0	0	0	0	0	-0.286	0.433	0.4328	0	0	0	0	0	0	0	0	0	0
Union National Bank - Egypt SAE	Commercial banks	Public	EGYPT	2007	2007Union National Bank - Egypt SAE	95	0.99	0.354244	0	0.200772	9.81e-05	0.560993	0.0122704	0.01	-0.0533717	0	0.948	0	0.948	0.0685391	0.0764453	-0.664254	3.27697	0.763884	0.24137	-0.226116	-0.112873	0.0239778	0	0	0	0	0	0	0	0	-0.846	0.186	0.186007	0	0	0.911043	0	0	0	0	0	0	0
United Arab Bank PJSC	Commercial banks	Public	UnITED ARAB EMIRATES	2007	2007United Arab Bank PJSC	189	0	0	0	0	0	0	0	0	0	0.375128	0	0	0	0.0983732	0	0.451041	0	0	0	0	0	0	0	0.0341731	0.24351	0.0174482	0.281767	0.8184	0.6377	0	0.623	0.506	0.5056	0	0	0.929516	0	0	0	0.291422	0.179079	0.0269266	0.0242798
United Bank (The)	Commercial banks	Private	EGYPT	2007	2007United Bank (The)	144	0	0	0	0	0	0	0	0	0	0	0	0	0	0.0685391	0.0764453	-0.664254	0	0.763183	0.351211	0.763183	0.351211	-0.0389917	0	0	0	0	0	0	0	0	-0.846	0.186	0.186007	0	0	0.911043	0	0	0	0	0	0	0
United Bank for Investment	Commercial banks	Public	Iraq	2007	2007United Bank for Investment	10	0	0	0	0	0	0	0	0	0	0	0	0	0	0.101582	-0.53231	-1.72471	0	0	0	0	0	0	0	0	0	0	0	0	0	0	-1.476	0	0	0	0	0	0	0	0	0	0	0	0
United Gulf Bank (BSC) EC	Commercial banks	Public	BAHRAIN	2007	2007United Gulf Bank (BSC) EC	124	0.474369	0.13111	0.221	0.361765	0.648821	0.0200684	0.0133636	0.01	2.94284	0.190338	0.7792	0	0.7792	0.0646857	-0.0200747	0.0636991	3.3712	0.384166	0.109424	-0.0902037	-0.0216857	0.100577	0	0	0	0	0	0	0	0	0.623	0.967	0.967	0	0	0.644205	0	0	0	0	0	0	0
A_Ayan Leasing & Investment Com	Islamic banks	Public	KUWAIT	2007	2007A_Ayan Leasing & Investment Com	67	0.661542	0.238837	0	0.135847	0.0939191	0.010982	0.638677	0.546515	-0.477121	0.539481	0	0	0.038	0.0752025	-0.0305701	0.23056	0	0.719821	0.235336	0.0582789	-0.0035011	0.0466368	0	0.0466452	0	0.207286	0.274315	0.327	0.2354	0	0.903	0.444	0.4438	0.179801	-0.00719205	0	0.42403	0	0	0.243036	0.203002	0.176071	0.130732
ABC Islamic Bank (E.C.)	Islamic banks	Private	BAHRAIN	2007	2007ABC Islamic Bank (E.C.)	75	0.168104	0.663671	0	0.0024292	0.888006	0.488751	0.311927	0	-0.477121	0.190338	1	0	0	0.0646857	-0.0200747	0.0636991	2.91556	0.129973	0.730896	-0.0381311	0.0672255	0.0372921	0	0	0	0	0	0	0	0	0.623	0.967	0.967	0	0	0.644205	0	0	0	0	0	0	0
Abu Dhabi Islamic Bank	Islamic banks	Public	uNITED ARAB EMIRATES	2007	2007Abu Dhabi Islamic Bank	130	0	0	0	0	0	0	0	0.01	0	0.375128	0	0	0	0.0983732	0	0.451041	0	0	0	0	0	0	0	0	0	0	0	0	0	0	0.623	0.506	0.5056	0	0	0.929516	0	0	0	0	0	0	0
Abu Dhabi Islamic Bank - Public	Islamic banks	Public	UNITED ARAB EMIRATES	2007	2007Abu Dhabi Islamic Bank - Public	273	0.803733	0.563143	0	0.329765	0.183274	0.158963	0.353837	0.0107108	3.02918	0.375128	0	0	0.58	0.0983732	0	0.451041	0	0.777672	0.552391	-0.0260616	-0.0107522	0.0174615	0.179	0.0174615	0.190782	0.0104191	0.130556	0.7327	0.5626	0	0.623	0.506	0.5056	0.226994	0.196123	0.929516	0.476439	0	0	0.213768	0.21502	0.0139869	0.00678494
Ahli United Bank KSC	Islamic banks	Public	KUWAIT	2007	2007Ahli United Bank KSC	228	0.829636	0.478387	0.1469	0.412667	0.332542	0.489964	0.419146	0	3.40238	0.539481	0.75	0	0	0.0752025	-0.0305701	0.23056	3.28542	0.843601	0.55908	0.0139644	0.0806927	0.0247934	0.1225	0.0254585	0.180446	0.0223908	0.105107	0.6627	0.5591	0	0.903	0.444	0.4438	0.179801	-0.00719205	0	0.42403	0	0	0.228226	0.426063	0.0337898	0.0266691
Ajman Bank	Islamic banks	Private	unITED ARAB EMIRATES	2007	2007Ajman Bank	148	0	0	0	0	0	0	0	0	0	0.375128	0	0	0	0.0983732	0	0.451041	0	0	0	0	0	0	0	0	0	0	0	0	0	0	0.623	0.506	0.5056	0	0	0.929516	0	0	0	0	0	0	0
Al Baraka Bank Egypt SAE	Islamic banks	Private	EGYPT	2007	2007Al Baraka Bank Egypt SAE	145	0.893258	0.455354	0	0.0927109	0.0057644	0.813041	0.417752	0	-0.0119865	0	0.7368	0	0.7368	0.0685391	0.0764453	-0.664254	3.86576	0.911883	0.423459	0.018624	-0.0318953	0	0	0	0	0	0	0	0	0	-0.846	0.186	0.186007	0	0	0.911043	0	0	0	0	0	0	0
Al Baraka Bank Syria SA	Islamic banks	Private	SYRIAN ARAB REPUBLIC	2007	2007Al Baraka Bank Syria SA	103	0	0	0	0	0	0	0	0	0	-0.173352	0	0	0	0.05	-0.100241	-1.05211	0	0	0	0	0	0	0	0	0	0	0	0	0	0	-2.036	0	0	0	0	0	0	0	0	0	0	0	0
Al Rajhi Bank Public Joint Stoc	Islamic banks	Public	SAUDI ARABIA	2007	2007Al Rajhi Bank Public Joint Stoc	303	0.754268	0.665831	0.253	0.287124	0.0437675	0.0059204	0.324191	0.0158358	2.33571	0.511588	0	0	0	0.0557675	-0.0220735	-0.448599	0	0.763488	0.692103	0.0092192	0.0262719	0.0516445	0.236	0.0516442	0.300871	0.0128059	0.230424	0.8721	0.6789	0	-0.566	0.585	0.585	0.126892	-0.0356566	0	0.356219	0	0	0.185453	0.221918	0.0453756	0.0351986
Albaraka Bank Tunisia	Islamic banks	Private	TUNISIA	2007	2007Albaraka Bank Tunisia	42	0	0	0	0	0	0	0	0	0	0.372259	0.784	0	0	0.052442	-0.0449051	-0.0686326	0	0	0	0	0	0	0	0	0	0	0	0	0	0	-0.286	0.433	0.4328	0	0	0	0	0	0	0	0	0	0
Albaraka Banking Group B.S.C.	Islamic banks	Public	BAHRAIN	2007	2007Albaraka Banking Group B.S.C.	261	0.80604	0.595046	0.293	0.238742	0.018758	0.197577	0.52509	0	-0.20152	0.190338	0.3011	0	0.3011	0.0646857	-0.0200747	0.0636991	3.88229	0.800119	0.660907	-0.0059213	0.0658609	0.0198733	0.3169	0	0	0	0	0	0	0	0.623	0.967	0.967	0	0	0.644205	0	0	0	0	0	0	0
Albaraka Islamic Bank BSC	Islamic banks	Private	BAHRAIN	2007	2007Albaraka Islamic Bank BSC	105	0	0	0	0	0	0	0	0	0	0.190338	0.783	0	0.1	0.0646857	-0.0200747	0.0636991	0	0	0	0	0	0	0	0	0	0	0	0	0	0	0.623	0.967	0.967	0	0	0.644205	0	0	0	0	0	0	0
Al-Salam Bank-Bahrain B.S.C.	Islamic banks	Public	BAHRAIN	2007	2007Al-Salam Bank-Bahrain B.S.C.	163	0	0	0	0	0	0	0	0.01	0	0.190338	0	0	0.05	0.0646857	-0.0200747	0.0636991	0	0	0	0	0	0	0	0	0	0	0	0	0	0.4724	0.623	0.967	0.967	0	0	0.644205	0	0	0.4724	0	0	0	0
Amlak Finance PJSC	Islamic banks	Public	UNITED ARAB EMIRATES	2007	2007Amlak Finance PJSC	106	0.497127	0.821311	0	0.0534858	0	0.130789	0.414556	0	2.93835	0.375128	0.4808	0	0	0.0983732	0	0.451041	3.70296	0.556395	0.658037	0.0592686	-0.163274	0.0320068	0	0.0320028	0.207374	0.111133	0.360516	1.1827	0.658	0	0.623	0.506	0.5056	0.226994	0.196123	0.929516	0.476439	0	0	0.875633	0.499767	0.00396667	0.0056143
Ansar Bank	Islamic banks	Public	Iran	2007	2007Ansar Bank	191	0	0	0	0	0	0	0	0	0	0.276773	0	0	0	0.0570425	-0.119396	-0.993973	0	0	0	0	0	0	0	0	0	0	0	0	0	0	1.743	0	0	0	0	0	0	0	0	0	0	0	0
Arab Islamic Bank	Islamic banks	Private	PALESTINIAN TERRITORIES	2007	2007Arab Islamic Bank	28	0.390055	0.422901	0	0.314325	0.440936	0.381484	0.943396	0	-0.345768	0	0	0	0	0	0	0	2.34084	0.459881	0.31565	0.069826	-0.107252	0.0109416	0	0	0	0	0	0	0	0	0	0	0	0	0	0	0	0	0	0	0	0	0
Arcapita Bank B.S.C.	Islamic banks	Private	BAHRAIN	2007	2007Arcapita Bank B.S.C.	146	0.55405	0.0520368	0.31	0.114932	0.894547	0.124045	0.258165	0	2.343	0.190338	0.81	0	0	0.0646857	-0.0200747	0.0636991	3.4326	0.404967	0.0470897	-0.149083	-0.0049471	0.0750756	0.3627	0	0	0	0	0	0	0	0.623	0.967	0.967	0	0	0.644205	0	0	0	0.321702	0.271824	0	0
Bahrain Islamic Bank B.S.C.	Islamic banks	Public	BAHRAIN	2007	2007Bahrain Islamic Bank B.S.C.	120	0.814433	0.277663	0	0.446735	0.418847	0.941419	0.593458	0	-0.314644	0.190338	0	0	0	0.0646857	-0.0200747	0.0636991	2.63998	0.704401	0.449317	-0.110032	0.171654	0.0379363	0	0.037976	0.54724	0.0302412	0.211572	0.5339	0.3741	0	0.623	0.967	0.967	0.91641	0.38031	0.644205	0.957293	0	0	0.509745	1.58903	0.00790858	0.00950664
Bank AlJazira JSC	Islamic banks	Public	SAUDI ARABIA	2007	2007Bank AlJazira JSC	239	0.705834	0.399105	0.402	0.519999	0.0156528	0.185973	0.816089	0.0113216	2.89077	0.511588	0	0	0	0.0557675	-0.0220735	-0.448599	4.19626	0.758848	0.458134	0.0530141	0.0590287	0.0372009	0.3255	0.0371993	0.430768	0.0394951	0.227532	0.6037	0.4581	0	-0.566	0.585	0.585	0	0	0	0	0	0	0.370547	0.537062	0.0314684	0.0195279
Bank Alkhair BSC	Islamic banks	Private	BAHRAIN	2007	2007Bank Alkhair BSC	18	0	0.0951244	0.6787	0.357654	0	0.0335541	0.0113752	0	-0.477121	0.190338	0	0	0	0.0646857	-0.0200747	0.0636991	2.46731	0.1576	0.0967092	0.1576	0.0015848	0.111036	0.6238	0	0	0	0	0	0	0	0.623	0.967	0.967	0	0	0.644205	0	0	0	0	0	0	0
Bank Mellat	Islamic banks	Public	Iran	2007	2007Bank Mellat	293	0.728968	0.534795	0	0.175002	0.23065	0.348498	0.155852	0.0102477	-0.19112	0.276773	0	0	0	0.0570425	-0.119396	-0.993973	5.37866	0.787725	0.564709	0.0587578	0.0299142	0.0038723	0	0	0	0	0	0	0	0	1.743	0	0	0	0	0	0	0	0	0	0	0	0
Bank Nizwa SAOG	Islamic banks	Public	oMAN	2007	2007Bank Nizwa SAOG	52	0	0	0	0	0	0	0	0	0	0.441938	0	0	0	0.0537207	-0.0320413	0.207539	0	0	0	0	0	0	0	0	0	0	0	0	0	0	-0.286	0.37	0.3697	0	0	0	0	0	0	0	0	0	0
Bank Pasargad	Islamic banks	Private	Iran	2007	2007Bank Pasargad	244	0	0	0	0	0	0	0	0	0	0.276773	0	0	0	0.0570425	-0.119396	-0.993973	0	0	0	0	0	0	0	0	0	0	0	0	0	0	1.743	0	0	0	0	0	0	0	0	0	0	0	0
Bank Saderat Iran	Islamic banks	Public	Iran	2007	2007Bank Saderat Iran	278	0.295196	0.576928	0	0.16672	0.287839	0.106509	0.0281186	0	-0.0195441	0.276773	0	0	0	0.0570425	-0.119396	-0.993973	5.40626	0.773311	0.592354	0.478115	0.0154256	0.0077834	0	0	0	0	0	0	0	0	1.743	0	0	0	0	0	0	0	0	0	0	0	0
Bank Sarmayeh	Islamic banks	Private	Iran	2007	2007Bank Sarmayeh	173	0	0	0	0	0	0	0	0	0	0.276773	0	0	0	0.0570425	-0.119396	-0.993973	0	0.29534	0.205619	0.29534	0.205619	0.077121	0	0	0	0	0	0	0	0	1.743	0	0	0	0	0	0	0	0	0	0	0	0
Bank Sepah	Islamic banks	Private	Iran	2007	2007Bank Sepah	251	0.663448	0.510162	0	0.232699	0.0772282	0.0485463	0.535918	0	-0.0627013	0.276773	0	0	0	0.0570425	-0.119396	-0.993973	5.1853	0.760922	0.611382	0.0974733	0.10122	0.0009351	0	0	0	0	0	0	0	0	1.743	0	0	0	0	0	0	0	0	0	0	0	0
Bank Tejarat	Islamic banks	Public	Iran	2007	2007Bank Tejarat	277	0.644598	0.626473	0	0.2913	0.133834	0.191668	0.368162	0	0.148514	0.276773	0	0	0	0.0570425	-0.119396	-0.993973	5.31142	0.678427	0.510977	0.0338286	-0.115496	0.0045747	0	0	0	0	0	0	0	0	1.743	0	0	0	0	0	0	0	0	0	0	0	0
Banque Zitouna	Islamic banks	Private	TUNISIA	2007	2007Banque Zitouna	51	0	0	0	0	0	0	0	0	0	0.372259	0	0	0	0.052442	-0.0449051	-0.0686326	0	0	0	0	0	0	0	0	0	0	0	0	0	0	-0.286	0.433	0.4328	0	0	0	0	0	0	0	0	0	0
Barwa Bank	Islamic banks	Private	QATAR	2007	2007Barwa Bank	225	0	0	0	0	0	0	0	0	0	0.424363	0	0	0	0.261702	-0.118358	0.418997	0	0	0	0	0	0	0	0	0	0	0	0	0	0	-0.286	0.34	0.3398	0	0	0.308221	0	0	0	0	0	0	0
Boubyan Bank KSCP	Islamic banks	Public	KUWAIT	2007	2007Boubyan Bank KSCP	215	0.745191	0.135634	0	0.7674	0.551357	0.378723	0.381818	0.01	-0.477121	0.539481	0	0	0	0.0752025	-0.0305701	0.23056	2.70269	0.79756	0.266926	0.0523687	0.131292	0.0249363	0.28	0.0260226	0.348709	0.0225987	0.277871	0.4456	0.3554	0	0.903	0.444	0.4438	0.179801	-0.00719205	0	0.42403	0	0	0.565703	1.26613	0.0137872	0
Cham Islamic Bank SA	Islamic banks	Private	SYRIAN ARAB REPUBLIC	2007	2007Cham Islamic Bank SA	26	0	0	0	0	0	0	0	0	0	-0.173352	0.1	0	0.1	0.05	-0.100241	-1.05211	0	0.677945	0.0313624	0.677945	0.0313624	-0.032793	0.106	0	0	0	0	0	0	0	-2.036	0	0	0	0	0	0	0	0	0	0	0	0
Cihan Bank for Islamic Investme	Islamic banks	Private	Iraq	2007	2007Cihan Bank for Islamic Investme	25	0	0	0	0	0	0	0	0	0	0	0	0	0	0.101582	-0.53231	-1.72471	0	0	0	0	0	0	0	0	0	0	0	0	0	0	-1.476	0	0	0	0	0	0	0	0	0	0	0	0
Dubai Islamic Bank PJSC	Islamic banks	Public	UNITED ARAB EMIRATES	2007	2007Dubai Islamic Bank PJSC	284	0.812963	0.547158	0	0.288016	0.0887684	0.212193	0.833576	0.01	0	0.375128	0	0.298	0.039	0.0983732	0	0.451041	4.80911	0.799158	0.480498	-0.0138052	-0.0666592	0.0297867	0.126	0.0223033	0.149958	0.0236993	0.140795	0.6013	0.4805	0	0.623	0.506	0.5056	0.226994	0.196123	0.929516	0.476439	0	0	0.309425	0.152112	0.0269967	0.033123
Eghtesad Novin Bank PJSC-EN Ban	Islamic banks	Public	Iran	2007	2007Eghtesad Novin Bank PJSC-EN Ban	224	0	0	0	0	0	0	0	0	0	0.276773	0	0	0	0.0570425	-0.119396	-0.993973	0	0	0	0	0	0	0	0	0	0	0	0	0	0	1.743	0	0	0	0	0	0	0	0	0	0	0	0
Emirates Islamic Bank PJSC	Islamic banks	Public	UNITED ARAB EMIRATES	2007	2007Emirates Islamic Bank PJSC	232	0.869035	0.63022	0.1135	0.0469553	0.0061524	0.369264	0.555534	0	-0.477121	0.375128	0	0	0	0.0983732	0	0.451041	4.0201	0.829738	0.641546	-0.0392968	0.0113254	0.0140676	0.0711	0	0	0	0	0	0	0	0.623	0.506	0.5056	0	0	0.929516	0	0	0	0	0	0	0
Faisal Islamic Bank of Egypt	Islamic banks	Public	EGYPT	2007	2007Faisal Islamic Bank of Egypt	190	0.918873	0.730089	0	0.122255	0.0112194	0.199684	0.34103	0.01	2.50377	0	0	0	0	0.0685391	0.0764453	-0.664254	4.2841	0.92555	0.743139	0.0066773	0.0130504	0	0	0	0	0	0	0	0	0	-0.846	0.186	0.186007	0	0	0.911043	0	0	0	0	0	0	0
First energy bank	Islamic banks	Private	BAHRAIN	2007	2007First energy bank	62	0	0	0	0	0	0	0	0	0	0.190338	0	0	0	0.0646857	-0.0200747	0.0636991	0	0	0	0	0	0	0	0	0	0	0	0	0	0	0.623	0.967	0.967	0	0	0.644205	0	0	0	0	0	0	0
GFH Financial Group B.S.C.	Islamic banks	Public	BAHRAIN	2007	2007GFH Financial Group B.S.C.	122	0.464255	0.524152	0	0.009994	0.500287	0.55307	0.0248487	0	0.0647733	0.190338	0	0	0.0795	0.0646857	-0.0200747	0.0636991	3.17635	0.482428	0.359939	0.0181736	-0.164213	0.152911	0.3607	0	0	0	0	0	0	0	0.623	0.967	0.967	0	0	0.644205	0	0	0	0	0	0	0
Ibdar Bank BSC	Islamic banks	Private	BAHRAIN	2007	2007Ibdar Bank BSC	2	0	0	0	0	0	0	0	0	0	0.190338	0	0	0	0.0646857	-0.0200747	0.0636991	0	0	0	0	0	0.0218872	0	0	0	0	0	0	0	0	0.623	0.967	0.967	0	0	0.644205	0	0	0	0	0	0	0
International Islamic Trade Fin	Islamic banks	Private	SAUDI ARABIA	2007	2007International Islamic Trade Fin	50	0	0	0	0	0	0	0	0	0	0.511588	0	0	0	0.0557675	-0.0220735	-0.448599	0	0	0	0	0	0	0	0	0	0	0	0	0	0	-0.566	0.585	0.585	0	0	0	0	0	0	0	0	0	0
Islamic Corporation for the Dev	Islamic banks	Private	Lebanon	2007	2007Islamic Corporation for the Dev	99	0	0.651373	0	0.031211	0	0.377706	0.0446097	0	-0.190698	0.161456	0	0	0	0.0155648	0	-0.707287	0	0	0.182535	0	-0.468838	0.0454298	0	0	0	0	0	0	0	0	0.273	0.621	0.6208	0	0	0.384708	0	0	0	0	0	0	0
Islamic Development Bank	Islamic banks	Private	SAUDI ARABIA	2007	2007Islamic Development Bank	253	0	0.55942	0	0.227164	0	0.30508	0.151797	0	0.165146	0.511588	0	0	0	0.0557675	-0.0220735	-0.448599	3.77396	0	0.539546	0	-0.0198749	0.0200487	0	0	0	0	0	0	0	0	-0.566	0.585	0.585	0	0	0	0	0	0	0.0303377	-0.000210571	0	0
Islamic International Arab Bank	Islamic banks	Private	Jordan	2007	2007Islamic International Arab Bank	117	0.853166	0.477036	0.2141	0.426061	0.291191	0.113694	0.0153672	0	3.66581	0.393003	0	0	0	0.0809333	-0.0625172	-0.0592245	2.75952	0.335354	0.411784	-0.517813	-0.065251	0.0183502	0.1998	0	0	0	0	0	0	0	0.903	0.197	0.1965	0	0	0.296648	0	0	0	0	0	0	0
Jordan Dubai Islamic Bank	Islamic banks	Public	JORDAN	2007	2007Jordan Dubai Islamic Bank	63	0	0	0	0	0	0	0	0	0	0.393003	0	0	0	0.0809333	-0.0625172	-0.0592245	0	0	0	0	0	0	0	0	0	0	0	0	0	0	0.903	0.197	0.1965	0	0	0.296648	0	0	0	0	0	0	0
Jordan Islamic Bank	Islamic banks	Public	JORDAN	2007	2007Jordan Islamic Bank	178	0.866607	0.409613	0.1488	0.45549	0.0242998	0.262046	0.379798	0.412898	3.80018	0.393003	0.555	0	0.555	0.0809333	-0.0625172	-0.0592245	3.16513	0.864339	0.468682	-0.0022685	0.0590686	0.0143921	0.1438	0	0	0	0	0	0	0	0.903	0.197	0.1965	0	0	0.296648	0	0	0	0	0	0	0
Karafarin Bank	Islamic banks	Public	Iran	2007	2007Karafarin Bank	154	0	0	0	0	0	0	0	0	0	0.276773	0	0	0.71	0.0570425	-0.119396	-0.993973	0	0	0	0	0	0	0	0.0313524	0.121595	0.138791	0.092589	0.7355	0.6685	0	1.743	0	0	1	0	0	1	0	0	0	0	0.0278587	0.0785938
Khaleeji Commercial Bank	Islamic banks	Public	BAHRAIN	2007	2007Khaleeji Commercial Bank	100	0.544748	0.121548	0	0.375294	0.424378	0.0289332	0.0173929	0	0	0.190338	0	0	0	0.0646857	-0.0200747	0.0636991	1.9834	0.476188	0.279996	-0.0685597	0.158448	0.0773104	0	0	0	0	0	0	0	0	0.623	0.967	0.967	0	0	0.644205	0	0	0	0	0	0	0
Kurdistan International Bank fo	Islamic banks	Public	Iraq	2007	2007Kurdistan International Bank fo	49	0.586211	0	0	0.905559	0.298952	0.999634	0.716444	0	0	0	0	0	0	0.101582	-0.53231	-1.72471	0	0.531613	0.001023	-0.0545981	0.001023	0.0474306	0	0	0	0	0	0	0	0	-1.476	0	0	0	0	0	0	0	0	0	0	0	0
Kuwait Finance House	Islamic banks	Public	KUWAIT	2007	2007Kuwait Finance House	296	0.74296	0.542637	0.183	0.203126	0.204865	0.298535	0.805503	0	1.0518	0.539481	0	0.4285	0	0.0752025	-0.0305701	0.23056	3.80029	0.731515	0.559065	-0.0114444	0.0164284	0.0369861	0.228	0.03804	0.27708	0.0274906	0.17256	0.7512	0.5591	0	0.903	0.444	0.4438	0.179801	-0.00719205	0	0.42403	0	0	0.475111	0.494926	0.0334339	0.0214542
Kuwait International Bank	Islamic banks	Public	KUWAIT	2007	2007Kuwait International Bank	184	0	0	0	0	0	0	0	0.40953	0	0.539481	0	0	0	0.0752025	-0.0305701	0.23056	0	0	0	0	0	0	0	0	0	0	0	0	0	0	0.903	0.444	0.4438	0	0	0	0	0	0	0	0	0	0
Masraf Al Rayan (Q.S.C.)	Islamic banks	Public	QATAR	2007	2007Masraf Al Rayan (Q.S.C.)	254	0	0	0	0	0	0	0	0	0	0.424363	0	0	0	0.261702	-0.118358	0.418997	0	0.485002	0.66112	0.485002	0.66112	0.117009	0.4571	0.188518	0.94567	0.0954915	0.491575	1.3631	0.6611	0	-0.286	0.34	0.3398	0.390968	0.0371419	0.308221	0.625274	0	0	0	0	0	0
Noor Bank	Islamic banks	Private	UNITED ARAB EMIRATES	2007	2007Noor Bank	217	0	0	0	0	0	0	0	0	0	0.375128	0	0	0	0.0983732	0	0.451041	0	0	0	0	0	0	0	0	0	0	0	0	0	0	0.623	0.506	0.5056	0	0	0.929516	0	0	0	0	0	0	0
Palestine Islamic Bank	Islamic banks	Private	PALESTINIAN TERRITORIES	2007	2007Palestine Islamic Bank	33	0	0	0	0	0	0	0	0	0	0	0	0	0	0	0	0	0	0	0	0	0	0	0	0	0	0	0	0	0	0	0	0	0	0	0	0	0	0	0	0	0	0	0
Parsian Bank	Islamic banks	Public	Iran	2007	2007Parsian Bank	246	0	0	0	0	0	0	0	0	0	0.276773	0.62	0	0.62	0.0570425	-0.119396	-0.993973	0	0	0	0	0	0	0	0	0	0	0	0	0	0	1.743	0	0	0	0	0	0	0	0	0	0	0	0
Qatar International Islamic Ban	Islamic banks	Public	QATAR	2007	2007Qatar International Islamic Ban	219	0	0	0	0	0	0	0	0.0111095	0	0.424363	0.824	0	0.824	0.261702	-0.118358	0.418997	0	0	0	0	0	0	0	0.0482348	0.328483	0.0207205	0.214658	0.6035	0.441	0	-0.286	0.34	0.3398	0.390968	0.0371419	0.308221	0.625274	0	0	0.184959	0.208466	0.0152016	0.0202037
Qatar Islamic Bank SAQ	Islamic banks	Public	QATAR	2007	2007Qatar Islamic Bank SAQ	281	0.663595	0.480636	0.2157	0.285037	0.116113	0.396103	0.501459	0.0172062	2.91222	0.424363	0	0	0	0.261702	-0.118358	0.418997	4.17285	0.740783	0.547395	0.0771881	0.0667583	0.0619991	0.1834	0	0	0	0	0	0	0	-0.286	0.34	0.3398	0	0	0.308221	0	0	0	0	0	0	0
Sharjah Islamic Bank	Islamic banks	Public	UNITED ARAB EMIRATES	2007	2007Sharjah Islamic Bank	199	0.58968	0.736443	0	0.0816452	0.0192184	0.119094	0.523697	0.0112219	-0.104932	0.375128	0.274	0	0	0.0983732	0	0.451041	3.88318	0.680415	0.597538	0.0907351	-0.138905	0.0277392	0.3076	0	0	0	0	0	0	0	0.623	0.506	0.5056	0	0	0.929516	0	0	0	0	0	0	0
Sina Bank	Islamic banks	Private	Iran	2007	2007Sina Bank	177	0	0	0	0	0	0	0	0	0	0.276773	0	0	0	0.0570425	-0.119396	-0.993973	0	0	0	0	0	0	0	0	0	0	0	0	0	0	1.743	0	0	0	0	0	0	0	0	0	0	0	0
Syria International Islamic Ban	Islamic banks	Public	SYRIAN ARAB REPUBLIC	2007	2007Syria International Islamic Ban	81	0	0	0	0	0	0	0	0	0	-0.173352	0	0	0	0.05	-0.100241	-1.05211	0	0	0	0	0	0	0	0	0	0	0	0	0	0	-2.036	0	0	0	0	0	0	0	0	0	0	0	0
Tamweel PJSC	Islamic banks	Private	UNITED ARAB EMIRATES	2007	2007Tamweel PJSC	83	0.37728	0.791987	0	0.11918	0.455639	0.0277122	0.968629	0	2.42811	0.375128	0.5	0	0	0.0983732	0	0.451041	3.51352	0.660383	0.625286	0.283103	-0.166701	0.0529969	0	0	0	0	0	0	0	0	0.623	0.506	0.5056	0	0	0.929516	0	0	0	0	0	0	0
Warba Bank	Islamic banks	Public	KUWAIT	2007	2007Warba Bank	118	0	0	0	0	0	0	0	0	0	0.539481	0	0	0	0.0752025	-0.0305701	0.23056	0	0	0	0	0	0	0	0	0	0	0	0	0	0	0.903	0.444	0.4438	0	0	0	0	0	0	0	0	0	0
Abu Dhabi Commercial Bank	Commercial banks	Public	UNITED ARAB EMIRATES	2008	2008Abu Dhabi Commercial Bank	299	0.60772	0.712488	0.1218	0.205344	0.164373	0.0859696	0.483829	0.304136	3.62233	0.362035	0	0	0	0.0318439	0	0.483457	5.02618	0.664025	0.734896	0.0563043	0.0224088	0.0091524	0.1137	0.00920964	0.127355	0.0117101	0.123363	1.1372	0.7349	0	0.623	0.518	0.518	0	0	1.03875	0	0	0	0.397468	0.445748	0.0179165	0.0113466
Ahli Bank QSC	Commercial banks	Public	Qatar	2008	2008Ahli Bank QSC	207	0.863441	0.648789	0.0923	0.241102	0.145368	0.132653	0.353883	0.354605	2.91184	0.395335	0	0	0	0.179857	-0.137582	0.327415	4.19247	0.876506	0.648739	0.0130655	-5.02e-05	0.0239223	0.0937	0	0	0	0	0	0	0	-0.286	0.347	0.347	0	0	1.57575	0	0	0	0	0	0	0
Ahli Bank SAOG	Commercial banks	Public	OMAN	2008	2008Ahli Bank SAOG	172	0.702288	0.782353	0.3664	0.0300654	0.291764	0.22823	0.272727	0.707259	2.75602	0.393011	0.35	0	0.35	0.0445269	-0.0595522	0.264805	2.48572	0.775752	0.824292	0.0734646	0.0419387	0.0129585	0.2211	0	0	0	0	0	0	0	-0.286	0.371	0.3708	0	0	0	0	0	0	0	0	0	0
Ahli United Bank (Egypt) SAE	Commercial banks	Private	EGYPT	2008	2008Ahli United Bank (Egypt) SAE	149	0.802794	0.435373	0	0.452089	0.153197	0.385231	0.475567	0	0.41662	0.098878	0.498	0	0.498	0.0709027	0.0931897	-0.564828	3.76275	0.838867	0.563712	0.0360729	0.128339	0.0251414	0	0	0	0	0	0	0	0	-0.846	0.247	0.247487	0	0	1.01931	0	0	0	0	0	0	0
Ahli United Bank BSC	Commercial banks	Public	BAHRAIN	2008	2008Ahli United Bank BSC	280	0.770932	0.522132	0.0917	0.239424	0.393305	0.442169	0.468519	0	3.45064	0.305394	0	0.1738	0	0.0829244	-0.0325667	0.130699	4.36267	0.794294	0.578059	0.0233623	0.0559269	0.0131325	0.09	0	0	0	0	0	0	0	0.623	0.957	0.957	0	0	1.1068	0	0	0	0	0	0	0
Al Ahli Bank of Kuwait (KSC)	Commercial banks	Public	KUWAIT	2008	2008Al Ahli Bank of Kuwait (KSC)	231	0.866473	0.631501	0.1223	0.292382	0.13945	0.235515	0.377413	0.202191	2.31531	0.490092	0	0	0	0.0599166	-0.0548495	0.234971	3.47147	0.869406	0.701077	0.0029332	0.069576	0.0151141	0.1317	0.0161714	0.146801	0.0146627	0.135253	0.7939	0.6902	0	0.903	0.428	0.428	0.179701	0.167122	0.964365	0.423912	0	0	0.0146238	0.148851	0.045311	0.0253342
Al Khalij Commercial Bank	Commercial banks	Public	Qatar	2008	2008Al Khalij Commercial Bank	234	0	0	0	0	0	0	0	0	0	0.395335	0	0	0	0.179857	-0.137582	0.327415	0	0.594613	0.583881	0.594613	0.583881	0.0086662	0.295	0.00877041	0.487311	0.0072427	0.679556	0.982	0.5839	0	-0.286	0.347	0.347	0.364498	0.905047	1.57575	0.603736	0	0	1.32093	0.81	0.00436189	0.00480478
Al khaliji France SA	Commercial banks	Private	UNITED ARAB EMIRATES	2008	2008Al khaliji France SA	61	0	0	0	0	0	0	0	0	0	0.362035	0	0	0	0.0318439	0	0.483457	0	0	0	0	0	0	0	0	0	0	0	0	0	0	0.623	0.518	0.518	0	0	1.03875	0	0	0	0	0	0	0
Alubaf Arab International Bank	Commercial banks	Private	BAHRAIN	2008	2008Alubaf Arab International Bank	79	0	0.824719	0	0.137079	0	0.0021978	0.227273	0	0	0.305394	0	0	0	0.0829244	-0.0325667	0.130699	1.64836	0.793063	0.159587	0.793063	-0.665132	0.0159782	0.4372	0	0	0	0	0	0	0	0.623	0.957	0.957	0	0	1.1068	0	0	0	0	0	0	0
Amen Bank	Commercial banks	Public	TUNISIA	2008	2008Amen Bank	150	0.788916	0.71579	0	0.111672	0.0530646	0.193592	0.356345	0	-0.097283	0.373803	0	0	0	0.0670962	-0.0341655	-0.146981	3.443	0.773054	0.719794	-0.015862	0.0040038	0.0144278	0	0	0	0	0	0	0	0	-0.286	0.435	0.4352	0.22491	0	0	0.474247	0	0	0	0	0	0
Arab African International Bank	Commercial banks	Private	EGYPT	2008	2008Arab African International Bank	230	0.926264	0.349877	0	0.580567	0.30801	0.152456	0.548341	0	0.352781	0.098878	0.4937	0	0.4937	0.0709027	0.0931897	-0.564828	3.90391	0.853387	0.591115	-0.0728767	0.241237	0.0194912	0	0	0	0	0	0	0	0	-0.846	0.247	0.247487	0	0	1.01931	0	0	0	0	0	0	0
Arab Bank for Investment & Fore	Commercial banks	Private	UNITED ARAB EMIRATES	2008	2008Arab Bank for Investment & Fore	158	0.681251	0.382369	0.3491	0.499582	0.388414	0.0406772	0.421239	0	3.57119	0.362035	0.4228	0	0.4228	0.0318439	0	0.483457	0	0.707452	0.515862	0.0262009	0.133493	0.0214906	0.2299	0	0	0	0	0	0	0	0.623	0.518	0.518	0	0	1.03875	0	0	0	0	0	0	0
Arab Bank Group (Combined)	Commercial banks	Private	JORDAN	2008	2008Arab Bank Group (Combined)	290	0.777593	0.508258	0.186	0.259759	0.17061	0.416474	0.460541	0	3.78961	0.376598	0	0	0	0.0817572	-0.0538682	0.0344316	4.58358	0.792312	0.49334	0.0147196	-0.014918	0.0184047	0.161	0	0	0	0	0	0	0.237	0.903	0.226	0.2264	0	0	0.083666	0	0	0.237	0.170957	0.155401	0	0
Arab Bank Plc	Commercial banks	Public	JORDAN	2008	2008Arab Bank Plc	282	0.79115	0.465368	0.2029	0.345636	0.186452	0.407615	0.261435	0.601229	3.93317	0.376598	0.1487	0	0.0702	0.0817572	-0.0538682	0.0344316	4.32675	0.80218	0.476449	0.0110302	0.0110818	0.0158323	0.1427	0.0232613	0.193908	0.00951948	0.199532	0.6227	0.4933	0	0.903	0.226	0.2264	0.69503	0.00486521	0.083666	0.833685	0	0	0.190338	0.161557	0.0279608	0.0414544
Arab Bank Syria SA	Commercial banks	Public	SYRIAN ARAB REPUBLIC	2008	2008Arab Bank Syria SA	24	0.869273	0.320396	0.2101	0.615209	0.0138031	0	0.159485	0	0	0.332807	0.49	0	0.49	0.057	-0.0390771	-1.02445	4.32484	0.857562	0.379502	-0.0117117	0.0591059	0.0083831	0.2022	0	0	0	0	0	0	0	-2.036	0	0	0	0	0	0	0	0	0	0	0	0
Arab Banking Corporation - Alge	Commercial banks	Private	AlGERIA	2008	2008Arab Banking Corporation - Alge	19	0.649352	0.351393	0	0.464708	0.072768	0.0602807	0.368025	0	-0.283384	0.573291	0.7	0	0.7	0.0337288	-0.0367383	-0.775486	0	0.567789	0.340332	-0.0815621	-0.0110607	0.0190273	0	0	0	0	0	0	0	0	0.273	0.662	0.6616	0	0	0	0	0	0	0	0	0	0
Arab Banking Corporation - Egyp	Commercial banks	Private	EGYPT	2008	2008Arab Banking Corporation - Egyp	73	0.775171	0.23288	0	0.708884	0.0124928	0.10517	0.504302	0	0.163141	0.098878	0.98	0	0.98	0.0709027	0.0931897	-0.564828	0	0.783481	0.275953	0.0083097	0.0430735	0.0109765	0	0	0	0	0	0	0	0	-0.846	0.247	0.247487	0	0	1.01931	0	0	0	0	0	0	0
Arab Banking Corporation (Jorda	Commercial banks	Public	JORDAN	2008	2008Arab Banking Corporation (Jorda	80	0.801397	0.444278	0.187	0.366933	0.237028	0.378157	0.698962	0.0989096	3.33329	0.376598	0.87	0	0.87	0.0817572	-0.0538682	0.0344316	0	0.793186	0.455366	-0.0082115	0.0110882	0.0168654	0.3137	0	0	0	0	0	0	0.158	0.903	0.226	0.2264	0	0	0.083666	0	0	0.158	0	0	0	0
Arab Banking Corporation BSC-Ba	Commercial banks	Public	BAHRAIN	2008	2008Arab Banking Corporation BSC-Ba	265	0.820517	0.376527	0.1086	0.193929	0.367514	0.0109171	0.616415	0.249507	3.1722	0.305394	0.2846	0	0.2846	0.0829244	-0.0325667	0.130699	0	0.800042	0.418837	-0.0204746	0.0423103	-0.0293477	0.128	-0.028084	0.174814	0.00617847	0.105315	0.5235	0.4188	0	0.623	0.957	0.957	0.728819	0.892804	1.1068	0.853709	0	0	-0.130039	-0.0229285	0.0345525	0.019016
Arab International Bank	Commercial banks	Private	EGYPT	2008	2008Arab International Bank	138	0.865136	0.16696	0.1496	0.737535	0.172593	0.0176287	0.0128519	0	3.54792	0.098878	0	0	0	0.0709027	0.0931897	-0.564828	3.62323	0.879278	0.188992	0.014142	0.0220321	-0.0094782	0.1174	0	0	0	0	0	0	0	-0.846	0.247	0.247487	0	0	1.01931	0	0	0	0	0	0	0
Arab Investment Bank-Federal Ar	Commercial banks	Private	EGYPT	2008	2008Arab Investment Bank-Federal Ar	92	0.924093	0.40982	0	0.392148	0.0556174	0.561644	0.444008	0	-0.559088	0.098878	0.1568	0	0	0.0709027	0.0931897	-0.564828	0	0.922722	0.459142	-0.0013703	0.0493218	0.0005974	0	0	0	0	0	0	0	0.171	-0.846	0.247	0.247487	0	0	1.01931	0	0	0.171	0	0	0	0
Arab National Bank Public Joint	Commercial banks	Public	SAUDI ARABIA	2008	2008Arab National Bank Public Joint	288	0.827156	0.647013	0.145	0.100801	0.0569137	0.34702	0.345655	0.408695	3.31138	0.464604	0.4	0	0.4	0.0599231	-0.0416871	-0.393316	0	0.851166	0.615476	0.0240107	-0.0315374	0.0204943	0.1193	0.0204945	0.157893	0.0101867	0.132639	0.7231	0.6155	0	-0.566	0.574	0.5736	0.123345	-0.0529152	0	0.351206	0	0	0.284114	0.21623	0.0136426	0.0160316
Arab Tunisian Bank	Commercial banks	Public	Tunisia	2008	2008Arab Tunisian Bank	121	0.861794	0.433026	0	0.457029	0.0608561	0.533283	0.455782	0	-0.0913752	0.373803	0.6424	0	0.6424	0.0670962	-0.0341655	-0.146981	3.44256	0.850921	0.478728	-0.0108732	0.0457013	0.0127918	0	0	0	0	0	0	0	0	-0.286	0.435	0.4352	0.22491	0	0	0.474247	0	0	0	0	0	0
Attijari Bank	Commercial banks	Public	TUNISIA	2008	2008Attijari Bank	133	0.8507	0.70198	0	0.196264	0.0559369	0.198938	0.574884	0.171838	0	0.373803	0	0	0	0.0670962	-0.0341655	-0.146981	3.38285	0.830303	0.661889	-0.0203973	-0.0400903	0.0123195	0	0	0	0	0	0	0	0	-0.286	0.435	0.4352	0	0	0	0	0	0	0	0	0	0
Attijariwafa Bank	Commercial banks	Public	MOROCCO	2008	2008Attijariwafa Bank	285	0.786668	0.561826	0	0.264142	0.090229	0.305465	0.4751	0.267806	2.34624	0.337673	0.0349	0	0	0.0353191	-0.0204209	-0.372999	5.32615	0.779906	0.59269	-0.0067617	0.030864	0.0140472	0.0733	0	0	0	0	0	0	0	1.183	0.563	0.5632	0	0	0	0	0	0	0	0	0	0
Bahrain Commercial Facilities C	Commercial banks	Public	BAHRAIN	2008	2008Bahrain Commercial Facilities C	46	0.511601	0.75348	0	0.0464037	0.037415	0.042042	0.0103509	0.251915	0	0.305394	0	0	0	0.0829244	-0.0325667	0.130699	0	0.424637	0.750125	-0.0869639	-0.0033551	0.0540811	0	0	0	0	0	0	0	0	0.623	0.957	0.957	0	0	1.1068	0	0	0	0	0	0	0
Bank al Etihad	Commercial banks	Public	JORDAN	2008	2008Bank al Etihad	135	0.751896	0.435727	0.3014	0.429548	0.309924	0.38543	0.387464	0.0103609	2.74491	0.376598	0	0	0	0.0817572	-0.0538682	0.0344316	3.02861	0.764918	0.530278	0.0130225	0.0945507	0.0137506	0.2258	0	0	0	0	0	0	0	0.903	0.226	0.2264	0	0	0.083666	0	0	0	0	0	0	0
Bank Audi Private Bank	Commercial banks	Private	lebanon	2008	2008Bank Audi Private Bank	77	0.927263	0.262166	0	0.656134	0.0062119	0.215931	0.484075	0	2.47228	0.155734	1	0	0	0.093495	0	-0.793076	3.27807	0.920899	0.237292	-0.0063639	-0.0248747	0.008739	0	0	0	0	0	0	0	0	0.273	0.627	0.6266	0	0	0.1	0	0	0	0	0	0	0
Bank Audi SAE	Commercial banks	Private	EGYPT	2008	2008Bank Audi SAE	169	0.843848	0.308244	0	0.599231	0.0561027	0.102679	0.0672438	0	0	0.098878	1	0	1	0.0709027	0.0931897	-0.564828	3.90926	0.775844	0.490345	-0.0680043	0.1821	0.0033994	0	0	0	0	0	0	0	0.2569	-0.846	0.247	0.247487	0	0	1.01931	0	0	0.2569	0	0	0	0
Bank Audi SAL	Commercial banks	Public	lebanon	2008	2008Bank Audi SAL	286	0.862201	0.271797	0.1938	0.390046	0.0424697	0.0122083	0.411863	0.0118853	4.00504	0.155734	0.2988	0	0.2988	0.093495	0	-0.793076	4.41681	0.866885	0.300294	0.0046844	0.0284974	0.0116642	0.1267	0.0139594	0.142105	0.0116772	0.144192	0.3348	0.2923	0	0.273	0.627	0.6266	0.354257	0.00354257	0.1	0.595195	0	0	0.176964	0.273768	0.0207128	0.0333664
Bank Dhofar SAOG	Commercial banks	Public	OMAN	2008	2008Bank Dhofar SAOG	210	0.733536	0.737724	0.1008	0.158203	0.0372538	0.2048	0.411364	0.288112	3.61658	0.393011	0.3	0	0	0.0445269	-0.0595522	0.264805	2.98005	0.750793	0.769376	0.0172574	0.0316522	0.017903	0.1359	0	0	0	0	0	0	0.1053	-0.286	0.371	0.3708	0	0	0	0	0	0.1053	0	0	0	0
Bank Hapoalim BM	Commercial banks	Public	ISRAEL	2008	2008Bank Hapoalim BM	305	0.806595	0.679528	0.075	0.121033	0.0517245	0.26541	0.449022	0.197096	3.53245	0.283686	0.2026	0	0	0.0613508	-0.005101	0.584655	5.48143	0.772519	0.724693	-0.0340763	0.045165	-0.0031938	0.0744	-0.00572272	0.116499	0.015089	0.0498695	0.9381	0.7247	0.1156	1.183	0.223	0.2228	0.237924	0.215559	0.95184	0.487775	0.0275041	0.1156	0.0244467	0.0936474	0.0459581	0.059065
Bank Leumi Le Israel BM	Commercial banks	Public	ISRAEL	2008	2008Bank Leumi Le Israel BM	304	0.812882	0.65927	0.0755	0.163726	0.0308127	0.239842	0.616512	0.23924	3.59088	0.283686	0.1915	0	0	0.0613508	-0.005101	0.584655	5.48022	0.804091	0.687711	-0.0087907	0.0284411	0.000296	0.0751	0.000102963	0.123305	0.00891593	0.0477649	0.8553	0.6877	0.1197	1.183	0.223	0.2228	0.237924	0.215559	0.95184	0.487775	0.0284795	0.1197	0.0405022	0.0873976	0.0441361	0.0488945
Bank Muscat SAOG	Commercial banks	Public	OMAN	2008	2008Bank Muscat SAOG	274	0.711193	0.63703	0.1258	0.255044	0.225863	0.122053	0.304762	0.185229	3.21797	0.393011	0.1705	0	0.15	0.0445269	-0.0595522	0.264805	3.62508	0.770927	0.618377	0.0597334	-0.0186526	0.0155602	0.1075	0.0179839	0.143289	0.0123907	0.151064	0.8021	0.6184	0	-0.286	0.371	0.3708	1	0	0	1	0	0	0.429262	0.380749	0.0260228	0.0236331
Bank of Alexandria	Commercial banks	Private	EGYPT	2008	2008Bank of Alexandria	185	0.888367	0.270263	0	0.457058	0.0743787	0.751051	0.483544	0	3.58117	0.098878	0.8	0	0.8	0.0709027	0.0931897	-0.564828	4.57666	0.877156	0.417303	-0.0112105	0.147039	0.0129383	0	0.013051	0	0.00736791	0.0837391	0.4576	0.4014	0	-0.846	0.247	0.247487	0	0	1.01931	0	0	0	-0.167079	0.232473	0.13287	0
Bank of Baghdad	Commercial banks	Public	Iraq	2008	2008Bank of Baghdad	74	0.702384	0.144791	0	0.457434	0	0.016137	0.496445	0	-0.0668063	0	0	0	0	0.013776	0.100675	-1.68017	5.56077	0.744462	0.0839476	0.0420785	-0.060843	0.0404283	0	0	0	0	0	0	0	0	-1.476	0	0	0	0	0	0	0	0	0	0	0	0
Bank of Beirut S.A.L.	Commercial banks	Public	LEBANON	2008	2008Bank of Beirut S.A.L.	237	0.751443	0.202989	0	0.3416	0.0685163	0.019229	0.319485	0.01724	3.91084	0.155734	0.3166	0	0.3166	0.093495	0	-0.793076	3.89846	0.745544	0.249629	-0.0058989	0.0466392	0.0115676	0	0	0	0	0	0	0	0	0.273	0.627	0.6266	0	0	0.1	0	0	0	0	0	0	0
Bank of Jordan Plc	Commercial banks	Public	Jordan	2008	2008Bank of Jordan Plc	132	0.864945	0.50711	0.1406	0.381397	0.0262092	0.253155	0.398315	0.331869	2.61469	0.376598	0.251	0	0	0.0817572	-0.0538682	0.0344316	3.16307	0.846679	0.490214	-0.0182661	-0.0168965	0.0195136	0.1273	0	0	0	0	0	0	0	0.903	0.226	0.2264	0	0	0.083666	0	0	0	0	0	0	0
Bank of Palestine Plc	Commercial banks	Public	PALESTINIAN TERRITORIES	2008	2008Bank of Palestine Plc	125	0.869765	0.287366	0	0.660021	0.129798	0.352824	0.266366	0.603673	3.24754	0	0	0	0	0	0	0	2.92824	0.843756	0.272805	-0.0260092	-0.0145603	0.0225665	0	0	0	0	0	0	0	0	0	0	0	0	0	0	0	0	0	0	0	0	0
Bank of Sharjah	Commercial banks	Private	UNITED ARAB EMIRATES	2008	2008Bank of Sharjah	193	0.618294	0.492353	0.2709	0.334168	0.0499933	0.206491	0.518853	0	2.90241	0.362035	0	0	0	0.0318439	0	0.483457	4.03299	0.665459	0.653608	0.0471652	0.161254	0.0259157	0.2174	0	0	0	0	0	0	0	0.623	0.518	0.518	0	0	1.03875	0	0	0	0	0	0	0
Bank of Syria and Overseas SA	Commercial banks	Public	SYRIAN ARAB REPUBLIC	2008	2008Bank of Syria and Overseas SA	87	0	0	0	0	0	0	0	0	0	0.332807	0.39	0	0.39	0.057	-0.0390771	-1.02445	0	0.925637	0.268572	0.925637	0.268572	0.0094247	0.1101	0	0	0	0	0	0	0	-2.036	0	0	0	0	0	0	0	0	0	0	0	0
Bank Otsar Hahayal Ltd	Commercial banks	Private	Israel	2008	2008Bank Otsar Hahayal Ltd	161	0.825484	0.691438	0.0818	0.186183	0.018928	0.155991	0.354196	0	3.5064	0.283686	0	0	0.24	0.0613508	-0.005101	0.584655	4.08836	0.822266	0.662612	-0.0032185	-0.0288257	0.0038346	0.0813	0	0	0	0	0	0	0	1.183	0.223	0.2228	0	0	0.95184	0	0	0	0	0	0	0
Bank Sohar SAOG	Commercial banks	Public	OMAN	2008	2008Bank Sohar SAOG	182	0.862717	0.711159	0.1321	0.136331	0.330116	0.181339	0.559524	0.136454	0	0.393011	0	0	0	0.0445269	-0.0595522	0.264805	0	0.864041	0.752521	0.0013237	0.0413623	-0.0027287	0.1248	0	0	0	0	0	0	0	-0.286	0.371	0.3708	0	0	0	0	0	0	0	0	0	0
Bankmed, sal	Commercial banks	Private	Lebanon	2008	2008Bankmed, sal	233	0.870252	0.225396	0	0.316767	0.28721	0.0169655	0.723571	0	3.69326	0.155734	0	0	0	0.093495	0	-0.793076	4.13892	0.878412	0.327134	0.0081601	0.101738	0.0073484	0.1274	0	0	0	0	0	0	0	0.273	0.627	0.6266	0	0	0.1	0	0	0	0	0	0	0
Banque BEMO Sal	Commercial banks	Public	lebanon	2008	2008Banque BEMO Sal	90	0.870852	0.416	0	0.42568	0.0647209	0.335614	0.73781	0.149514	3.3695	0.155734	0.5574	0	0	0.093495	0	-0.793076	3.06204	0.855866	0.396113	-0.0149867	-0.0198874	0.0080429	0	0	0	0	0	0	0	0	0.273	0.627	0.6266	0	0	0.1	0	0	0	0	0	0	0
Banque Bemo Saudi Fransi SA	Commercial banks	Public	SYRIAN ARAB REPUBLIC	2008	2008Banque Bemo Saudi Fransi SA	107	0.916374	0.209902	0.0842	0.754064	0.0218543	0.0672032	0.206563	0	0	0.332807	0.27	0	0.27	0.057	-0.0390771	-1.02445	4.90321	0.895046	0.29924	-0.0213278	0.0893379	0.008197	0.124	0	0	0	0	0	0	0	-2.036	0	0	0	0	0	0	0	0	0	0	0	0
Banque Centrale Populaire SA	Commercial banks	Public	MOROCCO	2008	2008Banque Centrale Populaire SA	249	0.923541	0.153163	0	0.284261	0.867448	0.0343244	0.0140419	0.252478	0.520142	0.337673	0	0	0	0.0353191	-0.0204209	-0.372999	4.90932	0.901362	0.203369	-0.0221796	0.0502062	0.008503	0	0	0	0	0	0	0	0	1.183	0.563	0.5632	0	0	0	0	0	0	0	0	0	0
Banque de l_Agriculture et du D	Commercial banks	Private	AlGERIA	2008	2008Banque de l_Agriculture et du D	235	0.873576	0.451148	0	0.279979	0.0789277	0.380105	0.0805361	0	0.099099	0.573291	0	0	0	0.0337288	-0.0367383	-0.775486	0	0.841668	0.360801	-0.0319081	-0.0903466	0.0055317	0	0	0	0	0	0	0	0	0.273	0.662	0.6616	0	0	0	0	0	0	0	0	0	0
Banque de l_Habitat	Commercial banks	Private	TUNISIA	2008	2008Banque de l_Habitat	141	0.616826	0.763976	0	0.14096	0.0219705	0.072817	0.595479	0	-0.102849	0.373803	0.3262	0	0	0.0670962	-0.0341655	-0.146981	0	0.601039	0.774695	-0.0157876	0.0107185	0.0130416	0	0	0	0	0	0	0	0	-0.286	0.435	0.4352	0	0	0	0	0	0	0	0	0	0
Banque de l_Industrie et du Tra	Commercial banks	Private	Lebanon	2008	2008Banque de l_Industrie et du Tra	41	0.897284	0.339925	0	0.290812	0.108496	0.911299	0.156474	0	4.38747	0.155734	0	0	0	0.093495	0	-0.793076	2.78811	0.910373	0.280838	0.0130886	-0.0590874	0	0	0	0	0	0	0	0	0	0.273	0.627	0.6266	0	0	0.1	0	0	0	0.103031	-0.0658789	0	0
Banque de Tunisie	Commercial banks	Public	TUNISIA	2008	2008Banque de Tunisie	112	0.505478	0.696143	0	0.188019	0.0216733	0.248768	0.351489	0.13323	-0.477121	0.373803	0	0	0	0.0670962	-0.0341655	-0.146981	3.38362	0.53942	0.632047	0.033942	-0.064096	0.0329397	0	0	0	0	0	0	0	0	-0.286	0.435	0.4352	0.22491	0	0	0.474247	0	0	0	0	0	0
Banque du Caire SAE	Commercial banks	Private	EGYPT	2008	2008Banque du Caire SAE	222	0.879186	0.137631	0	0.399909	0.129557	0.0314575	0.0177513	0	2.92939	0.098878	0	0	0	0.0709027	0.0931897	-0.564828	4.70325	0.882809	0.144201	0.0036234	0.0065699	0.0167198	0	0.0175974	0	0.0342196	0.1086	0.1633	0.1442	0	-0.846	0.247	0.247487	0.540138	0.561203	1.01931	0.734941	0	0	-0.164823	-0.132619	0.0343661	0
Banque Ext?rieure d_Alg?rie	Commercial banks	Private	AlGERIA	2008	2008Banque Ext?rieure d_Alg?rie	260	0.914044	0.125855	0	0.721922	0.0166414	0.925672	-0.026619	0	0.0021433	0.573291	1	1	0	0.0337288	-0.0367383	-0.775486	0	0.898956	0.161611	-0.0150878	0.0357564	0.0094077	0	0	0	0	0	0	0	0	0.273	0.662	0.6616	0	0	0	0	0	0	0	0	0	0
Banque Libano-Francaise	Commercial banks	Private	LEBANON	2008	2008Banque Libano-Francaise	221	0.889278	0.283569	0	0.452951	0.0518779	0.766172	0.243582	0	3.40076	0.155734	0	0	0	0.093495	0	-0.793076	3.95591	0.888777	0.30749	-0.0005003	0.0239203	0.0112021	0	0	0	0	0	0	0	0	0.273	0.627	0.6266	0	0	0.1	0	0	0	0	0	0	0
Banque Marocaine du Commerce Ex	Commercial banks	Public	MOROCCO	2008	2008Banque Marocaine du Commerce Ex	266	0.866311	0.555858	0.0842	0.353088	0.108344	0.217396	0.390087	0.484586	0	0.337673	0.3134	0	0	0.0353191	-0.0204209	-0.372999	0	0.86856	0.569646	0.0022489	0.0137881	0.0074066	0.082	0.014023	0.125599	0.0129091	0.146923	0.6797	0.5696	0	1.183	0.563	0.5632	0.693314	0	0	0.832655	0	0	0	0	0.0374269	0.0489319
Banque Marocaine pour le Commer	Commercial banks	Public	MOROCCO	2008	2008Banque Marocaine pour le Commer	188	0.89509	0.744043	0.0844	0.188381	0.0920839	0.0698705	0.210746	0.244102	0	0.337673	0.6467	0	0.6467	0.0353191	-0.0204209	-0.372999	0	0.862031	0.752721	-0.0330593	0.0086779	0.0127137	0.1086	0	0	0	0	0	0	0	1.183	0.563	0.5632	0	0	0	0	0	0	0	0	0	0
Banque Misr Liban	Commercial banks	Private	lebanon	2008	2008Banque Misr Liban	85	0.908641	0.121227	0	0.252748	0.116975	0.0308818	0.290592	0	0	0.155734	0	0	0	0.093495	0	-0.793076	2.83791	0.910504	0.135883	0.0018627	0.0146567	8.01e-05	0.3654	0	0	0	0	0	0	0	0.273	0.627	0.6266	0	0	0.1	0	0	0	0	0	0	0
Banque Misr SAE	Commercial banks	Private	EGYPT	2008	2008Banque Misr SAE	287	0.918647	0.314983	0	0.346351	0.10457	0.711858	0.011177	0	3.18586	0.098878	1	1	0	0.0709027	0.0931897	-0.564828	5.13902	0.880942	0.25615	-0.0377046	-0.0588322	0.0010032	0	0.00181748	0	0.0386795	0.0473026	0.2791	0.259	0	-0.846	0.247	0.247487	0	0	1.01931	0	0	0	0.193833	0.0667694	0.304501	0
Banque Nationale Agricole	Commercial banks	Public	TUNISIA	2008	2008Banque Nationale Agricole	162	0.715568	0.716677	0	0.166466	0.0630283	0.206977	0.707547	0	-0.100473	0.373803	0.1811	0	0	0.0670962	-0.0341655	-0.146981	3.72621	0.734312	0.756076	0.0187431	0.039399	0.0088851	0	0	0	0	0	0	0	0	-0.286	0.435	0.4352	0	0	0	0	0	0	0	0	0	0
Banque Nationale d_Alg?rie	Commercial banks	Private	AlGERIA	2008	2008Banque Nationale d_Alg?rie	270	0.799277	0.488712	0	0.324918	0.192603	0.0847801	0	0	-0.262372	0.573291	0	0	0	0.0337288	-0.0367383	-0.775486	0	0.817097	0.508712	0.0178198	0.0200001	0.0094462	0	0	0	0	0	0	0	0.1438	0.273	0.662	0.6616	0	0	0	0	0	0.1438	0	0	0	0
Banque Saudi Fransi JSC	Commercial banks	Public	SAUDI ARABIA	2008	2008Banque Saudi Fransi JSC	289	0.822878	0.59965	0.1221	0.156118	0.0989006	0.41068	0.432698	0.334087	3.14632	0.464604	0	0	0	0.0599231	-0.0416871	-0.393316	4.99917	0.803983	0.642488	-0.0188948	0.0428381	0.0222771	0.1097	0.0222774	0.130035	0.0124821	0.157881	0.7991	0.6425	0	-0.566	0.574	0.5736	0.123345	-0.0529152	0	0.351206	0	0	0.261067	0.346742	0.0103745	0.00934744
Barclays Bank - Egypt S.A.E.	Commercial banks	Private	EGYPT	2008	2008Barclays Bank - Egypt S.A.E.	119	0.888432	0.335302	0	0.468882	0.306239	0.488978	0.71421	0	0.497954	0.098878	0	0	0	0.0709027	0.0931897	-0.564828	4.25568	0.842342	0.452885	-0.0460902	0.117583	0.0116406	0	0	0	0	0	0	0	0	-0.846	0.247	0.247487	0	0	1.01931	0	0	0	-0.146257	0.206883	0	0
BBAC sal	Commercial banks	Private	lebanon	2008	2008BBAC sal	186	0.878942	0.167768	0.2452	0.455116	0.0467843	0.0197878	0.457268	0	3.84099	0.155734	0	0	0.0889	0.093495	0	-0.793076	3.64322	0.90971	0.18542	0.0307683	0.0176517	0.0077967	0.2298	0	0	0	0	0	0	0	0.273	0.627	0.6266	0	0	0.1	0	0	0	0	0	0	0
BBK B.S.C.	Commercial banks	Public	BAHRAIN	2008	2008BBK B.S.C.	213	0.709391	0.538877	0.1267	0.215723	0.247103	0.426838	0.367774	0.310141	3.40757	0.305394	0	0	0.0402	0.0829244	-0.0325667	0.130699	3.32067	0.732801	0.624388	0.0234101	0.0855112	0.0124665	0.1291	0.0126181	0.222056	0.0251835	0.127189	0.852	0.6244	0	0.623	0.957	0.957	0	0	1.1068	0	0	0	0.0350178	0.195459	0.0396935	0.0507866
BLOM Bank Egypt SAE	Commercial banks	Private	EGYPT	2008	2008BLOM Bank Egypt SAE	116	0.816084	0.290245	0	0.493902	0.0389789	0.357743	0.402635	0	1.97482	0.098878	0.9937	0	0	0.0709027	0.0931897	-0.564828	3.80085	0.775775	0.335292	-0.0403085	0.0450474	0.0173313	0	0	0	0	0	0	0	0.3609	-0.846	0.247	0.247487	0	0	1.01931	0	0	0.3609	0	0	0	0
BLOM Bank s.a.l.	Commercial banks	Public	Lebanon	2008	2008BLOM Bank s.a.l.	269	0	0	0	0	0	0	0	0.313337	0	0.155734	0.3437	0	0	0.093495	0	-0.793076	0	0	0	0	0	0	0	0.0169649	0.138489	0.00657716	0.0990429	0.2176	0.1939	0	0.273	0.627	0.6266	0.354257	0.00354257	0.1	0.595195	0	0	0.0756774	0.22112	0.0336726	0.0446548
BNP Paribas El Djaza?r	Commercial banks	Private	AlGERIA	2008	2008BNP Paribas El Djaza?r	114	0.583617	0.475272	0.1852	0.251177	0.0091658	0.0399676	0.804614	0	2.77535	0.573291	1	0	1	0.0337288	-0.0367383	-0.775486	0	0.653506	0.385857	0.0698888	-0.0894156	0.0200732	0.174	0	0	0	0	0	0	0	0.273	0.662	0.6616	0	0	0	0	0	0	0	0	0	0
BSL Bank SAL	Commercial banks	Private	lebanon	2008	2008BSL Bank SAL	64	0	0	0	0	0	0	0	0	0	0.155734	0	0	0	0.093495	0	-0.793076	0	0	0	0	0	0	0	0	0	0	0	0	0	0	0.273	0.627	0.6266	0	0	0.1	0	0	0	0	0	0	0
Burgan Bank KPSC	Commercial banks	Public	KUWAIT	2008	2008Burgan Bank KPSC	252	0.836032	0.499069	0	0.443582	0.307528	0.0752666	0.479206	0.219246	0	0.490092	0	0	0	0.0599166	-0.0548495	0.234971	3.45446	0.814507	0.540959	-0.0215249	0.0418892	0.009054	0.0897	0.0103969	0.152634	0.0134639	0.100358	0.6642	0.541	0	0.903	0.428	0.428	0.179701	0.167122	0.964365	0.423912	0	0	0.369882	0.484287	0.0281111	0.0141259
Byblos Bank S.A.L.	Commercial banks	Public	LEBANON	2008	2008Byblos Bank S.A.L.	247	0.832433	0.231161	0.1485	0.402121	0.0882001	0.0127593	0.318494	0.215498	3.92569	0.155734	0.4313	0	0.4313	0.093495	0	-0.793076	4.1632	0.836004	0.248489	0.0035717	0.0173286	0.010863	0.2078	0.0131207	0	0.00882189	0.125875	0.2927	0.2478	0	0.273	0.627	0.6266	0.354257	0.00354257	0.1	0.595195	0	0	0.18387	0.242534	0.0248375	0.0413003
Byblos Bank Syria SA	Commercial banks	Public	SYRIAN ARAB REPUBLIC	2008	2008Byblos Bank Syria SA	23	0.873746	0.419266	0.171	0.404646	0.0842132	0.23582	-0.0704905	0	0	0.332807	0.415	0	0.415	0.057	-0.0390771	-1.02445	0	0.902468	0.478652	0.0287216	0.0593865	0.0074633	0.1116	0	0	0	0	0	0	0.1568	-2.036	0	0	0	0	0	0	0	0.1568	0	0	0	0
Cairo Amman Bank	Commercial banks	Public	JORDAN	2008	2008Cairo Amman Bank	139	0.821938	0.408884	0.1475	0.372044	0.0483261	0.389653	0.465955	0.329491	3.23227	0.376598	0.1134	0	0	0.0817572	-0.0538682	0.0344316	3.12031	0.833402	0.432841	0.0114641	0.0239567	0.0138832	0.139	0.0185699	0.173585	0.0184285	0.127773	0.5097	0.4328	0	0.903	0.226	0.2264	0.69503	0.00486521	0.083666	0.833685	0	0	0.108049	0.159019	0.0618128	0.0654285
Capital Bank of Jordan	Commercial banks	Public	JORDAN	2008	2008Capital Bank of Jordan	126	0.613453	0.529374	0.2049	0.295658	0.0569049	0.319186	0.396509	0.010469	3.50615	0.376598	0	0	0	0.0817572	-0.0538682	0.0344316	2.97294	0.64667	0.602847	0.0332174	0.0734728	0.0155567	0.1778	0	0	0	0	0	0	0	0.903	0.226	0.2264	0	0	0.083666	0	0	0	0	0	0	0
Citibank N.A., United Arab Emir	Commercial banks	Private	UNITED ARAB EMIRATES	2008	2008Citibank N.A., United Arab Emir	205	0	0	0	0	0	0	0	0	0	0.362035	0	0	0	0.0318439	0	0.483457	0	0	0	0	0	0	0	0	0	0	0	0	0	0	0.623	0.518	0.518	0	0	1.03875	0	0	0	0	0	0	0
Commercial Bank International P	Commercial banks	Public	UNITED ARAB EMIRATES	2008	2008Commercial Bank International P	164	0.809466	0.715503	0.1353	0.163066	0.0774128	0.0716084	0.542473	0.276895	2.16069	0.362035	0	0	0	0.0318439	0	0.483457	0	0.812434	0.820059	0.0029681	0.104556	0.0113398	0.1199	0	0	0	0	0	0	0.202	0.623	0.518	0.518	0	0	1.03875	0	0	0.202	0	0	0	0
Commercial Bank of Dubai P.S.C.	Commercial banks	Public	UNITED ARAB EMIRATES	2008	2008Commercial Bank of Dubai P.S.C.	236	0.8023	0.682649	0.1526	0.204938	0.132763	0.109805	0.36717	0.406039	3.86669	0.362035	0	0	0	0.0318439	0	0.483457	4.48339	0.786298	0.799258	-0.0160017	0.116609	0.0215732	0.1244	0.0215727	0.144277	0.0149153	0.146186	1.0165	0.7993	0.1996	0.623	0.518	0.518	0.224726	0.242479	1.03875	0.474052	0.0448552	0.1996	0.174835	0.373406	0.00803177	0.00836549
Commercial Bank of Kuwait K.P.S	Commercial banks	Public	KUWAIT	2008	2008Commercial Bank of Kuwait K.P.S	229	0.849859	0.516215	0.1195	0.369175	0.276932	0.188369	0.402958	0.248592	3.37028	0.490092	0	0	0	0.0599166	-0.0548495	0.234971	0	0.856224	0.56433	0.0063651	0.0481152	0.0233822	0.1384	0.0244468	0.175691	0.0189056	0.121322	0.6591	0.5643	0	0.903	0.428	0.428	0.179701	0.167122	0.964365	0.423912	0	0	-0.00669756	0.0925426	0.0759268	0.0246412
Commercial Bank of Syria	Commercial banks	Private	SYRIAN ARAB REPUBLIC	2008	2008Commercial Bank of Syria	245	0	0	0	0	0	0	0	0	0	0.332807	1	1	0	0.057	-0.0390771	-1.02445	0	0.627243	0.497097	0.627243	0.497097	0.0265209	0	0	0	0	0	0	0	0	-2.036	0	0	0	0	0	0	0	0	0	0	0	0
Commercial International Bank (	Commercial banks	Public	EGYPT	2008	2008Commercial International Bank (	256	0.875862	0.427473	0	0.407467	0.0591813	0.305963	0.442562	0.279446	-0.477121	0.098878	0	0	0	0.0709027	0.0931897	-0.564828	0	0.854169	0.458223	-0.0216924	0.0307498	0.0237619	0	0.0281303	0	0.0260157	0.104736	0.5371	0.4582	0	-0.846	0.247	0.247487	0.540138	0.561203	1.01931	0.734941	0	0	0.199399	0.285997	0.0507702	0
Cooperative & Agricultural Cred	Commercial banks	Private	Yemen	2008	2008Cooperative & Agricultural Cred	96	0	0	0	0	0	0	0	0	0	0	0	0	0	0.0333843	-0.0790512	-1.00121	0	0	0	0	0	0	0	0	0	0	0	0	0	0	0.903	0	0	0	0	0	0	0	0	0	0	0	0
Credit Agricole Egypt SAE	Commercial banks	Public	EGYPT	2008	2008Credit Agricole Egypt SAE	157	0	0	0	0	0	0	0	0.430355	0	0.098878	0	0	0	0.0709027	0.0931897	-0.564828	0	0	0	0	0	0	0	0	0	0	0	0	0	0	-0.846	0.247	0.247487	0	0	1.01931	0	0	0	0	0	0	0
Cr?dit du Maroc	Commercial banks	Public	MOROCCO	2008	2008Cr?dit du Maroc	175	0.902749	0.652413	0	0.242647	0.0519814	0.107024	0.177941	0.140307	0	0.337673	0	0	0	0.0353191	-0.0204209	-0.372999	0	0.841002	0.76061	-0.0617464	0.108197	0.0095049	0	0	0	0	0	0	0	0	1.183	0.563	0.5632	0.693314	0	0	0.832655	0	0	0.113229	0.275095	0.0440947	0.0500574
Cr?dit Immobilier et Hotelier	Commercial banks	Public	MOROCCO	2008	2008Cr?dit Immobilier et Hotelier	165	0	0	0	0	0	0	0	0.721982	0	0.337673	0	0	0	0.0353191	-0.0204209	-0.372999	0	0	0	0	0	0	0	0	0	0	0	0	0	0	1.183	0.563	0.5632	0	0	0	0	0	0	0	0	0	0
Cr?dit Libanais S.A.L.	Commercial banks	Private	Lebanon	2008	2008Cr?dit Libanais S.A.L.	214	0.873203	0.202099	0	0.291756	0.0304974	0.0212799	0.221906	0	3.97593	0.155734	0	0	0	0.093495	0	-0.793076	0	0.880972	0.223196	0.0077697	0.0210973	0.0115798	0	0	0	0	0	0	0	0	0.273	0.627	0.6266	0	0	0.1	0	0	0	0	0	0	0
CreditBank SAL	Commercial banks	Private	Lebanon	2008	2008CreditBank SAL	134	0	0	0	0	0	0	0	0	0	0.155734	0	0	0.4294	0.093495	0	-0.793076	0	0	0	0	0	0	0	0	0	0	0	0	0	0	0.273	0.627	0.6266	0	0	0.1	0	0	0	0	0	0	0
Dar Es Salaam Investment Bank-D	Commercial banks	Public	Iraq	2008	2008Dar Es Salaam Investment Bank-D	15	0.825765	0.0401392	0	0.913469	0.0532391	0.0737186	0.0137005	0	2.6889	0	0	0	0	0.013776	0.100675	-1.68017	0	0.853171	0.023176	0.0274054	-0.0169632	0.0375873	0	0	0	0	0	0	0	0.184	-1.476	0	0	0	0	0	0	0	0.184	0	0	0	0
Doha Bank	Commercial banks	Public	Qatar	2008	2008Doha Bank	255	0.812231	0.636765	0.1002	0.236598	0.179031	0.158087	0.479625	0.513237	2.95296	0.395335	0	0	0	0.179857	-0.137582	0.327415	4.47796	0.805861	0.614136	-0.0063701	-0.0226284	0.0242876	0.1107	0.0242981	0.154245	0.0150886	0.16675	0.7621	0.6141	0	-0.286	0.347	0.347	0.364498	0.905047	1.57575	0.603736	0	0	0.2965	0.239532	0.0341712	0.0292055
Emirates Lebanon Bank SAL	Commercial banks	Private	lebanon	2008	2008Emirates Lebanon Bank SAL	84	0.622831	0.147868	0	0.839504	0.0038434	0	0.332638	0	0	0.155734	1	0	1	0.093495	0	-0.793076	1.65834	0.79884	0.494731	0.176009	0.346863	1.5e-05	0	0	0	0	0	0	0	0.156	0.273	0.627	0.6266	0	0	0.1	0	0	0.156	0	0	0	0
Emirates NBD PJSC	Commercial banks	Public	UNITED ARAB EMIRATES	2008	2008Emirates NBD PJSC	306	0.759766	0.655689	0.1049	0.179544	0.270502	0.181422	0.553773	0	-0.477121	0.362035	0	0	0	0.0318439	0	0.483457	5.40452	0.757757	0.739802	-0.002009	0.084113	0.0130348	0.0938	0.0130349	0.125443	0.00925205	0.126111	0.9396	0.7398	0	0.623	0.518	0.518	0.224726	0.242479	1.03875	0.474052	0	0	0.112672	0.260388	0.0156131	0.0155119
Export Development Bank of Egyp	Commercial banks	Public	EGYPT	2008	2008Export Development Bank of Egyp	22	0	0	0	0	0	0	0	0.570992	0	0.098878	0	0.0083	0	0.0709027	0.0931897	-0.564828	0	0	0	0	0	0	0	0	0	0	0	0	0	0	-0.846	0.247	0.247487	0	0	1.01931	0	0	0	0	0	0	0
Fenicia Bank SAL	Commercial banks	Private	Lebanon	2008	2008Fenicia Bank SAL	88	0	0	0	0	0	0	0	0	0	0.155734	0.1576	0	0.1576	0.093495	0	-0.793076	0	0	0	0	0	0	0	0	0	0	0	0	0	0.101	0.273	0.627	0.6266	0	0	0.1	0	0	0.101	0	0	0	0
FIBI Bank	Commercial banks	Public	ISRAEL	2008	2008FIBI Bank	272	0.8474	0.600143	0.086	0.135943	0.0313894	0.40954	0.453917	0.178299	3.7159	0.283686	0	0	0	0.0613508	-0.005101	0.584655	4.96536	0.827862	0.618565	-0.0195378	0.0184224	0.001944	0.087	0.00409413	0.130635	0.0126665	0.110332	0.7477	0.6192	0	1.183	0.223	0.2228	0.237924	0.215559	0.95184	0.487775	0	0	0.0816163	0.110325	0.0447896	0.052868
Fransabank sal	Commercial banks	Private	LEBANON	2008	2008Fransabank sal	248	0.857891	0.197859	0	0.269443	0.0257328	0.0219428	0.262947	0	3.56706	0.155734	0.3599	0	0.06	0.093495	0	-0.793076	4.03733	0.845509	0.202915	-0.012382	0.0050557	0.0104479	0	0	0	0	0	0	0	0	0.273	0.627	0.6266	0	0	0.1	0	0	0	0	0	0	0
Fransabank-Syria S.A.	Commercial banks	Public	SYRIAN ARAB REPUBLIC	2008	2008Fransabank-Syria S.A.	5	0	0	0	0	0	0	0	0	0	0.332807	0	0	0	0.057	-0.0390771	-1.02445	0	0.186525	0	0.186525	0	-0.0471051	0	0	0	0	0	0	0	0	-2.036	0	0	0	0	0	0	0	0	0	0	0	0
Future Bank B.S.C.	Commercial banks	Private	BAHRAIN	2008	2008Future Bank B.S.C.	82	0.838185	0.167236	0.1788	0.788597	0.837844	0.119159	0.088	0	2.51842	0.305394	0.3333	0	0.3333	0.0829244	-0.0325667	0.130699	2.69732	0.815342	0.206575	-0.0228426	0.0393398	0.0195434	0.1344	0	0	0	0	0	0	0	0.623	0.957	0.957	0	0	1.1068	0	0	0	0	0	0	0
Groupe Banque Centrale Populair	Commercial banks	Private	MOROCCO	2008	2008Groupe Banque Centrale Populair	275	0.85478	0.497294	0	0.17884	0.0357067	0.554049	0.151321	0	0	0.337673	0	0	0	0.0353191	-0.0204209	-0.372999	4.90932	0.854713	0.594068	-6.74e-05	0.0967741	0.0152347	0.1163	0	0	0	0	0	0	0	1.183	0.563	0.5632	0	0	0	0	0	0	0	0	0	0
Gulf Bank Algeria	Commercial banks	Private	Algeria	2008	2008Gulf Bank Algeria	93	0.781868	0.610561	0	0.20496	0.509351	0.0017679	0.01	0	0	0.573291	0	0	0	0.0337288	-0.0367383	-0.775486	4.16272	0.474109	0.636501	-0.307758	0.0259393	0.0392179	0	0	0	0	0	0	0	0.206	0.273	0.662	0.6616	0	0	0	0	0	0.206	0	0	0	0
Gulf Bank KSC (The)	Commercial banks	Public	KUWAIT	2008	2008Gulf Bank KSC (The)	243	0.859234	0.643097	0.144	0.26538	0.269291	0.247847	0.456778	0.231471	3.53468	0.490092	0	0	0	0.0599166	-0.0548495	0.234971	3.70611	0.94106	0.696972	0.081826	0.0538746	-0.0726644	0.32	-0.0725782	0.00604643	-0.00707678	0.0882286	0.7407	0.697	0	0.903	0.428	0.428	0.179701	0.167122	0.964365	0.423912	0	0	-0.0370664	0.122251	0.0941447	0.126752
Gulf Commercial Bank	Commercial banks	Public	Iraq	2008	2008Gulf Commercial Bank	38	0.748057	0.111141	0	0.355466	0	0.0375094	0.84292	0	0	0	0	0	0	0.013776	0.100675	-1.68017	5.15185	0.690677	0.0884259	-0.0573803	-0.0227146	0.064219	0	0	0	0	0	0	0	0	-1.476	0	0	0	0	0	0	0	0	0	0	0	0
Gulf International Bank BSC	Commercial banks	Private	BAHRAIN	2008	2008Gulf International Bank BSC	258	0.794091	0.420705	0.0955	0.258653	0.425129	0.759892	0.124124	0	3.60226	0.305394	0	0	0	0.0829244	-0.0325667	0.130699	4.47645	0.784541	0.51819	-0.0095502	0.0974845	-0.0158268	0.1249	-0.0154593	0.187415	0.00137416	0.211648	0.6605	0.5182	0	0.623	0.957	0.957	0	0	1.1068	0	0	0	-0.164269	0.0448916	0.0207001	0.000452957
Housing and Development Bank	Commercial banks	Public	EGYPT	2008	2008Housing and Development Bank	9	0.462693	0.443425	0	0.390372	0.0205267	0.346027	0.754752	0.687987	0	0.098878	0	0.141	0	0.0709027	0.0931897	-0.564828	4.02542	0.551048	0.540515	0.088354	0.0970898	0.0211605	0	0	0	0	0	0	0	0	-0.846	0.247	0.247487	0	0	1.01931	0	0	0	0	0	0	0
Housing Bank for Trade & Financ	Commercial banks	Public	JORDAN	2008	2008Housing Bank for Trade & Financ	220	0.789825	0.385709	0.2848	0.386267	0.117125	0.512698	0.396911	0.177582	3.74855	0.376598	0.305	0.1861	0.305	0.0817572	-0.0538682	0.0344316	0	0.806044	0.431205	0.0162186	0.0454952	0.0186536	0.2316	0.0261522	0.278284	0.00853367	0.249085	0.5352	0.4312	0	0.903	0.226	0.2264	0.69503	0.00486521	0.083666	0.833685	0	0	0.0814361	0.203395	0.0153792	0.022311
Housing Bank for Trade and Fina	Commercial banks	Private	AlGERIA	2008	2008Housing Bank for Trade and Fina	27	0.509552	0.419953	0	0.360099	0.0517739	0.003687	0.835692	0	-0.477121	0.573291	0.52	0	0	0.0337288	-0.0367383	-0.775486	0	0.387701	0.57744	-0.12185	0.157487	0.0240697	0	0	0	0	0	0	0	0	0.273	0.662	0.6616	0	0	0	0	0	0	0	0	0	0
HSBC Bank Egypt S A E	Commercial banks	Private	EGYPT	2008	2008HSBC Bank Egypt S A E	198	0.895792	0.367429	0	0.562458	0.10045	0.4056	0.460023	0	0.402063	0.098878	0	0	0	0.0709027	0.0931897	-0.564828	4.43845	0.883642	0.398896	-0.0121501	0.0314665	0.034201	0	0	0	0	0	0	0	0.0812	-0.846	0.247	0.247487	0	0	1.01931	0	0	0.0812	0	0	0	0
HSBC Bank Middle East	Commercial banks	Private	UNITED ARAB EMIRATES	2008	2008HSBC Bank Middle East	60	0	0	0	0	0	0	0	0	0	0.362035	0	0	0	0.0318439	0	0.483457	0	0	0	0	0	0	0	0.0287145	0.132096	0.022779	0.0253071	0.7415	0.5703	0.0812	0.623	0.518	0.518	0.224726	0.242479	1.03875	0.474052	0.0182477	0.0812	0.117771	0.277324	0.0157377	0.0134361
HSBC Bank Middle East Limited	Commercial banks	Private	UNITED ARAB EMIRATES	2008	2008HSBC Bank Middle East Limited	168	0	0	0	0	0	0	0	0	0	0.362035	0	0	0	0.0318439	0	0.483457	0	0	0	0	0	0	0	0.0287145	0.132096	0.022779	0.0253071	0.7415	0.5703	0	0.623	0.518	0.518	0.224726	0.242479	1.03875	0.474052	0	0	0.117771	0.277324	0.0157377	0.0134361
IBL Bank sal	Commercial banks	Private	LEBANON	2008	2008IBL Bank sal	179	0.872639	0.114682	0	0.595641	0.0365321	0.0210305	0.144519	0	0	0.155734	0	0	0.1744	0.093495	0	-0.793076	3.43194	0.901904	0.148568	0.0292647	0.0338866	0.0122452	0	0	0	0	0	0	0	0	0.273	0.627	0.6266	0	0	0.1	0	0	0	0	0	0	0
International Bank for Trade an	Commercial banks	Public	SYRIAN ARAB REPUBLIC	2008	2008International Bank for Trade an	44	0	0	0	0	0	0	0	0	0	0.332807	0.49	0	0.49	0.057	-0.0390771	-1.02445	0	0	0	0	0	0	0	0	0	0	0	0	0	0	-2.036	0	0	0	0	0	0	0	0	0	0	0	0
International Bank of Qatar Q.S	Commercial banks	Private	Qatar	2008	2008International Bank of Qatar Q.S	206	0.809927	0.605055	0.1586	0.287004	0.203052	0.131903	0.21088	0	2.88339	0.395335	0.245	0	0.3	0.179857	-0.137582	0.327415	0	0.874505	0.587969	0.0645777	-0.0170851	0.0136137	0.1181	0	0	0	0	0	0	0	-0.286	0.347	0.347	0	0	1.57575	0	0	0	0	0	0	0
International Bank of Yemen YSC	Commercial banks	Private	Yemen	2008	2008International Bank of Yemen YSC	109	0	0	0	0	0	0	0	0	0	0	0	0	0	0.0333843	-0.0790512	-1.00121	0	0	0	0	0	0	0	0	0	0	0	0	0	0	0.903	0	0	0	0	0	0	0	0	0	0	0	0
Invest Bank P.S.C.	Commercial banks	Public	UNITED ARAB EMIRATES	2008	2008Invest Bank P.S.C.	155	0.769212	0.562983	0.205	0.374646	0.163382	0.0799582	0.633126	0	2.64243	0.362035	0.1502	0	0	0.0318439	0	0.483457	3.89962	0	0	-0.769212	-0.562983	0	0	0	0	0	0	0	0	0	0.623	0.518	0.518	0	0	1.03875	0	0	0	0	0	0	0
Iraqi Middle East Investment Ba	Commercial banks	Public	Iraq	2008	2008Iraqi Middle East Investment Ba	16	0.818758	0.0454837	0	0.428617	0	0.0816377	0.0109702	0	-0.323204	0	0	0	0	0.013776	0.100675	-1.68017	0	0.756757	0.0290327	-0.0620019	-0.016451	0.0244915	0	0	0	0	0	0	0	0.105	-1.476	0	0	0	0	0	0	0	0.105	0	0	0	0
Israel Discount Bank LTD	Commercial banks	Public	ISRAEL	2008	2008Israel Discount Bank LTD	294	0.839054	0.60551	0.081	0.137946	0.0764757	0.365097	0.422539	0.246547	3.59922	0.283686	0	0	0	0.0613508	-0.005101	0.584655	5.22643	0.791906	0.648663	-0.047148	0.0431532	0.0017764	0.074	0.00314578	0.107326	0.0145795	0.0407138	0.7801	0.6487	0	1.183	0.223	0.2228	0.237924	0.215559	0.95184	0.487775	0	0	0.0901873	0.161111	0.0507284	0.0641046
Jammal Trust Bank SAL	Commercial banks	Private	Lebanon	2008	2008Jammal Trust Bank SAL	53	0	0	0	0	0	0	0	0	0	0.155734	0	0	0	0.093495	0	-0.793076	0	0	0	0	0	0	0	0	0	0	0	0	0	0	0.273	0.627	0.6266	0	0	0.1	0	0	0	0	0	0	0
Jordan Ahli Bank Plc	Commercial banks	Public	JORDAN	2008	2008Jordan Ahli Bank Plc	137	0.776237	0.371268	0.1277	0.445198	0.207497	0.29957	0.443275	0.331869	2.95839	0.376598	0.0989	0	0.0989	0.0817572	-0.0538682	0.0344316	3.29583	0.779841	0.42242	0.0036033	0.0511514	0.0082613	0.117	0	0	0	0	0	0	0	0.903	0.226	0.2264	0	0	0.083666	0	0	0	0	0	0	0
Jordan Commercial Bank	Commercial banks	Public	JORDAN	2008	2008Jordan Commercial Bank	111	0.677408	0.537047	0.1641	0.283452	0.081161	0.231041	0.462687	0.275502	2.74514	0.376598	0	0	0	0.0817572	-0.0538682	0.0344316	2.73981	0.703757	0.586278	0.0263491	0.0492312	0.0148042	0.1272	0	0	0	0	0	0	0	0.903	0.226	0.2264	0	0	0.083666	0	0	0	0	0	0	0
Jordan Kuwait Bank	Commercial banks	Public	JORDAN	2008	2008Jordan Kuwait Bank	152	0	0	0	0	0	0	0	0.119719	0	0.376598	0	0	0	0.0817572	-0.0538682	0.0344316	0	0	0	0	0	0	0	0	0	0	0	0	0	0	0.903	0.226	0.2264	0	0	0.083666	0	0	0	0	0	0	0
Lebanese Swiss Bank SAL (The)	Commercial banks	Private	Lebanon	2008	2008Lebanese Swiss Bank SAL (The)	102	0.871851	0.199148	0.4081	0.575354	0.0022127	0.919215	0.306567	0	3.64955	0.155734	0	0	0	0.093495	0	-0.793076	2.85982	0.867179	0.180665	-0.004672	-0.0184835	0.0129339	0	0	0	0	0	0	0	0.1752	0.273	0.627	0.6266	0	0	0.1	0	0	0.1752	0	0	0	0
Mashreqbank PSC	Commercial banks	Public	UNITED ARAB EMIRATES	2008	2008Mashreqbank PSC	271	0.72673	0.437537	0.1459	0.435743	0.241747	0.461593	0.784277	0	3.33476	0.362035	0	0	0	0.0318439	0	0.483457	4.94264	0.719703	0.588605	-0.0070275	0.151068	0.0185761	0.1148	0.0187425	0.152806	0.0203785	0.0387022	0.7747	0.5886	0	0.623	0.518	0.518	0.224726	0.242479	1.03875	0.474052	0	0	0.0640909	0.418987	0.0191034	0.00301683
Mercantile Discount Bank Ltd.	Commercial banks	Private	ISRAEL	2008	2008Mercantile Discount Bank Ltd.	196	0.855143	0.691198	0.099	0.143107	0.0243056	0.204519	0.406728	0	3.78192	0.283686	1	0	0	0.0613508	-0.005101	0.584655	4.27554	0.862045	0.705775	0.006902	0.0145769	0.0072867	0.098	0	0	0	0	0	0	0.1075	1.183	0.223	0.2228	0	0	0.95184	0	0	0.1075	0	0	0	0
Mizrahi Tefahot Bank Ltd.	Commercial banks	Public	ISRAEL	2008	2008Mizrahi Tefahot Bank Ltd.	295	0.831899	0.779333	0.0668	0.113371	0.0487201	0.0800275	0.375311	0.167862	3.9807	0.283686	0	0	0.13	0.0613508	-0.005101	0.584655	4.97836	0.823205	0.771926	-0.0086932	-0.0074076	0.0053942	0.0664	0.00844315	0.119665	0.00799923	0.0343502	0.9374	0.774	0	1.183	0.223	0.2228	0.237924	0.215559	0.95184	0.487775	0	0	0.219253	0.206215	0.0344839	0.0448095
National Bank of Bahrain	Commercial banks	Public	BAHRAIN	2008	2008National Bank of Bahrain	197	0.861638	0.496927	0.2137	0.29968	0.19533	0.380739	0.321538	0.01	4.12807	0.305394	0.49	0.49	0	0.0829244	-0.0325667	0.130699	3.2796	0.88737	0.538666	0.0257324	0.0417388	0.0170591	0.174	0	0	0	0	0	0	0	0.623	0.957	0.957	0	0	1.1068	0	0	0	0	0	0	0
National Bank of Egypt	Commercial banks	Private	EGYPT	2008	2008National Bank of Egypt	301	0.877765	0.361336	0.0656	0.41871	0.135292	0.445502	0.354566	0	3.90952	0.098878	0	0	0	0.0709027	0.0931897	-0.564828	5.32821	0.867766	0.332666	-0.0099985	-0.0286693	0.0017102	0.068	0.00206825	0.122927	0.0370476	0.0207752	0.3797	0.3295	0.1894	-0.846	0.247	0.247487	0.540138	0.561203	1.01931	0.734941	0.102302	0.1894	0.129952	0.123962	0.192555	0.254878
National Bank of Fujairah PJSC	Commercial banks	Public	UNITED ARAB EMIRATES	2008	2008National Bank of Fujairah PJSC	200	0.761847	0.576303	0	0.332569	0.150518	0.168674	0.465681	0.963118	3.38519	0.362035	0.4323	0	0	0.0318439	0	0.483457	4.08964	0.744058	0.704306	-0.0177888	0.128004	-0.0039198	0.1335	-0.0039175	0.192478	-0.0018329	0.189207	0.9085	0.7043	0.1926	0.623	0.518	0.518	0.224726	0.242479	1.03875	0.474052	0.0432821	0.1926	0.0438993	0.296616	0.0308331	0.0460204
National Bank of Kuwait S.A.K.	Commercial banks	Public	KUWAIT	2008	2008National Bank of Kuwait S.A.K.	302	0.833614	0.513051	0.1686	0.318145	0.427563	0.248056	0.33082	0	3.56143	0.490092	0	0	0	0.0599166	-0.0548495	0.234971	4.06218	0.849181	0.580909	0.0155676	0.0678583	0.0215145	0.147	0.0224012	0.176065	0.0112185	0.180539	0.6841	0.5809	0	0.903	0.428	0.428	0.179701	0.167122	0.964365	0.423912	0	0	0.0264981	0.165774	0.0355532	0.0194653
National Bank of Oman (SAOG)	Commercial banks	Public	OMAN	2008	2008National Bank of Oman (SAOG)	203	0.779832	0.614113	0.1521	0.303264	0.187147	0.220312	0.678955	0.01	2.8138	0.393011	0.3485	0	0.3485	0.0445269	-0.0595522	0.264805	3.16926	0.81552	0.706072	0.0356882	0.0919585	0.0228773	0.12	0	0	0	0	0	0	0.1529	-0.286	0.371	0.3708	0	0	0	0	0	0.1529	0	0	0	0
National Bank of Ras Al-Khaimah	Commercial banks	Public	UNITED ARAB EMIRATES	2008	2008National Bank of Ras Al-Khaimah	218	0	0	0	0	0	0	0	0.330068	0	0.362035	0	0	0	0.0318439	0	0.483457	0	0	0	0	0	0	0	0.0456817	0.237336	0.0328068	0.172964	1.1129	0.7866	0	0.623	0.518	0.518	0.224726	0.242479	1.03875	0.474052	0	0	0.268666	0.331993	0.0201609	0.0150369
National Bank of Umm Al-Qaiwain	Commercial banks	Public	UNITED ARAB EMIRATES	2008	2008National Bank of Umm Al-Qaiwain	143	0.766203	0.584784	0.145	0.366219	0.29817	0.0764305	0.423115	0.670844	2.71309	0.362035	0.3	0	0	0.0318439	0	0.483457	0	0.68173	0.727186	-0.0844729	0.142402	0.0209482	0.181	0	0	0	0	0	0	0	0.623	0.518	0.518	0	0	1.03875	0	0	0	0	0	0	0
National Bank of Yemen	Commercial banks	Private	Yemen	2008	2008National Bank of Yemen	37	0.857324	0.0937363	0	0.417351	0.0070265	0.0395699	0.501532	0	3.87872	0	0	0	0	0.0333843	-0.0790512	-1.00121	4.97819	0.859042	0.0803122	0.0017176	-0.0134241	0.0146159	0.56	0	0	0	0	0	0	0.268	0.903	0	0	0	0	0	0	0	0.268	0	0	0	0
National Commercial Bank (The)	Commercial banks	Public	SAUDI ARABIA	2008	2008National Commercial Bank (The)	308	0.820787	0.420924	0.24	0.180207	0.166286	0.961482	0.359296	0	2.66203	0.464604	0	0	0	0.0599231	-0.0416871	-0.393316	5.31956	0.832085	0.48651	0.0112973	0.065586	0.0094999	0.161	0.00949994	0.189529	0.012842	0.171139	0.5847	0.4865	0	-0.566	0.574	0.5736	0.123345	-0.0529152	0	0.351206	0	0	0.0626916	0.223121	0.0264764	0.0238646
National Credit Bank (Closed Sh	Commercial banks	Public	SYRIAN ARAB REPUBLIC	2008	2008National Credit Bank (Closed Sh	39	0.904099	0.270229	0.1239	0.595341	0.0399229	0.318875	0.0847421	0	-0.47572	0.332807	0	0	0	0.057	-0.0390771	-1.02445	0	0.924934	0.329456	0.0208348	0.0592274	0.006239	0.0958	0	0	0	0	0	0	0	-2.036	0	0	0	0	0	0	0	0	0	0	0	0
Natixis Algerie	Commercial banks	Private	AlGERIA	2008	2008Natixis Algerie	68	0.807255	0.506725	0	0.173985	0.530801	0.0008314	0	0	-0.11949	0.573291	1	0	1	0.0337288	-0.0367383	-0.775486	4.57129	0.812973	0.612215	0.005718	0.10549	0.0087033	0	0	0	0	0	0	0	0	0.273	0.662	0.6616	0	0	0	0	0	0	0	0	0	0
Oman Arab Bank SAOC	Commercial banks	Private	Oman	2008	2008Oman Arab Bank SAOC	174	0.828339	0.597664	0.126	0.336407	0.0102041	0.0740189	0.459596	0	3.54733	0.393011	0.5099	0	0	0.0445269	-0.0595522	0.264805	2.81338	0.812604	0.691824	-0.0157344	0.0941598	0.0315749	0.1089	0	0	0	0	0	0	0.168	-0.286	0.371	0.3708	0	0	0	0	0	0.168	0	0	0	0
Qatar National Bank	Commercial banks	Public	Qatar	2008	2008Qatar National Bank	309	0.802613	0.577682	0.137	0.282012	0.135351	0.210802	0.40196	0	3.63172	0.395335	0.5	0	0	0.179857	-0.137582	0.327415	5.05828	0.830679	0.658361	0.028066	0.0806793	0.0240338	0.137	0.024153	0.156095	0.0135225	0.100535	0.7926	0.6584	0	-0.286	0.347	0.347	0.364498	0.905047	1.57575	0.603736	0	0	0.328898	0.518166	0.00620751	0.00726572
Qatar National Bank Tunisia	Commercial banks	Private	TUNISIA	2008	2008Qatar National Bank Tunisia	14	0.595434	0.675799	0	0.133333	0.0122699	0.0648649	0.227273	0	0	0.373803	0	0	0	0.0670962	-0.0341655	-0.146981	2.03941	0.680292	0.670073	0.0848582	-0.0057261	0.0029197	0	0	0	0	0	0	0	0	-0.286	0.435	0.4352	0	0	0	0	0	0	0	0	0	0
QNB Al Ahli	Commercial banks	Public	EGYPT	2008	2008QNB Al Ahli	240	0	0	0	0	0	0	0	0.310412	0	0.098878	0	0	0	0.0709027	0.0931897	-0.564828	0	0	0	0	0	0	0	0	0	0	0	0	0	0	-0.846	0.247	0.247487	0	0	1.01931	0	0	0	0	0	0	0
Quds Bank Public Shareholding C	Commercial banks	Private	PALESTINIAN TERRITORIES	2008	2008Quds Bank Public Shareholding C	32	0	0	0	0	0	0	0	0	0	0	0	0	0	0	0	0	0	0	0	0	0	0	0	0	0	0	0	0	0	0.18	0	0	0	0	0	0	0	0	0.18	0	0	0	0
Riyad Bank	Commercial banks	Public	SAUDI ARABIA	2008	2008Riyad Bank	297	0.841605	0.554923	0.15	0.170971	0.174272	0.421835	0.375387	0.458842	3.4592	0.464604	0.2175	0	0	0.0599231	-0.0416871	-0.393316	5.08404	0.790897	0.603999	-0.0507076	0.0490753	0.0165284	0.155	0.0165281	0.214519	0.00815238	0.204937	0.7637	0.604	0.1766	-0.566	0.574	0.5736	0.123345	-0.0529152	0	0.351206	0.0217828	0.1766	0.315628	0.424592	0.0170753	0.012943
Samba Financial Group	Commercial banks	Public	SAUDI ARABIA	2008	2008Samba Financial Group	300	0.823994	0.521671	0.1523	0.0827153	0.0897936	0.689505	0.37771	0.438376	3.29504	0.464604	0	0	0	0.0599231	-0.0416871	-0.393316	5.18869	0.817919	0.548642	-0.0060749	0.026971	0.0248363	0.131	0.0248356	0.15881	0.0109042	0.125843	0.6707	0.5486	0	-0.566	0.574	0.5736	0.123345	-0.0529152	0	0.351206	0	0	0.158517	0.21145	0.0303574	0.0181771
Saradar Bank SAL	Commercial banks	Private	Lebanon	2008	2008Saradar Bank SAL	13	0.852886	0.127762	0	0.312944	0.0174034	0.0353609	0.410106	0	2.88788	0.155734	0	0	0	0.093495	0	-0.793076	2.33362	0.860383	0.114188	0.0074964	-0.0135743	0.0018861	0.5666	0	0	0	0	0	0	0.182	0.273	0.627	0.6266	0	0	0.1	0	0	0.182	0	0	0	0
Saudi British Bank JSC (The)	Commercial banks	Public	SAUDI ARABIA	2008	2008Saudi British Bank JSC (The)	291	0.813466	0.631291	0.135	0.187016	0.100697	0.254948	0.31711	0	3.30565	0.464604	0	0	0	0.0599231	-0.0416871	-0.393316	4.99217	0.825964	0.609421	0.0124976	-0.0218698	0.0221782	0.0829	0.0221784	0.123295	0.012946	0.108356	0.7378	0.6094	0	-0.566	0.574	0.5736	0.123345	-0.0529152	0	0.351206	0	0	0.340564	0.292374	0.00778475	0.00239497
Saudi Hollandi Bank	Commercial banks	Private	SAUDI ARABIA	2008	2008Saudi Hollandi Bank	267	0.868111	0.546596	0.1017	0.19037	0.209256	0.454578	0.372164	0	3.56417	0.464604	0	0	0	0.0599231	-0.0416871	-0.393316	4.70253	0.851265	0.618805	-0.0168455	0.0722095	0.0199182	0.0995	0	0	0	0	0	0	0.25	-0.566	0.574	0.5736	0	0	0	0	0	0.25	0.216616	0.379701	0	0
Saudi Investment Bank (The)	Commercial banks	Public	SAUDI ARABIA	2008	2008Saudi Investment Bank (The)	262	0.801007	0.496945	0.21	0.118683	0.121032	0.693113	0.332599	0.440549	3.40184	0.464604	0	0	0.075	0.0599231	-0.0416871	-0.393316	4.66784	0.85661	0.551446	0.0556029	0.0545009	0.0098887	0.1333	0.00988903	0.156382	0.0149571	0.198757	0.6438	0.5514	0	-0.566	0.574	0.5736	0.123345	-0.0529152	0	0.351206	0	0	0.151575	0.270336	0.024522	0.00973339
Soci?t? Arabe Internationale de	Commercial banks	Public	EGYPT	2008	2008Soci?t? Arabe Internationale de	187	0.841323	0.241511	0	0.488402	0.0505075	0.892034	0.591518	0.0155417	0.767467	0.098878	0.4605	0	0	0.0709027	0.0931897	-0.564828	0	0.827223	0.330939	-0.0141	0.0894273	0.0131905	0	0	0	0	0	0	0	0	-0.846	0.247	0.247487	0	0	1.01931	0	0	0	0	0	0	0
Soci?t? G?n?rale Alg?rie	Commercial banks	Private	AlGERIA	2008	2008Soci?t? G?n?rale Alg?rie	113	0.729865	0.647518	0	0.310994	0.0862892	0.0064232	0.243129	0	-0.152408	0.573291	1	0	1	0.0337288	-0.0367383	-0.775486	0	0.693282	0.781025	-0.0365832	0.133508	0.0130619	0	0	0	0	0	0	0	0	0.273	0.662	0.6616	0	0	0	0	0	0	0	0	0	0
Soci?t? G?n?rale de Banque au L	Commercial banks	Private	LEBANON	2008	2008Soci?t? G?n?rale de Banque au L	238	0.907965	0.288243	0.1397	0.195173	0.125336	0.769389	0.40321	0	3.09541	0.155734	0	0	0	0.093495	0	-0.793076	0	0.861167	0.288712	-0.0467982	0.0004697	0.0130136	0	0	0	0	0	0	0	0	0.273	0.627	0.6266	0	0	0.1	0	0	0	0	0	0	0
Soci?t? g?n?rale de Banque-Jord	Commercial banks	Public	JORDAN	2008	2008Soci?t? g?n?rale de Banque-Jord	98	0.811627	0.598017	0.1868	0.33078	0.387007	0.0775925	0.495049	0.465353	2.86599	0.376598	0	0	0.5007	0.0817572	-0.0538682	0.0344316	0	0.751632	0.597897	-0.0599953	-0.00012	0.0145033	0.248	0	0	0	0	0	0	0	0.903	0.226	0.2264	0	0	0.083666	0	0	0	0	0	0	0
Soci?t? G?n?rale Marocaine de B	Commercial banks	Private	MOROCCO	2008	2008Soci?t? G?n?rale Marocaine de B	204	0.787001	0.671254	0	0.222248	0.0605267	0.0548204	0.36064	0	0	0.337673	0.5302	0	0.5302	0.0353191	-0.0204209	-0.372999	0	0.737262	0.699827	-0.0497384	0.0285733	0.0143024	0.0931	0	0	0	0	0	0	0	1.183	0.563	0.5632	0	0	0	0	0	0	0	0	0	0
Soci?t? Tunisienne de Banque	Commercial banks	Public	TUNISIA	2008	2008Soci?t? Tunisienne de Banque	153	0.716388	0.735245	0	0.151398	0.0297645	0.0649184	0.56843	0.36449	-0.159847	0.373803	0.2481	0	0.0807	0.0670962	-0.0341655	-0.146981	0	0.705422	0.764825	-0.0109655	0.0295792	0.0044526	0	0	0	0	0	0	0	0	-0.286	0.435	0.4352	0.22491	0	0	0.474247	0	0	0	0	0	0
Suez Canal Bank	Commercial banks	Public	EGYPT	2008	2008Suez Canal Bank	128	0.909905	0.415374	0	0.443631	0.0762556	0.190083	0.819916	0.531199	2.89939	0.098878	0.3769	0	0.2	0.0709027	0.0931897	-0.564828	4.14832	0.908041	0.399975	-0.0018643	-0.0153988	0	0	0	0	0	0	0	0	0	-0.846	0.247	0.247487	0	0	1.01931	0	0	0	0	0	0	0
Syria Gulf Bank SA	Commercial banks	Public	SYRIAN ARAB REPUBLIC	2008	2008Syria Gulf Bank SA	311	0	0	0	0	0	0	0	0	0	0.332807	0	0	0	0.057	-0.0390771	-1.02445	0	0.643628	0.532747	0.643628	0.532747	-0.0202998	0.2146	0	0	0	0	0	0	0.1527	-2.036	0	0	0	0	0	0	0	0.1527	0	0	0	0
The Commercial Bank (QSC)	Commercial banks	Public	Qatar	2008	2008The Commercial Bank (QSC)	279	0.67634	0.551167	0.1093	0.248217	0.159839	0.317486	0.523063	0.511967	3.41229	0.395335	0	0	0	0.179857	-0.137582	0.327415	0	0.713835	0.551316	0.0374947	0.0001489	0.0276882	0.1516	0.0276889	0.186939	0.0240147	0.183424	0.7723	0.5513	0	-0.286	0.347	0.347	0.364498	0.905047	1.57575	0.603736	0	0	0.354369	0.35524	0.00838768	0.00847148
The National Bank of Kuwait - E	Commercial banks	Public	EGYPT	2008	2008The National Bank of Kuwait - E	170	0.86194	0.488847	0	0.308854	0.0612966	0.330306	0.456143	0.670844	2.20602	0.098878	0.981	0.0083	0.981	0.0709027	0.0931897	-0.564828	0	0.847815	0.461747	-0.0141258	-0.0270996	0.0236704	0	0	0	0	0	0	0	0	-0.846	0.247	0.247487	0	0	1.01931	0	0	0	0	0	0	0
Tunis International Bank	Commercial banks	Private	TUNISIA	2008	2008Tunis International Bank	17	0.819561	0.249076	0	0.587595	0.401423	0.588369	0.689655	0	-0.477121	0.373803	0	0	0	0.0670962	-0.0341655	-0.146981	2.71122	0.820441	0.259118	0.0008803	0.0100418	0.0392786	0	0	0	0	0	0	0	0	-0.286	0.435	0.4352	0	0	0	0	0	0	0	0	0	0
Union Bancaire pour le Commerce	Commercial banks	Public	TUNISIA	2008	2008Union Bancaire pour le Commerce	86	0.779239	0.738436	0	0.149612	0.116911	0.0899363	0.601841	0.127555	-0.104067	0.373803	0	0	0	0.0670962	-0.0341655	-0.146981	0	0.805688	0.764436	0.0264489	0.0259996	0.0147659	0	0	0	0	0	0	0	0	-0.286	0.435	0.4352	0	0	0	0	0	0	0	0	0	0
Union Bank of Israel Ltd	Commercial banks	Public	ISRAEL	2008	2008Union Bank of Israel Ltd	216	0.860939	0.552857	0.0793	0.1948	0.0173625	0.437781	0.328125	0.278053	3.65962	0.283686	0.1963	0	0	0.0613508	-0.005101	0.584655	4.49936	0.820152	0.543068	-0.0407872	-0.0097881	0.0015853	0.0761	0	0	0	0	0	0	0	1.183	0.223	0.2228	0	0	0.95184	0	0	0	0	0	0	0
Union Internationale de Banques	Commercial banks	Public	TUNISIA	2008	2008Union Internationale de Banques	110	0.951363	0.753896	0	0.176673	0.0264949	0.0335645	0.451863	0.176707	0	0.373803	0.5234	0	0	0.0670962	-0.0341655	-0.146981	3.24194	0.854051	0.756968	-0.0973121	0.003072	0.0241325	0	0	0	0	0	0	0	0	-0.286	0.435	0.4352	0	0	0	0	0	0	0	0	0	0
Union National Bank - Egypt SAE	Commercial banks	Public	EGYPT	2008	2008Union National Bank - Egypt SAE	95	0.763884	0.24137	0	0.541937	0.0001251	0.352963	0.602359	0.0148525	-0.492781	0.098878	0.949	0	0	0.0709027	0.0931897	-0.564828	3.49698	0.801595	0.294259	0.0377111	0.0528888	0.0158994	0	0	0	0	0	0	0	0	-0.846	0.247	0.247487	0	0	1.01931	0	0	0	0	0	0	0
United Arab Bank PJSC	Commercial banks	Public	UNITED ARAB EMIRATES	2008	2008United Arab Bank PJSC	189	0	0	0	0	0	0	0	0	0	0.362035	0.1469	0	0.1469	0.0318439	0	0.483457	0	0	0	0	0	0	0	0.033093	0	0.018878	0.25977	0.9079	0.7289	0	0.623	0.518	0.518	0	0	1.03875	0	0	0	0.222457	0.388705	0.0208944	0.0162343
United Bank (The)	Commercial banks	Private	EGYPT	2008	2008United Bank (The)	144	0.763183	0.351211	0	0.324706	0.0007866	0.480757	0.413871	0	0	0.098878	0.9999	0	0	0.0709027	0.0931897	-0.564828	4.1247	0.799864	0.306949	0.0366812	-0.0442623	-0.0379749	0	0	0	0	0	0	0	0	-0.846	0.247	0.247487	0	0	1.01931	0	0	0	0	0	0	0
United Bank for Investment	Commercial banks	Public	Iraq	2008	2008United Bank for Investment	10	0	0	0	0	0	0	0	0	0	0	0	0	0	0.013776	0.100675	-1.68017	0	0.544902	0.0133322	0.544902	0.0133322	-0.0113957	0	0	0	0	0	0	0	0	-1.476	0	0	0	0	0	0	0	0	0	0	0	0
United Gulf Bank (BSC) EC	Commercial banks	Public	BAHRAIN	2008	2008United Gulf Bank (BSC) EC	124	0.384166	0.109424	0	0.335807	0.572502	0.0202882	0.0111704	0.295318	2.99898	0.305394	0.88	0	0.88	0.0829244	-0.0325667	0.130699	3.42612	0.194765	0.0027186	-0.189401	-0.106706	0.074797	0	0	0	0	0	0	0	0	0.623	0.957	0.957	0	0	1.1068	0	0	0	0	0	0	0
A_Ayan Leasing & Investment Com	Islamic banks	Public	KUWAIT	2008	2008A_Ayan Leasing & Investment Com	67	0.719821	0.235336	0	0.208072	0.056317	0.0144554	0.341338	0.391483	-0.316352	0.490092	0	0	0	0.0599166	-0.0548495	0.234971	0	0.693963	0.251167	-0.025858	0.0158311	0.0076718	0	0.00774397	0	0.149504	0.300071	0.362	0.2512	0	0.903	0.428	0.428	0.179701	0.167122	0.964365	0.423912	0	0	0.0638475	0.131471	0.17316	0.158492
ABC Islamic Bank (E.C.)	Islamic banks	Private	BAHRAIN	2008	2008ABC Islamic Bank (E.C.)	75	0.129973	0.730896	0	0.0026376	0.748027	0.329691	0.663717	0	-0.301289	0.305394	1	0	0	0.0829244	-0.0325667	0.130699	3.1351	0.176008	0.770684	0.0460348	0.0397875	0.0175186	0	0	0	0	0	0	0	0	0.623	0.957	0.957	0	0	1.1068	0	0	0	0	0	0	0
Abu Dhabi Islamic Bank	Islamic banks	Public	UNITED ARAB EMIRATES	2008	2008Abu Dhabi Islamic Bank	130	0	0	0	0	0	0	0	0.0185303	0	0.362035	0.49	0	0.49	0.0318439	0	0.483457	0	0	0	0	0	0	0	0	0	0	0	0	0	0.1219	0.623	0.518	0.518	0	0	1.03875	0	0	0.1219	0	0	0	0
Abu Dhabi Islamic Bank - Public	Islamic banks	Public	UNITED ARAB EMIRATES	2008	2008Abu Dhabi Islamic Bank - Public	273	0.777672	0.552391	0.179	0.354784	0.134888	0.116745	0.502156	0.460271	3.15584	0.362035	0	0	0	0.0318439	0	0.483457	0	0.801834	0.667417	0.0241624	0.115026	0.0166198	0.1346	0.0166188	0.130797	0.00901081	0.155812	0.8324	0.6674	0	0.623	0.518	0.518	0.224726	0.242479	1.03875	0.474052	0	0	0.16275	0.38366	0.0169488	0.0348935
Ahli United Bank KSC	Islamic banks	Public	KUWAIT	2008	2008Ahli United Bank KSC	228	0.843601	0.55908	0.1225	0.32495	0.322919	0.325021	0.49784	0	3.42809	0.490092	0.75	0	0.75	0.0599166	-0.0548495	0.234971	3.34996	0.856415	0.658427	0.0128143	0.0993467	0.023916	0.127	0.024931	0.168477	0.0287387	0.119293	0.7688	0.6584	0	0.903	0.428	0.428	0.179701	0.167122	0.964365	0.423912	0	0	-0.0113777	0.170405	0.0387788	0.0304942
Ajman Bank	Islamic banks	Private	UNITED ARAB EMIRATES	2008	2008Ajman Bank	148	0	0	0	0	0	0	0	0	0	0.362035	0	0	0	0.0318439	0	0.483457	0	0	0	0	0	0	0	0	0	0	0	0	0	0	0.623	0.518	0.518	0	0	1.03875	0	0	0	0	0	0	0
Al Baraka Bank Egypt SAE	Islamic banks	Private	EGYPT	2008	2008Al Baraka Bank Egypt SAE	145	0.911883	0.423459	0	0.38493	0.0059126	0.318486	0.399376	0	-0.0603606	0.098878	0.735	0.0227	0.735	0.0709027	0.0931897	-0.564828	3.95492	0.908375	0.455056	-0.0035077	0.0315969	0	0	0	0	0	0	0	0	0	-0.846	0.247	0.247487	0	0	1.01931	0	0	0	0	0	0	0
Al Baraka Bank Syria SA	Islamic banks	Private	SYRIAN ARAB REPUBLIC	2008	2008Al Baraka Bank Syria SA	103	0	0	0	0	0	0	0	0	0	0.332807	0	0	0	0.057	-0.0390771	-1.02445	0	0	0	0	0	0	0	0	0	0	0	0	0	0.265	-2.036	0	0	0	0	0	0	0	0.265	0	0	0	0
Al Rajhi Bank Public Joint Stoc	Islamic banks	Public	SAUDI ARABIA	2008	2008Al Rajhi Bank Public Joint Stoc	303	0.763488	0.692103	0.236	0.259219	0.0271958	0.0063712	0.179786	0.816761	2.42222	0.464604	0	0	0.41	0.0599231	-0.0416871	-0.393316	0	0.775174	0.660774	0.0116867	-0.0313292	0.0399368	0.146	0.0399368	0.256309	0.012723	0.247351	0.8274	0.6663	0	-0.566	0.574	0.5736	0.123345	-0.0529152	0	0.351206	0	0	0.308174	0.269942	0.0349429	0.0254639
Albaraka Bank Tunisia	Islamic banks	Private	TUNISIA	2008	2008Albaraka Bank Tunisia	42	0	0	0	0	0	0	0	0	0	0.373803	0.784	0	0	0.0670962	-0.0341655	-0.146981	0	0	0	0	0	0	0	0	0	0	0	0	0	0	-0.286	0.435	0.4352	0	0	0	0	0	0	0	0	0	0
Albaraka Banking Group B.S.C.	Islamic banks	Public	BAHRAIN	2008	2008Albaraka Banking Group B.S.C.	261	0.800119	0.660907	0.3169	0.228474	0.008535	0.103575	0.424488	0	2.66428	0.305394	0.3011	0	0.3011	0.0829244	-0.0325667	0.130699	4.00449	0.812469	0.725401	0.0123498	0.0644947	0.0184061	0.2185	0	0	0	0	0	0	0	0.623	0.957	0.957	0	0	1.1068	0	0	0	0	0	0	0
Albaraka Islamic Bank BSC	Islamic banks	Private	BAHRAIN	2008	2008Albaraka Islamic Bank BSC	105	0	0	0	0	0	0	0	0	0	0.305394	0.911	0	0	0.0829244	-0.0325667	0.130699	0	0	0	0	0	0	0	0	0	0	0	0	0	0	0.623	0.957	0.957	0	0	1.1068	0	0	0	0	0	0	0
Al-Salam Bank-Bahrain B.S.C.	Islamic banks	Public	BAHRAIN	2008	2008Al-Salam Bank-Bahrain B.S.C.	163	0	0	0	0	0	0	0	0.235411	0	0.305394	0	0	0	0.0829244	-0.0325667	0.130699	0	0.65807	0.205591	0.65807	0.205591	0.0459874	0	0	0	0	0	0	0	0.3709	0.623	0.957	0.957	0	0	1.1068	0	0	0.3709	0	0	0	0
Amlak Finance PJSC	Islamic banks	Public	UNITED ARAB EMIRATES	2008	2008Amlak Finance PJSC	106	0.556395	0.658037	0	0.0523902	0	0.408896	0.632984	0	3.00476	0.362035	0.4808	0	0	0.0318439	0	0.483457	3.97606	0.722241	0.634885	0.165846	-0.0231524	0.0126148	0	0.0126122	0	0.0270463	0.200127	0.878	0.6341	0	0.623	0.518	0.518	0.224726	0.242479	1.03875	0.474052	0	0	0.674463	0.626493	0.0118498	0.000726254
Ansar Bank	Islamic banks	Public	Iran	2008	2008Ansar Bank	191	0	0	0	0	0	0	0	0	0	0.226698	0	0	0	0.0911617	-0.17213	-1.03888	0	0	0	0	0	0	0	0	0	0	0	0	0	0	1.743	0	0	0	0	0	0	0	0	0	0	0	0
Arab Islamic Bank	Islamic banks	Private	PALESTINIAN TERRITORIES	2008	2008Arab Islamic Bank	28	0.459881	0.31565	0	0.268568	0.532084	0.902185	0.461539	0	-0.218606	0	0	0	0	0	0	0	2.47943	0.388834	0.368473	-0.0710466	0.052823	0.0167488	0	0	0	0	0	0	0	0	0	0	0	0	0	0	0	0	0	0	0	0	0
Arcapita Bank B.S.C.	Islamic banks	Private	BAHRAIN	2008	2008Arcapita Bank B.S.C.	146	0.404967	0.0470897	0.3627	0.385074	0.793913	0.0701027	0.0210147	0	2.54706	0.305394	0.81	0	0	0.0829244	-0.0325667	0.130699	3.58041	0.484934	0.0566824	0.0799675	0.0095927	0.0705026	0.1859	0	0	0	0	0	0	0	0.623	0.957	0.957	0	0	1.1068	0	0	0	0.393523	0.625	0	0
Bahrain Islamic Bank B.S.C.	Islamic banks	Public	BAHRAIN	2008	2008Bahrain Islamic Bank B.S.C.	120	0.704401	0.449317	0	0.250076	0.351573	0.641275	0.811321	0	-0.207217	0.305394	0	0	0	0.0829244	-0.0325667	0.130699	2.81889	0.793593	0.558467	0.0891921	0.10915	0.0255149	0	0.0255307	0.361806	0.0399489	0.253161	0.6118	0.4837	0	0.623	0.957	0.957	0.728819	0.892804	1.1068	0.853709	0	0	0.326264	0.737405	0.0206562	0.00507282
Bank AlJazira JSC	Islamic banks	Public	SAUDI ARABIA	2008	2008Bank AlJazira JSC	239	0.758848	0.458134	0.3255	0.271508	0.0437979	0.494059	0.59324	0.746064	2.66364	0.464604	0	0	0.0583	0.0599231	-0.0416871	-0.393316	4.33373	0.809129	0.549904	0.0502814	0.0917703	0.0080597	0.1934	0.00805986	0.240627	0.018355	0.243498	0.6796	0.5499	0	-0.566	0.574	0.5736	0	0	0	0	0	0	0.276188	0.521016	0.0245926	0.0150087
Bank Alkhair BSC	Islamic banks	Private	BAHRAIN	2008	2008Bank Alkhair BSC	18	0.1576	0.0967092	0.6238	0.183121	0.631316	0.0396828	0.0108526	0	2.12279	0.305394	0	0	0	0.0829244	-0.0325667	0.130699	2.65002	0.431651	0	0.274051	-0.0967092	0.0357581	0.1929	0	0	0	0	0	0	0	0.623	0.957	0.957	0	0	1.1068	0	0	0	0	0	0	0
Bank Mellat	Islamic banks	Public	Iran	2008	2008Bank Mellat	293	0.787725	0.564709	0	0.188634	0.217901	0.258976	0.142714	0.297317	-0.0943702	0.226698	0	0	0	0.0911617	-0.17213	-1.03888	5.47773	0.789949	0.582795	0.0022232	0.0180858	0.0050922	0	0	0	0	0	0	0	0	1.743	0	0	0	0	0	0	0	0	0	0	0	0
Bank Nizwa SAOG	Islamic banks	Public	oMAN	2008	2008Bank Nizwa SAOG	52	0	0	0	0	0	0	0	0	0	0.393011	0	0	0	0.0445269	-0.0595522	0.264805	0	0	0	0	0	0	0	0	0	0	0	0	0	0	-0.286	0.371	0.3708	0	0	0	0	0	0	0	0	0	0
Bank Pasargad	Islamic banks	Private	Iran	2008	2008Bank Pasargad	244	0	0	0	0	0	0	0	0	0	0.226698	0.2801	0	0	0.0911617	-0.17213	-1.03888	0	0	0	0	0	0	0	0	0	0	0	0	0	0	1.743	0	0	0	0	0	0	0	0	0	0	0	0
Bank Saderat Iran	Islamic banks	Public	Iran	2008	2008Bank Saderat Iran	278	0.773311	0.592354	0	0.249717	0.198343	0.104457	0.453758	0	0.0677195	0.226698	0	0	0	0.0911617	-0.17213	-1.03888	5.50503	0.793312	0.604148	0.0200005	0.0117939	0.0039481	0	0	0	0	0	0	0	0	1.743	0	0	0	0	0	0	0	0	0	0	0	0
Bank Sarmayeh	Islamic banks	Private	Iran	2008	2008Bank Sarmayeh	173	0.29534	0.205619	0	0.230007	0	0.0201142	0.0100023	0	0	0.226698	0	0	0	0.0911617	-0.17213	-1.03888	3.7705	0.609896	0.610324	0.314557	0.404705	0.038924	0	0	0	0	0	0	0	0	1.743	0	0	0	0	0	0	0	0	0	0	0	0
Bank Sepah	Islamic banks	Private	Iran	2008	2008Bank Sepah	251	0.760922	0.611382	0	0.195521	0.0929231	0.0417683	0.71052	0	-0.0681799	0.226698	0	1	0	0.0911617	-0.17213	-1.03888	5.33105	0.843856	0.713103	0.082934	0.101721	0.0004819	0	0	0	0	0	0	0	0	1.743	0	0	0	0	0	0	0	0	0	0	0	0
Bank Tejarat	Islamic banks	Public	Iran	2008	2008Bank Tejarat	277	0.678427	0.510977	0	0.181694	0.111275	0.329362	0.353798	0	0.175292	0.226698	1	1	0	0.0911617	-0.17213	-1.03888	5.38387	0.700173	0.545752	0.0217464	0.0347753	0.010492	0	0	0	0	0	0	0	0	1.743	0	0	0	0	0	0	0	0	0	0	0	0
Banque Zitouna	Islamic banks	Private	TUNISIA	2008	2008Banque Zitouna	51	0	0	0	0	0	0	0	0	0	0.373803	0	0	0	0.0670962	-0.0341655	-0.146981	0	0	0	0	0	0	0	0	0	0	0	0	0	0	-0.286	0.435	0.4352	0	0	0	0	0	0	0	0	0	0
Barwa Bank	Islamic banks	Private	Qatar	2008	2008Barwa Bank	225	0	0	0	0	0	0	0	0	0	0.395335	0	0	0	0.179857	-0.137582	0.327415	0	0	0	0	0	0	0	0	0	0	0	0	0	0.37	-0.286	0.347	0.347	0	0	1.57575	0	0	0.37	0	0	0	0
Boubyan Bank KSCP	Islamic banks	Public	KUWAIT	2008	2008Boubyan Bank KSCP	215	0.79756	0.266926	0.28	0.57863	0.675189	0.556925	0.401515	0.262074	-0.301083	0.490092	0	0	0	0.0599166	-0.0548495	0.234971	2.87268	0.818322	0.565616	0.0207624	0.29869	0.0022606	0.2427	0.00240582	0.290189	0.0241463	0.273733	0.6913	0.5657	0	0.903	0.428	0.428	0.179701	0.167122	0.964365	0.423912	0	0	0.114675	0.81718	0.0370784	0.0271036
Cham Islamic Bank SA	Islamic banks	Private	SYRIAN ARAB REPUBLIC	2008	2008Cham Islamic Bank SA	26	0.677945	0.0313624	0.106	0.85066	0	0	0.0954962	0	0	0.332807	0	0	0	0.057	-0.0390771	-1.02445	3.85731	0.774482	0.190324	0.0965376	0.158962	-0.0074364	0.7672	0	0	0	0	0	0	0	-2.036	0	0	0	0	0	0	0	0	0	0	0	0
Cihan Bank for Islamic Investme	Islamic banks	Private	Iraq	2008	2008Cihan Bank for Islamic Investme	25	0	0	0	0	0	0	0	0	0	0	0	0	0	0.013776	0.100675	-1.68017	0	0	0	0	0	0	0	0	0	0	0	0	0	0	-1.476	0	0	0	0	0	0	0	0	0	0	0	0
Dubai Islamic Bank PJSC	Islamic banks	Public	UNITED ARAB EMIRATES	2008	2008Dubai Islamic Bank PJSC	284	0.799158	0.480498	0.126	0.238713	0.0332454	0.444141	0.663043	0.0113494	0	0.362035	0	0.3	0	0.0318439	0	0.483457	4.92614	0.821881	0.621297	0.0227223	0.140798	0.0183384	0.107	0.0183135	0.119317	0.0132341	0.135388	0.7559	0.6213	0	0.623	0.518	0.518	0.224726	0.242479	1.03875	0.474052	0	0	0.00470255	0.293923	0.0231003	0.0413118
Eghtesad Novin Bank PJSC-EN Ban	Islamic banks	Public	Iran	2008	2008Eghtesad Novin Bank PJSC-EN Ban	224	0	0	0	0	0	0	0	0.0637506	0	0.226698	0	0	0	0.0911617	-0.17213	-1.03888	0	0	0	0	0	0	0	0	0	0	0	0	0	0	1.743	0	0	0	0	0	0	0	0	0	0	0	0
Emirates Islamic Bank PJSC	Islamic banks	Public	UNITED ARAB EMIRATES	2008	2008Emirates Islamic Bank PJSC	232	0.829738	0.641546	0.0711	0.0525661	0.0112459	0.316518	0.511664	0	2.2326	0.362035	0	0	0	0.0318439	0	0.483457	4.22927	0.821291	0.676339	-0.008447	0.0347938	0.015174	0.0674	0	0	0	0	0	0	0	0.623	0.518	0.518	0	0	1.03875	0	0	0	0	0	0	0
Faisal Islamic Bank of Egypt	Islamic banks	Public	EGYPT	2008	2008Faisal Islamic Bank of Egypt	190	0.92555	0.743139	0	0.117603	0.0084621	0.192882	0.489881	0.665299	2.53142	0.098878	0	0	0.0933	0.0709027	0.0931897	-0.564828	4.34316	0.924366	0.660038	-0.0011844	-0.0831009	0.0035774	0	0	0	0	0	0	0	0	-0.846	0.247	0.247487	0	0	1.01931	0	0	0	0	0	0	0
First energy bank	Islamic banks	Private	BAHRAIN	2008	2008First energy bank	62	0	0	0	0	0	0	0	0	0	0.305394	0	0	0	0.0829244	-0.0325667	0.130699	0	0	0	0	0	0	0	0	0	0	0	0	0	0	0.623	0.957	0.957	0	0	1.1068	0	0	0	0	0	0	0
GFH Financial Group B.S.C.	Islamic banks	Public	BAHRAIN	2008	2008GFH Financial Group B.S.C.	122	0.482428	0.359939	0.3607	0.0068594	0.541594	0.661304	0.118386	0	0.151844	0.305394	0	0	0	0.0829244	-0.0325667	0.130699	3.35124	0.605796	0.0198565	0.123368	-0.340083	0.083759	0.1612	0.0837535	0	0	0.228274	0.0558	0.0199	0	0.623	0.957	0.957	0.728819	0.892804	1.1068	0.853709	0	0	0	0	0	0
Ibdar Bank BSC	Islamic banks	Private	BAHRAIN	2008	2008Ibdar Bank BSC	2	0	0	0	0.690175	0	0	0.0736842	0	0	0.305394	0	0	0	0.0829244	-0.0325667	0.130699	2.31302	0	0.0761658	0	0.0761658	0.0119171	0.6545	0	0	0	0	0	0	0	0.623	0.957	0.957	0	0	1.1068	0	0	0	0	0	0	0
International Islamic Trade Fin	Islamic banks	Private	SAUDI ARABIA	2008	2008International Islamic Trade Fin	50	0	0	0	0	0	0	0	0	0	0.464604	0	0	0	0.0599231	-0.0416871	-0.393316	0	0	0	0	0	0	0	0	0	0	0	0	0	0	-0.566	0.574	0.5736	0	0	0	0	0	0	0	0	0	0
Islamic Corporation for the Dev	Islamic banks	Private	Lebanon	2008	2008Islamic Corporation for the Dev	99	0	0.182535	0	0.225245	0	0.0179501	0.0195677	0	-0.0939016	0.155734	0.83	0	0.83	0.093495	0	-0.793076	0	0	0.153389	0	-0.0291466	0.0549346	0	0	0	0	0	0	0	0	0.273	0.627	0.6266	0	0	0.1	0	0	0	0	0	0	0
Islamic Development Bank	Islamic banks	Private	SAUDI ARABIA	2008	2008Islamic Development Bank	253	0	0.539546	0	0.235519	0	0.312849	0.113786	0	0.265807	0.464604	0	0	0	0.0599231	-0.0416871	-0.393316	3.78958	0	0.599899	0	0.0603538	0.0264239	0	0	0	0	0	0	0	0	-0.566	0.574	0.5736	0	0	0	0	0	0	0.208452	0.326544	0	0
Islamic International Arab Bank	Islamic banks	Private	Jordan	2008	2008Islamic International Arab Bank	117	0.335354	0.411784	0.1998	0.423064	0.603916	0.101316	0.0153587	0	3.66644	0.376598	1	0	0	0.0817572	-0.0538682	0.0344316	2.77379	0.485346	0.509475	0.149993	0.097691	0.0085941	0	0	0	0	0	0	0	0	0.903	0.226	0.2264	0	0	0.083666	0	0	0	0	0	0	0
Jordan Dubai Islamic Bank	Islamic banks	Public	JORDAN	2008	2008Jordan Dubai Islamic Bank	63	0	0	0	0	0	0	0	0	0	0.376598	0	0	0	0.0817572	-0.0538682	0.0344316	0	0	0	0	0	0	0	0	0	0	0	0	0	0	0.903	0.226	0.2264	0	0	0.083666	0	0	0	0	0	0	0
Jordan Islamic Bank	Islamic banks	Public	JORDAN	2008	2008Jordan Islamic Bank	178	0.864339	0.468682	0.1438	0.402728	0.0044885	0.231466	0.451863	0.314786	3.68598	0.376598	0.574	0	0.574	0.0817572	-0.0538682	0.0344316	3.2036	0.860149	0.509684	-0.0041896	0.0410024	0.0189894	0.1261	0	0	0	0	0	0	0	0.903	0.226	0.2264	0	0	0.083666	0	0	0	0	0	0	0
Karafarin Bank	Islamic banks	Public	Iran	2008	2008Karafarin Bank	154	0	0	0	0	0	0	0	0.0678571	0	0.226698	0	0	0	0.0911617	-0.17213	-1.03888	0	0.896173	0.668477	0.896173	0.668477	0.0283947	0	0.0328329	0.163193	0.142688	0.0993327	0.7474	0.6245	0	1.743	0	0	1	0	0	1	0	0	0.231579	0.155948	0.0323201	0.169985
Khaleeji Commercial Bank	Islamic banks	Public	BAHRAIN	2008	2008Khaleeji Commercial Bank	100	0.476188	0.279996	0	0.316254	0.32384	0.0103818	0.0115433	0	2.44652	0.305394	0.4001	0	0	0.0829244	-0.0325667	0.130699	2.43058	0.67835	0.301387	0.202162	0.0213913	0.0587192	0.4203	0	0	0	0	0	0	0	0.623	0.957	0.957	0	0	1.1068	0	0	0	0	0	0	0
Kurdistan International Bank fo	Islamic banks	Public	Iraq	2008	2008Kurdistan International Bank fo	49	0.531613	0.001023	0	0.851217	0.153184	0.983663	0.998029	0	-0.760034	0	0	0	0	0.013776	0.100675	-1.68017	0	0.69475	0.0008058	0.163137	-0.0002172	0.0527788	0	0	0	0	0	0	0	0.19	-1.476	0	0	0	0	0	0	0	0.19	0	0	0	0
Kuwait Finance House	Islamic banks	Public	KUWAIT	2008	2008Kuwait Finance House	296	0.731515	0.559065	0.228	0.184226	0.166972	0.316622	0.963365	0	2.81352	0.490092	0	0	0.97	0.0599166	-0.0548495	0.234971	3.94438	0.766808	0.565406	0.0352925	0.0063411	0.016559	0.2174	0.0170792	0.259317	0.0250495	0.181425	0.7264	0.5654	0	0.903	0.428	0.428	0.179701	0.167122	0.964365	0.423912	0	0	0.185657	0.222477	0.0519657	0.10212
Kuwait International Bank	Islamic banks	Public	KUWAIT	2008	2008Kuwait International Bank	184	0	0	0	0	0	0	0	0.278725	0	0.490092	0	0	0.0999	0.0599166	-0.0548495	0.234971	0	0	0	0	0	0	0	0	0	0	0	0	0	0	0.903	0.428	0.428	0	0	0.964365	0	0	0	0	0	0	0
Masraf Al Rayan (Q.S.C.)	Islamic banks	Public	Qatar	2008	2008Masraf Al Rayan (Q.S.C.)	254	0.485002	0.66112	0.4571	0.265898	0	0.0830093	0.644137	0.253143	0	0.395335	0	0	0	0.179857	-0.137582	0.327415	4.00824	0.649874	0.794658	0.164872	0.133538	0.0546839	0.3185	0.0546864	0.501188	0.0499075	0.538989	1.2228	0.7947	0	-0.286	0.347	0.347	0.364498	0.905047	1.57575	0.603736	0	0	0.645403	0.977747	0	0
Noor Bank	Islamic banks	Private	UNITED ARAB EMIRATES	2008	2008Noor Bank	217	0	0	0	0	0	0	0	0	0	0.362035	0	0	0	0.0318439	0	0.483457	0	0.809334	0.650178	0.809334	0.650178	0.0234635	0	0	0	0	0	0	0	0	0.623	0.518	0.518	0	0	1.03875	0	0	0	0	0	0	0
Palestine Islamic Bank	Islamic banks	Private	PALESTINIAN TERRITORIES	2008	2008Palestine Islamic Bank	33	0	0	0	0	0	0	0	0	0	0	0	0	0	0	0	0	0	0	0	0	0	0	0	0	0	0	0	0	0	0	0	0	0	0	0	0	0	0	0	0	0	0	0
Parsian Bank	Islamic banks	Public	Iran	2008	2008Parsian Bank	246	0	0	0	0	0	0	0	0	0	0.226698	0.655	0	0.345	0.0911617	-0.17213	-1.03888	0	0	0	0	0	0	0	0	0	0	0	0	0	0.2558	1.743	0	0	0	0	0	0	0	0.2558	0	0	0	0
Qatar International Islamic Ban	Islamic banks	Public	Qatar	2008	2008Qatar International Islamic Ban	219	0	0	0	0	0	0	0	0.387994	0	0.395335	0	0	0	0.179857	-0.137582	0.327415	0	0	0	0	0	0	0	0.0390235	0.256666	0.0216643	0.258284	0.9005	0.6426	0	-0.286	0.347	0.347	0.364498	0.905047	1.57575	0.603736	0	0	0.290543	0.867094	0.00814098	0.0131825
Qatar Islamic Bank SAQ	Islamic banks	Public	Qatar	2008	2008Qatar Islamic Bank SAQ	281	0.740783	0.547395	0.1834	0.216598	0.228051	0.351291	0.409219	0.347785	2.80691	0.395335	0	0	0	0.179857	-0.137582	0.327415	4.32911	0.753908	0.562436	0.0131253	0.0150414	0.050818	0.1635	0	0	0	0	0	0	0	-0.286	0.347	0.347	0	0	1.57575	0	0	0	0	0	0	0
Sharjah Islamic Bank	Islamic banks	Public	UNITED ARAB EMIRATES	2008	2008Sharjah Islamic Bank	199	0.680415	0.597538	0.3076	0.231277	0.0578234	0.149708	0.832536	0.487274	-0.0161154	0.362035	0	0	0.2	0.0318439	0	0.483457	4.03677	0.648292	0.656788	-0.0321233	0.0592509	0.0149074	0.3363	0	0	0	0	0	0	0	0.623	0.518	0.518	0	0	1.03875	0	0	0	0	0	0	0
Sina Bank	Islamic banks	Private	Iran	2008	2008Sina Bank	177	0	0	0	0	0	0	0	0	0	0.226698	0	0	0	0.0911617	-0.17213	-1.03888	0	0	0	0	0	0	0	0	0	0	0	0	0	0	1.743	0	0	0	0	0	0	0	0	0	0	0	0
Syria International Islamic Ban	Islamic banks	Public	SYRIAN ARAB REPUBLIC	2008	2008Syria International Islamic Ban	81	0	0	0	0	0	0	0	0	0	0.332807	0	0	0.3	0.057	-0.0390771	-1.02445	0	0	0	0	0	0	0	0	0	0	0	0	0	0	-2.036	0	0	0	0	0	0	0	0	0	0	0	0
Tamweel PJSC	Islamic banks	Private	UNITED ARAB EMIRATES	2008	2008Tamweel PJSC	83	0.660383	0.625286	0	0.0250068	0.714761	0.454329	0.900466	0	1.68707	0.362035	0.199	0	0.55	0.0318439	0	0.483457	3.93012	0.542178	0.883218	-0.118204	0.257932	0.038801	0	0	0	0	0	0	0	0	0.623	0.518	0.518	0	0	1.03875	0	0	0	0	0	0	0
Warba Bank	Islamic banks	Public	KUWAIT	2008	2008Warba Bank	118	0	0	0	0	0	0	0	0	0	0.490092	0	0	0	0.0599166	-0.0548495	0.234971	0	0	0	0	0	0	0	0	0	0	0	0	0	0	0.903	0.428	0.428	0	0	0.964365	0	0	0	0	0	0	0
Abu Dhabi Commercial Bank	Commercial banks	Public	UNITED ARAB EMIRATES	2009	2009Abu Dhabi Commercial Bank	299	0.664025	0.734896	0.1137	0.144441	0.158053	0.135953	0.450379	0.430249	3.5895	0.400059	0	0.648	0	0.0319184	0	0.455878	5.17152	0.577812	0.727864	-0.0862132	-0.0070324	-0.0032008	0.1235	-0.00318065	0.197311	0.00801143	0.115916	1.2072	0.7279	0	0.623	0.53	0.5304	0	0	0.816088	0	0	0	0.0793524	0.0879747	0.0350229	0.0516513
Ahli Bank QSC	Commercial banks	Public	Qatar	2009	2009Ahli Bank QSC	207	0.876506	0.648739	0.0937	0.290349	0.223694	0.0575081	0.406459	0.427423	2.91441	0.440303	0	0	0	0.176636	-0.150501	0.493666	4.2504	0.867168	0.672481	-0.0093386	0.0237417	0.0162876	0.125	0	0	0	0	0	0	0	-0.286	0.354	0.3542	0	0	0.835464	0	0	0	0	0	0	0
Ahli Bank SAOG	Commercial banks	Public	OMAN	2009	2009Ahli Bank SAOG	172	0.775752	0.824292	0.2211	0.0540303	0.0959796	0.121693	0.253521	0.996816	2.97811	0.420541	0.35	0	0.35	0.081997	-0.120908	0.346009	2.6583	0.816588	0.720013	0.040836	-0.104279	0.0137965	0.1635	0	0	0	0	0	0	0	-0.286	0.372	0.3719	0	0	0	0	0	0	0	0	0	0
Ahli United Bank (Egypt) SAE	Commercial banks	Private	EGYPT	2009	2009Ahli United Bank (Egypt) SAE	149	0.838867	0.563712	0	0.287458	0.0863601	0.361667	0.427018	0	0.415558	-0.08417	0	0.2299	0	0.0715762	0.183168	-0.529911	3.8623	0.841587	0.579734	0.0027203	0.0160225	0.0211834	0	0	0	0	0	0	0	0	-0.846	0.309	0.308967	0	0	0	0	0	0	0	0	0	0
Ahli United Bank BSC	Commercial banks	Public	BAHRAIN	2009	2009Ahli United Bank BSC	280	0.794294	0.578059	0.09	0.191687	0.296478	0.380104	0.502847	0.972957	3.59063	0.18791	0	0	0	0.0624513	-0.03526	0.118892	4.37259	0.797099	0.564181	0.0028044	-0.0138784	0.0095911	0.109	0	0	0	0	0	0	0.1395	0.623	0.947	0.947	0	0	0.8	0	0	0.1395	0	0	0	0
Al Ahli Bank of Kuwait (KSC)	Commercial banks	Public	KUWAIT	2009	2009Al Ahli Bank of Kuwait (KSC)	231	0.869406	0.701077	0.1317	0.225098	0.245654	0.204934	0.366327	0.266236	2.46351	0.462833	0	0.2287	0	0.0247984	-0.105827	0.188976	3.48243	0.869184	0.682299	-0.0002222	-0.0187773	0.0131827	0.1555	0.0142128	0.193906	0.00965007	0.141959	0.7824	0.68	0.198	0.903	0.412	0.4122	0.187559	-0.0658332	0	0.433081	0.0371367	0.198	-0.060293	-0.0595731	0.0600466	0.0607158
Al Khalij Commercial Bank	Commercial banks	Public	Qatar	2009	2009Al Khalij Commercial Bank	234	0.594613	0.583881	0.295	0.250926	0.342473	0.144966	0.19844	0.410062	0	0.440303	0	0.1736	0	0.176636	-0.150501	0.493666	4.07753	0.706245	0.48992	0.111632	-0.0939609	0.0095469	0.259	0.00992433	0.37411	0.00946736	0.467876	0.6937	0.4899	0	-0.286	0.354	0.3542	0.369186	0.257691	0.835464	0.607606	0	0	0.465898	0.258497	0.0269132	0.0350371
Al khaliji France SA	Commercial banks	Private	UNITED ARAB EMIRATES	2009	2009Al khaliji France SA	61	0	0	0	0	0	0	0	0	0	0.400059	0	0	0	0.0319184	0	0.455878	0	0	0	0	0	0	0	0	0	0	0	0	0	0	0.623	0.53	0.5304	0	0	0.816088	0	0	0	0	0	0	0
Alubaf Arab International Bank	Commercial banks	Private	BAHRAIN	2009	2009Alubaf Arab International Bank	79	0.793063	0.159587	0.4372	0.824045	0.995252	0	0.44898	0	-0.477121	0.18791	0.9711	0	0.9711	0.0624513	-0.03526	0.118892	2.71029	0.845776	0.14508	0.0527128	-0.0145071	0.0111915	0.2871	0	0	0	0	0	0	0	0.623	0.947	0.947	0	0	0.8	0	0	0	0	0	0	0
Amen Bank	Commercial banks	Public	TUNISIA	2009	2009Amen Bank	150	0.773054	0.719794	0	0.114594	0.0318866	0.181551	0.510454	0	-0.0106948	0.411304	0	0	0	0.0423778	-0.049207	-0.185619	3.5129	0.794198	0.725778	0.0211438	0.0059841	0.0093827	0	0	0	0	0	0	0	0	-0.286	0.438	0.4376	0.220772	0	0	0.469863	0	0	0	0	0	0
Arab African International Bank	Commercial banks	Private	EGYPT	2009	2009Arab African International Bank	230	0.853387	0.591115	0	0.3363	0.142748	0.097573	0.36568	0	0.360086	-0.08417	0.4937	0	0.4937	0.0715762	0.183168	-0.529911	3.88625	0.85941	0.470563	0.006023	-0.120551	0.0131999	0.0952	0	0	0	0	0	0	0	-0.846	0.309	0.308967	0	0	0	0	0	0	0	0	0	0
Arab Bank for Investment & Fore	Commercial banks	Private	UNITED ARAB EMIRATES	2009	2009Arab Bank for Investment & Fore	158	0.707452	0.515862	0.2299	0.283756	0.401589	0.011574	0.294064	0	3.62154	0.400059	0.4228	0	0.4228	0.0319184	0	0.455878	0	0.707661	0.580266	0.0002095	0.064404	0.035419	0.2481	0	0	0	0	0	0	0	0.623	0.53	0.5304	0	0	0.816088	0	0	0	0	0	0	0
Arab Bank Group (Combined)	Commercial banks	Private	JORDAN	2009	2009Arab Bank Group (Combined)	290	0.792312	0.49334	0.161	0.24487	0.131173	0.385765	0.464349	0	3.71131	0.376553	0	0	0	0.0723241	-0.149278	0.034377	4.65925	0.804012	0.435289	0.0116998	-0.0580505	0.0113734	0.171	0	0	0	0	0	0	0.207	0.903	0.256	0.2563	0	0	0	0	0	0.207	0.0973963	-0.0215451	0	0
Arab Bank Plc	Commercial banks	Public	JORDAN	2009	2009Arab Bank Plc	282	0.80218	0.476449	0.1427	0.264599	0.175952	0.433662	0.282228	0.460706	3.81192	0.376553	0.0701	0	0.0701	0.0723241	-0.149278	0.034377	4.357	0.797022	0.438893	-0.0051585	-0.0375568	0.0108227	0.1698	0.0154935	0.212781	0.00859434	0.188625	0.5429	0.4359	0	0.903	0.256	0.2563	0.688482	0	0	0.829748	0	0	0.10729	-0.0130912	0.0362852	0.0836538
Arab Bank Syria SA	Commercial banks	Public	SYRIAN ARAB REPUBLIC	2009	2009Arab Bank Syria SA	24	0.857562	0.379502	0.2022	0.562037	0.0581073	0	0.345582	0	2.97016	0.380402	0.49	0	0.49	0	-0.157453	-0.952024	4.50876	0.852199	0.499376	-0.0053629	0.119874	0.005349	0.1903	0	0	0	0	0	0	0	-2.036	0	0	0	0	0	0	0	0	0	0	0	0
Arab Banking Corporation - Alge	Commercial banks	Private	AlGERIA	2009	2009Arab Banking Corporation - Alge	19	0.567789	0.340332	0	0.443036	0.0874398	0.0794933	0.343126	0	-0.176821	0.631482	0.7	0	0.7	0.0236013	-0.0486299	-0.805147	0	0.545252	0.32691	-0.0225372	-0.0134222	0	0	0	0	0	0	0	0	0	-0.006	0.655	0.6553	0	0	0	0	0	0	0	0	0	0
Arab Banking Corporation - Egyp	Commercial banks	Private	EGYPT	2009	2009Arab Banking Corporation - Egyp	73	0.783481	0.275953	0	0.676727	0.04451	0.852841	0.35264	0	0.139736	-0.08417	0.98	0	0.98	0.0715762	0.183168	-0.529911	0	0.787467	0.301064	0.0039862	0.0251104	0.0093878	0	0	0	0	0	0	0	0	-0.846	0.309	0.308967	0	0	0	0	0	0	0	0	0	0
Arab Banking Corporation (Jorda	Commercial banks	Public	JORDAN	2009	2009Arab Banking Corporation (Jorda	80	0.793186	0.455366	0.3137	0.350937	0.282646	0.46504	0.576802	0.283171	3.37453	0.376553	0.87	0	0.87	0.0723241	-0.149278	0.034377	0	0.789853	0.465303	-0.003333	0.0099365	0.0150573	0.2995	0	0	0	0	0	0	0.144	0.903	0.256	0.2563	0	0	0	0	0	0.144	0	0	0	0
Arab Banking Corporation BSC-Ba	Commercial banks	Public	BAHRAIN	2009	2009Arab Banking Corporation BSC-Ba	265	0.800042	0.418837	0.128	0.174331	0.274155	0.88995	0.360791	0.535725	3.1731	0.18791	0.2846	0	0.2846	0.0624513	-0.03526	0.118892	0	0.779742	0.421683	-0.0203003	0.0028457	0.0059311	0.134	0.00770268	0.187653	0.00962835	0.154054	0.5408	0.4217	0	0.623	0.947	0.947	0.802435	0.513558	0.8	0.895787	0	0	-0.0884996	-0.0710471	0.0462544	0.0352787
Arab International Bank	Commercial banks	Private	EGYPT	2009	2009Arab International Bank	138	0.879278	0.188992	0.1174	0.442959	0.158543	0.0163838	0.017459	0	3.52658	-0.08417	0.3001	0	0.3001	0.0715762	0.183168	-0.529911	3.64027	0.820186	0.155766	-0.0590929	-0.0332265	0.0056416	0	0	0	0	0	0	0	0	-0.846	0.309	0.308967	0	0	0	0	0	0	0	0	0	0
Arab Investment Bank-Federal Ar	Commercial banks	Private	EGYPT	2009	2009Arab Investment Bank-Federal Ar	92	0.922722	0.459142	0	0.323875	0.0050869	0.368535	0.545914	0	-0.559088	-0.08417	0.1568	0	0	0.0715762	0.183168	-0.529911	0	0.822762	0.482967	-0.0999609	0.0238246	0.0009041	0.2138	0	0	0	0	0	0	0.179	-0.846	0.309	0.308967	0	0	0	0	0	0.179	0	0	0	0
Arab National Bank Public Joint	Commercial banks	Public	SAUDI ARABIA	2009	2009Arab National Bank Public Joint	288	0.851166	0.615476	0.1193	0.124876	0.101781	0.391678	0.358694	0.545161	3.32984	0.451446	0.4	0	0.4	0.0842716	-0.0986875	-0.328305	0	0.828619	0.605736	-0.0225476	-0.0097404	0.0214602	0.1432	0.0214603	0.187169	0.00896633	0.168663	0.731	0.6057	0	-0.286	0.562	0.5622	0.1292	0.0271321	0.458258	0.359445	0	0	-0.0907599	-0.0981029	0.0213483	0.0512212
Arab Tunisian Bank	Commercial banks	Public	Tunisia	2009	2009Arab Tunisian Bank	121	0.850921	0.478728	0	0.450554	0.0680004	0.365805	0.435216	0	-0.0033273	0.411304	0.6424	0	0.6424	0.0423778	-0.049207	-0.185619	3.50052	0.910833	0.43128	0.0599124	-0.0474482	0.0129231	0	0	0	0	0	0	0	0	-0.286	0.438	0.4376	0.220772	0	0	0.469863	0	0	0	0	0	0
Attijari Bank	Commercial banks	Public	TUNISIA	2009	2009Attijari Bank	133	0.830303	0.661889	0	0.218594	0.0060186	0.137659	0.816479	0.393146	0	0.411304	0	0	0	0.0423778	-0.049207	-0.185619	3.45963	0.832492	0.62021	0.0021896	-0.041679	0.0092762	0	0	0	0	0	0	0	0	-0.286	0.438	0.4376	0	0	0	0	0	0	0	0	0	0
Attijariwafa Bank	Commercial banks	Public	MOROCCO	2009	2009Attijariwafa Bank	285	0.779906	0.59269	0.0733	0.241094	0.077835	0.296679	0.413376	0.17293	2.53377	0.275292	0.0372	0.0243	0	0.0592295	-0.0370732	-0.396399	5.4132	0.760849	0.616478	-0.0190568	0.0237884	0.0158118	0.0734	0	0	0	0	0	0	0	1.183	0.539	0.5392	0	0	0	0	0	0	0	0	0	0
Bahrain Commercial Facilities C	Commercial banks	Public	BAHRAIN	2009	2009Bahrain Commercial Facilities C	46	0.424637	0.750125	0	0.0310466	0.0353774	0.0325309	0.947115	0.331204	-0.477121	0.18791	0	0.175	0	0.0624513	-0.03526	0.118892	0	0.407468	0.790774	-0.0171686	0.0406491	0.0527183	0	0	0	0	0	0	0	0	0.623	0.947	0.947	0	0	0.8	0	0	0	0	0	0	0
Bank al Etihad	Commercial banks	Public	JORDAN	2009	2009Bank al Etihad	135	0.764918	0.530278	0.2258	0.306567	0.247292	0.257442	0.317829	0.28185	3.09009	0.376553	0.0132	0	0.0132	0.0723241	-0.149278	0.034377	3.0548	0.816079	0.473294	0.0511601	-0.0569837	0.0111904	0.1881	0	0	0	0	0	0	0	0.903	0.256	0.2563	0	0	0	0	0	0	0	0	0	0
Bank Audi Private Bank	Commercial banks	Private	lebanon	2009	2009Bank Audi Private Bank	77	0.920899	0.237292	0	0.693233	0.01826	0.198912	0.50204	0	2.50402	0.191558	1	0	0	0.0912617	0	-0.741606	3.29308	0.943033	0.163895	0.0221344	-0.0733969	0.0078429	0	0	0	0	0	0	0	0	0.273	0.632	0.6324	0	0	0	0	0	0	0	0	0	0
Bank Audi SAE	Commercial banks	Private	EGYPT	2009	2009Bank Audi SAE	169	0.775844	0.490345	0	0.408934	0.0081769	0.249418	0.283819	0	0	-0.08417	0.9999	0	0.9999	0.0715762	0.183168	-0.529911	3.93989	0.850306	0.424559	0.074462	-0.0657856	0.0093251	0.1957	0	0	0	0	0	0	0.1268	-0.846	0.309	0.308967	0	0	0	0	0	0.1268	0	0	0	0
Bank Audi SAL	Commercial banks	Public	lebanon	2009	2009Bank Audi SAL	286	0.866885	0.300294	0.1267	0.333025	0.0262121	0.0110115	0.408635	0.366191	3.99624	0.191558	0.293	0	0.293	0.0912617	0	-0.741606	4.48811	0.894411	0.254728	0.0275256	-0.0455668	0.0109096	0.114	0.0131854	0.130069	0.0117167	0.121628	0.2792	0.2487	0	0.273	0.632	0.6324	0.359549	0	0	0.599624	0	0	0.299288	0.1084	0.0232345	0.0362132
Bank Dhofar SAOG	Commercial banks	Public	OMAN	2009	2009Bank Dhofar SAOG	210	0.750793	0.769376	0.1359	0.118069	0.0224369	0.127807	0.375445	0.499461	3.73129	0.420541	0.309	0	0	0.081997	-0.120908	0.346009	3.12182	0.776902	0.79128	0.0261085	0.0219042	0.0168301	0.1253	0	0	0	0	0	0	0.1026	-0.286	0.372	0.3719	0	0	0	0	0	0.1026	0	0	0	0
Bank Hapoalim BM	Commercial banks	Public	ISRAEL	2009	2009Bank Hapoalim BM	305	0.772519	0.724693	0.0744	0.131336	0.0425742	0.165023	0.0806472	0.383002	3.52361	0.176896	0	0.0038	0	0.0305941	-0.0459747	0.608109	5.48692	0.777868	0.697091	0.0053496	-0.0276024	0.0042706	0.0852	0.00744617	0.146622	0.016443	0.0522939	0.8971	0.6978	0.1152	1.183	0.247	0.2466	0.236809	0.111774	0.687023	0.486631	0.0272804	0.1152	0.0160406	-0.0164405	0.051032	0.0636274
Bank Leumi Le Israel BM	Commercial banks	Public	ISRAEL	2009	2009Bank Leumi Le Israel BM	304	0.804091	0.687711	0.0751	0.141188	0.0204958	0.209983	0.371677	0.304455	3.56037	0.176896	0	0.0021	0	0.0305941	-0.0459747	0.608109	5.49247	0.793064	0.637327	-0.0110274	-0.0503835	0.0061782	0.0833	0.0102183	0.151313	0.0141372	0.0482225	0.8036	0.6373	0.1514	1.183	0.247	0.2466	0.236809	0.111774	0.687023	0.486631	0.0358529	0.1514	0.0427437	-0.0282551	0.0494431	0.0538279
Bank Muscat SAOG	Commercial banks	Public	OMAN	2009	2009Bank Muscat SAOG	274	0.770927	0.618377	0.1075	0.253857	0.317238	0.157839	0.306507	0.397046	3.32753	0.420541	0.2484	0	0.15	0.081997	-0.120908	0.346009	3.78019	0.786795	0.656024	0.015868	0.037647	0.0125968	0.1157	0.0150378	0.168484	0.0199426	0.155496	0.8338	0.656	0	-0.286	0.372	0.3719	1	0	0	1	0	0	-0.0294447	0.050977	0.0457911	0.0501367
Bank of Alexandria	Commercial banks	Private	EGYPT	2009	2009Bank of Alexandria	185	0.877156	0.417303	0	0.287013	0.0826356	0.574582	0.287429	0	2.92092	-0.08417	0.8	0	0.8	0.0715762	0.183168	-0.529911	4.49729	0.863653	0.485971	-0.0135035	0.0686683	0.0157251	0.1164	0.0186663	0.143319	0.0102282	0.0816211	0.5627	0.486	0	-0.846	0.309	0.308967	0	0	0	0	0	0	0.029696	0.215594	0.110707	0.103607
Bank of Baghdad	Commercial banks	Public	Iraq	2009	2009Bank of Baghdad	74	0.744462	0.0839476	0	0.263966	0.0591639	0.0476455	0.747096	0	-0.0608655	0	0	0	0	0.0822811	-0.126629	-1.53131	5.73473	0.824761	0.0967621	0.0802987	0.0128145	0.0232082	0	0	0	0	0	0	0	0	-1.476	0	0	0	0	0	0	0	0	0	0	0	0
Bank of Beirut S.A.L.	Commercial banks	Public	LEBANON	2009	2009Bank of Beirut S.A.L.	237	0.745544	0.249629	0	0.278283	0.0762794	0.0167073	0.386016	0.0174921	4.08803	0.191558	0.3166	0	0.3166	0.0912617	0	-0.741606	3.93692	0.757991	0.257863	0.0124466	0.0082347	0.0106859	0	0	0	0	0	0	0	0	0.273	0.632	0.6324	0	0	0	0	0	0	0	0	0	0
Bank of Jordan Plc	Commercial banks	Public	Jordan	2009	2009Bank of Jordan Plc	132	0.846679	0.490214	0.1273	0.18707	0.0374081	0.421992	0.387417	0.261188	2.7403	0.376553	0.032	0	0	0.0723241	-0.149278	0.034377	3.22686	0.857442	0.453197	0.0107637	-0.0370164	0.0133124	0.131	0	0	0	0	0	0	0	0.903	0.256	0.2563	0	0	0	0	0	0	0	0	0	0
Bank of Palestine Plc	Commercial banks	Public	PALESTINIAN TERRITORIES	2009	2009Bank of Palestine Plc	125	0.843756	0.272805	0	0.532511	0.0840888	0.364476	0.450331	0.379905	3.26602	0	0	0	0	0	0	0	3.01945	0.845284	0.267576	0.0015285	-0.0052295	0.0209665	0	0	0	0	0	0	0	0	0	0	0	0	0	0	0	0	0	0	0	0	0
Bank of Sharjah	Commercial banks	Private	UNITED ARAB EMIRATES	2009	2009Bank of Sharjah	193	0.665459	0.653608	0.2174	0.122442	0.0389061	0.128295	0.482063	0	2.96855	0.400059	0	0	0	0.0319184	0	0.455878	4.19922	0.698531	0.633959	0.0330718	-0.0196489	0.0263261	0.2267	0	0	0	0	0	0	0	0.623	0.53	0.5304	0	0	0.816088	0	0	0	0	0	0	0
Bank of Syria and Overseas SA	Commercial banks	Public	SYRIAN ARAB REPUBLIC	2009	2009Bank of Syria and Overseas SA	87	0.925637	0.268572	0.1101	0.572349	0.0134982	0.140522	0.210962	0	0	0.380402	0.39	0	0.39	0	-0.157453	-0.952024	4.83657	0.923414	0.267568	-0.0022228	-0.0010039	0.0087532	0.1087	0	0	0	0	0	0	0	-2.036	0	0	0	0	0	0	0	0	0	0	0	0
Bank Otsar Hahayal Ltd	Commercial banks	Private	Israel	2009	2009Bank Otsar Hahayal Ltd	161	0.822266	0.662612	0.0813	0.13658	0.0159611	0.274266	0.362585	0	3.48831	0.176896	0	0	0.24	0.0305941	-0.0459747	0.608109	4.13478	0.817342	0.656013	-0.0049235	-0.0065992	0.0041986	0	0	0	0	0	0	0	0	1.183	0.247	0.2466	0	0	0.687023	0	0	0	0	0	0	0
Bank Sohar SAOG	Commercial banks	Public	OMAN	2009	2009Bank Sohar SAOG	182	0.864041	0.752521	0.1248	0.193499	0.247563	0.0400559	0.389831	0.551242	2.90638	0.420541	0	0	0	0.081997	-0.120908	0.346009	0	0.871462	0.767812	0.0074212	0.0152908	0.0078079	0.1157	0	0	0	0	0	0	0	-0.286	0.372	0.3719	0	0	0	0	0	0	0	0	0	0
Bankmed, sal	Commercial banks	Private	Lebanon	2009	2009Bankmed, sal	233	0.878412	0.327134	0.1274	0.243801	0.23229	0.0113008	0.340995	0	3.78116	0.191558	0	0	0	0.0912617	0	-0.741606	4.15809	0.847297	0.296066	-0.0311151	-0.0310682	0.0085672	0.0963	0	0	0	0	0	0	0	0.273	0.632	0.6324	0	0	0	0	0	0	0	0	0	0
Banque BEMO Sal	Commercial banks	Public	lebanon	2009	2009Banque BEMO Sal	90	0.855866	0.396113	0	0.336555	0.0808679	0.508535	0.547878	0.245921	3.41967	0.191558	0.5574	0	0	0.0912617	0	-0.741606	3.13716	0.870295	0.344059	0.0144296	-0.0520537	0.0063996	0.0856	0	0	0	0	0	0	0	0.273	0.632	0.6324	0	0	0	0	0	0	0	0	0	0
Banque Bemo Saudi Fransi SA	Commercial banks	Public	SYRIAN ARAB REPUBLIC	2009	2009Banque Bemo Saudi Fransi SA	107	0.895046	0.29924	0.124	0.575526	0.0214892	0.0317829	0.0635891	0	2.28438	0.380402	0.27	0	0.27	0	-0.157453	-0.952024	4.95086	0.906786	0.276279	0.0117398	-0.0229609	0.0064844	0.1141	0	0	0	0	0	0	0	-2.036	0	0	0	0	0	0	0	0	0	0	0	0
Banque Centrale Populaire SA	Commercial banks	Public	MOROCCO	2009	2009Banque Centrale Populaire SA	249	0.901362	0.203369	0	0.4047	0.817936	0.0171128	0.0130719	0.319362	0.641792	0.275292	0	0.0436	0	0.0592295	-0.0370732	-0.396399	4.96535	0.870874	0.253049	-0.0304873	0.0496799	0.0115604	0	0	0	0	0	0	0	0	1.183	0.539	0.5392	0	0	0	0	0	0	0	0	0	0
Banque de l_Agriculture et du D	Commercial banks	Private	AlGERIA	2009	2009Banque de l_Agriculture et du D	235	0.841668	0.360801	0	0.537339	0.0178738	0.0765728	0.260909	0	0	0.631482	0	0	0	0.0236013	-0.0486299	-0.805147	0	0.852496	0.373201	0.0108278	0.0124002	0.0014902	0	0	0	0	0	0	0	0	-0.006	0.655	0.6553	0	0	0	0	0	0	0	0	0	0
Banque de l_Habitat	Commercial banks	Private	TUNISIA	2009	2009Banque de l_Habitat	141	0.601039	0.774695	0	0.10186	0.0171717	0.0697472	0.573891	0	-0.0635097	0.411304	0	0	0	0.0423778	-0.049207	-0.185619	0	0.619977	0.679598	0.0189378	-0.095097	0.0104139	0	0	0	0	0	0	0	0	-0.286	0.438	0.4376	0	0	0	0	0	0	0	0	0	0
Banque de l_Industrie et du Tra	Commercial banks	Private	Lebanon	2009	2009Banque de l_Industrie et du Tra	41	0.910373	0.280838	0	0.240571	0.101811	0.0127861	0.134957	0	4.80577	0.191558	0	0	0	0.0912617	0	-0.741606	2.84144	0.916235	0.2528	0.0058626	-0.0280379	0.0007111	0	0	0	0	0	0	0	0	0.273	0.632	0.6324	0	0	0	0	0	0	0.0285167	-0.057131	0	0
Banque de Tunisie	Commercial banks	Public	TUNISIA	2009	2009Banque de Tunisie	112	0.53942	0.632047	0	0.273814	0.0202883	0.253175	0.383376	0.246335	-0.306677	0.411304	0	0	0	0.0423778	-0.049207	-0.185619	3.4437	0.528309	0.689498	-0.0111105	0.0574511	0.0318077	0	0	0	0	0	0	0	0	-0.286	0.438	0.4376	0.220772	0	0	0.469863	0	0	0	0	0	0
Banque du Caire SAE	Commercial banks	Private	EGYPT	2009	2009Banque du Caire SAE	222	0.882809	0.144201	0	0.46451	0.015601	0.0299698	0.923908	0	2.92165	-0.08417	0	0	0	0.0715762	0.183168	-0.529911	4.59618	0.898739	0.218949	0.0159296	0.074748	0.0026744	0	0.0103249	0	0.00840271	0.112868	0.2436	0.2189	0	-0.846	0.309	0.308967	0.555171	-0.0782791	0	0.745098	0	0	-0.0427111	0.426433	0.0160436	0
Banque Ext?rieure d_Alg?rie	Commercial banks	Private	AlGERIA	2009	2009Banque Ext?rieure d_Alg?rie	260	0.898956	0.161611	0	0.796939	0.0025137	0.354725	0.181949	0	-0.115885	0.631482	1	1	0	0.0236013	-0.0486299	-0.805147	0	0.794644	0.198036	-0.104312	0.0364241	0.0155122	0	0	0	0	0	0	0	0	-0.006	0.655	0.6553	0	0	0	0	0	0	0	0	0	0
Banque Libano-Francaise	Commercial banks	Private	LEBANON	2009	2009Banque Libano-Francaise	221	0.888777	0.30749	0	0.319524	0.0554937	0.925742	0.323341	0	3.60342	0.191558	0.35	0	0	0.0912617	0	-0.741606	3.98522	0.893821	0.303892	0.0050436	-0.0035973	0.0090223	0	0	0	0	0	0	0	0	0.273	0.632	0.6324	0	0	0	0	0	0	0	0	0	0
Banque Marocaine du Commerce Ex	Commercial banks	Public	MOROCCO	2009	2009Banque Marocaine du Commerce Ex	266	0.86856	0.569646	0.082	0.31356	0.131879	0.279106	0.286085	0.189757	2.5676	0.275292	0.3134	0.0047	0	0.0592295	-0.0370732	-0.396399	0	0.856753	0.555757	-0.0118073	-0.0138888	0.0048698	0.0591	0.00690417	0.104526	0.0139495	0.0439626	0.6893	0.5558	0	1.183	0.539	0.5392	0.694165	0	0	0.833165	0	0	0.153171	0.133038	0.0442074	0.0587671
Banque Marocaine pour le Commer	Commercial banks	Public	MOROCCO	2009	2009Banque Marocaine pour le Commer	188	0.862031	0.752721	0.1086	0.187883	0.241148	0.0603983	0.231044	0.196886	-0.477121	0.275292	0.6385	0	0.6385	0.0592295	-0.0370732	-0.396399	0	0.758652	0.795216	-0.103378	0.042495	0.0119075	0.112	0	0	0	0	0	0	0	1.183	0.539	0.5392	0	0	0	0	0	0	0	0	0	0
Banque Misr Liban	Commercial banks	Private	lebanon	2009	2009Banque Misr Liban	85	0.910504	0.135883	0.3654	0.090933	0.119084	0.0333455	0.091974	0	4.94245	0.191558	0.88	0	0	0.0912617	0	-0.741606	2.89572	0.917475	0.128442	0.0069715	-0.0074417	0.0001539	0.2958	0	0	0	0	0	0	0	0.273	0.632	0.6324	0	0	0	0	0	0	0	0	0	0
Banque Misr SAE	Commercial banks	Private	EGYPT	2009	2009Banque Misr SAE	287	0.880942	0.25615	0	0.518836	0.142349	0.940226	0.0103544	0	2.88114	-0.08417	0	0	0	0.0715762	0.183168	-0.529911	5.19203	0.879836	0.298779	-0.001106	0.0426288	0.0010749	0	0.0047891	0.135018	0.00889732	0.050091	0.3396	0.2988	0	-0.846	0.309	0.308967	0	0	0	0	0	0	-0.0490769	0.0523421	0.274881	0
Banque Nationale Agricole	Commercial banks	Public	TUNISIA	2009	2009Banque Nationale Agricole	162	0.734312	0.756076	0	0.148863	0.0486298	0.182644	0.732964	0	-0.033165	0.411304	0.1811	0	0	0.0423778	-0.049207	-0.185619	3.7715	0.719347	0.712009	-0.0149649	-0.0440667	0.0103423	0	0	0	0	0	0	0	0	-0.286	0.438	0.4376	0	0	0	0	0	0	0	0	0	0
Banque Nationale d_Alg?rie	Commercial banks	Private	AlGERIA	2009	2009Banque Nationale d_Alg?rie	270	0.817097	0.508712	0	0.340033	0.237293	0.0645515	0.0007987	0	-0.164268	0.631482	0	0	0	0.0236013	-0.0486299	-0.805147	0	0.733736	0.63431	-0.0833617	0.125598	0.0166704	0	0	0	0	0	0	0	0.1221	-0.006	0.655	0.6553	0	0	0	0	0	0.1221	0	0	0	0
Banque Saudi Fransi JSC	Commercial banks	Public	SAUDI ARABIA	2009	2009Banque Saudi Fransi JSC	289	0.803983	0.642488	0.1097	0.0936727	0.0830293	0.401552	0.425172	0.368717	3.23036	0.451446	0.311	0	0.311	0.0842716	-0.0986875	-0.328305	5.0999	0.796774	0.649528	-0.0072097	0.0070398	0.0204674	0.1313	0.0204674	0.157818	0.0103226	0.170429	0.8152	0.6495	0	-0.286	0.562	0.5622	0.1292	0.0271321	0.458258	0.359445	0	0	-0.0420477	-0.0259776	0.0160355	0.0126665
Barclays Bank - Egypt S.A.E.	Commercial banks	Private	EGYPT	2009	2009Barclays Bank - Egypt S.A.E.	119	0.842342	0.452885	0	0.21519	0.0269086	0.462776	0.325049	0	0.502302	-0.08417	1	0	0	0.0715762	0.183168	-0.529911	4.20679	0.851032	0.319216	0.0086895	-0.133669	0.0177912	0	0	0	0	0	0	0	0	-0.846	0.309	0.308967	0	0	0	0	0	0	0.197848	-0.197987	0	0
BBAC sal	Commercial banks	Private	lebanon	2009	2009BBAC sal	186	0.90971	0.18542	0.2298	0.211456	0.0258215	0.0239538	0.345911	0	4.36455	0.191558	0.3705	0	0.0886	0.0912617	0	-0.741606	3.68916	0.908788	0.178602	-0.0009221	-0.0068177	0.0096196	0.2299	0	0	0	0	0	0	0	0.273	0.632	0.6324	0	0	0	0	0	0	0	0	0	0
BBK B.S.C.	Commercial banks	Public	BAHRAIN	2009	2009BBK B.S.C.	213	0.732801	0.624388	0.1291	0.213639	0.157835	0.227382	0.517051	0.354315	3.79121	0.18791	0	0	0.0402	0.0624513	-0.03526	0.118892	3.33562	0.770767	0.556672	0.0379658	-0.0677161	0.0153583	0.1296	0.0155255	0.194851	0.0125508	0.123748	0.7222	0.5567	0	0.623	0.947	0.947	0	0	0.8	0	0	0	0.0522273	-0.0534279	0.0482921	0.104943
BLOM Bank Egypt SAE	Commercial banks	Private	EGYPT	2009	2009BLOM Bank Egypt SAE	116	0.775775	0.335292	0	0.436725	0.0431893	0.691921	0.489628	0	-0.840753	-0.08417	0.9942	0	0	0.0715762	0.183168	-0.529911	3.823	0.830641	0.264036	0.0548658	-0.0712567	0.0132066	0.2349	0	0	0	0	0	0	0.2905	-0.846	0.309	0.308967	0	0	0	0	0	0.2905	0	0	0	0
BLOM Bank s.a.l.	Commercial banks	Public	Lebanon	2009	2009BLOM Bank s.a.l.	269	0	0	0	0	0	0	0	0.272426	0	0.191558	0.3437	0	0	0.0912617	0	-0.741606	0	0	0	0	0	0	0	0.016909	0.152157	0.00719511	0.0950298	0.2172	0.1937	0	0.273	0.632	0.6324	0.359549	0	0	0.599624	0	0	0.156705	0.150172	0.0287439	0.0397323
BNP Paribas El Djaza?r	Commercial banks	Private	AlGERIA	2009	2009BNP Paribas El Djaza?r	114	0.653506	0.385857	0.174	0.383503	0.0599573	0.0022885	0.814079	0	2.86439	0.631482	1	0	1	0.0236013	-0.0486299	-0.805147	0	0.746005	0.401113	0.0924988	0.0152561	0.0238269	0.1951	0	0	0	0	0	0	0	-0.006	0.655	0.6553	0	0	0	0	0	0	0	0	0	0
BSL Bank SAL	Commercial banks	Private	lebanon	2009	2009BSL Bank SAL	64	0	0	0	0	0	0	0	0	0	0.191558	0	0	0	0.0912617	0	-0.741606	0	0	0	0	0	0	0	0	0	0	0	0	0	0.1658	0.273	0.632	0.6324	0	0	0	0	0	0.1658	0	0	0	0
Burgan Bank KPSC	Commercial banks	Public	KUWAIT	2009	2009Burgan Bank KPSC	252	0.814507	0.540959	0.0897	0.37332	0.247696	0.225452	0.457096	0.392195	-0.477121	0.462833	0	0	0	0.0247984	-0.105827	0.188976	3.59583	0.829587	0.547784	0.0150803	0.0068253	0.0050222	0.1209	0.00689117	0.189104	0.0119485	0.103706	0.6603	0.5478	0	0.903	0.412	0.4122	0.187559	-0.0658332	0	0.433081	0	0	0.000937037	0.0364333	0.0495228	0.100124
Byblos Bank S.A.L.	Commercial banks	Public	LEBANON	2009	2009Byblos Bank S.A.L.	247	0.836004	0.248489	0.2078	0.281208	0.109229	0.0167995	0.327576	0.30371	3.94428	0.191558	0	0	0.417	0.0912617	0	-0.741606	4.22863	0.840202	0.235483	0.0041976	-0.0130066	0.0107206	0.1264	0.0129895	0.169251	0.00903534	0.115402	0.2764	0.2349	0	0.273	0.632	0.6324	0.359549	0	0	0.599624	0	0	0.208873	0.146057	0.0247713	0.0295335
Byblos Bank Syria SA	Commercial banks	Public	SYRIAN ARAB REPUBLIC	2009	2009Byblos Bank Syria SA	23	0.902468	0.478652	0.1116	0.383098	0.123056	0.0049349	0.0965836	0	2.75809	0.380402	0.415	0	0.415	0	-0.157453	-0.952024	0	0.913681	0.574456	0.0112135	0.0958041	0.0054068	0.0844	0	0	0	0	0	0	0.1699	-2.036	0	0	0	0	0	0	0	0.1699	0	0	0	0
Cairo Amman Bank	Commercial banks	Public	JORDAN	2009	2009Cairo Amman Bank	139	0.833402	0.432841	0.139	0.213651	0.0764812	0.527424	0.381333	0.316358	3.23433	0.376553	0.1139	0	0	0.0723241	-0.149278	0.034377	3.16501	0.841834	0.417769	0.0084324	-0.0150723	0.0146545	0.1276	0.0196248	0.160686	0.0164754	0.112737	0.4912	0.4178	0	0.903	0.256	0.2563	0.688482	0	0	0.829748	0	0	0.193367	0.143877	0.0552136	0.0593176
Capital Bank of Jordan	Commercial banks	Public	JORDAN	2009	2009Capital Bank of Jordan	126	0.64667	0.602847	0.1778	0.141637	0.0806604	0.267898	0.424171	0.211265	3.53554	0.376553	0	0	0	0.0723241	-0.149278	0.034377	2.99277	0.714126	0.530244	0.0674562	-0.0726032	0.0012098	0.1902	0	0	0	0	0	0	0	0.903	0.256	0.2563	0	0	0	0	0	0	0	0	0	0
Citibank N.A., United Arab Emir	Commercial banks	Private	UNITED ARAB EMIRATES	2009	2009Citibank N.A., United Arab Emir	205	0	0	0	0	0	0	0	0	0	0.400059	0	0	0	0.0319184	0	0.455878	0	0	0	0	0	0	0	0	0	0	0	0	0	0	0.623	0.53	0.5304	0	0	0.816088	0	0	0	0	0	0	0
Commercial Bank International P	Commercial banks	Public	UNITED ARAB EMIRATES	2009	2009Commercial Bank International P	164	0.812434	0.820059	0.1199	0.0069482	0.139294	0.0683769	0.311319	0.413121	2.44367	0.400059	0.238	0	0.238	0.0319184	0	0.455878	0	0.78865	0.714099	-0.0237838	-0.10596	0.0047932	0.1426	0	0	0	0	0	0	0.16	0.623	0.53	0.5304	0	0	0.816088	0	0	0.16	0	0	0	0
Commercial Bank of Dubai P.S.C.	Commercial banks	Public	UNITED ARAB EMIRATES	2009	2009Commercial Bank of Dubai P.S.C.	236	0.786298	0.799258	0.1244	0.0890392	0.0839809	0.0791456	0.315783	0.58577	3.9563	0.400059	0.2	0	0	0.0319184	0	0.455878	4.55336	0.73005	0.771463	-0.0562482	-0.0277948	0.0218388	0.1406	0.0218401	0.236264	0.0122444	0.160183	0.9889	0.7715	0.1462	0.623	0.53	0.5304	0.211448	0.140824	0.816088	0.459834	0.0309137	0.1462	0.0286865	0.00649065	0.0214097	0.0224255
Commercial Bank of Kuwait K.P.S	Commercial banks	Public	KUWAIT	2009	2009Commercial Bank of Kuwait K.P.S	229	0.856224	0.56433	0.1384	0.294077	0.282766	0.145356	0.389394	0.205152	3.36627	0.462833	0.2311	0	0	0.0247984	-0.105827	0.188976	0	0.858315	0.669457	0.0020911	0.105127	5.56e-05	0.1654	4.39e-05	0.207657	0.0154644	0.132711	0.78	0.6695	0	0.903	0.412	0.4122	0.187559	-0.0658332	0	0.433081	0	0	-0.196738	-0.0107164	0.109912	0.142224
Commercial Bank of Syria	Commercial banks	Private	SYRIAN ARAB REPUBLIC	2009	2009Commercial Bank of Syria	245	0.627243	0.497097	0	0.411414	0.21808	0.118415	-0.0225225	0	0	0.380402	1	1	0	0	-0.157453	-0.952024	4.28142	0.651237	0.435612	0.0239946	-0.061485	0.0154469	0	0	0	0	0	0	0	0	-2.036	0	0	0	0	0	0	0	0	0	0	0	0
Commercial International Bank (	Commercial banks	Public	EGYPT	2009	2009Commercial International Bank (	256	0.854169	0.458223	0	0.203384	0.0059492	0.625579	0.47548	0.46679	-0.302973	-0.08417	0	0	0	0.0715762	0.183168	-0.529911	0	0.85769	0.423974	0.0035204	-0.0342484	0.0271654	0.1528	0.0326101	0.185767	0.0212819	0.121992	0.4944	0.424	0	-0.846	0.309	0.308967	0.555171	-0.0782791	0	0.745098	0	0	0.124075	0.0345188	0.0456867	0.0301965
Cooperative & Agricultural Cred	Commercial banks	Private	Yemen	2009	2009Cooperative & Agricultural Cred	96	0	0	0	0	0	0	0	0	0	0	0	0	0	0.0364757	-0.189763	-1.10092	0	0	0	0	0	0	0	0	0	0	0	0	0	0	0.623	0	0	0	0	0	0	0	0	0	0	0	0
Credit Agricole Egypt SAE	Commercial banks	Public	EGYPT	2009	2009Credit Agricole Egypt SAE	157	0	0	0	0	0	0	0	0.314388	0	-0.08417	0	0	0	0.0715762	0.183168	-0.529911	0	0.857368	0.362981	0.857368	0.362981	0.0172598	0.1529	0	0	0	0	0	0	0	-0.846	0.309	0.308967	0	0	0	0	0	0	0	0	0	0
Cr?dit du Maroc	Commercial banks	Public	MOROCCO	2009	2009Cr?dit du Maroc	175	0.841002	0.76061	0	0.164254	0.103261	0.0533999	0.150786	0.140488	-0.477121	0.275292	0	0	0	0.0592295	-0.0370732	-0.396399	0	0.893156	0.790375	0.0521534	0.0297648	0.0102821	0	0	0	0	0	0	0	0	1.183	0.539	0.5392	0.694165	0	0	0.833165	0	0	0.134889	0.176755	0.0420245	0.0537169
Cr?dit Immobilier et Hotelier	Commercial banks	Public	MOROCCO	2009	2009Cr?dit Immobilier et Hotelier	165	0	0	0	0	0	0	0	0.0136116	0	0.275292	0	0	0	0.0592295	-0.0370732	-0.396399	0	0.704066	0.813893	0.704066	0.813893	0.0033616	0	0	0	0	0	0	0	0	1.183	0.539	0.5392	0	0	0	0	0	0	0	0	0	0
Cr?dit Libanais S.A.L.	Commercial banks	Private	Lebanon	2009	2009Cr?dit Libanais S.A.L.	214	0.880972	0.223196	0	0.209808	0.0161558	0.0225453	0.211964	0	4.08419	0.191558	0	0	0	0.0912617	0	-0.741606	0	0.894861	0.235676	0.0138882	0.0124801	0.0096054	0.1087	0	0	0	0	0	0	0	0.273	0.632	0.6324	0	0	0	0	0	0	0	0	0	0
CreditBank SAL	Commercial banks	Private	Lebanon	2009	2009CreditBank SAL	134	0	0	0	0	0	0	0	0	0	0.191558	0	0	0.4294	0.0912617	0	-0.741606	0	0	0	0	0	0	0	0	0	0	0	0	0	0	0.273	0.632	0.6324	0	0	0	0	0	0	0	0	0	0
Dar Es Salaam Investment Bank-D	Commercial banks	Public	Iraq	2009	2009Dar Es Salaam Investment Bank-D	15	0.853171	0.023176	0	0.951345	0.134403	0.0982349	0.0152422	0	2.69747	0	0	0	0	0.0822811	-0.126629	-1.53131	0	0	0	-0.853171	-0.023176	0	0	0	0	0	0	0	0	0.1554	-1.476	0	0	0	0	0	0	0	0.1554	0	0	0	0
Doha Bank	Commercial banks	Public	Qatar	2009	2009Doha Bank	255	0.805861	0.614136	0.1107	0.239286	0.259852	0.142795	0.352674	0.447001	3.02373	0.440303	0	0	0	0.176636	-0.150501	0.493666	4.59074	0.834399	0.563001	0.0285385	-0.0511354	0.021167	0.115	0.0211876	0.165101	0.0188613	0.164169	0.6747	0.563	0	-0.286	0.354	0.3542	0.369186	0.257691	0.835464	0.607606	0	0	0.180283	0.0848114	0.0366707	0.0316505
Emirates Lebanon Bank SAL	Commercial banks	Private	lebanon	2009	2009Emirates Lebanon Bank SAL	84	0.79884	0.494731	0	0.34647	0.0496826	0.118028	0.295413	0	-0.477121	0.191558	1	0	1	0.0912617	0	-0.741606	3.1663	0.818331	0.474003	0.0194911	-0.0207275	0.0095404	0	0	0	0	0	0	0	0.131	0.273	0.632	0.6324	0	0	0	0	0	0.131	0	0	0	0
Emirates NBD PJSC	Commercial banks	Public	UNITED ARAB EMIRATES	2009	2009Emirates NBD PJSC	306	0.757757	0.739802	0.0938	0.0978904	0.226287	0.139838	0.409959	0	2.31078	0.400059	0.553	0.56	0	0.0319184	0	0.455878	5.45089	0.762752	0.762188	0.0049947	0.0223867	0.0118707	0.119	0.0119053	0.210726	0.0120089	0.131811	0.9631	0.7622	0	0.623	0.53	0.5304	0.211448	0.140824	0.816088	0.459834	0	0	-0.00296441	0.039194	0.0269689	0.0264351
Export Development Bank of Egyp	Commercial banks	Public	EGYPT	2009	2009Export Development Bank of Egyp	22	0	0	0	0	0	0	0	0.43308	0	-0.08417	0.4075	0.013	0	0.0715762	0.183168	-0.529911	0	0.853156	0.577097	0.853156	0.577097	0	0	0	0	0	0	0	0	0	-0.846	0.309	0.308967	0	0	0	0	0	0	0	0	0	0
Fenicia Bank SAL	Commercial banks	Private	Lebanon	2009	2009Fenicia Bank SAL	88	0	0	0	0	0	0	0	0	0	0.191558	0.1576	0	0.1576	0.0912617	0	-0.741606	0	0	0	0	0	0	0	0	0	0	0	0	0	0.1141	0.273	0.632	0.6324	0	0	0	0	0	0.1141	0	0	0	0
FIBI Bank	Commercial banks	Public	ISRAEL	2009	2009FIBI Bank	272	0.827862	0.618565	0.087	0.168239	0.022235	0.310831	0.362477	0.585376	3.63798	0.176896	0	0	0	0.0305941	-0.0459747	0.608109	4.9946	0.819763	0.576974	-0.0080992	-0.0415915	0.0058527	0.0931	0.00870247	0.147607	0.0158461	0.0608122	0.7025	0.577	0	1.183	0.247	0.2466	0.236809	0.111774	0.687023	0.486631	0	0	0.0646358	-0.00640272	0.0462543	0.0534786
Fransabank sal	Commercial banks	Private	LEBANON	2009	2009Fransabank sal	248	0.845509	0.202915	0	0.293197	0.0150031	0.0207246	0.315236	0	3.7294	0.191558	0.3615	0	0.06	0.0912617	0	-0.741606	4.10535	0.862378	0.213542	0.0168687	0.0106273	0.0096389	0	0	0	0	0	0	0	0	0.273	0.632	0.6324	0	0	0	0	0	0	0	0	0	0
Fransabank-Syria S.A.	Commercial banks	Public	SYRIAN ARAB REPUBLIC	2009	2009Fransabank-Syria S.A.	5	0.186525	0	0	0.809489	0.994897	0	0.0217204	0	0	0.380402	0.48	0	0.48	0	-0.157453	-0.952024	3.31326	0.870911	0	0.684386	0	-0.0096049	0.2717	0	0	0	0	0	0	0	-2.036	0	0	0	0	0	0	0	0	0	0	0	0
Future Bank B.S.C.	Commercial banks	Private	BAHRAIN	2009	2009Future Bank B.S.C.	82	0.815342	0.206575	0.1344	0.752329	0.78517	0.0759931	0.0616438	0	2.72253	0.18791	0.3333	0	0.3333	0.0624513	-0.03526	0.118892	2.73838	0.770046	0.216256	-0.0452969	0.0096804	0.0149772	0.1972	0	0	0	0	0	0	0	0.623	0.947	0.947	0	0	0.8	0	0	0	0	0	0	0
Groupe Banque Centrale Populair	Commercial banks	Private	MOROCCO	2009	2009Groupe Banque Centrale Populair	275	0.854713	0.594068	0.1163	0.183198	0.0421544	0.301406	0.156176	0	-0.477121	0.275292	0	0	0	0.0592295	-0.0370732	-0.396399	4.96535	0.838254	0.640429	-0.0164588	0.0463611	0.0138902	0.1105	0	0	0	0	0	0	0	1.183	0.539	0.5392	0	0	0	0	0	0	0	0	0	0
Gulf Bank Algeria	Commercial banks	Private	Algeria	2009	2009Gulf Bank Algeria	93	0.474109	0.636501	0	0.159541	0.116643	0.0008969	0.604107	0	-0.889899	0.631482	0	0	0	0.0236013	-0.0486299	-0.805147	4.43934	0.495331	0.488347	0.0212222	-0.148154	0.0316483	0	0	0	0	0	0	0	0.19	-0.006	0.655	0.6553	0	0	0	0	0	0.19	0	0	0	0
Gulf Bank KSC (The)	Commercial banks	Public	KUWAIT	2009	2009Gulf Bank KSC (The)	243	0.94106	0.696972	0.32	0.16734	0.178272	0.159644	-0.44284	0.010375	3.53421	0.462833	0	0	0	0.0247984	-0.105827	0.188976	3.69438	0.876557	0.688421	-0.0645026	-0.0085512	-0.0059234	0.115	-0.00591769	0.173956	0.00983555	0.122675	0.7854	0.6884	0	0.903	0.412	0.4122	0.187559	-0.0658332	0	0.433081	0	0	-0.0773916	-0.0427044	0.137716	0.303281
Gulf Commercial Bank	Commercial banks	Public	Iraq	2009	2009Gulf Commercial Bank	38	0.690677	0.0884259	0	0.289004	0	0.0612154	0.928373	0	-0.477121	0	0	0	0.697	0.0822811	-0.126629	-1.53131	5.38018	0	0	-0.690677	-0.0884259	0	0	0	0	0	0	0	0	0	-1.476	0	0	0	0	0	0	0	0	0	0	0	0
Gulf International Bank BSC	Commercial banks	Private	BAHRAIN	2009	2009Gulf International Bank BSC	258	0.784541	0.51819	0.1249	0.181657	0.235781	0.191835	0.132631	0	3.08896	0.18791	0	0	0	0.0624513	-0.03526	0.118892	4.39852	0.654905	0.573684	-0.129636	0.0554945	-0.0094153	0.1644	-0.00928571	0.250502	0.00490508	0.327141	0.876	0.5737	0	0.623	0.947	0.947	0	0	0.8	0	0	0	-0.35256	-0.250191	0.0638429	0.0566138
Housing and Development Bank	Commercial banks	Public	EGYPT	2009	2009Housing and Development Bank	9	0.551048	0.540515	0	0.270789	0.0001338	0.41018	0.512921	0.277026	0	-0.08417	0	0.1567	0	0.0715762	0.183168	-0.529911	3.97745	0.618536	0.545395	0.0674889	0.00488	0.0229869	0.1244	0	0	0	0	0	0	0.294	-0.846	0.309	0.308967	0	0	0	0	0	0.294	0	0	0	0
Housing Bank for Trade & Financ	Commercial banks	Public	JORDAN	2009	2009Housing Bank for Trade & Financ	220	0.806044	0.431205	0.2316	0.250101	0.139995	0.515999	0.348145	0.254167	3.70739	0.376553	0.332	0	0.332	0.0723241	-0.149278	0.034377	0	0.821667	0.388914	0.0156238	-0.0422911	0.0109354	0.2247	0.0159292	0.272432	0.011431	0.2257	0.4733	0.3889	0	0.903	0.256	0.2563	0.688482	0	0	0.829748	0	0	0.120258	0.0370553	0.0406879	0.0716731
Housing Bank for Trade and Fina	Commercial banks	Private	AlGERIA	2009	2009Housing Bank for Trade and Fina	27	0.387701	0.57744	0	0.162736	0.0896664	0.002859	0.0109216	0	-0.433545	0.631482	0.6474	0	0	0.0236013	-0.0486299	-0.805147	0	0.351434	0.312353	-0.0362676	-0.265087	0.001484	0	0	0	0	0	0	0	0	-0.006	0.655	0.6553	0	0	0	0	0	0	0	0	0	0
HSBC Bank Egypt S A E	Commercial banks	Private	EGYPT	2009	2009HSBC Bank Egypt S A E	198	0.883642	0.398896	0	0.480406	0.0281297	0.517795	0.417048	0	0.375698	-0.08417	0.9453	0	0.9453	0.0715762	0.183168	-0.529911	4.53188	0.886082	0.387128	0.0024403	-0.011768	0.0326238	0.1179	0	0	0	0	0	0	0.0862	-0.846	0.309	0.308967	0	0	0	0	0	0.0862	0	0	0	0
HSBC Bank Middle East	Commercial banks	Private	UNITED ARAB EMIRATES	2009	2009HSBC Bank Middle East	60	0	0	0	0	0	0	0	0	0	0.400059	0	0	0.6836	0.0319184	0	0.455878	0	0.89601	0.416984	0.89601	0.416984	0.0102387	0	0.00186378	0.151133	0.0244648	0.0397149	0.6829	0.5077	0.0862	0.623	0.53	0.5304	0.211448	0.140824	0.816088	0.459834	0.0182268	0.0862	-0.0568888	-0.120462	0.0605769	0.0731877
HSBC Bank Middle East Limited	Commercial banks	Private	UNITED ARAB EMIRATES	2009	2009HSBC Bank Middle East Limited	168	0	0	0	0	0	0	0	0	0	0.400059	0	0	0	0.0319184	0	0.455878	0	0	0	0	0	0	0	0.00186378	0.151133	0.0244648	0.0397149	0.6829	0.5077	0	0.623	0.53	0.5304	0.211448	0.140824	0.816088	0.459834	0	0	-0.0568888	-0.120462	0.0605769	0.0731877
IBL Bank sal	Commercial banks	Private	LEBANON	2009	2009IBL Bank sal	179	0.901904	0.148568	0	0.551184	0.0194133	0.0175141	0.131688	0	3.0161	0.191558	0	0	0.1744	0.0912617	0	-0.741606	3.50096	0.898929	0.101739	-0.0029744	-0.0468291	0.0107082	0	0	0	0	0	0	0	0	0.273	0.632	0.6324	0	0	0	0	0	0	0	0	0	0
International Bank for Trade an	Commercial banks	Public	SYRIAN ARAB REPUBLIC	2009	2009International Bank for Trade an	44	0	0	0	0	0	0	0	0	0	0.380402	0.49	0	0.49	0	-0.157453	-0.952024	0	0.835499	0.39564	0.835499	0.39564	0.0123904	0.1188	0	0	0	0	0	0	0	-2.036	0	0	0	0	0	0	0	0	0	0	0	0
International Bank of Qatar Q.S	Commercial banks	Private	Qatar	2009	2009International Bank of Qatar Q.S	206	0.874505	0.587969	0.1181	0.329402	0.415033	0.119115	0.441136	0	2.98393	0.440303	0.245	0	0.3	0.176636	-0.150501	0.493666	0	0.869433	0.565824	-0.0050714	-0.0221454	0.0149202	0.1117	0	0	0	0	0	0	0	-0.286	0.354	0.3542	0	0	0.835464	0	0	0	0	0	0	0
International Bank of Yemen YSC	Commercial banks	Private	Yemen	2009	2009International Bank of Yemen YSC	109	0	0	0	0	0	0	0	0	0	0	0	0	0	0.0364757	-0.189763	-1.10092	0	0.896124	0.158562	0.896124	0.158562	0.0163245	0.1784	0	0	0	0	0	0	0	0.623	0	0	0	0	0	0	0	0	0	0	0	0
Invest Bank P.S.C.	Commercial banks	Public	UNITED ARAB EMIRATES	2009	2009Invest Bank P.S.C.	155	0	0	0	0	0	0	0	0	2.69333	0.400059	0	0	0	0.0319184	0	0.455878	0	0	0	0	0	0	0	0	0	0	0	0	0	0	0.623	0.53	0.5304	0	0	0.816088	0	0	0	0	0	0	0
Iraqi Middle East Investment Ba	Commercial banks	Public	Iraq	2009	2009Iraqi Middle East Investment Ba	16	0.756757	0.0290327	0	0.381686	0	0.113428	0.0141738	0	-0.203443	0	0	0	0.05	0.0822811	-0.126629	-1.53131	0	0.811628	0.11443	0.0548714	0.0853968	0.0209976	0	0	0	0	0	0	0	0.109	-1.476	0	0	0	0	0	0	0	0.109	0	0	0	0
Israel Discount Bank LTD	Commercial banks	Public	ISRAEL	2009	2009Israel Discount Bank LTD	294	0.791906	0.648663	0.074	0.129857	0.0330641	0.268708	0.362985	0.30225	3.49865	0.176896	0	0.002	0	0.0305941	-0.0459747	0.608109	5.25967	0.776463	0.618932	-0.0154423	-0.0297305	0.0052977	0.089	0.00748601	0.128015	0.0161966	0.0397014	0.7574	0.6189	0	1.183	0.247	0.2466	0.236809	0.111774	0.687023	0.486631	0	0	0.0403084	-0.003896	0.0540415	0.0685101
Jammal Trust Bank SAL	Commercial banks	Private	Lebanon	2009	2009Jammal Trust Bank SAL	53	0	0	0	0	0	0	0	0	0	0.191558	0	0	0	0.0912617	0	-0.741606	0	0	0	0	0	0	0	0	0	0	0	0	0	0	0.273	0.632	0.6324	0	0	0	0	0	0	0	0	0	0
Jordan Ahli Bank Plc	Commercial banks	Public	JORDAN	2009	2009Jordan Ahli Bank Plc	137	0.779841	0.42242	0.117	0.280363	0.163714	0.356561	0.472868	0.261188	3.03057	0.376553	0.0989	0	0.0989	0.0723241	-0.149278	0.034377	3.3235	0.800142	0.434733	0.0203013	0.012313	0.0082886	0.1218	0	0	0	0	0	0	0	0.903	0.256	0.2563	0	0	0	0	0	0	0	0	0	0
Jordan Commercial Bank	Commercial banks	Public	JORDAN	2009	2009Jordan Commercial Bank	111	0.703757	0.586278	0.1272	0.163324	0.0465958	0.270071	0.370504	0.230447	2.78224	0.376553	0	0	0	0.0723241	-0.149278	0.034377	2.7981	0.734804	0.517061	0.0310473	-0.0692175	0.0088875	0.1461	0	0	0	0	0	0	0	0.903	0.256	0.2563	0	0	0	0	0	0	0	0	0	0
Jordan Kuwait Bank	Commercial banks	Public	JORDAN	2009	2009Jordan Kuwait Bank	152	0	0	0	0	0	0	0	0.317618	0	0.376553	0	0	0	0.0723241	-0.149278	0.034377	0	0.793211	0.509187	0.793211	0.509187	0.0209921	0	0	0	0	0	0	0	0	0.903	0.256	0.2563	0	0	0	0	0	0	0	0	0	0
Lebanese Swiss Bank SAL (The)	Commercial banks	Private	Lebanon	2009	2009Lebanese Swiss Bank SAL (The)	102	0.867179	0.180665	0	0.307977	0.0084037	0.0178897	0.390131	0	3.77869	0.191558	0	0	0	0.0912617	0	-0.741606	2.92974	0.881414	0.15406	0.0142357	-0.0266046	0.012864	0	0	0	0	0	0	0	0.1776	0.273	0.632	0.6324	0	0	0	0	0	0.1776	0	0	0	0
Mashreqbank PSC	Commercial banks	Public	UNITED ARAB EMIRATES	2009	2009Mashreqbank PSC	271	0.719703	0.588605	0.1148	0.167162	0.156465	0.318009	0.570646	0.0155833	3.34642	0.400059	0	0	0	0.0319184	0	0.455878	4.96962	0.710847	0.504429	-0.0088553	-0.0841759	0.0112479	0.1402	0.0113836	0.230684	0.0302099	0.0440304	0.6688	0.5044	0	0.623	0.53	0.5304	0.211448	0.140824	0.816088	0.459834	0	0	0.0147831	-0.113314	0.0379377	0.0728394
Mercantile Discount Bank Ltd.	Commercial banks	Private	ISRAEL	2009	2009Mercantile Discount Bank Ltd.	196	0.862045	0.705775	0.098	0.170154	0.0269576	0.145964	0.336956	0	3.59359	0.176896	1	0	0	0.0305941	-0.0459747	0.608109	4.30773	0.862384	0.635025	0.0003385	-0.0707498	0.0082542	0.113	0	0	0	0	0	0	0.1133	1.183	0.247	0.2466	0	0	0.687023	0	0	0.1133	0	0	0	0
Mizrahi Tefahot Bank Ltd.	Commercial banks	Public	ISRAEL	2009	2009Mizrahi Tefahot Bank Ltd.	295	0.823205	0.771926	0.0664	0.100943	0.020533	0.102012	0.355316	0.157134	3.7582	0.176896	0	0.0028	0.13	0.0305941	-0.0459747	0.608109	5.05625	0.820076	0.806744	-0.0031292	0.0348186	0.0046269	0.0801	0.00803789	0.151295	0.0131291	0.0340501	0.9837	0.8067	0	1.183	0.247	0.2466	0.236809	0.111774	0.687023	0.486631	0	0	0.0382998	0.0816326	0.0339898	0.0410163
National Bank of Bahrain	Commercial banks	Public	BAHRAIN	2009	2009National Bank of Bahrain	197	0.88737	0.538666	0.174	0.250676	0.140665	0.375428	0.264753	0.713237	4.12627	0.18791	0	0.49	0	0.0624513	-0.03526	0.118892	3.30837	0.881009	0.543677	-0.0063617	0.0050116	0.0202097	0.203	0	0	0	0	0	0	0	0.623	0.947	0.947	0	0	0.8	0	0	0	0	0	0	0
National Bank of Egypt	Commercial banks	Private	EGYPT	2009	2009National Bank of Egypt	301	0.867766	0.332666	0.068	0.39747	0.110939	0.561545	0.291423	0	3.88376	-0.08417	1	1	0	0.0715762	0.183168	-0.529911	5.35242	0.894297	0.289979	0.0265309	-0.0426877	0.0034739	0.0727	0.00670625	0.127843	0.0115138	0.019385	0.3225	0.2884	0.138	-0.846	0.309	0.308967	0.555171	-0.0782791	0	0.745098	0.0766136	0.138	0.0968518	-0.0349706	0.196723	0.230392
National Bank of Fujairah PJSC	Commercial banks	Public	UNITED ARAB EMIRATES	2009	2009National Bank of Fujairah PJSC	200	0.744058	0.704306	0.1335	0.190762	0.0989642	0.110988	-0.0546624	0.0142604	3.41554	0.400059	0	0	0	0.0319184	0	0.455878	4.1083	0.673103	0.657377	-0.0709549	-0.0469298	0.0087714	0.142	0.00877286	0.260097	0.0182663	0.205061	0.8883	0.6574	0.1789	0.623	0.53	0.5304	0.211448	0.140824	0.816088	0.459834	0.037828	0.1789	-0.0733527	-0.11037	0.0577649	0.071546
National Bank of Kuwait S.A.K.	Commercial banks	Public	KUWAIT	2009	2009National Bank of Kuwait S.A.K.	302	0.849181	0.580909	0.147	0.218027	0.454615	0.27204	0.27178	0	3.62642	0.462833	0	0	0	0.0247984	-0.105827	0.188976	4.07821	0.842105	0.605642	-0.0070762	0.0247326	0.020655	0.145	0.0219215	0.174917	0.0112961	0.17489	0.7192	0.6056	0	0.903	0.412	0.4122	0.187559	-0.0658332	0	0.433081	0	0	0.0372449	0.0824723	0.0365098	0.017568
National Bank of Oman (SAOG)	Commercial banks	Public	OMAN	2009	2009National Bank of Oman (SAOG)	203	0.81552	0.706072	0.12	0.233661	0.170909	0.0210182	0.652667	0.346759	2.84571	0.420541	0.3485	0	0.3485	0.081997	-0.120908	0.346009	3.29765	0.823268	0.756868	0.0077474	0.050796	0.011734	0.1387	0	0	0	0	0	0	0.1634	-0.286	0.372	0.3719	0	0	0	0	0	0.1634	0	0	0	0
National Bank of Ras Al-Khaimah	Commercial banks	Public	UNITED ARAB EMIRATES	2009	2009National Bank of Ras Al-Khaimah	218	0	0	0	0	0	0	0	0.121086	0	0.400059	0.5265	0	0	0.0319184	0	0.455878	0	0.752741	0.784551	0.752741	0.784551	0.0424181	0.1832	0.0424212	0.329308	0.0289306	0.18229	1.0423	0.7846	0	0.623	0.53	0.5304	0.211448	0.140824	0.816088	0.459834	0	0	0.229531	0.232699	0.0251687	0.0254534
National Bank of Umm Al-Qaiwain	Commercial banks	Public	UNITED ARAB EMIRATES	2009	2009National Bank of Umm Al-Qaiwain	143	0.68173	0.727186	0.181	0.192138	0.261075	0.0555061	0.136554	0.518778	2.81079	0.400059	0	0	0	0.0319184	0	0.455878	0	0.618715	0.596879	-0.0630146	-0.130307	0.0245663	0.228	0	0	0	0	0	0	0	0.623	0.53	0.5304	0	0	0.816088	0	0	0	0	0	0	0
National Bank of Yemen	Commercial banks	Private	Yemen	2009	2009National Bank of Yemen	37	0.859042	0.0803122	0.56	0.696677	0.0230866	0.0536268	0.424163	0	4.11753	0	0	0	0	0.0364757	-0.189763	-1.10092	5.01998	0.857234	0.0888581	-0.0018076	0.0085459	0.0136427	0.62	0	0	0	0	0	0	0.251	0.623	0	0	0	0	0	0	0	0.251	0	0	0	0
National Commercial Bank (The)	Commercial banks	Public	SAUDI ARABIA	2009	2009National Commercial Bank (The)	308	0.832085	0.48651	0.161	0.151717	0.0690097	0.636329	0.282597	0	2.73643	0.451446	0	0	0	0.0842716	-0.0986875	-0.328305	5.34597	0.847371	0.435645	0.015286	-0.0508645	0.0160084	0.186	0.0160083	0.188608	0.0134059	0.15966	0.5141	0.4356	0	-0.286	0.562	0.5622	0.1292	0.0271321	0.458258	0.359445	0	0	0.16073	0.0535663	0.0395898	0.0463737
National Credit Bank (Closed Sh	Commercial banks	Public	SYRIAN ARAB REPUBLIC	2009	2009National Credit Bank (Closed Sh	39	0.924934	0.329456	0.0958	0.507849	0.0915397	0.115557	0.0775748	0	2.56251	0.380402	0	0	0	0	-0.157453	-0.952024	0	0.901616	0.345483	-0.023318	0.0160263	0.0082664	0.153	0	0	0	0	0	0	0	-2.036	0	0	0	0	0	0	0	0	0	0	0	0
Natixis Algerie	Commercial banks	Private	AlGERIA	2009	2009Natixis Algerie	68	0.812973	0.612215	0	0.0980959	0.435423	0.0005944	0	0	-0.0597526	0.631482	1	0	1	0.0236013	-0.0486299	-0.805147	4.63493	0.509082	0.619781	-0.303891	0.0075667	0.0169283	0	0	0	0	0	0	0	0	-0.006	0.655	0.6553	0	0	0	0	0	0	0	0	0	0
Oman Arab Bank SAOC	Commercial banks	Private	Oman	2009	2009Oman Arab Bank SAOC	174	0.812604	0.691824	0.1089	0.231549	0.0350656	0.0523466	0.474273	0	3.61372	0.420541	0.5099	0	0	0.081997	-0.120908	0.346009	2.89159	0.812667	0.658517	6.31e-05	-0.0333072	0.0268949	0.1249	0	0	0	0	0	0	0.162	-0.286	0.372	0.3719	0	0	0	0	0	0.162	0	0	0	0
Qatar National Bank	Commercial banks	Public	Qatar	2009	2009Qatar National Bank	309	0.830679	0.658361	0.137	0.195802	0.156219	0.163619	0.471255	0	3.67325	0.440303	0.5	0	0	0.176636	-0.150501	0.493666	5.18177	0.829493	0.606613	-0.0011859	-0.0517478	0.0233565	0.132	0.0233729	0.148454	0.00913472	0.0936543	0.7313	0.6066	0	-0.286	0.354	0.3542	0.369186	0.257691	0.835464	0.607606	0	0	0.18	0.0896758	0.00841886	0.00773881
Qatar National Bank Tunisia	Commercial banks	Private	TUNISIA	2009	2009Qatar National Bank Tunisia	14	0.680292	0.670073	0	0.181752	0.0236051	0.0501089	0.405797	0	0	0.411304	0.5	0	0	0.0423778	-0.049207	-0.185619	2.13672	0.634752	0.714894	-0.0455402	0.0448206	0.0035461	0	0	0	0	0	0	0	0	-0.286	0.438	0.4376	0	0	0	0	0	0	0	0	0	0
QNB Al Ahli	Commercial banks	Public	EGYPT	2009	2009QNB Al Ahli	240	0	0	0	0	0	0	0	0.47635	0	-0.08417	0	0	0.19	0.0715762	0.183168	-0.529911	0	0	0	0	0	0	0	0	0	0	0	0	0	0	-0.846	0.309	0.308967	0	0	0	0	0	0	0	0	0	0
Quds Bank Public Shareholding C	Commercial banks	Private	PALESTINIAN TERRITORIES	2009	2009Quds Bank Public Shareholding C	32	0	0	0	0	0	0	0	0	0	0	0	0	0	0	0	0	0	0	0	0	0	0	0	0	0	0	0	0	0	0.16	0	0	0	0	0	0	0	0	0.16	0	0	0	0
Riyad Bank	Commercial banks	Public	SAUDI ARABIA	2009	2009Riyad Bank	297	0.790897	0.603999	0.155	0.0789621	0.168	0.432173	0.306715	0.590179	3.51906	0.451446	0.217	0	0	0.0842716	-0.0986875	-0.328305	5.20318	0.801824	0.603827	0.0109264	-0.0001721	0.0171798	0.157	0.0171797	0.216684	0.00914359	0.239438	0.7531	0.6038	0.1646	-0.286	0.562	0.5622	0.1292	0.0271321	0.458258	0.359445	0.0212664	0.1646	0.104895	0.103721	0.016309	0.0115769
Samba Financial Group	Commercial banks	Public	SAUDI ARABIA	2009	2009Samba Financial Group	300	0.817919	0.548642	0.131	0.0634604	0.082628	0.535653	0.34245	0.58822	3.33445	0.451446	0.229	0	0	0.0842716	-0.0986875	-0.328305	5.25259	0.832522	0.453575	0.0146026	-0.0950667	0.0245447	0.16	0.0245439	0.194604	0.0109969	0.144936	0.5448	0.4536	0	-0.286	0.562	0.5622	0.1292	0.0271321	0.458258	0.359445	0	0	0.0370453	-0.135325	0.038571	0.0332114
Saradar Bank SAL	Commercial banks	Private	Lebanon	2009	2009Saradar Bank SAL	13	0.860383	0.114188	0.5666	0.263784	0.0154942	0.0295811	0.933197	0	2.30351	0.191558	0	0	0	0.0912617	0	-0.741606	2.35486	0.872718	0.115099	0.0123358	0.0009115	0.0084453	0.4844	0	0	0	0	0	0	0.135	0.273	0.632	0.6324	0	0	0	0	0	0.135	0	0	0	0
Saudi British Bank JSC (The)	Commercial banks	Public	SAUDI ARABIA	2009	2009Saudi British Bank JSC (The)	291	0.825964	0.609421	0.0829	0.0995179	0.14777	0.394842	0.361362	0	3.31757	0.451446	0	0	0	0.0842716	-0.0986875	-0.328305	5.11946	0.810424	0.602198	-0.0155397	-0.0072229	0.0160228	0.1015	0.0160226	0.142228	0.0135885	0.145986	0.7431	0.6022	0	-0.286	0.562	0.5622	0.1292	0.0271321	0.458258	0.359445	0	0	-0.03663	-0.0335039	0.0227151	0.0451145
Saudi Hollandi Bank	Commercial banks	Private	SAUDI ARABIA	2009	2009Saudi Hollandi Bank	267	0.851265	0.618805	0.0995	0.0572805	0.177561	0.477307	0.357664	0	3.4925	0.451446	0	0	0	0.0842716	-0.0986875	-0.328305	4.78843	0.855763	0.609426	0.0044977	-0.009379	0.0014549	0.112	0	0	0	0	0	0	0.22	-0.286	0.562	0.5622	0	0	0.458258	0	0	0.22	-0.0482686	-0.0524527	0	0
Saudi Investment Bank (The)	Commercial banks	Public	SAUDI ARABIA	2009	2009Saudi Investment Bank (The)	262	0.85661	0.551446	0.1333	0.165677	0.0924154	0.446438	0.411958	0.397111	3.40768	0.451446	0.172	0	0.075	0.0842716	-0.0986875	-0.328305	4.72914	0.826741	0.593936	-0.0298689	0.0424904	0.0107422	0.1414	0.0107436	0.169978	0.00750351	0.225912	0.7184	0.5939	0	-0.286	0.562	0.5622	0.1292	0.0271321	0.458258	0.359445	0	0	-0.0643393	0.0243786	0.0403508	0.05755
Soci?t? Arabe Internationale de	Commercial banks	Public	EGYPT	2009	2009Soci?t? Arabe Internationale de	187	0.827223	0.330939	0	0.37788	0.0131008	0.0129097	0.3898	0.0144196	0.691798	-0.08417	0.4605	0.186	0	0.0715762	0.183168	-0.529911	0	0.799598	0.37192	-0.0276255	0.0409814	0.0129616	0	0	0	0	0	0	0	0	-0.846	0.309	0.308967	0	0	0	0	0	0	0	0	0	0
Soci?t? G?n?rale Alg?rie	Commercial banks	Private	AlGERIA	2009	2009Soci?t? G?n?rale Alg?rie	113	0.693282	0.781025	0	0.183411	0.0145939	0.0040888	0.423023	0	-0.0600804	0.631482	1	0	1	0.0236013	-0.0486299	-0.805147	0	0.689259	0.561391	-0.004023	-0.219634	0.0167011	0	0	0	0	0	0	0	0	-0.006	0.655	0.6553	0	0	0	0	0	0	0	0	0	0
Soci?t? G?n?rale de Banque au L	Commercial banks	Private	LEBANON	2009	2009Soci?t? G?n?rale de Banque au L	238	0.861167	0.288712	0	0.219449	0.0996109	0.0100284	0.406531	0	3.20581	0.191558	0	0	0	0.0912617	0	-0.741606	0	0.884772	0.293263	0.0236053	0.0045506	0.0149017	0.0825	0	0	0	0	0	0	0	0.273	0.632	0.6324	0	0	0	0	0	0	0	0	0	0
Soci?t? g?n?rale de Banque-Jord	Commercial banks	Public	JORDAN	2009	2009Soci?t? g?n?rale de Banque-Jord	98	0.751632	0.597897	0.248	0.261784	0.345876	0.124927	0.385714	0.336226	2.99806	0.376553	0	0	0.5007	0.0723241	-0.149278	0.034377	0	0.756487	0.513639	0.0048554	-0.0842577	0.0143047	0.2532	0	0	0	0	0	0	0	0.903	0.256	0.2563	0	0	0	0	0	0	0	0	0	0
Soci?t? G?n?rale Marocaine de B	Commercial banks	Private	MOROCCO	2009	2009Soci?t? G?n?rale Marocaine de B	204	0.737262	0.699827	0.0931	0.21342	0.0798181	0.0529316	0.352685	0	-0.477121	0.275292	0.5691	0	0.5691	0.0592295	-0.0370732	-0.396399	0	0.725847	0.74746	-0.0114152	0.0476331	0.0110888	0.0909	0	0	0	0	0	0	0	1.183	0.539	0.5392	0	0	0	0	0	0	0	0	0	0
Soci?t? Tunisienne de Banque	Commercial banks	Public	TUNISIA	2009	2009Soci?t? Tunisienne de Banque	153	0.705422	0.764825	0	0.0920889	0.0192538	0.0533655	0.537284	0.288655	-0.0676955	0.411304	0.1385	0.51	0.0807	0.0423778	-0.049207	-0.185619	0	0.746676	0.790658	0.0412538	0.0258338	0.0053514	0	0	0	0	0	0	0	0	-0.286	0.438	0.4376	0.220772	0	0	0.469863	0	0	0	0	0	0
Suez Canal Bank	Commercial banks	Public	EGYPT	2009	2009Suez Canal Bank	128	0.908041	0.399975	0	0.293765	0.0998739	0.468148	0.691728	0.552986	2.92005	-0.08417	0	0	0.2394	0.0715762	0.183168	-0.529911	4.15875	0.862621	0.353208	-0.0454202	-0.0467672	-0.0129518	0.267	0	0	0	0	0	0	0	-0.846	0.309	0.308967	0	0	0	0	0	0	0	0	0	0
Syria Gulf Bank SA	Commercial banks	Public	SYRIAN ARAB REPUBLIC	2009	2009Syria Gulf Bank SA	311	0.643628	0.532747	0.2146	0.295793	0.369486	0.0109074	-0.0354217	0	0	0.380402	0	0	0	0	-0.157453	-0.952024	3.89281	0.759403	0.374756	0.115775	-0.157991	0.0001649	0.3753	0	0	0	0	0	0	0.1185	-2.036	0	0	0	0	0	0	0	0.1185	0	0	0	0
The Commercial Bank (QSC)	Commercial banks	Public	Qatar	2009	2009The Commercial Bank (QSC)	279	0.713835	0.551316	0.1516	0.281875	0.26667	0.252174	0.581964	0.692446	3.43227	0.440303	0	0	0	0.176636	-0.150501	0.493666	0	0.593725	0.557061	-0.120109	0.0057452	0.0265818	0.172	0.0265817	0.238595	0.019485	0.226598	0.9382	0.5571	0	-0.286	0.354	0.3542	0.369186	0.257691	0.835464	0.607606	0	0	-0.0677781	-0.0448315	0.0221257	0.0221992
The National Bank of Kuwait - E	Commercial banks	Public	EGYPT	2009	2009The National Bank of Kuwait - E	170	0.847815	0.461747	0	0.370312	0.0280622	0.38946	0.31941	0.518778	2.20924	-0.08417	0.9848	0	0.9848	0.0715762	0.183168	-0.529911	0	0.847056	0.418634	-0.000759	-0.043113	0.0273366	0.1788	0	0	0	0	0	0	0	-0.846	0.309	0.308967	0	0	0	0	0	0	0	0	0	0
Tunis International Bank	Commercial banks	Private	TUNISIA	2009	2009Tunis International Bank	17	0.820441	0.259118	0	0.601002	0.40938	0.487603	0.876923	0	-0.301071	0.411304	0	0	0	0.0423778	-0.049207	-0.185619	2.6981	0.810147	0.202335	-0.0102939	-0.0567828	0.0301993	0	0	0	0	0	0	0	0	-0.286	0.438	0.4376	0	0	0	0	0	0	0	0	0	0
Union Bancaire pour le Commerce	Commercial banks	Public	TUNISIA	2009	2009Union Bancaire pour le Commerce	86	0.805688	0.764436	0	0.135134	0.0740213	0.0719051	0.392137	0.291949	-0.0168354	0.411304	0	0	0	0.0423778	-0.049207	-0.185619	0	0.819128	0.691499	0.0134399	-0.0729367	0.0133245	0	0	0	0	0	0	0	0	-0.286	0.438	0.4376	0	0	0	0	0	0	0	0	0	0
Union Bank of Israel Ltd	Commercial banks	Public	ISRAEL	2009	2009Union Bank of Israel Ltd	216	0.820152	0.543068	0.0761	0.191562	0.0049041	0.374118	0.0072202	0.327813	3.68396	0.176896	0.2153	0	0	0.0305941	-0.0459747	0.608109	4.53227	0.829563	0.633995	0.0094116	0.0909264	0.0037978	0.0903	0	0	0	0	0	0	0	1.183	0.247	0.2466	0	0	0.687023	0	0	0	0	0	0	0
Union Internationale de Banques	Commercial banks	Public	TUNISIA	2009	2009Union Internationale de Banques	110	0.854051	0.756968	0	0.156239	0.0412232	0.0335396	0.443219	0.359884	0	0.411304	0.5234	0	0	0.0423778	-0.049207	-0.185619	3.3359	0.817379	0.765405	-0.0366724	0.0084374	-0.0013838	0	0	0	0	0	0	0	0	-0.286	0.438	0.4376	0	0	0	0	0	0	0	0	0	0
Union National Bank - Egypt SAE	Commercial banks	Public	EGYPT	2009	2009Union National Bank - Egypt SAE	95	0.801595	0.294259	0	0.558045	0.0403606	0.0104355	0.147121	0.548747	-0.585106	-0.08417	0.949	0	0	0.0715762	0.183168	-0.529911	3.61816	0.803542	0.301656	0.0019474	0.0073964	0.0135825	0.2974	0	0	0	0	0	0	0	-0.846	0.309	0.308967	0	0	0	0	0	0	0	0	0	0
United Arab Bank PJSC	Commercial banks	Public	UNITED ARAB EMIRATES	2009	2009United Arab Bank PJSC	189	0	0	0	0	0	0	0	0.0171036	0	0.400059	0.4	0	0.4	0.0319184	0	0.455878	0	0	0	0	0	0	0	0.0401402	0.229572	0.0208903	0.318362	0.9185	0.6824	0	0.623	0.53	0.5304	0	0	0.816088	0	0	0	-0.0747999	-0.128149	0.0272204	0.029539
United Bank (The)	Commercial banks	Private	EGYPT	2009	2009United Bank (The)	144	0.799864	0.306949	0	0.530804	0.0016678	0.878083	0.493958	0	0	-0.08417	0.9998	0	0	0.0715762	0.183168	-0.529911	4.10274	0.80672	0.239027	0.0068557	-0.0679219	-0.0327936	0.0824	0	0	0	0	0	0	0	-0.846	0.309	0.308967	0	0	0	0	0	0	0	0	0	0
United Bank for Investment	Commercial banks	Public	Iraq	2009	2009United Bank for Investment	10	0.544902	0.0133322	0	0.737093	0.113007	0.0949826	0.809381	0	0	0	0	0	0	0.0822811	-0.126629	-1.53131	4.79507	0.554274	0.249129	0.0093726	0.235797	0.0377282	0	0	0	0	0	0	0	0	-1.476	0	0	0	0	0	0	0	0	0	0	0	0
United Gulf Bank (BSC) EC	Commercial banks	Public	BAHRAIN	2009	2009United Gulf Bank (BSC) EC	124	0.194765	0.0027186	0	0.122582	0.890837	0.0200124	0.0117482	0.366252	2.63302	0.18791	0.92	0	0.92	0.0624513	-0.03526	0.118892	3.45775	0.289155	0.0221875	0.0943902	0.0194689	0.0100392	0	0	0	0	0	0	0	0	0.623	0.947	0.947	0	0	0.8	0	0	0	0	0	0	0
A_Ayan Leasing & Investment Com	Islamic banks	Public	KUWAIT	2009	2009A_Ayan Leasing & Investment Com	67	0.693963	0.251167	0	0.185624	0.0410959	0.0158358	0.171642	0.15508	-0.198019	0.462833	0	0.1141	0	0.0247984	-0.105827	0.188976	0	0.799059	0.179965	0.105096	-0.0712027	-0.151343	0	-0.151291	0	0.0497345	0.395182	0.2251	0.1799	0	0.903	0.412	0.4122	0.187559	-0.0658332	0	0.433081	0	0	-0.181365	-0.354136	0.249612	0.262811
ABC Islamic Bank (E.C.)	Islamic banks	Private	BAHRAIN	2009	2009ABC Islamic Bank (E.C.)	75	0.176008	0.770684	0	0.0002737	0.869751	0.288581	0.235988	0	-0.346282	0.18791	1	0	0	0.0624513	-0.03526	0.118892	3.16474	0.204339	0.717081	0.0283309	-0.0536023	0.0076608	0.23	0	0	0	0	0	0	0	0.623	0.947	0.947	0	0	0.8	0	0	0	0	0	0	0
Abu Dhabi Islamic Bank	Islamic banks	Public	UNITED ARAB EMIRATES	2009	2009Abu Dhabi Islamic Bank	130	0	0	0	0	0	0	0	0.460197	0	0.400059	0.49	0	0.49	0.0319184	0	0.455878	0	0	0	0	0	0	0	0	0	0	0	0	0	0.1673	0.623	0.53	0.5304	0	0	0.816088	0	0	0.1673	0	0	0	0
Abu Dhabi Islamic Bank - Public	Islamic banks	Public	UNITED ARAB EMIRATES	2009	2009Abu Dhabi Islamic Bank - Public	273	0.801834	0.667417	0.1346	0.229142	0.0870829	0.0891227	0.334986	0.369115	3.35387	0.400059	0	0.0761	0	0.0319184	0	0.455878	0	0.772396	0.631576	-0.0294384	-0.0358414	0.0012187	0.1352	0.00121756	0.190881	0.00606538	0.133305	0.8177	0.6316	0.156	0.623	0.53	0.5304	0.211448	0.140824	0.816088	0.459834	0.0329858	0.156	0.251395	0.214474	0.0414638	0.0598471
Ahli United Bank KSC	Islamic banks	Public	KUWAIT	2009	2009Ahli United Bank KSC	228	0.856415	0.658427	0.127	0.238489	0.252271	0.282255	0.456037	0	3.43539	0.462833	0.75	0.1077	0.75	0.0247984	-0.105827	0.188976	3.34967	0.879457	0.690569	0.0230419	0.0321424	0.0042024	0.1526	0.00453035	0.170501	0.0122798	0.125862	0.7853	0.6906	0	0.903	0.412	0.4122	0.187559	-0.0658332	0	0.433081	0	0	-0.027693	0.0349632	0.0528701	0.0492244
Ajman Bank	Islamic banks	Private	UNITED ARAB EMIRATES	2009	2009Ajman Bank	148	0	0	0	0	0	0	0	0	0	0.400059	0	0	0	0.0319184	0	0.455878	0	0	0	0	0	0	0	0	0	0	0	0	0	0	0.623	0.53	0.5304	0	0	0.816088	0	0	0	0	0	0	0
Al Baraka Bank Egypt SAE	Islamic banks	Private	EGYPT	2009	2009Al Baraka Bank Egypt SAE	145	0.908375	0.455056	0	0.438093	0.0118717	0.333315	0.129328	0	-0.131283	-0.08417	0.7368	0.0554	0.7368	0.0715762	0.183168	-0.529911	4.01799	0.894761	0.380862	-0.013614	-0.0741935	0.0105919	0	0	0	0	0	0	0	0	-0.846	0.309	0.308967	0	0	0	0	0	0	0	0	0	0
Al Baraka Bank Syria SA	Islamic banks	Private	SYRIAN ARAB REPUBLIC	2009	2009Al Baraka Bank Syria SA	103	0	0	0	0	0	0	0	0	0	0.380402	0	0	0	0	-0.157453	-0.952024	0	0	0	0	0	0	0	0	0	0	0	0	0	0.244	-2.036	0	0	0	0	0	0	0	0.244	0	0	0	0
Al Rajhi Bank Public Joint Stoc	Islamic banks	Public	SAUDI ARABIA	2009	2009Al Rajhi Bank Public Joint Stoc	303	0.775174	0.660774	0.146	0.29704	0.0623929	0.014391	0.223201	0.398076	2.53232	0.451446	0	0	0	0.0842716	-0.0986875	-0.328305	0	0.755369	0.656873	-0.0198049	-0.0039008	0.0396369	0.1382	0.0396371	0.232066	0.0133148	0.25184	0.8268	0.6609	0	-0.286	0.562	0.5622	0.1292	0.0271321	0.458258	0.359445	0	0	0.0450288	0.0379939	0.0361928	0.0386818
Albaraka Bank Tunisia	Islamic banks	Private	TUNISIA	2009	2009Albaraka Bank Tunisia	42	0	0	0	0	0	0	0	0	0	0.411304	0.784	0	0	0.0423778	-0.049207	-0.185619	0	0	0	0	0	0	0	0	0	0	0	0	0	0	-0.286	0.438	0.4376	0	0	0	0	0	0	0	0	0	0
Albaraka Banking Group B.S.C.	Islamic banks	Public	BAHRAIN	2009	2009Albaraka Banking Group B.S.C.	261	0.812469	0.725401	0.2185	0.103504	0.006864	0.0980809	0.387675	0.0103386	2.92173	0.18791	0.3011	0	0.3011	0.0624513	-0.03526	0.118892	4.03823	0.835406	0.633701	0.022937	-0.0917001	0.0127143	0.2198	0	0	0	0	0	0	0	0.623	0.947	0.947	0	0	0.8	0	0	0	0	0	0	0
Albaraka Islamic Bank BSC	Islamic banks	Private	BAHRAIN	2009	2009Albaraka Islamic Bank BSC	105	0	0	0	0	0	0	0	0	0	0.18791	0.911	0	0	0.0624513	-0.03526	0.118892	0	0	0	0	0	0	0	0	0	0	0	0	0	0	0.623	0.947	0.947	0	0	0.8	0	0	0	0	0	0	0
Al-Salam Bank-Bahrain B.S.C.	Islamic banks	Public	BAHRAIN	2009	2009Al-Salam Bank-Bahrain B.S.C.	163	0.65807	0.205591	0	0.574752	0.0901617	0.0105964	0.01	0.527935	0	0.18791	0	0	0	0.0624513	-0.03526	0.118892	2.7439	0.559231	0.176867	-0.0988388	-0.0287233	0.017814	0	0	0	0	0	0	0	0.1604	0.623	0.947	0.947	0	0	0.8	0	0	0.1604	0	0	0	0
Amlak Finance PJSC	Islamic banks	Public	UNITED ARAB EMIRATES	2009	2009Amlak Finance PJSC	106	0.722241	0.634885	0	0.111779	0	0.449344	0.559488	0	2.99941	0.400059	0.4808	0	0	0.0319184	0	0.455878	4.19993	0.788336	0.633883	0.0660943	-0.0010018	-0.0109295	0	-0.010928	0	0.0121624	0.215949	0.8111	0.6329	0	0.623	0.53	0.5304	0.211448	0.140824	0.816088	0.459834	0	0	-0.101585	-0.0790985	0.0378407	0.0399768
Ansar Bank	Islamic banks	Public	Iran	2009	2009Ansar Bank	191	0	0	0	0	0	0	0	0	0	0.221662	0	0	0	0.009237	-0.255498	-1.07741	0	0	0	0	0	0	0	0	0	0	0	0	0	0	1.463	0	0	0	0	0	0	0	0	0	0	0	0
Arab Islamic Bank	Islamic banks	Private	PALESTINIAN TERRITORIES	2009	2009Arab Islamic Bank	28	0.388834	0.368473	0	0.172414	0.336149	0.933452	0.503106	0	-0.126549	0	0	0	0	0	0	0	2.48359	0.308138	0.313926	-0.0806965	-0.0545471	0.0034048	0	0	0	0	0	0	0	0	0	0	0	0	0	0	0	0	0	0	0	0	0
Arcapita Bank B.S.C.	Islamic banks	Private	BAHRAIN	2009	2009Arcapita Bank B.S.C.	146	0.484934	0.0566824	0.1859	0.253942	0.90507	0.078737	0.0207554	0	2.964	0.18791	0.67	0	0	0.0624513	-0.03526	0.118892	3.71074	0.359353	0.122887	-0.125581	0.0662049	-0.0201038	0.171	0	0	0	0	0	0	0.3918	0.623	0.947	0.947	0	0	0.8	0	0	0.3918	-0.242657	0.845124	0	0
Bahrain Islamic Bank B.S.C.	Islamic banks	Public	BAHRAIN	2009	2009Bahrain Islamic Bank B.S.C.	120	0.793593	0.558467	0	0.166362	0	0.467606	0.967626	0.367707	-0.123714	0.18791	0	0	0.13	0.0624513	-0.03526	0.118892	2.94151	0.833333	0.657237	0.0397406	0.09877	-0.0212719	0	-0.0212698	0.162424	0.00627227	0.24888	0.6052	0.5044	0	0.623	0.947	0.947	0.802435	0.513558	0.8	0.895787	0	0	0.0434633	0.131683	0.058454	0.100677
Bank AlJazira JSC	Islamic banks	Public	SAUDI ARABIA	2009	2009Bank AlJazira JSC	239	0.809129	0.549904	0.1934	0.242986	0.0613733	0.321327	0.456417	0.409963	2.75006	0.451446	0.065	0	0.0583	0.0842716	-0.0986875	-0.328305	4.43964	0.828413	0.517207	0.0192833	-0.0326975	0.0009174	0.1715	0.000919184	0.210221	0.0167883	0.248794	0.6243	0.5172	0	-0.286	0.562	0.5622	0	0	0.458258	0	0	0	0.0892778	0.0504683	0.0486945	0.0746937
Bank Alkhair BSC	Islamic banks	Private	BAHRAIN	2009	2009Bank Alkhair BSC	18	0.431651	0	0.1929	0.706375	0.656915	0.109872	0.0111473	0	2.37191	0.18791	0	0	0	0.0624513	-0.03526	0.118892	2.99069	0.50445	0	0.0727994	0	0.0021285	0.2305	0	0	0	0	0	0	0	0.623	0.947	0.947	0	0	0.8	0	0	0	0	0	0	0
Bank Mellat	Islamic banks	Public	Iran	2009	2009Bank Mellat	293	0.789949	0.582795	0	0.185382	0.210934	0.277985	0.225406	0.465199	-0.0072564	0.221662	0	1	0	0.009237	-0.255498	-1.07741	5.59201	0.781416	0.554528	-0.0085324	-0.0282663	0.0063945	0	0	0	0	0	0	0	0	1.463	0	0	0	0	0	0	0	0	0	0	0	0
Bank Nizwa SAOG	Islamic banks	Public	oMAN	2009	2009Bank Nizwa SAOG	52	0	0	0	0	0	0	0	0	0	0.420541	0	0	0	0.081997	-0.120908	0.346009	0	0	0	0	0	0	0	0	0	0	0	0	0	0	-0.286	0.372	0.3719	0	0	0	0	0	0	0	0	0	0
Bank Pasargad	Islamic banks	Private	Iran	2009	2009Bank Pasargad	244	0	0	0	0	0	0	0	0	0	0.221662	0.2999	0	0	0.009237	-0.255498	-1.07741	0	0	0	0	0	0	0	0.0286223	0	0.0474273	0.177376	0.6635	0.5719	0	1.463	0	0	0.491301	-0.353245	0	0.700928	0	0	0	0	0.0423933	0
Bank Saderat Iran	Islamic banks	Public	Iran	2009	2009Bank Saderat Iran	278	0.793312	0.604148	0	0.165051	0.133846	0.0993312	0.570194	0	0.133699	0.221662	0	0	0	0.009237	-0.255498	-1.07741	5.58688	0.76929	0.59396	-0.0240217	-0.0101884	0.0060638	0	0.00804411	0	0.019499	0.0798444	0.6586	0.5466	0	1.463	0	0	0.491301	-0.353245	0	0.700928	0	0	0	0	0	0
Bank Sarmayeh	Islamic banks	Private	Iran	2009	2009Bank Sarmayeh	173	0.609896	0.610324	0	0.219896	0.0468969	0.0486349	0.0114738	0	-0.477121	0.221662	0	0	0	0.009237	-0.255498	-1.07741	4.08008	0.66081	0.6502	0.0509141	0.0398764	0.0232991	0	0	0	0	0	0	0	0	1.463	0	0	0	0	0	0	0	0	0	0	0	0
Bank Sepah	Islamic banks	Private	Iran	2009	2009Bank Sepah	251	0.843856	0.713103	0	0.0584018	0.281843	0.0629559	0.244245	0	-0.0630153	0.221662	1	1	0	0.009237	-0.255498	-1.07741	5.36592	0.839437	0.685385	-0.0044185	-0.0277178	0.0004127	0	0	0	0	0	0	0	0	1.463	0	0	0	0	0	0	0	0	0	0	0	0
Bank Tejarat	Islamic banks	Public	Iran	2009	2009Bank Tejarat	277	0.700173	0.545752	0	0.172755	0.100296	0.309932	0.43987	0	0.251267	0.221662	1	1	0	0.009237	-0.255498	-1.07741	5.4741	0.750325	0.539064	0.0501521	-0.0066884	0.0081684	0	0	0	0	0	0	0	0	1.463	0	0	0	0	0	0	0	0	0	0	0	0
Banque Zitouna	Islamic banks	Private	TUNISIA	2009	2009Banque Zitouna	51	0	0	0	0	0	0	0	0	0	0.411304	0	0	0	0.0423778	-0.049207	-0.185619	0	0	0	0	0	0	0	0	0	0	0	0	0	0	-0.286	0.438	0.4376	0	0	0	0	0	0	0	0	0	0
Barwa Bank	Islamic banks	Private	Qatar	2009	2009Barwa Bank	225	0	0	0	0	0	0	0	0	0	0.440303	0	0	0	0.176636	-0.150501	0.493666	0	0.0443692	0.240948	0.0443692	0.240948	0.0014372	0.4986	0	0	0	0	0	0	0.2835	-0.286	0.354	0.3542	0	0	0.835464	0	0	0.2835	0	0	0	0
Boubyan Bank KSCP	Islamic banks	Public	KUWAIT	2009	2009Boubyan Bank KSCP	215	0.818322	0.565616	0.2427	0.301487	0.621101	0.285396	0.347541	0.145134	2.43973	0.462833	0	0	0	0.0247984	-0.105827	0.188976	2.92454	0.897284	0.597637	0.078962	0.0320211	-0.0538972	0.1384	-0.0539118	0.152483	-0.015871	0.254717	0.666	0.5976	0	0.903	0.412	0.4122	0.187559	-0.0658332	0	0.433081	0	0	0.104517	0.186436	0.0529691	0.117108
Cham Islamic Bank SA	Islamic banks	Private	SYRIAN ARAB REPUBLIC	2009	2009Cham Islamic Bank SA	26	0.774482	0.190324	0.7672	0.70546	0	0	-0.769231	0	3.03227	0.380402	0.1	0	0.1	0	-0.157453	-0.952024	4.01116	0.815271	0.380747	0.0407882	0.190423	-0.0332415	0.6	0	0	0	0	0	0	0	-2.036	0	0	0	0	0	0	0	0	0	0	0	0
Cihan Bank for Islamic Investme	Islamic banks	Private	Iraq	2009	2009Cihan Bank for Islamic Investme	25	0	0	0	0	0	0	0	0	0	0	0	0	0	0.0822811	-0.126629	-1.53131	0	0	0	0	0	0	0	0	0	0	0	0	0	0.131	-1.476	0	0	0	0	0	0	0	0.131	0	0	0	0
Dubai Islamic Bank PJSC	Islamic banks	Public	UNITED ARAB EMIRATES	2009	2009Dubai Islamic Bank PJSC	284	0.821881	0.621297	0.107	0.0682425	0.0478195	0.370042	0.404129	0.541884	1.54398	0.400059	0	0.298	0	0.0319184	0	0.455878	4.92817	0.778663	0.592199	-0.0432179	-0.0290981	0.01438	0.121	0.014461	0.195865	0.0118171	0.143736	0.7605	0.5922	0	0.623	0.53	0.5304	0.211448	0.140824	0.816088	0.459834	0	0	-0.00533704	-0.0376774	0.0375589	0.0598961
Eghtesad Novin Bank PJSC-EN Ban	Islamic banks	Public	Iran	2009	2009Eghtesad Novin Bank PJSC-EN Ban	224	0	0	0	0	0	0	0	0.550406	0	0.221662	0	0	0	0.009237	-0.255498	-1.07741	0	0.910147	0.723444	0.910147	0.723444	0.0153334	0	0	0	0	0	0	0	0	1.463	0	0	0	0	0	0	0	0	0	0	0	0
Emirates Islamic Bank PJSC	Islamic banks	Public	UNITED ARAB EMIRATES	2009	2009Emirates Islamic Bank PJSC	232	0.821291	0.676339	0.0674	0.0929528	0.0968477	0.34467	0.439758	0	2.50377	0.400059	0	0	0	0.0319184	0	0.455878	4.42161	0.815576	0.66058	-0.0057149	-0.0157595	0.0051523	0.1237	0	0	0	0	0	0	0	0.623	0.53	0.5304	0	0	0.816088	0	0	0	0	0	0	0
Faisal Islamic Bank of Egypt	Islamic banks	Public	EGYPT	2009	2009Faisal Islamic Bank of Egypt	190	0.924366	0.660038	0	0.0834317	0.005192	0.363474	0.493272	0.482073	2.53142	-0.08417	0.1382	0	0.0933	0.0715762	0.183168	-0.529911	4.37687	0.923707	0.644815	-0.0006588	-0.0152235	0.004474	0.1331	0	0	0	0	0	0	0	-0.846	0.309	0.308967	0	0	0	0	0	0	0	0	0	0
First energy bank	Islamic banks	Private	BAHRAIN	2009	2009First energy bank	62	0	0	0	0.952703	0	0	0.02	0	0	0.18791	0	0	0	0.0624513	-0.03526	0.118892	3.00911	0.13899	0.112246	0.13899	0.112246	0.0115082	0	0	0	0	0	0	0	0	0.623	0.947	0.947	0	0	0.8	0	0	0	0	0	0	0
GFH Financial Group B.S.C.	Islamic banks	Public	BAHRAIN	2009	2009GFH Financial Group B.S.C.	122	0.605796	0.0198565	0.1612	0.370043	0.300729	0.100105	0.243638	0	1.85137	0.18791	0	0	0	0.0624513	-0.03526	0.118892	3.5422	0.675577	0.0177191	0.0697806	-0.0021374	-0.443524	0.1291	0	0	0	0	0	0	0	0.623	0.947	0.947	0	0	0.8	0	0	0	0	0	0	0
Ibdar Bank BSC	Islamic banks	Private	BAHRAIN	2009	2009Ibdar Bank BSC	2	0	0.0761658	0.6545	0.162176	0	0.0791716	0.291667	0	3.2467	0.18791	0	0	0	0.0624513	-0.03526	0.118892	2.28556	0	0.156198	0	0.0800321	-0.148972	0.56	0	0	0	0	0	0	0	0.623	0.947	0.947	0	0	0.8	0	0	0	0	0	0	0
International Islamic Trade Fin	Islamic banks	Private	SAUDI ARABIA	2009	2009International Islamic Trade Fin	50	0	0	0	0	0	0	0	0	0	0.451446	0	0	0	0.0842716	-0.0986875	-0.328305	0	0	0	0	0	0	0	0	0	0	0	0	0	0	-0.286	0.562	0.5622	0	0	0.458258	0	0	0	0	0	0	0
Islamic Corporation for the Dev	Islamic banks	Private	Lebanon	2009	2009Islamic Corporation for the Dev	99	0	0.153389	0	0.259691	0	0.0236279	0.0197868	0	-0.0367128	0.191558	0.5	0	0.5	0.0912617	0	-0.741606	0	0	0.147939	0	-0.0054499	0.030687	0	0	0	0	0	0	0	0	0.273	0.632	0.6324	0	0	0	0	0	0	0	0	0	0
Islamic Development Bank	Islamic banks	Private	SAUDI ARABIA	2009	2009Islamic Development Bank	253	0	0.599899	0	0.183008	0	0.280972	0.258759	0	0.417948	0.451446	0	0	0	0.0842716	-0.0986875	-0.328305	3.86625	0.0362399	0.605447	0.0362399	0.0055481	0.0142046	0	0	0	0	0	0	0	0	-0.286	0.562	0.5622	0	0	0.458258	0	0	0	0.199668	0.206514	0	0
Islamic International Arab Bank	Islamic banks	Private	Jordan	2009	2009Islamic International Arab Bank	117	0.485346	0.509475	0	0.36602	0.761181	0.0720156	0.0266327	0	3.68621	0.376553	1	0	0	0.0723241	-0.149278	0.034377	2.95789	0.380573	0.776038	-0.104773	0.266562	0.0024981	0.2108	0	0	0	0	0	0	0	0.903	0.256	0.2563	0	0	0	0	0	0	0	0	0	0
Jordan Dubai Islamic Bank	Islamic banks	Public	JORDAN	2009	2009Jordan Dubai Islamic Bank	63	0	0	0	0	0	0	0	0.0100897	0	0.376553	0	0	0	0.0723241	-0.149278	0.034377	0	0	0	0	0	0	0	0	0	0	0	0	0	0	0.903	0.256	0.2563	0	0	0	0	0	0	0	0	0	0
Jordan Islamic Bank	Islamic banks	Public	JORDAN	2009	2009Jordan Islamic Bank	178	0.860149	0.509684	0.1261	0.373025	0.0053462	0.191224	0.56777	0.510355	3.54136	0.376553	0.587	0	0.587	0.0723241	-0.149278	0.034377	3.2668	0.883468	0.490907	0.0233191	-0.0187766	0.01278	0.1333	0	0	0	0	0	0	0.112	0.903	0.256	0.2563	0	0	0	0	0	0.112	0	0	0	0
Karafarin Bank	Islamic banks	Public	Iran	2009	2009Karafarin Bank	154	0.896173	0.668477	0	0.0732019	0.201047	0.084644	0.303397	0.0101272	0	0.221662	0	0	0	0.009237	-0.255498	-1.07741	4.4159	0.877694	0.624547	-0.0184796	-0.0439307	0.0328329	0	0.050577	0	0.163118	0.122489	0.7317	0.6012	0	1.463	0	0	0.491301	-0.353245	0	0.700928	0	0	0.0509831	0.0171213	0.0374334	0.190621
Khaleeji Commercial Bank	Islamic banks	Public	BAHRAIN	2009	2009Khaleeji Commercial Bank	100	0.67835	0.301387	0.4203	0.334048	0.0958349	0.794818	0.0733453	0.404185	2.56684	0.18791	0.3696	0	0.14	0.0624513	-0.03526	0.118892	2.66745	0.718776	0.405581	0.0404256	0.104194	0.0065456	0.3257	0	0	0	0	0	0	0	0.623	0.947	0.947	0	0	0.8	0	0	0	0	0	0	0
Kurdistan International Bank fo	Islamic banks	Public	Iraq	2009	2009Kurdistan International Bank fo	49	0.69475	0.0008058	0	0.913165	0.0480342	0.975064	0.0107156	0	-0.451141	0	0.06	0	0	0.0822811	-0.126629	-1.53131	0	0.714709	0.0008899	0.0199591	8.41e-05	0.0438553	0	0	0	0	0	0	0	0.23	-1.476	0	0	0	0	0	0	0	0.23	0	0	0	0
Kuwait Finance House	Islamic banks	Public	KUWAIT	2009	2009Kuwait Finance House	296	0.766808	0.565406	0.2174	0.15935	0.182269	0.290265	0.695808	0	2.95257	0.462833	0	0	0.93	0.0247984	-0.105827	0.188976	4.02301	0.755046	0.564934	-0.0117618	-0.0004723	0.0063592	0.1508	0.00680649	0.17612	0.0205652	0.177137	0.7312	0.5649	0	0.903	0.412	0.4122	0.187559	-0.0658332	0	0.433081	0	0	0.0303183	0.0375036	0.0593052	0.0946925
Kuwait International Bank	Islamic banks	Public	KUWAIT	2009	2009Kuwait International Bank	184	0	0	0	0	0	0	0	0.352529	0	0.462833	0	0	0.0999	0.0247984	-0.105827	0.188976	0	0	0	0	0	0	0	0	0	0	0	0	0	0.467	0.903	0.412	0.4122	0	0	0	0	0	0.467	0	0	0	0
Masraf Al Rayan (Q.S.C.)	Islamic banks	Public	Qatar	2009	2009Masraf Al Rayan (Q.S.C.)	254	0.649874	0.794658	0.3185	0.0844231	0	0.0730168	0.61029	0.397847	2.12506	0.440303	0	0	0	0.176636	-0.150501	0.493666	4.22451	0.73915	0.735804	0.0892758	-0.0588535	0.0365075	0.2407	0.0365058	0.32861	0.017455	0.407538	0.9955	0.7358	0	-0.286	0.354	0.3542	0.369186	0.257691	0.835464	0.607606	0	0	0.438588	0.33268	0.000477983	0.000632323
Noor Bank	Islamic banks	Private	UNITED ARAB EMIRATES	2009	2009Noor Bank	217	0.809334	0.650178	0	0.247311	0.295524	0.0103089	0.0184985	0	0	0.400059	0	0	0	0.0319184	0	0.455878	4.33794	0.834929	0.732136	0.0255947	0.0819588	-0.0658909	0.1664	0	0	0	0	0	0	0	0.623	0.53	0.5304	0	0	0.816088	0	0	0	0	0	0	0
Palestine Islamic Bank	Islamic banks	Private	PALESTINIAN TERRITORIES	2009	2009Palestine Islamic Bank	33	0	0	0	0	0	0	0	0	0	0	0	0	0	0	0	0	0	0.847424	0.297825	0.847424	0.297825	0.0012392	0.4411	0	0	0	0	0	0	0	0	0	0	0	0	0	0	0	0	0	0	0	0
Parsian Bank	Islamic banks	Public	Iran	2009	2009Parsian Bank	246	0	0	0	0	0	0	0	0	0	0.221662	0	0	0.305	0.009237	-0.255498	-1.07741	0	0	0	0	0	0	0	0	0	0	0	0	0	0.2507	1.463	0	0	0	0	0	0	0	0.2507	0	0	0	0
Qatar International Islamic Ban	Islamic banks	Public	Qatar	2009	2009Qatar International Islamic Ban	219	0	0	0	0	0	0	0	0.654385	0	0.440303	0	0	0	0.176636	-0.150501	0.493666	0	0.69938	0.612442	0.69938	0.612442	0.0308928	0.1975	0.0308947	0.257384	0.00769207	0.291725	0.8757	0.6124	0	-0.286	0.354	0.3542	0.369186	0.257691	0.835464	0.607606	0	0	0.288767	0.228107	0.00802206	0.0185633
Qatar Islamic Bank SAQ	Islamic banks	Public	Qatar	2009	2009Qatar Islamic Bank SAQ	281	0.753908	0.562436	0.1635	0.196818	0.343899	0.319777	0.407055	0.716128	2.80618	0.440303	0	0	0	0.176636	-0.150501	0.493666	4.5256	0.73975	0.57708	-0.0141579	0.0146443	0.0329669	0.1733	0	0	0	0	0	0	0	-0.286	0.354	0.3542	0	0	0.835464	0	0	0	0	0	0	0
Sharjah Islamic Bank	Islamic banks	Public	UNITED ARAB EMIRATES	2009	2009Sharjah Islamic Bank	199	0.648292	0.656788	0.3363	0.167361	0.0995651	0.159572	0.512709	0.780097	2.36763	0.400059	0	0	0.2	0.0319184	0	0.455878	4.19134	0.657548	0.627356	0.009256	-0.0294324	0.0162822	0.3415	0	0	0	0	0	0	0	0.623	0.53	0.5304	0	0	0.816088	0	0	0	0	0	0	0
Sina Bank	Islamic banks	Private	Iran	2009	2009Sina Bank	177	0	0	0	0	0	0	0	0	0	0.221662	0	0	0	0.009237	-0.255498	-1.07741	0	0	0	0	0	0	0	0	0	0	0	0	0	0	1.463	0	0	0	0	0	0	0	0	0	0	0	0
Syria International Islamic Ban	Islamic banks	Public	SYRIAN ARAB REPUBLIC	2009	2009Syria International Islamic Ban	81	0	0	0	0	0	0	0	0	0	0.380402	0	0	0.3	0	-0.157453	-0.952024	0	0.23261	0.0004449	0.23261	0.0004449	0.0042009	0	0	0	0	0	0	0	0	-2.036	0	0	0	0	0	0	0	0	0	0	0	0
Tamweel PJSC	Islamic banks	Private	UNITED ARAB EMIRATES	2009	2009Tamweel PJSC	83	0.542178	0.883218	0	0.0300251	0.768124	0.0724825	0.782072	0	1.69119	0.400059	0.199	0	0.55	0.0319184	0	0.455878	4.07458	0.543966	0.896918	0.001788	0.0136997	-0.004686	0	0	0	0	0	0	0	0	0.623	0.53	0.5304	0	0	0.816088	0	0	0	0	0	0	0
Warba Bank	Islamic banks	Public	KUWAIT	2009	2009Warba Bank	118	0	0	0	0	0	0	0	0	0	0.462833	0	0	0	0.0247984	-0.105827	0.188976	0	0	0	0	0	0	0	0	0	0	0	0	0	0	0.903	0.412	0.4122	0	0	0	0	0	0	0	0	0	0
Abu Dhabi Commercial Bank	Commercial banks	Public	UNITED ARAB EMIRATES	2010	2010Abu Dhabi Commercial Bank	299	0.577812	0.727864	0.1235	0.140908	0.0969877	0.12036	0.345558	0.48522	3.4422	0.480386	0	0.6484	0	-0.0524292	0	0.472635	5.20469	0.628476	0.688681	0.0506645	-0.0391834	0.002191	0.1197	0.00224291	0.187036	0.00739543	0.10497	1.0503	0.6887	0	0.623	0.539	0.539	0	0	0.895545	0	0	0	0.112591	0.0679246	0.0487838	0.110625
Ahli Bank QSC	Commercial banks	Public	Qatar	2010	2010Ahli Bank QSC	207	0.867168	0.672481	0.125	0.242526	0.232966	0.0406379	0.359412	0.604962	2.91327	0.458671	0.048	0	0	0.119566	0.0486328	0.724268	4.26599	0.854701	0.631142	-0.0124669	-0.0413392	0.0229493	0.117	0	0	0	0	0	0	0	-0.286	0.356	0.356	0	0	0	0	0	0	0	0	0	0
Ahli Bank SAOG	Commercial banks	Public	OMAN	2010	2010Ahli Bank SAOG	172	0.816588	0.720013	0.1635	0.197533	0.0723514	0.0951635	0.240224	0.391526	3.1226	0.418835	0.3499	0	0.3499	0.0611245	-0.0393518	0.258636	2.78965	0.800397	0.814796	-0.016191	0.0947834	0.0175025	0.1294	0	0	0	0	0	0	0	-0.286	0.381	0.381	0	0	0	0	0	0	0	0	0	0
Ahli United Bank (Egypt) SAE	Commercial banks	Private	EGYPT	2010	2010Ahli United Bank (Egypt) SAE	149	0.841587	0.579734	0	0.294404	0.0878111	0.239442	0.503518	0	0.390646	0.285322	0	0.2299	0	0.0467384	0.117635	-0.47698	3.88486	0.87604	0.541439	0.0344525	-0.0382948	0.016337	0.1267	0	0	0	0	0	0	0	-1.476	-0.087	-0.0867	0	0	0	0	0	0	0	0	0	0
Ahli United Bank BSC	Commercial banks	Public	BAHRAIN	2010	2010Ahli United Bank BSC	280	0.797099	0.564181	0.109	0.185548	0.295331	0.409574	0.377134	0.516856	4.08085	0.303325	0.195	0	0.195	0.0253977	-0.0279551	0.158312	4.37243	0.810587	0.547206	0.0134883	-0.016975	0.0110441	0.101	0	0	0	0	0	0	0.1317	0.623	0.933	0.933	0	0	0.893308	0	0	0.1317	0	0	0	0
Al Ahli Bank of Kuwait (KSC)	Commercial banks	Public	KUWAIT	2010	2010Al Ahli Bank of Kuwait (KSC)	231	0.869184	0.682299	0.1555	0.261497	0.287161	0.201575	0.25476	0.240437	2.62927	0.535198	0	0.1634	0	-0.070761	-0.046096	0.186603	3.47217	0.820386	0.68014	-0.0487982	-0.0021597	0.0180394	0.237	0.0192744	0.303177	0.0102669	0.17867	0.8224	0.6747	0.302	0.903	0.384	0.384	0.188393	0.143179	0.87178	0.434042	0.0568946	0.302	0.0148143	-0.00288602	0.0508841	0.0437168
Al Khalij Commercial Bank	Commercial banks	Public	Qatar	2010	2010Al Khalij Commercial Bank	234	0.706245	0.48992	0.259	0.219966	0.0955374	0.44941	0.336909	0.610863	3.06518	0.458671	0	0.214	0	0.119566	0.0486328	0.724268	4.24364	0.693683	0.38729	-0.0125619	-0.102629	0.022773	0.255	0.0233395	0.37523	0.0111957	0.455546	0.5583	0.3873	0	-0.286	0.356	0.356	0.379694	-6.98258	0	0.616194	0	0	0.0692167	-0.159198	0.0217798	0.0135192
Al khaliji France SA	Commercial banks	Private	UNITED ARAB EMIRATES	2010	2010Al khaliji France SA	61	0	0	0	0	0	0	0	0	0	0.480386	0	0	0	-0.0524292	0	0.472635	0	0	0	0	0	0	0	0	0	0	0	0	0	0	0.623	0.539	0.539	0	0	0.895545	0	0	0	0	0	0	0
Alubaf Arab International Bank	Commercial banks	Private	BAHRAIN	2010	2010Alubaf Arab International Bank	79	0.845776	0.14508	0.2871	0.843046	0.995757	0	0.507937	0	2.21263	0.303325	0.9711	0	0.9711	0.0253977	-0.0279551	0.158312	2.86493	0.786396	0.146233	-0.0593798	0.0011532	0.0142712	0.4269	0	0	0	0	0	0	0	0.623	0.933	0.933	0	0	0.893308	0	0	0	0	0	0	0
Amen Bank	Commercial banks	Public	TUNISIA	2010	2010Amen Bank	150	0.794198	0.725778	0	0.120593	0.0778486	0.193849	0.524064	0	0.0636881	0.408891	0	0	0	0.0304345	-0.0352481	-0.168121	3.60746	0.786538	0.772091	-0.0076592	0.0463136	0.0148835	0	0	0	0	0	0	0	0	-0.286	0.434	0.434	0.273078	0	0	0.522569	0	0	0	0	0	0
Arab African International Bank	Commercial banks	Private	EGYPT	2010	2010Arab African International Bank	230	0.85941	0.470563	0.0952	0.47948	0.180186	0.560773	0.351983	0	0.380644	0.285322	0	0	0	0.0467384	0.117635	-0.47698	3.91725	0.850883	0.490998	-0.0085279	0.0204343	0.016909	0.0986	0	0	0	0	0	0	0	-1.476	-0.087	-0.0867	0	0	0	0	0	0	0	0	0	0
Arab Bank for Investment & Fore	Commercial banks	Private	UNITED ARAB EMIRATES	2010	2010Arab Bank for Investment & Fore	158	0.707661	0.580266	0.2481	0.25527	0.28323	0.0130347	0.347977	0	3.63733	0.480386	0.4228	0	0.4228	-0.0524292	0	0.472635	0	0.725269	0.500167	0.0176076	-0.0800981	0.0288207	0.2672	0	0	0	0	0	0	0	0.623	0.539	0.539	0	0	0.895545	0	0	0	0	0	0	0
Arab Bank Group (Combined)	Commercial banks	Private	JORDAN	2010	2010Arab Bank Group (Combined)	290	0.804012	0.435289	0.171	0.282024	0.142525	0.477887	0.439071	0	3.68506	0.405634	0	0	0	0.0547658	0.0067818	-0.0365862	4.70416	0.786236	0.471624	-0.0177763	0.0363351	0.0059829	0.155	0	0	0	0	0	0	0.162	0.903	0.263	0.263	0	0	0.452769	0	0	0.162	-0.0983936	-0.0308273	0	0
Arab Bank Plc	Commercial banks	Public	JORDAN	2010	2010Arab Bank Plc	282	0.797022	0.438893	0.1698	0.272222	0.175516	0.528614	0.298835	0.337894	3.73966	0.405634	0.0717	0	0.0717	0.0547658	0.0067818	-0.0365862	4.3636	0.801629	0.431473	0.0046071	-0.0074192	0.0062223	0.144	0.0098928	0.192152	0.0101016	0.207325	0.5999	0.4716	0	0.903	0.263	0.263	0.643677	0.131954	0.452769	0.802295	0	0	-0.104159	-0.0197518	0.0471733	0.0775875
Arab Bank Syria SA	Commercial banks	Public	SYRIAN ARAB REPUBLIC	2010	2010Arab Bank Syria SA	24	0.852199	0.499376	0.1903	0.343149	0.117129	0.0156168	0.390438	0	3.10976	0.303034	0.49	0	0.49	0	-0.029209	-0.910637	4.53512	0.861579	0.56153	0.0093802	0.0621546	0.0097552	0.1559	0	0	0	0	0	0	0	-2.036	0.777	0.777	0	0	0	0	0	0	0	0	0	0
Arab Banking Corporation - Alge	Commercial banks	Private	AlGERIA	2010	2010Arab Banking Corporation - Alge	19	0.545252	0.32691	0	0.518738	0.174153	0.0966062	0	0	-0.0999091	0.493792	0.88	0	0.88	0.0163224	-0.0573433	-0.877278	0	0.583793	0.409025	0.0385412	0.0821145	0.0250932	0	0	0	0	0	0	0	0	-0.006	0.637	0.637	0	0	0	0	0	0	0	0	0	0
Arab Banking Corporation - Egyp	Commercial banks	Private	EGYPT	2010	2010Arab Banking Corporation - Egyp	73	0.787467	0.301064	0	0.626864	0.0341298	0.8125	0.293405	0	0.206808	0.285322	0.98	0	0.98	0.0467384	0.117635	-0.47698	0	0.758252	0.302543	-0.029215	0.0014796	0.0060201	0	0	0	0	0	0	0	0	-1.476	-0.087	-0.0867	0	0	0	0	0	0	0	0	0	0
Arab Banking Corporation (Jorda	Commercial banks	Public	JORDAN	2010	2010Arab Banking Corporation (Jorda	80	0.789853	0.465303	0.2995	0.218494	0.271032	0.515678	0.5	0.58081	3.40431	0.405634	0.87	0.0243	0.87	0.0547658	0.0067818	-0.0365862	0	0.805396	0.447905	0.0155434	-0.0173981	0.0149254	0.2835	0	0	0	0	0	0	0.162	0.903	0.263	0.263	0	0	0.452769	0	0	0.162	0	0	0	0
Arab Banking Corporation BSC-Ba	Commercial banks	Public	BAHRAIN	2010	2010Arab Banking Corporation BSC-Ba	265	0.779742	0.421683	0.134	0.182168	0.309098	0.853833	0.435257	0.744007	3.01358	0.303325	0.295	0	0.295	0.0253977	-0.0279551	0.158312	0	0.754955	0.433588	-0.0247873	0.0119053	0.0070806	0.1838	0.0100694	0.267777	0.00992706	0.193026	0.5743	0.4336	0	0.623	0.933	0.933	0.802359	0.640283	0.893308	0.895745	0	0	0.0824186	0.110976	0.044535	0.034891
Arab International Bank	Commercial banks	Private	EGYPT	2010	2010Arab International Bank	138	0.820186	0.155766	0	0.580776	0.140338	0.0133733	0.75125	0	3.32495	0.285322	0.3001	0	0.3001	0.0467384	0.117635	-0.47698	3.62151	0.810203	0.363031	-0.0099822	0.207265	0.005698	0	0	0	0	0	0	0	0	-1.476	-0.087	-0.0867	0	0	0	0	0	0	0	0	0	0
Arab Investment Bank-Federal Ar	Commercial banks	Private	EGYPT	2010	2010Arab Investment Bank-Federal Ar	92	0.822762	0.482967	0.2138	0.284319	0.0072524	0.473127	0.649201	0	-0.343643	0.285322	0.1568	0	0	0.0467384	0.117635	-0.47698	0	0.817235	0.49309	-0.0055266	0.010123	0.0535156	0.2194	0	0	0	0	0	0	0.1414	-1.476	-0.087	-0.0867	0	0	0	0	0	0.1414	0	0	0	0
Arab National Bank Public Joint	Commercial banks	Public	SAUDI ARABIA	2010	2010Arab National Bank Public Joint	288	0.828619	0.605736	0.1432	0.151846	0.0953472	0.352582	0.268049	0.576048	3.39424	0.549793	0.4	0	0.4	0.0182918	-0.0506663	-0.369236	0	0.829885	0.570543	0.001266	-0.0351921	0.016439	0.151	0.0164391	0.195432	0.0115758	0.164478	0.6875	0.5705	0	-0.286	0.553	0.553	0.131237	0.334918	1.5975	0.362267	0	0	0.052018	0.00188938	0.0320844	0.047403
Arab Tunisian Bank	Commercial banks	Public	Tunisia	2010	2010Arab Tunisian Bank	121	0.910833	0.43128	0	0.517313	0.137646	0.566967	0.809816	0	0.081086	0.408891	0.6424	0	0.6424	0.0304345	-0.0352481	-0.168121	3.58673	0.890111	0.555684	-0.0207224	0.124405	0.0141029	0	0	0	0	0	0	0	0	-0.286	0.434	0.434	0.273078	0	0	0.522569	0	0	0	0	0	0
Attijari Bank	Commercial banks	Public	TUNISIA	2010	2010Attijari Bank	133	0.832492	0.62021	0	0.256266	0.0564587	0.138644	0.723708	0.247897	0	0.408891	0	0	0	0.0304345	-0.0352481	-0.168121	3.54982	0.856596	0.678811	0.0241034	0.0586004	0.013075	0	0	0	0	0	0	0	0	-0.286	0.434	0.434	0	0	0	0	0	0	0	0	0	0
Attijariwafa Bank	Commercial banks	Public	MOROCCO	2010	2010Attijariwafa Bank	285	0.760849	0.616478	0.0734	0.222471	0.0853722	0.2701	0.443262	0.331598	2.67176	0.329204	0.1347	0.0243	0	0.0424376	-0.0099483	-0.313302	5.46292	0.732483	0.652904	-0.0283661	0.0364263	0.0154714	0.0782	0	0	0	0	0	0	0	1.183	0.522	0.522	0	0	0	0	0	0	0	0	0	0
Bahrain Commercial Facilities C	Commercial banks	Public	BAHRAIN	2010	2010Bahrain Commercial Facilities C	46	0.407468	0.790774	0	0.0329489	0.0619946	0.0236646	0.746032	0.0720217	-0.301042	0.303325	0	0.1753	0	0.0253977	-0.0279551	0.158312	0	0.415105	0.785349	0.0076366	-0.0054251	0.0488359	0	0	0	0	0	0	0	0	0.623	0.933	0.933	0	0	0.893308	0	0	0	0	0	0	0
Bank al Etihad	Commercial banks	Public	JORDAN	2010	2010Bank al Etihad	135	0.816079	0.473294	0.1881	0.234519	0.298814	0.435099	0.402344	0.366094	3.1633	0.405634	0.0132	0	0.0132	0.0547658	0.0067818	-0.0365862	3.16334	0.821294	0.462388	0.0052155	-0.0109061	0.0138366	0.1803	0	0	0	0	0	0	0	0.903	0.263	0.263	0	0	0.452769	0	0	0	0	0	0	0
Bank Audi Private Bank	Commercial banks	Private	lebanon	2010	2010Bank Audi Private Bank	77	0.943033	0.163895	0	0.7654	0.0123275	0.359499	0.48194	0	0.305396	0.217593	1	0	0	0.10304	-0.0118765	-0.658608	3.46806	0.945885	0.148825	0.0028519	-0.0150692	0.0113854	0	0	0	0	0	0	0	0	0.273	0.631	0.631	0	0	0	0	0	0	0	0	0	0
Bank Audi SAE	Commercial banks	Private	EGYPT	2010	2010Bank Audi SAE	169	0.850306	0.424559	0.1957	0.49721	0.0310158	0.250453	0.319454	0	0	0.285322	1	0	1	0.0467384	0.117635	-0.47698	4.06034	0.879562	0.45357	0.0292564	0.0290107	0.0111382	0.1501	0	0	0	0	0	0	0.1284	-1.476	-0.087	-0.0867	0	0	0	0	0	0.1284	0	0	0	0
Bank Audi SAL	Commercial banks	Public	lebanon	2010	2010Bank Audi SAL	286	0.894411	0.254728	0.114	0.370133	0.029726	0.013898	0.454293	0.378196	4.00392	0.217593	0.293	0	0.293	0.10304	-0.0118765	-0.658608	4.60127	0.890258	0.297948	-0.004153	0.0432207	0.0122785	0.1108	0.0151367	0.124723	0.0146806	0.118741	0.3283	0.2924	0	0.273	0.631	0.631	0.320778	0	0	0.566372	0	0	0.0831378	0.266989	0.018462	0.0335493
Bank Dhofar SAOG	Commercial banks	Public	OMAN	2010	2010Bank Dhofar SAOG	210	0.776902	0.79128	0.1253	0.142592	0.0607249	0.0474638	0.368664	0.403494	3.68756	0.418835	0.3	0.1	0	0.0611245	-0.0393518	0.258636	3.17875	0.802379	0.758096	0.0254777	-0.0331837	0.0200084	0.1243	0	0	0	0	0	0	0.1092	-0.286	0.381	0.381	0	0	0	0	0	0.1092	0	0	0	0
Bank Hapoalim BM	Commercial banks	Public	ISRAEL	2010	2010Bank Hapoalim BM	305	0.777868	0.697091	0.0852	0.182013	0.0365459	0.150754	0.458656	0.313331	3.37129	0.235684	0	0.005	0	0.0126866	-0.03325	0.495322	5.49074	0.749573	0.702103	-0.0282951	0.005012	0.0068874	0.0907	0.0109689	0.149889	0.0143044	0.0496134	0.9381	0.7027	0.1158	1.183	0.246	0.246	0.235086	-0.0634731	0	0.484856	0.0272229	0.1158	0.103313	0.10755	0.0480275	0.0470782
Bank Leumi Le Israel BM	Commercial banks	Public	ISRAEL	2010	2010Bank Leumi Le Israel BM	304	0.793064	0.637327	0.0833	0.163835	0.0186921	0.280088	0.615398	0.357661	3.48416	0.235684	0	0.0027	0	0.0126866	-0.03325	0.495322	5.50755	0.773809	0.68367	-0.0192542	0.0463427	0.0073651	0.0857	0.00972825	0.161192	0.013901	0.0472019	0.8835	0.6834	0.1263	1.183	0.246	0.246	0.235086	-0.0634731	0	0.484856	0.0296913	0.1263	0.0853221	0.156818	0.0437873	0.0380891
Bank Muscat SAOG	Commercial banks	Public	OMAN	2010	2010Bank Muscat SAOG	274	0.786795	0.656024	0.1157	0.277539	0.333435	0.0617226	0.38574	0.365195	3.52907	0.418835	0.2484	0	0.15	0.0611245	-0.0393518	0.258636	3.76721	0.759088	0.684982	-0.0277067	0.0289583	0.0173643	0.1181	0.0201329	0.171086	0.0133822	0.168155	0.9024	0.685	0	-0.286	0.381	0.381	1	-1.227	0	1	0	0	-0.00123182	0.034175	0.0377766	0.0422253
Bank of Alexandria	Commercial banks	Private	EGYPT	2010	2010Bank of Alexandria	185	0.863653	0.485971	0.1164	0.384382	0.0975055	0.466552	0.221394	0	2.68712	0.285322	0.7025	0	0.7025	0.0467384	0.117635	-0.47698	4.50773	0.833281	0.48594	-0.0303714	-3.14e-05	0.0176391	0.1261	0.0210387	0.158351	0.0129577	0.0734066	0.5832	0.4859	0	-1.476	-0.087	-0.0867	0	0	0	0	0	0	0.0927986	0.0781326	0.0986645	0.0927461
Bank of Baghdad	Commercial banks	Public	Iraq	2010	2010Bank of Baghdad	74	0.824761	0.0967621	0	0.428265	0.0304308	0.0210248	0.649959	0	2.6719	0	0	0	0	0.033793	-0.0687362	-1.40223	5.90428	0.83729	0.188106	0.0125292	0.0913441	0.016868	0	0	0	0	0	0	0	0	-1.126	0	0	0	0	0	0	0	0	0	0	0	0
Bank of Beirut S.A.L.	Commercial banks	Public	LEBANON	2010	2010Bank of Beirut S.A.L.	237	0.757991	0.257863	0	0.260846	0.0657264	0.0172497	0.439031	0.0265434	4.0492	0.217593	0	0	0	0.10304	-0.0118765	-0.658608	4.02113	0.816302	0.291141	0.0583105	0.0332781	0.0126093	0	0	0	0	0	0	0	0	0.273	0.631	0.631	0	0	0	0	0	0	0	0	0	0
Bank of Jordan Plc	Commercial banks	Public	Jordan	2010	2010Bank of Jordan Plc	132	0.857442	0.453197	0.131	0.224738	0.066198	0.474871	0.299408	0.541562	2.8145	0.405634	0.032	0	0	0.0547658	0.0067818	-0.0365862	3.28058	0.8576	0.488142	0.0001576	0.0349447	0.0163019	0.1271	0	0	0	0	0	0	0	0.903	0.263	0.263	0	0	0.452769	0	0	0	0	0	0	0
Bank of Palestine Plc	Commercial banks	Public	PALESTINIAN TERRITORIES	2010	2010Bank of Palestine Plc	125	0.845284	0.267576	0	0.462276	0.0972799	0.66933	0.525926	0.369722	3.31309	0	0	0	0	0	0	0	3.10823	0.849968	0.352816	0.0046832	0.0852395	0.0194822	0	0	0	0	0	0	0	0	0	0	0	0	0	0	0	0	0	0	0	0	0
Bank of Sharjah	Commercial banks	Private	UNITED ARAB EMIRATES	2010	2010Bank of Sharjah	193	0.698531	0.633959	0.2267	0.158366	0.0399071	0.161249	0.244675	0	3.01096	0.480386	0	0	0	-0.0524292	0	0.472635	4.25676	0.717893	0.587204	0.0193617	-0.0467546	0.01959	0.2316	0	0	0	0	0	0	0	0.623	0.539	0.539	0	0	0.895545	0	0	0	0	0	0	0
Bank of Syria and Overseas SA	Commercial banks	Public	SYRIAN ARAB REPUBLIC	2010	2010Bank of Syria and Overseas SA	87	0.923414	0.267568	0.1087	0.491256	0.0070885	0.428096	0.261196	0	2.65985	0.303034	0.39	0	0.39	0	-0.029209	-0.910637	4.86129	0.926095	0.329421	0.0026806	0.0618529	0.0077327	0.1019	0	0	0	0	0	0	0	-2.036	0.777	0.777	0	0	0	0	0	0	0	0	0	0
Bank Otsar Hahayal Ltd	Commercial banks	Private	Israel	2010	2010Bank Otsar Hahayal Ltd	161	0.817342	0.656013	0	0.243751	0.0244111	0.125876	0.391505	0	3.57589	0.235684	0	0	0.24	0.0126866	-0.03325	0.495322	4.15577	0.819156	0.667567	0.0018136	0.0115537	0.0021837	0	0	0	0	0	0	0	0	1.183	0.246	0.246	0	0	0	0	0	0	0	0	0	0
Bank Sohar SAOG	Commercial banks	Public	OMAN	2010	2010Bank Sohar SAOG	182	0.871462	0.767812	0.1157	0.148936	0.0676448	0.0771829	0.209622	0.438784	3.17455	0.418835	0	0	0	0.0611245	-0.0393518	0.258636	0	0.84014	0.712935	-0.0313221	-0.0548768	0.0081042	0.1029	0	0	0	0	0	0	0	-0.286	0.381	0.381	0	0	0	0	0	0	0	0	0	0
Bankmed, sal	Commercial banks	Private	Lebanon	2010	2010Bankmed, sal	233	0.847297	0.296066	0.0963	0.292063	0.139258	0.012121	0.416007	0	3.9043	0.217593	0	0	0	0.10304	-0.0118765	-0.658608	4.20293	0.851233	0.314806	0.0039355	0.01874	0.00944	0.0956	0	0	0	0	0	0	0	0.273	0.631	0.631	0	0	0	0	0	0	0	0	0	0
Banque BEMO Sal	Commercial banks	Public	lebanon	2010	2010Banque BEMO Sal	90	0.870295	0.344059	0.0856	0.395814	0.0873232	0.619763	0.652861	0.223379	3.49809	0.217593	0.5574	0	0	0.10304	-0.0118765	-0.658608	3.26311	0.865564	0.391636	-0.0047313	0.0475765	0.0069015	0.0848	0	0	0	0	0	0	0	0.273	0.631	0.631	0	0	0	0	0	0	0	0	0	0
Banque Bemo Saudi Fransi SA	Commercial banks	Public	SYRIAN ARAB REPUBLIC	2010	2010Banque Bemo Saudi Fransi SA	107	0.906786	0.276279	0.1141	0.604657	0.0100386	0.0188699	0.343581	0	2.61482	0.303034	0.27	0	0.27	0	-0.029209	-0.910637	5.00846	0.912452	0.321139	0.0056663	0.0448599	0.005819	0.1202	0	0	0	0	0	0	0	-2.036	0.777	0.777	0	0	0	0	0	0	0	0	0	0
Banque Centrale Populaire SA	Commercial banks	Public	MOROCCO	2010	2010Banque Centrale Populaire SA	249	0.870874	0.253049	0	0.343313	0.785112	0.0144455	0.0123357	0.181875	0.672101	0.329204	0	0.0355	0	0.0424376	-0.0099483	-0.313302	4.99465	0.865072	0.505785	-0.0058021	0.252736	0.0126628	0	0	0	0	0	0	0	0	1.183	0.522	0.522	0	0	0	0	0	0	0	0	0	0
Banque de l_Agriculture et du D	Commercial banks	Private	AlGERIA	2010	2010Banque de l_Agriculture et du D	235	0.852496	0.373201	0	0.530217	0.0196011	0.0796397	0.406924	0	0	0.493792	0	0	0	0.0163224	-0.0573433	-0.877278	0	0.859131	0.31328	0.0066351	-0.0599218	0.0133804	0	0	0	0	0	0	0	0	-0.006	0.637	0.637	0	0	0	0	0	0	0	0	0	0
Banque de l_Habitat	Commercial banks	Private	TUNISIA	2010	2010Banque de l_Habitat	141	0.619977	0.679598	0	0.148996	0.013456	0.126635	0.688637	0	0.013574	0.408891	0.3262	0	0	0.0304345	-0.0352481	-0.168121	0	0.630363	0.733351	0.010386	0.0537528	0.0085288	0	0	0	0	0	0	0	0	-0.286	0.434	0.434	0	0	0	0	0	0	0	0	0	0
Banque de l_Industrie et du Tra	Commercial banks	Private	Lebanon	2010	2010Banque de l_Industrie et du Tra	41	0.916235	0.2528	0	0.206326	0.0083328	0.016601	0.118038	0	4.77116	0.217593	0	0	0	0.10304	-0.0118765	-0.658608	2.86157	0.902934	0.275384	-0.0133014	0.0225842	0.0013913	0	0	0	0	0	0	0	0	0.273	0.631	0.631	0	0	0	0	0	0	0.103148	0.207219	0	0
Banque de Tunisie	Commercial banks	Public	TUNISIA	2010	2010Banque de Tunisie	112	0.528309	0.689498	0	0.215368	0.0283111	0.280235	0.424773	0.29404	-0.188635	0.408891	0	0	0	0.0304345	-0.0352481	-0.168121	3.49354	0.605484	0.720775	0.0771744	0.0312768	0.0239258	0	0	0	0	0	0	0	0	-0.286	0.434	0.434	0.273078	0	0	0.522569	0	0	0	0	0	0
Banque du Caire SAE	Commercial banks	Private	EGYPT	2010	2010Banque du Caire SAE	222	0.898739	0.218949	0	0.196613	0.0083601	0.025512	0.409197	0	2.55389	0.285322	0	0	0	0.0467384	0.117635	-0.47698	4.59808	0.877699	0.287419	-0.0210398	0.0684694	0.0026572	0	0.00549413	0.150138	0.00560407	0.0905592	0.3275	0.2874	0	-1.476	-0.087	-0.0867	0.561243	-0.0897988	0	0.749161	0	0	0.143451	0.512857	0.023731	0
Banque Ext?rieure d_Alg?rie	Commercial banks	Private	AlGERIA	2010	2010Banque Ext?rieure d_Alg?rie	260	0.794644	0.198036	0	0.60928	0.0018927	0.387163	0.937176	0	-0.0904633	0.493792	0	0	0	0.0163224	-0.0573433	-0.877278	0	0.852398	0.183563	0.0577539	-0.0144727	0.0080962	0	0	0	0	0	0	0	0	-0.006	0.637	0.637	0	0	0	0	0	0	0	0	0	0
Banque Libano-Francaise	Commercial banks	Private	LEBANON	2010	2010Banque Libano-Francaise	221	0.893821	0.303892	0	0.309901	0.0475984	0.0101411	0.316259	0	3.7597	0.217593	0.35	0	0	0.10304	-0.0118765	-0.658608	4.05184	0.886849	0.333381	-0.006972	0.0294892	0.0091359	0	0	0	0	0	0	0	0.1187	0.273	0.631	0.631	0	0	0	0	0	0.1187	0	0	0	0
Banque Marocaine du Commerce Ex	Commercial banks	Public	MOROCCO	2010	2010Banque Marocaine du Commerce Ex	266	0.856753	0.555757	0.0591	0.332688	0.132576	0.325967	0.30896	0.329137	2.83257	0.329204	0.3028	0	0.1994	0.0424376	-0.0099483	-0.313302	0	0.839083	0.573584	-0.0176697	0.0178267	0.0076105	0.0924	0.0108828	0.137085	0.014158	0.0795945	0.7373	0.5736	0	1.183	0.522	0.522	0.693189	-0.058921	0	0.83258	0	0	0.0454371	0.0740183	0.0397999	0.0571718
Banque Marocaine pour le Commer	Commercial banks	Public	MOROCCO	2010	2010Banque Marocaine pour le Commer	188	0.758652	0.795216	0.112	0.15143	0.160448	0.0981201	0.236947	0.241248	-0.301167	0.329204	0.6674	0	0.6674	0.0424376	-0.0099483	-0.313302	0	0.753868	0.793777	-0.0047849	-0.0014391	0.0121535	0.1186	0	0	0	0	0	0	0	1.183	0.522	0.522	0	0	0	0	0	0	0	0	0	0
Banque Misr Liban	Commercial banks	Private	lebanon	2010	2010Banque Misr Liban	85	0.917475	0.128442	0.2958	0.0814334	0.106106	0.0367473	0.301392	0	5.19131	0.217593	0.88	0	0	0.10304	-0.0118765	-0.658608	2.97103	0.877413	0.111312	-0.0400623	-0.0171295	0.0066889	0.4883	0	0	0	0	0	0	0	0.273	0.631	0.631	0	0	0	0	0	0	0	0	0	0
Banque Misr SAE	Commercial banks	Private	EGYPT	2010	2010Banque Misr SAE	287	0.879836	0.298779	0	0.439536	0.0246293	0.0105353	0.279049	0	0.240306	0.285322	0	0	0	0.0467384	0.117635	-0.47698	5.18612	0.891791	0.231608	0.0119547	-0.067171	0.0028486	0.0829	0.00764406	0.138102	0.0513854	0.0441514	0.2597	0.2316	0	-1.476	-0.087	-0.0867	0	0	0	0	0	0	0.146102	0.0121812	0.363531	0.35325
Banque Nationale Agricole	Commercial banks	Public	TUNISIA	2010	2010Banque Nationale Agricole	162	0.719347	0.712009	0	0.193034	0.0036232	0.193914	0.766627	0.323572	0.0316257	0.408891	0.2349	0	0	0.0304345	-0.0352481	-0.168121	3.77987	0.729106	0.767641	0.0097598	0.0556324	0.0101149	0	0	0	0	0	0	0	0	-0.286	0.434	0.434	0	0	0	0	0	0	0	0	0	0
Banque Nationale d_Alg?rie	Commercial banks	Private	AlGERIA	2010	2010Banque Nationale d_Alg?rie	270	0.733736	0.63431	0	0.126277	0.217382	0.164269	0.315179	0	-0.0713336	0.493792	0	0	0	0.0163224	-0.0573433	-0.877278	0	0.723685	0.52556	-0.0100501	-0.10875	0.0229305	0	0	0	0	0	0	0	0.1155	-0.006	0.637	0.637	0	0	0	0	0	0.1155	0	0	0	0
Banque Saudi Fransi JSC	Commercial banks	Public	SAUDI ARABIA	2010	2010Banque Saudi Fransi JSC	289	0.796774	0.649528	0.1313	0.133481	0.0502952	0.266066	0.331115	0.316969	3.30912	0.549793	0	0	0	0.0182918	-0.0506663	-0.369236	5.08125	0.777824	0.65718	-0.0189492	0.0076524	0.0227344	0.1418	0.0227343	0.172537	0.0107888	0.186835	0.8449	0.6572	0	-0.286	0.553	0.553	0.131237	0.334918	1.5975	0.362267	0	0	0.0219444	0.0361599	0.0181026	0.012318
Barclays Bank - Egypt S.A.E.	Commercial banks	Private	EGYPT	2010	2010Barclays Bank - Egypt S.A.E.	119	0.851032	0.319216	0	0.563921	0.031092	0.0118974	0.211166	0	0.489717	0.285322	0.9999	0	0	0.0467384	0.117635	-0.47698	4.26288	0.847458	0.324162	-0.0035742	0.0049456	0.0184409	0	0	0	0	0	0	0	0	-1.476	-0.087	-0.0867	0	0	0	0	0	0	-0.00111132	-0.0151691	0	0
BBAC sal	Commercial banks	Private	lebanon	2010	2010BBAC sal	186	0.908788	0.178602	0.2299	0.20386	0.02241	0.0261655	0.32177	0	4.36344	0.217593	0.37	0	0.18	0.10304	-0.0118765	-0.658608	3.74951	0.90877	0.207017	-1.8e-05	0.0284149	0.0093678	0.1085	0.0111536	0.247059	0.00685248	0.0777936	0.2278	0.207	0	0.273	0.631	0.631	0.320778	0	0	0.566372	0	0	0	0	0.0822045	0.0892841
BBK B.S.C.	Commercial banks	Public	BAHRAIN	2010	2010BBK B.S.C.	213	0.770767	0.556672	0.1296	0.257361	0.136408	0.335734	0.355294	0.216057	3.82604	0.303325	0	0	0.187	0.0253977	-0.0279551	0.158312	3.35773	0.731775	0.521535	-0.0389915	-0.0351373	0.0159774	0.1404	0.0162383	0.205943	0.0216666	0.119257	0.6677	0.5215	0	0.623	0.933	0.933	0	0	0.893308	0	0	0	0.0738452	0.0195601	0.0608438	0.091069
BLOM Bank Egypt SAE	Commercial banks	Private	EGYPT	2010	2010BLOM Bank Egypt SAE	116	0.830641	0.264036	0.2349	0.523323	0.0401431	0.64495	0.263416	0	-0.925634	0.285322	0.9942	0	0	0.0467384	0.117635	-0.47698	3.92336	0.816384	0.355719	-0.0142568	0.0916836	0.0060576	0.2391	0	0	0	0	0	0	0.1272	-1.476	-0.087	-0.0867	0	0	0	0	0	0.1272	0	0	0	0
BLOM Bank s.a.l.	Commercial banks	Public	Lebanon	2010	2010BLOM Bank s.a.l.	269	0	0	0	0	0	0	0	0.227514	0	0.217593	0.3437	0	0	0.10304	-0.0118765	-0.658608	0	0.887219	0.512486	0.887219	0.512486	0.0147958	0	0.0179649	0.150868	0.00831422	0.0973966	0.2608	0.2315	0	0.273	0.631	0.631	0.320778	0	0	0.566372	0	0	0.0793047	0.283023	0.0238355	0.0338345
BNP Paribas El Djaza?r	Commercial banks	Private	AlGERIA	2010	2010BNP Paribas El Djaza?r	114	0.746005	0.401113	0.1951	0.489873	0.0303832	0.0019978	0.689523	0	2.94365	0.493792	1	0	1	0.0163224	-0.0573433	-0.877278	0	0.735565	0.419615	-0.0104401	0.0185019	0.0241743	0.1837	0	0	0	0	0	0	0	-0.006	0.637	0.637	0	0	0	0	0	0	0	0	0	0
BSL Bank SAL	Commercial banks	Private	lebanon	2010	2010BSL Bank SAL	64	0	0	0	0	0	0	0	0	0	0.217593	0	0	0	0.10304	-0.0118765	-0.658608	0	0	0	0	0	0	0	0	0	0	0	0	0	0.1377	0.273	0.631	0.631	0	0	0	0	0	0.1377	0	0	0	0
Burgan Bank KPSC	Commercial banks	Public	KUWAIT	2010	2010Burgan Bank KPSC	252	0.829587	0.547784	0.1209	0.348116	0.287352	0.242555	0.445736	0.671847	2.23451	0.535198	0	0	0	-0.070761	-0.046096	0.186603	3.61297	0.814081	0.514961	-0.0155062	-0.0328231	0.0037372	0.156	0.00670266	0.241343	0.01136	0.125007	0.6326	0.515	0	0.903	0.384	0.384	0.188393	0.143179	0.87178	0.434042	0	0	0.0319952	-0.0348056	0.0446582	0.0612937
Byblos Bank S.A.L.	Commercial banks	Public	LEBANON	2010	2010Byblos Bank S.A.L.	247	0.840202	0.235483	0.1264	0.287376	0.0981396	0.0181771	0.346618	0.193622	4.06133	0.217593	0	0	0.417	0.10304	-0.0118765	-0.658608	4.31102	0.846616	0.246674	0.0064142	0.0111915	0.0116195	0.1402	0.0145131	0.164536	0.0112827	0.110476	0.2881	0.2462	0	0.273	0.631	0.631	0.320778	0	0	0.566372	0	0	0.126176	0.180554	0.0251783	0.0248434
Byblos Bank Syria SA	Commercial banks	Public	SYRIAN ARAB REPUBLIC	2010	2010Byblos Bank Syria SA	23	0.913681	0.574456	0.0844	0.289127	0.0783139	0.003307	0.278503	0	2.86221	0.303034	0.415	0	0.415	0	-0.029209	-0.910637	0	0.879176	0.556363	-0.0345057	-0.0180931	0.0054279	0	0	0	0	0	0	0	0.1556	-2.036	0.777	0.777	0	0	0	0	0	0.1556	0	0	0	0
Cairo Amman Bank	Commercial banks	Public	JORDAN	2010	2010Cairo Amman Bank	139	0.841834	0.417769	0.1276	0.266701	0.140419	0.524858	0.382489	0.375103	3.23828	0.405634	0.1139	0	0	0.0547658	0.0067818	-0.0365862	3.24227	0.820332	0.446512	-0.0215021	0.0287433	0.0188239	0.1319	0.0255614	0.168075	0.0157386	0.12545	0.5361	0.4465	0	0.903	0.263	0.263	0.643677	0.131954	0.452769	0.802295	0	0	0.0552584	0.122907	0.0510553	0.0533292
Capital Bank of Jordan	Commercial banks	Public	JORDAN	2010	2010Capital Bank of Jordan	126	0.714126	0.530244	0.1902	0.205286	0.0484754	0.297417	0.369469	0.310571	3.48331	0.405634	0	0	0	0.0547658	0.0067818	-0.0365862	3.03125	0.757968	0.556275	0.0438419	0.0260311	0.0042331	0.1763	0	0	0	0	0	0	0	0.903	0.263	0.263	0	0	0.452769	0	0	0	0	0	0	0
Citibank N.A., United Arab Emir	Commercial banks	Private	UNITED ARAB EMIRATES	2010	2010Citibank N.A., United Arab Emir	205	0	0	0	0	0	0	0	0	0	0.480386	0	0	0	-0.0524292	0	0.472635	0	0	0	0	0	0	0	0	0	0	0	0	0	0	0.623	0.539	0.539	0	0	0.895545	0	0	0	0	0	0	0
Commercial Bank International P	Commercial banks	Public	UNITED ARAB EMIRATES	2010	2010Commercial Bank International P	164	0.78865	0.714099	0.1426	0.133817	0.007748	0.0791855	0.292302	0.712918	2.57981	0.480386	0.238	0	0.238	-0.0524292	0	0.472635	0	0.818567	0.693789	0.0299173	-0.0203103	0.0014072	0.1472	0	0	0	0	0	0	0.1253	0.623	0.539	0.539	0	0	0.895545	0	0	0.1253	0	0	0	0
Commercial Bank of Dubai P.S.C.	Commercial banks	Public	UNITED ARAB EMIRATES	2010	2010Commercial Bank of Dubai P.S.C.	236	0.73005	0.771463	0.1406	0.0919743	0.0285475	0.0657718	0.2584	0.425187	3.71596	0.480386	0	0	0	-0.0524292	0	0.472635	4.56565	0.718684	0.705379	-0.0113656	-0.0660838	0.0213081	0.1558	0.0213092	0.260582	0.0131026	0.170184	0.9203	0.7054	0.1554	0.623	0.539	0.539	0.206104	0.165295	0.895545	0.453986	0.0320285	0.1554	0.0467718	-0.0254926	0.0388253	0.0523421
Commercial Bank of Kuwait K.P.S	Commercial banks	Public	KUWAIT	2010	2010Commercial Bank of Kuwait K.P.S	229	0.858315	0.669457	0.1654	0.148666	0.338313	0.216855	0.3274	0.165518	3.45166	0.535198	0.2311	0	0	-0.070761	-0.046096	0.186603	0	0.849942	0.648264	-0.0083731	-0.0211937	0.0111798	0.1816	0.011714	0.230531	0.00987522	0.133791	0.7627	0.6483	0	0.903	0.384	0.384	0.188393	0.143179	0.87178	0.434042	0	0	0.0283779	-0.0255846	0.0903811	0.154024
Commercial Bank of Syria	Commercial banks	Private	SYRIAN ARAB REPUBLIC	2010	2010Commercial Bank of Syria	245	0.651237	0.435612	0	0.409184	0.274304	0.145133	0.418006	0	-0.477121	0.303034	1	1	0	0	-0.029209	-0.910637	4.27951	0.698275	0.438491	0.0470376	0.0028788	0.0160108	0	0	0	0	0	0	0	0	-2.036	0.777	0.777	0	0	0	0	0	0	0	0	0	0
Commercial International Bank (	Commercial banks	Public	EGYPT	2010	2010Commercial International Bank (	256	0.85769	0.423974	0.1528	0.148615	0.0083795	0.774089	0.367971	0.361989	-0.185831	0.285322	0	0	0	0.0467384	0.117635	-0.47698	0	0.857629	0.46468	-6.07e-05	0.040706	0.0268079	0.1566	0.0316089	0.191015	0.0221743	0.124052	0.5418	0.4647	0	-1.476	-0.087	-0.0867	0.561243	-0.0897988	0	0.749161	0	0	0.109497	0.202023	0.0345744	0.0268275
Cooperative & Agricultural Cred	Commercial banks	Private	Yemen	2010	2010Cooperative & Agricultural Cred	96	0	0	0	0	0	0	0	0	0	0	0	0	0	0.0386623	-0.0540776	-1.24455	0	0	0	0	0	0	0	0	0	0	0	0	0	0	0.623	0	0	0	0	0	0	0	0	0	0	0	0
Credit Agricole Egypt SAE	Commercial banks	Public	EGYPT	2010	2010Credit Agricole Egypt SAE	157	0.857368	0.362981	0.1529	0.351426	0.0066797	0.702061	0.314057	0.527277	0	0.285322	0	0	0	0.0467384	0.117635	-0.47698	4.35868	0.865066	0.425508	0.0076974	0.0625266	0.0176118	0.1329	0	0	0	0	0	0	0	-1.476	-0.087	-0.0867	0	0	0	0	0	0	0	0	0	0
Cr?dit du Maroc	Commercial banks	Public	MOROCCO	2010	2010Cr?dit du Maroc	175	0.893156	0.790375	0	0.137937	0.184173	0.0479904	0.132225	0.250484	-0.30745	0.329204	0	0	0	0.0424376	-0.0099483	-0.313302	0	0.890556	0.743676	-0.0026002	-0.046699	0.0082308	0	0	0	0	0	0	0	0	1.183	0.522	0.522	0.693189	-0.058921	0	0.83258	0	0	-0.00230915	-0.0517211	0.0516583	0.0764501
Cr?dit Immobilier et Hotelier	Commercial banks	Public	MOROCCO	2010	2010Cr?dit Immobilier et Hotelier	165	0.704066	0.813893	0	0.0701289	0.0556395	0.0627485	0.274944	0.108591	0	0.329204	0	0	0	0.0424376	-0.0099483	-0.313302	0	0.674123	0.82701	-0.0299437	0.0131171	0.0076509	0	0	0	0	0	0	0	0	1.183	0.522	0.522	0	0	0	0	0	0	0	0	0	0
Cr?dit Libanais S.A.L.	Commercial banks	Private	Lebanon	2010	2010Cr?dit Libanais S.A.L.	214	0.894861	0.235676	0.1087	0.215313	0.0175393	0.0210812	0.247123	0	4.0191	0.217593	0	0	0	0.10304	-0.0118765	-0.658608	0	0.878411	0.253195	-0.01645	0.017519	0.0121122	0.1238	0	0	0	0	0	0	0	0.273	0.631	0.631	0	0	0	0	0	0	0	0	0	0
CreditBank SAL	Commercial banks	Private	Lebanon	2010	2010CreditBank SAL	134	0	0	0	0	0	0	0	0	0	0.217593	0	0	0.391	0.10304	-0.0118765	-0.658608	0	0.884841	0.481879	0.884841	0.481879	0.0112664	0	0	0	0	0	0	0	0	0.273	0.631	0.631	0	0	0	0	0	0	0	0	0	0
Dar Es Salaam Investment Bank-D	Commercial banks	Public	Iraq	2010	2010Dar Es Salaam Investment Bank-D	15	0	0	0	0	0	0	0	0	2.4883	0	0	0	0	0.033793	-0.0687362	-1.40223	0	0.83835	0.0249956	0.83835	0.0249956	0.0026633	0	0	0	0	0	0	0	0.1348	-1.126	0	0	0	0	0	0	0	0.1348	0	0	0	0
Doha Bank	Commercial banks	Public	Qatar	2010	2010Doha Bank	255	0.834399	0.563001	0.115	0.298999	0.273294	0.1442	0.404031	0.513904	3.07627	0.458671	0	0	0	0.119566	0.0486328	0.724268	4.66272	0.836454	0.562082	0.002055	-0.0009191	0.0223207	0.1098	0.0223677	0.155578	0.0149098	0.162845	0.672	0.5621	0	-0.286	0.356	0.356	0.379694	-6.98258	0	0.616194	0	0	0.0268159	0.0411332	0.0514671	0.0387894
Emirates Lebanon Bank SAL	Commercial banks	Private	lebanon	2010	2010Emirates Lebanon Bank SAL	84	0.818331	0.474003	0	0.291215	0.0416005	0.304222	0.314779	0	1.96124	0.217593	0.81	0	0.81	0.10304	-0.0118765	-0.658608	3.23158	0.816903	0.485343	-0.0014284	0.0113395	0.0069916	0	0	0	0	0	0	0	0.114	0.273	0.631	0.631	0	0	0	0	0	0.114	0	0	0	0
Emirates NBD PJSC	Commercial banks	Public	UNITED ARAB EMIRATES	2010	2010Emirates NBD PJSC	306	0.762752	0.762188	0.119	0.0747303	0.13966	0.107613	0.402277	0.383429	2.54641	0.480386	0	0	0	-0.0524292	0	0.472635	5.4496	0.767676	0.688626	0.0049239	-0.0735623	0.0081729	0.128	0.00824567	0.227416	0.0102252	0.132265	0.8575	0.6886	0	0.623	0.539	0.539	0.206104	0.165295	0.895545	0.453986	0	0	0.0163381	-0.0687916	0.0405129	0.110355
Export Development Bank of Egyp	Commercial banks	Public	EGYPT	2010	2010Export Development Bank of Egyp	22	0.853156	0.577097	0	0.131719	0.23105	0.446023	0	0.545242	0	0.285322	0.4075	0.013	0	0.0467384	0.117635	-0.47698	0	0.824533	0.548529	-0.0286234	-0.0285685	0.0172766	0	0	0	0	0	0	0	0	-1.476	-0.087	-0.0867	0	0	0	0	0	0	0	0	0	0
Fenicia Bank SAL	Commercial banks	Private	Lebanon	2010	2010Fenicia Bank SAL	88	0	0	0	0	0	0	0	0	0	0.217593	0.1576	0	0.1576	0.10304	-0.0118765	-0.658608	0	0	0	0	0	0	0	0	0	0	0	0	0	0.1227	0.273	0.631	0.631	0	0	0	0	0	0.1227	0	0	0	0
FIBI Bank	Commercial banks	Public	ISRAEL	2010	2010FIBI Bank	272	0.819763	0.576974	0.0931	0.235464	0.0337257	0.277055	0.683393	0.412932	3.62915	0.235684	0.7408	0	0	0.0126866	-0.03325	0.495322	5.0194	0.819592	0.630295	-0.000171	0.0533212	0.0050853	0.0808	0.00727034	0.13321	0.0158219	0.0176644	0.769	0.6303	0	1.183	0.246	0.246	0.235086	-0.0634731	0	0.484856	0	0	0.0241612	0.114746	0.0427778	0.0483438
Fransabank sal	Commercial banks	Private	LEBANON	2010	2010Fransabank sal	248	0.862378	0.213542	0	0.264213	0.0449866	0.0213012	0.305365	0	4.10324	0.217593	0.3625	0	0.06	0.10304	-0.0118765	-0.658608	4.21219	0.843473	0.256604	-0.0189047	0.0430623	0.0119034	0	0	0	0	0	0	0	0	0.273	0.631	0.631	0	0	0	0	0	0	0	0	0	0
Fransabank-Syria S.A.	Commercial banks	Public	SYRIAN ARAB REPUBLIC	2010	2010Fransabank-Syria S.A.	5	0.870911	0	0.2717	0.845251	0.404103	0	0.428958	0	0	0.303034	0.48	0	0.48	0	-0.029209	-0.910637	4.13145	0.901583	0	0.0306725	0	0.0002195	0.1365	0	0	0	0	0	0	0	-2.036	0.777	0.777	0	0	0	0	0	0	0	0	0	0
Future Bank B.S.C.	Commercial banks	Private	BAHRAIN	2010	2010Future Bank B.S.C.	82	0.770046	0.216256	0.1972	0.733151	0.741935	0.100486	0.070922	0	2.7939	0.303325	0.3333	0	0.3333	0.0253977	-0.0279551	0.158312	2.73838	0.707801	0.289338	-0.0622447	0.0730825	0.0173565	0.2654	0	0	0	0	0	0	0	0.623	0.933	0.933	0	0	0.893308	0	0	0	0	0	0	0
Groupe Banque Centrale Populair	Commercial banks	Private	MOROCCO	2010	2010Groupe Banque Centrale Populair	275	0.838254	0.640429	0.1105	0.125613	0.0640546	0.277617	0.240553	0	2.2513	0.329204	0	0	0	0.0424376	-0.0099483	-0.313302	4.99465	0.824264	0.678937	-0.0139898	0.0385082	0.0142325	0	0	0	0	0	0	0	0	1.183	0.522	0.522	0	0	0	0	0	0	0	0	0	0
Gulf Bank Algeria	Commercial banks	Private	Algeria	2010	2010Gulf Bank Algeria	93	0.495331	0.488347	0	0.35693	0.0403297	0.0006957	0.498799	0	-0.568108	0.493792	0.5999	0	0.5999	0.0163224	-0.0573433	-0.877278	4.66477	0.574992	0.460875	0.0796605	-0.0274715	0.0354413	0	0	0	0	0	0	0	0.006	-0.006	0.637	0.637	0	0	0	0	0	0.006	0	0	0	0
Gulf Bank KSC (The)	Commercial banks	Public	KUWAIT	2010	2010Gulf Bank KSC (The)	243	0.876557	0.688421	0.115	0.105588	0.242623	0.237973	0.341893	0.315143	2.75766	0.535198	0	0	0	-0.070761	-0.046096	0.186603	3.67614	0.874973	0.691639	-0.0015845	0.0032179	0.0041524	0.1345	0.00430195	0.192158	0.0178439	0.173797	0.7905	0.6916	0	0.903	0.384	0.384	0.188393	0.143179	0.87178	0.434042	0	0	-0.0103833	-0.0801592	0.0679564	0.188042
Gulf Commercial Bank	Commercial banks	Public	Iraq	2010	2010Gulf Commercial Bank	38	0	0	0	0	0	0	0	0	-0.323533	0	0.073	0	0.697	0.033793	-0.0687362	-1.40223	0	0	0	0	0	0	0	0	0	0	0	0	0	0	-1.126	0	0	0	0	0	0	0	0	0	0	0	0
Gulf International Bank BSC	Commercial banks	Private	BAHRAIN	2010	2010Gulf International Bank BSC	258	0.654905	0.573684	0.1644	0.287487	0.240633	0.214343	0.310839	0	3.04646	0.303325	0	0	0	0.0253977	-0.0279551	0.158312	4.20972	0.621412	0.483658	-0.0334928	-0.0900259	0.0064659	0.187	0.00685871	0.277246	0.00435351	0.342472	0.7783	0.4837	0	0.623	0.933	0.933	0	0	0.893308	0	0	0	-0.0419554	-0.179195	0.0787866	0.108631
Housing and Development Bank	Commercial banks	Public	EGYPT	2010	2010Housing and Development Bank	9	0.618536	0.545395	0.1244	0.238796	9.13e-05	0.470339	0.738132	0.209095	0	0.285322	0	0.1567	0	0.0467384	0.117635	-0.47698	4.02609	0.593006	0.518535	-0.02553	-0.0268597	0.0160146	0.2294	0	0	0	0	0	0	0.2316	-1.476	-0.087	-0.0867	0	0	0	0	0	0.2316	0	0	0	0
Housing Bank for Trade & Financ	Commercial banks	Public	JORDAN	2010	2010Housing Bank for Trade & Financ	220	0.821667	0.388914	0.2247	0.311397	0.114664	0.537483	0.372066	0.152302	3.69115	0.405634	0.34	0.1861	0.34	0.0547658	0.0067818	-0.0365862	0	0.824738	0.366648	0.0030703	-0.0222653	0.0132341	0.2187	0.0174263	0.265144	0.0111455	0.20674	0.4446	0.3667	0	0.903	0.263	0.263	0.643677	0.131954	0.452769	0.802295	0	0	0.0967635	0.0497527	0.0550966	0.101059
Housing Bank for Trade and Fina	Commercial banks	Private	AlGERIA	2010	2010Housing Bank for Trade and Fina	27	0.351434	0.312353	0	0.590632	0.0641671	0.0026545	0.803587	0	-0.32024	0.493792	0.612	0	0	0.0163224	-0.0573433	-0.877278	0	0.446588	0.252744	0.0951546	-0.0596096	0.0205431	0	0	0	0	0	0	0	0	-0.006	0.637	0.637	0	0	0	0	0	0	0	0	0	0
HSBC Bank Egypt S A E	Commercial banks	Private	EGYPT	2010	2010HSBC Bank Egypt S A E	198	0.886082	0.387128	0.1179	0.490462	0.0140466	0.746717	0.395571	0	0.381334	0.285322	0	0	0	0.0467384	0.117635	-0.47698	4.55768	0.901362	0.374676	0.0152793	-0.0124516	0.0219497	0.119	0	0	0	0	0	0	0.1215	-1.476	-0.087	-0.0867	0	0	0	0	0	0.1215	0	0	0	0
HSBC Bank Middle East	Commercial banks	Private	UNITED ARAB EMIRATES	2010	2010HSBC Bank Middle East	60	0.89601	0.416984	0	0.333639	0.018544	0.274946	0.364558	0	0	0.480386	0	0	0	-0.0524292	0	0.472635	0	0.890813	0.375086	-0.0051971	-0.041898	0.0151282	0	0.0134308	0.163547	0.0207797	0.0443521	0.6895	0.4949	0.1215	0.623	0.539	0.539	0.206104	0.165295	0.895545	0.453986	0.0250416	0.1215	0.0619992	0.0419346	0.0664939	0.101791
HSBC Bank Middle East Limited	Commercial banks	Private	UNITED ARAB EMIRATES	2010	2010HSBC Bank Middle East Limited	168	0	0	0	0	0	0	0	0	0	0.480386	0	0	0	-0.0524292	0	0.472635	0	0	0	0	0	0	0	0.0134308	0.163547	0.0207797	0.0443521	0.6895	0.4949	0	0.623	0.539	0.539	0.206104	0.165295	0.895545	0.453986	0	0	0.0619992	0.0419346	0.0664939	0.101791
IBL Bank sal	Commercial banks	Private	LEBANON	2010	2010IBL Bank sal	179	0.898929	0.101739	0	0.61169	0.0154551	0.0247869	0.269395	0	3.24576	0.217593	0	0	0	0.10304	-0.0118765	-0.658608	3.59361	0.908856	0.152275	0.0099264	0.0505359	0.0111122	0	0	0	0	0	0	0	0	0.273	0.631	0.631	0	0	0	0	0	0	0	0	0	0
International Bank for Trade an	Commercial banks	Public	SYRIAN ARAB REPUBLIC	2010	2010International Bank for Trade an	44	0.835499	0.39564	0.1188	0.372616	0.120603	0.0191432	0.429021	0	0	0.303034	0.49	0	0.49	0	-0.029209	-0.910637	0	0.825958	0.422489	-0.0095415	0.0268493	0.0116804	0.2407	0	0	0	0	0	0	0	-2.036	0.777	0.777	0	0	0	0	0	0	0	0	0	0
International Bank of Qatar Q.S	Commercial banks	Private	Qatar	2010	2010International Bank of Qatar Q.S	206	0.869433	0.565824	0.1117	0.332835	0.344725	0.10496	0.297717	0	3.07864	0.458671	0.245	0	0.3	0.119566	0.0486328	0.724268	0	0.868537	0.635977	-0.0008958	0.0701526	0.0189894	0.1264	0	0	0	0	0	0	0	-0.286	0.356	0.356	0	0	0	0	0	0	0	0	0	0
International Bank of Yemen YSC	Commercial banks	Private	Yemen	2010	2010International Bank of Yemen YSC	109	0.896124	0.158562	0.1784	0.709861	0.0223534	0.0190278	0.254623	0	0	0	0.75	0	0.75	0.0386623	-0.0540776	-1.24455	5.16984	0.896133	0.181302	9.1e-06	0.0227402	0.0170848	0.1642	0	0	0	0	0	0	0	0.623	0	0	0	0	0	0	0	0	0	0	0	0
Invest Bank P.S.C.	Commercial banks	Public	UNITED ARAB EMIRATES	2010	2010Invest Bank P.S.C.	155	0	0	0	0	0	0	0	0.011874	2.21661	0.480386	0	0	0	-0.0524292	0	0.472635	0	0.749932	0.730294	0.749932	0.730294	0.0292238	0.2272	0	0	0	0	0	0	0	0.623	0.539	0.539	0	0	0.895545	0	0	0	0	0	0	0
Iraqi Middle East Investment Ba	Commercial banks	Public	Iraq	2010	2010Iraqi Middle East Investment Ba	16	0.811628	0.11443	0	0.63806	0	0.0120798	0.0109592	0	-0.108829	0	0	0	0	0.033793	-0.0687362	-1.40223	0	0.798668	0.245862	-0.0129601	0.131433	0.0148692	0	0	0	0	0	0	0	0.102	-1.126	0	0	0	0	0	0	0	0.102	0	0	0	0
Israel Discount Bank LTD	Commercial banks	Public	ISRAEL	2010	2010Israel Discount Bank LTD	294	0.776463	0.618932	0.089	0.144151	0.0274835	0.313044	0.420872	0.417036	3.54595	0.235684	0	0.0019	0	0.0126866	-0.03325	0.495322	5.27373	0.803369	0.647832	0.0269057	0.0288994	0.0041708	0.082	0.00574967	0.141819	0.0157617	0.0415186	0.8064	0.6478	0	1.183	0.246	0.246	0.235086	-0.0634731	0	0.484856	0	0	0.0509883	0.0945896	0.0493128	0.0458729
Jammal Trust Bank SAL	Commercial banks	Private	Lebanon	2010	2010Jammal Trust Bank SAL	53	0	0	0	0	0	0	0	0	0	0.217593	0	0	0	0.10304	-0.0118765	-0.658608	0	0	0	0	0	0	0	0	0	0	0	0	0	0	0.273	0.631	0.631	0	0	0	0	0	0	0	0	0	0
Jordan Ahli Bank Plc	Commercial banks	Public	JORDAN	2010	2010Jordan Ahli Bank Plc	137	0.800142	0.434733	0.1218	0.256106	0.158985	0.403223	0.494407	0.541562	3.00012	0.405634	0.1038	0.028	0.1038	0.0547658	0.0067818	-0.0365862	3.35336	0.801984	0.423254	0.0018423	-0.0114785	0.009127	0.1103	0	0	0	0	0	0	0	0.903	0.263	0.263	0	0	0.452769	0	0	0	0	0	0	0
Jordan Commercial Bank	Commercial banks	Public	JORDAN	2010	2010Jordan Commercial Bank	111	0.734804	0.517061	0.1461	0.174575	0.0423326	0.424251	0.395522	0.612306	2.81953	0.405634	0.2332	0.2402	0.2332	0.0547658	0.0067818	-0.0365862	2.79941	0.785658	0.511799	0.0508541	-0.0052622	0.0057682	0.1333	0	0	0	0	0	0	0	0.903	0.263	0.263	0	0	0.452769	0	0	0	0	0	0	0
Jordan Kuwait Bank	Commercial banks	Public	JORDAN	2010	2010Jordan Kuwait Bank	152	0.793211	0.509187	0	0.259993	0.266415	0.417042	0.466667	0.103767	0	0.405634	0	0	0	0.0547658	0.0067818	-0.0365862	3.33019	0.807486	0.56166	0.0142741	0.0524733	0.025048	0	0	0	0	0	0	0	0	0.903	0.263	0.263	0	0	0.452769	0	0	0	0	0	0	0
Lebanese Swiss Bank SAL (The)	Commercial banks	Private	Lebanon	2010	2010Lebanese Swiss Bank SAL (The)	102	0.881414	0.15406	0	0.233889	0.0123732	0.0292278	0.48733	0	3.78792	0.217593	0.6477	0	0.1196	0.10304	-0.0118765	-0.658608	3.08492	0.893679	0.161561	0.0122644	0.0075009	0	0	0	0	0	0	0	0	0.1353	0.273	0.631	0.631	0	0	0	0	0	0.1353	0	0	0	0
Mashreqbank PSC	Commercial banks	Public	UNITED ARAB EMIRATES	2010	2010Mashreqbank PSC	271	0.710847	0.504429	0.1402	0.306779	0.0763465	0.282546	0.661464	0.0132811	3.37391	0.480386	0	0	0	-0.0524292	0	0.472635	4.97599	0.693314	0.485715	-0.0175332	-0.0187139	0.0098602	0.1592	0.010084	0.265682	0.0247005	0.0523202	0.6589	0.4857	0	0.623	0.539	0.539	0.206104	0.165295	0.895545	0.453986	0	0	-0.10344	-0.110053	0.0667466	0.120106
Mercantile Discount Bank Ltd.	Commercial banks	Private	ISRAEL	2010	2010Mercantile Discount Bank Ltd.	196	0.862384	0.635025	0.113	0.153253	0.0333936	0.296009	0.393178	0	3.60551	0.235684	1	0	0	0.0126866	-0.03325	0.495322	4.3386	0.848516	0.668232	-0.013868	0.0332067	0.0062472	0.105	0	0	0	0	0	0	0.1131	1.183	0.246	0.246	0	0	0	0	0	0.1131	0	0	0	0
Mizrahi Tefahot Bank Ltd.	Commercial banks	Public	ISRAEL	2010	2010Mizrahi Tefahot Bank Ltd.	295	0.820076	0.806744	0.0801	0.0977296	0.0217031	0.092466	0.488958	0.246804	3.77681	0.235684	0	0.0034	0.1315	0.0126866	-0.03325	0.495322	5.07349	0.814642	0.803667	-0.0054345	-0.0030776	0.0061514	0.0791	0.00967239	0.149729	0.0103102	0.0313748	0.9865	0.8039	0	1.183	0.246	0.246	0.235086	-0.0634731	0	0.484856	0	0	0.196839	0.190865	0.0325721	0.0409431
National Bank of Bahrain	Commercial banks	Public	BAHRAIN	2010	2010National Bank of Bahrain	197	0.881009	0.543677	0.203	0.214326	0.139243	0.522809	0.29184	0.023832	4.11206	0.303325	0	0.49	0	0.0253977	-0.0279551	0.158312	3.32588	0.879601	0.4181	-0.0014079	-0.125578	0.0189086	0.209	0	0	0	0	0	0	0.1187	0.623	0.933	0.933	0	0	0.893308	0	0	0.1187	0	0	0	0
National Bank of Egypt	Commercial banks	Private	EGYPT	2010	2010National Bank of Egypt	301	0.894297	0.289979	0.0727	0.300324	0.0552583	0.0101441	0.578141	0	3.88884	0.285322	1	1	0	0.0467384	0.117635	-0.47698	5.41343	0.897147	0.271969	0.0028498	-0.0180098	0.006949	0.083	0.0122326	0.118263	0.00828828	0.0265148	0.3031	0.272	0.1691	-1.476	-0.087	-0.0867	0.561243	-0.0897988	0	0.749161	0.0949061	0.1691	0.138547	0.054579	0.182243	0.204809
National Bank of Fujairah PJSC	Commercial banks	Public	UNITED ARAB EMIRATES	2010	2010National Bank of Fujairah PJSC	200	0.673103	0.657377	0.142	0.207957	0.0506509	0.0864464	0.478125	0.0146464	3.27904	0.480386	0	0	0	-0.0524292	0	0.472635	4.07521	0.704837	0.674845	0.0317342	0.0174682	0.013231	0.1358	0.0132288	0.249602	0.0173076	0.195392	0.9575	0.6748	0.153	0.623	0.539	0.539	0.206104	0.165295	0.895545	0.453986	0.0315339	0.153	0.0861142	0.129872	0.0701955	0.115092
National Bank of Kuwait S.A.K.	Commercial banks	Public	KUWAIT	2010	2010National Bank of Kuwait S.A.K.	302	0.842105	0.605642	0.145	0.184454	0.392767	0.276826	0.270004	0	3.62523	0.535198	0	0	0	-0.070761	-0.046096	0.186603	4.11084	0.810852	0.608835	-0.0312528	0.0031931	0.0234826	0.182	0.0247755	0.221261	0.009925	0.189501	0.7509	0.6088	0	0.903	0.384	0.384	0.188393	0.143179	0.87178	0.434042	0	0	0.0199691	0.0230449	0.0343345	0.0164502
National Bank of Oman (SAOG)	Commercial banks	Public	OMAN	2010	2010National Bank of Oman (SAOG)	203	0.823268	0.756868	0.1387	0.204315	0.148338	0.0332377	0.42561	0.315522	2.83329	0.418835	0.3485	0	0.3485	0.0611245	-0.0393518	0.258636	3.25484	0.807268	0.755304	-0.0159994	-0.0015636	0.0150684	0.132	0	0	0	0	0	0	0.2019	-0.286	0.381	0.381	0	0	0	0	0	0.2019	0	0	0	0
National Bank of Ras Al-Khaimah	Commercial banks	Public	UNITED ARAB EMIRATES	2010	2010National Bank of Ras Al-Khaimah	218	0.752741	0.784551	0.1832	0.1045	0.0027318	0.0287728	0.282044	0.612509	0	0.480386	0	0	0	-0.0524292	0	0.472635	0	0.770373	0.767155	0.0176318	-0.0173954	0.0468992	0.1868	0.0469015	0.32596	0.0282959	0.155458	0.9958	0.7672	0	0.623	0.539	0.539	0.206104	0.165295	0.895545	0.453986	0	0	0.248833	0.212749	0.0184261	0.0246274
National Bank of Umm Al-Qaiwain	Commercial banks	Public	UNITED ARAB EMIRATES	2010	2010National Bank of Umm Al-Qaiwain	143	0.618715	0.596879	0.228	0.294291	0.142548	0.0561149	0.162771	0.441986	2.87114	0.480386	0	0	0	-0.0524292	0	0.472635	0	0.606605	0.582896	-0.0121102	-0.0139828	0.0265049	0.244	0	0	0	0	0	0	0	0.623	0.539	0.539	0	0	0.895545	0	0	0	0	0	0	0
National Bank of Yemen	Commercial banks	Private	Yemen	2010	2010National Bank of Yemen	37	0.857234	0.0888581	0.62	0.784745	0.0063438	0.0428572	0.313358	0	4.14813	0	0	0	0	0.0386623	-0.0540776	-1.24455	5.02301	0.841777	0.0756016	-0.0154576	-0.0132565	0.018968	0.67	0	0	0	0	0	0	0.166	0.623	0	0	0	0	0	0	0	0.166	0	0	0	0
National Commercial Bank (The)	Commercial banks	Public	SAUDI ARABIA	2010	2010National Commercial Bank (The)	308	0.847371	0.435645	0.186	0.134351	0.0713934	0.844202	0.319258	0	2.7813	0.549793	0.693	0	0	0.0182918	-0.0506663	-0.369236	5.4107	0.862309	0.444793	0.0149384	0.0091479	0.0170109	0.171	0.0170109	0.203703	0.012479	0.146446	0.5158	0.4448	0	-0.286	0.553	0.553	0.131237	0.334918	1.5975	0.362267	0	0	0.096794	0.127188	0.045862	0.0392194
National Credit Bank (Closed Sh	Commercial banks	Public	SYRIAN ARAB REPUBLIC	2010	2010National Credit Bank (Closed Sh	39	0.901616	0.345483	0.153	0.473387	0.0474686	0.177163	0.24866	0	2.78604	0.303034	0.47	0	0.47	0	-0.029209	-0.910637	0	0.906475	0.42056	0.0048589	0.0750775	0.0072674	0.1565	0	0	0	0	0	0	0	-2.036	0.777	0.777	0	0	0	0	0	0	0	0	0	0
Natixis Algerie	Commercial banks	Private	AlGERIA	2010	2010Natixis Algerie	68	0.509082	0.619781	0	0.215514	4.7e-05	0.0005048	0.392517	0	0.0217074	0.493792	1	0	1	0.0163224	-0.0573433	-0.877278	4.7005	0.511326	0.670712	0.002244	0.050931	0.0242231	0.114	0	0	0	0	0	0	0	-0.006	0.637	0.637	0	0	0	0	0	0	0	0	0	0
Oman Arab Bank SAOC	Commercial banks	Private	Oman	2010	2010Oman Arab Bank SAOC	174	0.812667	0.658517	0.1249	0.274421	0.0027221	0.0551937	0.45567	0	3.59426	0.418835	0.5099	0	0	0.0611245	-0.0393518	0.258636	2.93394	0.813254	0.692461	0.0005862	0.0339443	0.0243263	0.134	0	0	0	0	0	0	0.139	-0.286	0.381	0.381	0	0	0	0	0	0.139	0	0	0	0
Qatar National Bank	Commercial banks	Public	Qatar	2010	2010Qatar National Bank	309	0.829493	0.606613	0.132	0.196584	0.13979	0.253999	0.309358	0.363936	3.69917	0.458671	0.5	0	0	0.119566	0.0486328	0.724268	5.25365	0.804965	0.589554	-0.0245282	-0.0170592	0.0255266	0.153	0.025596	0.172101	0.00769119	0.0900915	0.7324	0.5896	0	-0.286	0.356	0.356	0.379694	-6.98258	0	0.616194	0	0	0.245658	0.214769	0.0117993	0.0100249
Qatar National Bank Tunisia	Commercial banks	Private	TUNISIA	2010	2010Qatar National Bank Tunisia	14	0.634752	0.714894	0	0.133333	0.0256983	0.0615079	0.351351	0	0	0.408891	0.5	0	0	0.0304345	-0.0352481	-0.168121	2.14922	0.570811	0.689189	-0.063941	-0.0257044	0.0091892	0	0	0	0	0	0	0	0	-0.286	0.434	0.434	0	0	0	0	0	0	0	0	0	0
QNB Al Ahli	Commercial banks	Public	EGYPT	2010	2010QNB Al Ahli	240	0	0	0	0	0	0	0	0.501351	0	0.285322	0	0	0.19	0.0467384	0.117635	-0.47698	0	0	0	0	0	0	0	0	0	0	0	0	0	0	-1.476	-0.087	-0.0867	0	0	0	0	0	0	0	0	0	0
Quds Bank Public Shareholding C	Commercial banks	Private	PALESTINIAN TERRITORIES	2010	2010Quds Bank Public Shareholding C	32	0	0	0	0	0	0	0	0	0	0	0	0	0	0	0	0	0	0	0	0	0	0	0	0	0	0	0	0	0	0.18	0	0	0	0	0	0	0	0	0.18	0	0	0	0
Riyad Bank	Commercial banks	Public	SAUDI ARABIA	2010	2010Riyad Bank	297	0.801824	0.603827	0.157	0.147569	0.114274	0.318916	0.289079	0.38952	3.55329	0.549793	0.217	0	0	0.0182918	-0.0506663	-0.369236	5.2465	0.803519	0.610953	0.0016952	0.0071264	0.0162748	0.16	0.016275	0.220067	0.010594	0.247018	0.7707	0.611	0.141	-0.286	0.553	0.553	0.131237	0.334918	1.5975	0.362267	0.0185045	0.141	-0.0161159	0.000392799	0.0211252	0.0167414
Samba Financial Group	Commercial banks	Public	SAUDI ARABIA	2010	2010Samba Financial Group	300	0.832522	0.453575	0.16	0.18581	0.0473894	0.628128	0.338842	0.634615	3.32818	0.549793	0.229	0	0	0.0182918	-0.0506663	-0.369236	5.26839	0.817773	0.428197	-0.0147485	-0.0253781	0.0236485	0.178	0.0236485	0.218905	0.0126139	0.149673	0.5236	0.4282	0	-0.286	0.553	0.553	0.131237	0.334918	1.5975	0.362267	0	0	0.0102285	-0.040727	0.0441531	0.0373842
Saradar Bank SAL	Commercial banks	Private	Lebanon	2010	2010Saradar Bank SAL	13	0.872718	0.115099	0.4844	0.318085	0	0.0318475	0.641482	0	2.8137	0.217593	0.43	0	0.43	0.10304	-0.0118765	-0.658608	2.44074	0.891806	0.113303	0.0190878	-0.0017969	0.0083717	0.1869	0	0	0	0	0	0	0.1124	0.273	0.631	0.631	0	0	0	0	0	0.1124	0	0	0	0
Saudi British Bank JSC (The)	Commercial banks	Public	SAUDI ARABIA	2010	2010Saudi British Bank JSC (The)	291	0.810424	0.602198	0.1015	0.140361	0.132361	0.33109	0.345889	0	3.33327	0.549793	0	0	0	0.0182918	-0.0506663	-0.369236	5.10325	0.792309	0.592221	-0.0181151	-0.0099768	0.0150208	0.1186	0.0150204	0.161209	0.012733	0.167594	0.7475	0.5922	0	-0.286	0.553	0.553	0.131237	0.334918	1.5975	0.362267	0	0	-0.0115509	-0.0165563	0.0340147	0.0340146
Saudi Hollandi Bank	Commercial banks	Private	SAUDI ARABIA	2010	2010Saudi Hollandi Bank	267	0.855763	0.609426	0.112	0.161063	0.113803	0.322288	0.305693	0	3.51935	0.549793	0	0	0	0.0182918	-0.0506663	-0.369236	4.77166	0.825141	0.650287	-0.0306217	0.0408604	0.014669	0.1266	0	0	0	0	0	0	0.1371	-0.286	0.553	0.553	0	0	1.5975	0	0	0.1371	-0.103966	-0.0273159	0	0
Saudi Investment Bank (The)	Commercial banks	Public	SAUDI ARABIA	2010	2010Saudi Investment Bank (The)	262	0.826741	0.593936	0.1414	0.135477	0.0315055	0.373489	0.312156	0.479349	3.35663	0.549793	0.173	0.388	0.074	0.0182918	-0.0506663	-0.369236	4.70025	0.817831	0.602082	-0.0089099	0.0081455	0.0085432	0.1717	0.00854237	0.205372	0.00842575	0.222441	0.7362	0.6021	0	-0.286	0.553	0.553	0.131237	0.334918	1.5975	0.362267	0	0	0.0267851	0.0625768	0.0599612	0.0543097
Soci?t? Arabe Internationale de	Commercial banks	Public	EGYPT	2010	2010Soci?t? Arabe Internationale de	187	0.799598	0.37192	0	0.143807	0.0093628	0.0104029	0.282575	0.0132004	2.68304	0.285322	0.4604	0.186	0	0.0467384	0.117635	-0.47698	0	0.805537	0.377445	0.0059389	0.0055244	0.0145231	0	0	0	0	0	0	0	0	-1.476	-0.087	-0.0867	0	0	0	0	0	0	0	0	0	0
Soci?t? G?n?rale Alg?rie	Commercial banks	Private	AlGERIA	2010	2010Soci?t? G?n?rale Alg?rie	113	0.689259	0.561391	0	0.293395	0.0037995	0.0041677	0.488716	0	0.0240016	0.493792	1	0	1	0.0163224	-0.0573433	-0.877278	0	0.692719	0.662534	0.0034601	0.101142	0.0216324	0	0	0	0	0	0	0	0	-0.006	0.637	0.637	0	0	0	0	0	0	0	0	0	0
Soci?t? G?n?rale de Banque au L	Commercial banks	Private	LEBANON	2010	2010Soci?t? G?n?rale de Banque au L	238	0.884772	0.293263	0.0825	0.178852	0.12502	0.0105178	0.429928	0	2.83901	0.217593	0	0	0	0.10304	-0.0118765	-0.658608	0	0.86613	0.276397	-0.0186428	-0.0168658	0.0162476	0.0804	0	0	0	0	0	0	0	0.273	0.631	0.631	0	0	0	0	0	0	0	0	0	0
Soci?t? g?n?rale de Banque-Jord	Commercial banks	Public	JORDAN	2010	2010Soci?t? g?n?rale de Banque-Jord	98	0.756487	0.513639	0.2532	0.214571	0.351803	0.414437	0.5	0.34191	3.10679	0.405634	0	0	0.5432	0.0547658	0.0067818	-0.0365862	0	0.788153	0.377006	0.0316659	-0.136633	0.0134228	0.2881	0	0	0	0	0	0	0	0.903	0.263	0.263	0	0	0.452769	0	0	0	0	0	0	0
Soci?t? G?n?rale Marocaine de B	Commercial banks	Private	MOROCCO	2010	2010Soci?t? G?n?rale Marocaine de B	204	0.725847	0.74746	0.0909	0.150396	0.0833879	0.0717148	0.241127	0	2.23265	0.329204	0.5691	0	0.5691	0.0424376	-0.0099483	-0.313302	0	0.70487	0.794123	-0.020977	0.0466624	0.0150814	0.0953	0	0	0	0	0	0	0	1.183	0.522	0.522	0	0	0	0	0	0	0	0	0	0
Soci?t? Tunisienne de Banque	Commercial banks	Public	TUNISIA	2010	2010Soci?t? Tunisienne de Banque	153	0.746676	0.790658	0	0.0831145	0.0387915	0.0532583	0.577455	0.362937	0.013311	0.408891	0.1385	0.525	0.0807	0.0304345	-0.0352481	-0.168121	0	0.761721	0.776762	0.0150444	-0.0138961	0.0029292	0	0	0	0	0	0	0	0	-0.286	0.434	0.434	0	0	0	0	0	0	0	0	0	0
Suez Canal Bank	Commercial banks	Public	EGYPT	2010	2010Suez Canal Bank	128	0.862621	0.353208	0.267	0.317713	0.0703352	0.488268	0.593207	0.674919	2.89271	0.285322	0	0	0.2394	0.0467384	0.117635	-0.47698	4.1887	0.862343	0.342842	-0.0002775	-0.0103663	0	0.25	0	0	0	0	0	0	0	-1.476	-0.087	-0.0867	0	0	0	0	0	0	0	0	0	0
Syria Gulf Bank SA	Commercial banks	Public	SYRIAN ARAB REPUBLIC	2010	2010Syria Gulf Bank SA	311	0.759403	0.374756	0.3753	0.389799	0.0669055	0.113154	0.398632	0	2.54661	0.303034	0	0	0	0	-0.029209	-0.910637	4.08393	0.817242	0.473384	0.0578392	0.0986278	-0.0128688	0.2526	0	0	0	0	0	0	0.1566	-2.036	0.777	0.777	0	0	0	0	0	0.1566	0	0	0	0
The Commercial Bank (QSC)	Commercial banks	Public	Qatar	2010	2010The Commercial Bank (QSC)	279	0.593725	0.557061	0.172	0.174781	0.228005	0.422	0.486658	0.712327	3.48003	0.458671	0	0	0	0.119566	0.0486328	0.724268	0	0.603668	0.536895	0.0099429	-0.0201666	0.0261564	0.1665	0.0261561	0.231106	0.0125438	0.214009	0.8894	0.5369	0	-0.286	0.356	0.356	0.379694	-6.98258	0	0.616194	0	0	0.0907703	0.05803	0.0283624	0.0316097
The National Bank of Kuwait - E	Commercial banks	Public	EGYPT	2010	2010The National Bank of Kuwait - E	170	0.847056	0.418634	0.1788	0.351139	0.025337	0.83392	0.270863	0.441986	2.18885	0.285322	0.985	0	0.985	0.0467384	0.117635	-0.47698	0	0.8391	0.419773	-0.0079557	0.0011382	0.0261955	0.1503	0	0	0	0	0	0	0	-1.476	-0.087	-0.0867	0	0	0	0	0	0	0	0	0	0
Tunis International Bank	Commercial banks	Private	TUNISIA	2010	2010Tunis International Bank	17	0.810147	0.202335	0	0.600362	0.427684	0.823529	0.987578	0	-0.187573	0.408891	0	0	0	0.0304345	-0.0352481	-0.168121	2.69609	0.807678	0.223444	-0.002469	0.0211085	0.022363	0	0	0	0	0	0	0	0	-0.286	0.434	0.434	0	0	0	0	0	0	0	0	0	0
Union Bancaire pour le Commerce	Commercial banks	Public	TUNISIA	2010	2010Union Bancaire pour le Commerce	86	0.819128	0.691499	0	0.211265	0.0605633	0.0827062	0.39479	0.146768	0.0596782	0.408891	0	0	0	0.0304345	-0.0352481	-0.168121	0	0.849344	0.722046	0.0302157	0.0305474	0.0104572	0	0	0	0	0	0	0	0	-0.286	0.434	0.434	0	0	0	0	0	0	0	0	0	0
Union Bank of Israel Ltd	Commercial banks	Public	ISRAEL	2010	2010Union Bank of Israel Ltd	216	0.829563	0.633995	0.0903	0.169843	0.0053742	0.30193	0.422269	0.503712	3.69059	0.235684	0.2477	0	0	0.0126866	-0.03325	0.495322	4.48117	0.824564	0.61489	-0.0049992	-0.0191048	0.0041912	0.0829	0	0	0	0	0	0	0	1.183	0.246	0.246	0	0	0	0	0	0	0	0	0	0
Union Internationale de Banques	Commercial banks	Public	TUNISIA	2010	2010Union Internationale de Banques	110	0.817379	0.765405	0	0.161457	0.0017926	0.0293314	0.3614	0.148201	0	0.408891	0.5234	0	0	0.0304345	-0.0352481	-0.168121	3.39041	0.844563	0.798937	0.0271845	0.0335318	0.001668	0	0	0	0	0	0	0	0	-0.286	0.434	0.434	0	0	0	0	0	0	0	0	0	0
Union National Bank - Egypt SAE	Commercial banks	Public	EGYPT	2010	2010Union National Bank - Egypt SAE	95	0.803542	0.301656	0.2974	0.545919	0.0531127	0.554807	0.414058	0.0118228	-0.749881	0.285322	0.949	0	0	0.0467384	0.117635	-0.47698	3.65377	0.801848	0.383062	-0.0016937	0.0814062	0.0031326	0.2716	0	0	0	0	0	0	0	-1.476	-0.087	-0.0867	0	0	0	0	0	0	0	0	0	0
United Arab Bank PJSC	Commercial banks	Public	UNITED ARAB EMIRATES	2010	2010United Arab Bank PJSC	189	0	0	0	0	0	0	0	0.0101436	0	0.480386	0.4	0	0.4	-0.0524292	0	0.472635	0	0	0	0	0	0	0	0.0397828	0.248256	0.0185276	0.29807	0.9539	0.7145	0	0.623	0.539	0.539	0	0	0.895545	0	0	0	0.106661	0.155026	0.0241436	0.0315517
United Bank (The)	Commercial banks	Private	EGYPT	2010	2010United Bank (The)	144	0.80672	0.239027	0.0824	0.580106	0.0001442	0.523469	0.695305	0	0	0.285322	0.9998	0	0	0.0467384	0.117635	-0.47698	4.08048	0.76698	0.235966	-0.0397403	-0.0030604	-0.0101864	0.1201	0	0	0	0	0	0	0	-1.476	-0.087	-0.0867	0	0	0	0	0	0	0	0	0	0
United Bank for Investment	Commercial banks	Public	Iraq	2010	2010United Bank for Investment	10	0.554274	0.249129	0	0.669746	0.0486216	0.0302008	0.754699	0	0	0	0	0	0	0.033793	-0.0687362	-1.40223	5.6432	0.552558	0.505054	-0.0017165	0.255925	0.0775205	0	0	0	0	0	0	0	0	-1.126	0	0	0	0	0	0	0	0	0	0	0	0
United Gulf Bank (BSC) EC	Commercial banks	Public	BAHRAIN	2010	2010United Gulf Bank (BSC) EC	124	0.289155	0.0221875	0	0.148395	0.668563	0.0162598	0.0146721	0.43966	2.61475	0.303325	0.95	0	0.95	0.0253977	-0.0279551	0.158312	3.37488	0.300036	0.0302019	0.0108814	0.0080144	0.0221167	0.1639	0	0	0	0	0	0	0	0.623	0.933	0.933	0	0	0.893308	0	0	0	0	0	0	0
A_Ayan Leasing & Investment Com	Islamic banks	Public	KUWAIT	2010	2010A_Ayan Leasing & Investment Com	67	0.799059	0.179965	0	0.101745	0.0284593	0.0232418	-0.0258427	0.53712	-0.170034	0.535198	0	0	0	-0.070761	-0.046096	0.186603	0	0.830844	0.139912	0.0317847	-0.0400531	-0.0477593	0	-0.0478034	0	0.0751731	0.260498	0.1685	0.14	0	0.903	0.384	0.384	0.188393	0.143179	0.87178	0.434042	0	0	-0.0489338	-0.205287	0.301022	0.287768
ABC Islamic Bank (E.C.)	Islamic banks	Private	BAHRAIN	2010	2010ABC Islamic Bank (E.C.)	75	0.204339	0.717081	0.23	0.0008343	0.925761	0.390205	0.0196078	0	-0.232723	0.303325	1	0	0	0.0253977	-0.0279551	0.158312	3.12005	0.155427	0.680122	-0.048912	-0.0369588	0.001692	0	0	0	0	0	0	0	0	0.623	0.933	0.933	0	0	0.893308	0	0	0	0	0	0	0
Abu Dhabi Islamic Bank	Islamic banks	Public	UNITED ARAB EMIRATES	2010	2010Abu Dhabi Islamic Bank	130	0	0	0	0	0	0	0	0.730706	0	0.480386	0.49	0.003	0.49	-0.0524292	0	0.472635	0	0	0	0	0	0	0	0	0	0	0	0	0	0.1164	0.623	0.539	0.539	0	0	0.895545	0	0	0.1164	0	0	0	0
Abu Dhabi Islamic Bank - Public	Islamic banks	Public	UNITED ARAB EMIRATES	2010	2010Abu Dhabi Islamic Bank - Public	273	0.772396	0.631576	0.1352	0.280708	0.0268313	0.0683463	0.225529	0.289096	3.52191	0.480386	0.4085	0.0761	0	-0.0524292	0	0.472635	0	0.762827	0.63718	-0.009569	0.0056037	0.0136	0.1304	0.0136008	0.179663	0.00523548	0.123699	0.8353	0.6372	0.148	0.623	0.539	0.539	0.206104	0.165295	0.895545	0.453986	0.0305033	0.148	0.174197	0.189409	0.045326	0.071292
Ahli United Bank KSC	Islamic banks	Public	KUWAIT	2010	2010Ahli United Bank KSC	228	0.879457	0.690569	0.1526	0.23361	0.26548	0.192998	0.309048	0	3.47675	0.535198	0.749	0.1094	0.749	-0.070761	-0.046096	0.186603	3.35422	0.874873	0.655992	-0.0045841	-0.0345773	0.0093713	0.17	0.00992855	0.213587	0.00713431	0.122111	0.7498	0.656	0	0.903	0.384	0.384	0.188393	0.143179	0.87178	0.434042	0	0	0.108129	0.0309147	0.0329612	0.029113
Ajman Bank	Islamic banks	Private	UNITED ARAB EMIRATES	2010	2010Ajman Bank	148	0	0	0	0	0	0	0	0	0	0.480386	0.25	0	0	-0.0524292	0	0.472635	0	0	0	0	0	0	0	0	0	0	0	0	0	0	0.623	0.539	0.539	0	0	0.895545	0	0	0	0	0	0	0
Al Baraka Bank Egypt SAE	Islamic banks	Private	EGYPT	2010	2010Al Baraka Bank Egypt SAE	145	0.894761	0.380862	0	0.348733	0.0346567	0.515093	0.139152	0	-0.144017	0.285322	0.7368	0.0554	0.7368	0.0467384	0.117635	-0.47698	4.06493	0.897568	0.385556	0.0028075	0.0046941	0.00793	0	0	0	0	0	0	0	0	-1.476	-0.087	-0.0867	0	0	0	0	0	0	0	0	0	0
Al Baraka Bank Syria SA	Islamic banks	Private	SYRIAN ARAB REPUBLIC	2010	2010Al Baraka Bank Syria SA	103	0	0	0	0	0	0	0	0	0	0.303034	0.23	0	0.23	0	-0.029209	-0.910637	0	0.275867	0.220193	0.275867	0.220193	-0.0453507	0.83	0	0	0	0	0	0	0.2139	-2.036	0.777	0.777	0	0	0	0	0	0.2139	0	0	0	0
Al Rajhi Bank Public Joint Stoc	Islamic banks	Public	SAUDI ARABIA	2010	2010Al Rajhi Bank Public Joint Stoc	303	0.755369	0.656873	0.1382	0.309368	0.0473163	0.0248273	0.199301	0.460504	2.63008	0.549793	0	0	0	0.0182918	-0.0506663	-0.369236	0	0.803276	0.651245	0.0479063	-0.0056279	0.0366315	0.1523	0.0366306	0.246777	0.0143091	0.244058	0.8107	0.6512	0	-0.286	0.553	0.553	0.131237	0.334918	1.5975	0.362267	0	0	0.0826522	0.059462	0.0295549	0.0278235
Albaraka Bank Tunisia	Islamic banks	Private	TUNISIA	2010	2010Albaraka Bank Tunisia	42	0	0	0	0	0	0	0	0	0	0.408891	0.784	0	0	0.0304345	-0.0352481	-0.168121	0	0	0	0	0	0	0	0	0	0	0	0	0	0	-0.286	0.434	0.434	0	0	0	0	0	0	0	0	0	0
Albaraka Banking Group B.S.C.	Islamic banks	Public	BAHRAIN	2010	2010Albaraka Banking Group B.S.C.	261	0.835406	0.633701	0.2198	0.194322	0.0138828	0.126078	0.369792	0.209037	3.03961	0.303325	0.3011	0	0.3011	0.0253977	-0.0279551	0.158312	4.11946	0.854676	0.632423	0.0192704	-0.0012783	0.0121675	0.1858	0	0	0	0	0	0	0	0.623	0.933	0.933	0	0	0.893308	0	0	0	0	0	0	0
Albaraka Islamic Bank BSC	Islamic banks	Private	BAHRAIN	2010	2010Albaraka Islamic Bank BSC	105	0	0	0	0	0	0	0	0	0	0.303325	0.9112	0	0	0.0253977	-0.0279551	0.158312	0	0	0	0	0	0	0	0	0	0	0	0	0	0	0.623	0.933	0.933	0	0	0.893308	0	0	0	0	0	0	0
Al-Salam Bank-Bahrain B.S.C.	Islamic banks	Public	BAHRAIN	2010	2010Al-Salam Bank-Bahrain B.S.C.	163	0.559231	0.176867	0	0.62807	0.203413	0.0139281	0.96	0.298818	-0.477121	0.303325	0	0	0	0.0253977	-0.0279551	0.158312	2.89537	0.718071	0.23208	0.15884	0.055213	0.0085221	0.247	0	0	0	0	0	0	0	0.623	0.933	0.933	0	0	0.893308	0	0	0	0	0	0	0
Amlak Finance PJSC	Islamic banks	Public	UNITED ARAB EMIRATES	2010	2010Amlak Finance PJSC	106	0.788336	0.633883	0	0.0561507	0.0102109	0.446891	0.294138	0	3.01573	0.480386	0.4808	0	0	-0.0524292	0	0.472635	4.15341	0.825946	0.607988	0.0376104	-0.0258947	-0.0170022	0	-0.0170009	0	0.00395183	0.240737	0.7398	0.6079	0	0.623	0.539	0.539	0.206104	0.165295	0.895545	0.453986	0	0	-0.0784402	-0.100284	0.0533811	0.0643119
Ansar Bank	Islamic banks	Public	Iran	2010	2010Ansar Bank	191	0	0	0	0	0	0	0	0	0	0.18014	0	0	0	0.0231471	-0.135003	-1.20553	0	0	0	0	0	0	0	0	0	0	0	0	0	0	1.463	0	0	0	0	0	0	0	0	0	0	0	0
Arab Islamic Bank	Islamic banks	Private	PALESTINIAN TERRITORIES	2010	2010Arab Islamic Bank	28	0.308138	0.313926	0	0.207695	0.0585635	0.0110453	0.421053	0	2.37798	0	0.1953	0	0.0894	0	0	0	2.4679	0.288414	0.273014	-0.0197232	-0.0409121	-0.0080504	0	0	0	0	0	0	0	0	0	0	0	0	0	0	0	0	0	0	0	0	0
Arcapita Bank B.S.C.	Islamic banks	Private	BAHRAIN	2010	2010Arcapita Bank B.S.C.	146	0.359353	0.122887	0.171	0.0437298	0.852151	0.0440134	0.0988781	0	3.04234	0.303325	0.67	0	0	0.0253977	-0.0279551	0.158312	3.64071	0.366376	0.134303	0.0070232	0.011416	-0.161812	0.127	0	0	0	0	0	0	0.2929	0.623	0.933	0.933	0	0	0.893308	0	0	0.2929	-0.193062	-0.135865	0	0
Bahrain Islamic Bank B.S.C.	Islamic banks	Public	BAHRAIN	2010	2010Bahrain Islamic Bank B.S.C.	120	0.833333	0.657237	0	0.0395833	0	0.441608	0.259414	0.317854	-0.0348375	0.303325	0	0	0	0.0253977	-0.0279551	0.158312	2.95999	0.879662	0.718072	0.046329	0.0608353	-0.0424281	0	-0.0424421	0.157884	-0.0164502	0.261692	0.5122	0.4505	0	0.623	0.933	0.933	0.802359	0.640283	0.893308	0.895745	0	0	0.0260147	-0.0583763	0.0836364	0.372727
Bank AlJazira JSC	Islamic banks	Public	SAUDI ARABIA	2010	2010Bank AlJazira JSC	239	0.828413	0.517207	0.1715	0.329093	0.108348	0.305276	0.444919	0.422782	2.79289	0.549793	0.065	0	0.058	0.0182918	-0.0506663	-0.369236	4.47678	0.839949	0.566488	0.0115361	0.0492809	0.0008662	0.1511	0	0	0	0	0	0	0	-0.286	0.553	0.553	0	0	1.5975	0	0	0	0	0	0	0
Bank Alkhair BSC	Islamic banks	Private	BAHRAIN	2010	2010Bank Alkhair BSC	18	0.50445	0	0.2305	0.614358	0.625366	0.115542	0.011917	0	2.43895	0.303325	0	0	0	0.0253977	-0.0279551	0.158312	3.01435	0.541283	0.315153	0.0368327	0.315153	-0.315291	0.1166	0	0	0	0	0	0	0	0.623	0.933	0.933	0	0	0.893308	0	0	0	0	0	0	0
Bank Mellat	Islamic banks	Public	Iran	2010	2010Bank Mellat	293	0.781416	0.554528	0	0.265106	0.241442	0.0290717	0.0116274	0.682267	0.0784033	0.18014	0	0	0	0.0231471	-0.135003	-1.20553	5.63516	0.788762	0.501126	0.0073454	-0.0534024	0.0065582	0	0	0	0	0	0	0	0	1.463	0	0	0	0	0	0	0	0	0	0	0	0
Bank Nizwa SAOG	Islamic banks	Public	oMAN	2010	2010Bank Nizwa SAOG	52	0	0	0	0	0	0	0	0	0	0.418835	0	0	0	0.0611245	-0.0393518	0.258636	0	0	0	0	0	0	0	0	0	0	0	0	0	0	-0.286	0.381	0.381	0	0	0	0	0	0	0	0	0	0
Bank Pasargad	Islamic banks	Private	Iran	2010	2010Bank Pasargad	244	0	0	0	0	0	0	0	0	0	0.18014	0.2999	0	0	0.0231471	-0.135003	-1.20553	0	0.862513	0.572464	0.862513	0.572464	0.0265164	0	0.0350303	0	0.085409	0.182587	0.7359	0.5526	0	1.463	0	0	0.23426	-0.0602049	0	0.484004	0	0	0.439982	0.386783	0.0391519	0
Bank Saderat Iran	Islamic banks	Public	Iran	2010	2010Bank Saderat Iran	278	0.76929	0.59396	0	0.147625	0.189163	0.0741225	0.978251	0	0.18719	0.18014	0	0	0	0.0231471	-0.135003	-1.20553	5.61258	0.835074	0.613027	0.0657837	0.0190671	0.0051099	0	0.0145196	0	0.0349744	0.081462	0.6139	0.5093	0	1.463	0	0	0.23426	-0.0602049	0	0.484004	0	0	0.131691	0.054306	0	0
Bank Sarmayeh	Islamic banks	Private	Iran	2010	2010Bank Sarmayeh	173	0.66081	0.6502	0	0.0654714	0.268903	0.0131838	0.0910128	0	-0.32861	0.18014	0	0	0	0.0231471	-0.135003	-1.20553	4.37553	0.769102	0.655917	0.108292	0.0057169	0.021311	0	0	0	0	0	0	0	0	1.463	0	0	0	0	0	0	0	0	0	0	0	0
Bank Sepah	Islamic banks	Private	Iran	2010	2010Bank Sepah	251	0.839437	0.685385	0	0.12157	0.276674	0.058403	0.326843	0	-0.0613729	0.18014	1	1	0	0.0231471	-0.135003	-1.20553	5.33858	0.829167	0.668391	-0.0102696	-0.0169938	0.0004157	0	0	0	0	0	0	0	0	1.463	0	0	0	0	0	0	0	0	0	0	0	0
Bank Tejarat	Islamic banks	Public	Iran	2010	2010Bank Tejarat	277	0.750325	0.539064	0	0.173673	0.148709	0.25102	0.46143	0	0.33689	0.18014	0.4281	0	0	0.0231471	-0.135003	-1.20553	5.53508	0.761178	0.0575718	0.0108528	-0.481492	0.0087453	0	0	0	0	0	0	0	0	1.463	0	0	0.23426	-0.0602049	0	0.484004	0	0	0	0	0	0
Banque Zitouna	Islamic banks	Private	TUNISIA	2010	2010Banque Zitouna	51	0	0	0	0	0	0	0	0	0	0.408891	0	0	0	0.0304345	-0.0352481	-0.168121	0	0.823726	0.284956	0.823726	0.284956	-0.0166108	0	0	0	0	0	0	0	0	-0.286	0.434	0.434	0	0	0	0	0	0	0	0	0	0
Barwa Bank	Islamic banks	Private	Qatar	2010	2010Barwa Bank	225	0.0443692	0.240948	0.4986	0.467384	0.92581	0.510294	0.500805	0	0	0.458671	0	0	0	0.119566	0.0486328	0.724268	3.33383	0.236603	0.258109	0.192234	0.0171617	0.0031686	0.4521	0	0	0	0	0	0	0.2427	-0.286	0.356	0.356	0	0	0	0	0	0.2427	0	0	0	0
Boubyan Bank KSCP	Islamic banks	Public	KUWAIT	2010	2010Boubyan Bank KSCP	215	0.897284	0.597637	0.1384	0.273321	0.621101	0.252792	-0.548673	0.590507	2.71098	0.535198	0.4	0	0	-0.070761	-0.046096	0.186603	2.98444	0.806731	0.626453	-0.0905534	0.0288161	0.0045582	0.2782	0.00474603	0.337336	0.00502637	0.291002	0.7765	0.6264	0	0.903	0.384	0.384	0.188393	0.143179	0.87178	0.434042	0	0	0.392451	0.422897	0.0285052	0.00681708
Cham Islamic Bank SA	Islamic banks	Private	SYRIAN ARAB REPUBLIC	2010	2010Cham Islamic Bank SA	26	0.815271	0.380747	0.6	0.449388	0	0	-0.100133	0	3.26856	0.303034	0.32	0	0.32	0	-0.029209	-0.910637	4.04428	0.710782	0.570693	-0.104489	0.189946	0.0064473	0.63	0	0	0	0	0	0	0	-2.036	0.777	0.777	0	0	0	0	0	0	0	0	0	0
Cihan Bank for Islamic Investme	Islamic banks	Private	Iraq	2010	2010Cihan Bank for Islamic Investme	25	0	0	0	0	0	0	0	0	0	0	0	0	0	0.033793	-0.0687362	-1.40223	0	0	0	0	0	0	0	0	0	0	0	0	0	0.107	-1.126	0	0	0	0	0	0	0	0.107	0	0	0	0
Dubai Islamic Bank PJSC	Islamic banks	Public	UNITED ARAB EMIRATES	2010	2010Dubai Islamic Bank PJSC	284	0.778663	0.592199	0.121	0.125189	0.0220749	0.348045	0.369806	0.504938	2.52156	0.480386	0	0.305	0	-0.0524292	0	0.472635	4.92585	0.754932	0.636051	-0.023731	0.0438523	0.0062224	0.127	0.00626087	0.200969	0.0119518	0.138133	0.8425	0.6361	0	0.623	0.539	0.539	0.206104	0.165295	0.895545	0.453986	0	0	0.0660452	0.158978	0.0491795	0.083359
Eghtesad Novin Bank PJSC-EN Ban	Islamic banks	Public	Iran	2010	2010Eghtesad Novin Bank PJSC-EN Ban	224	0.910147	0.723444	0	0.20735	0.0917604	0.0186778	0.438365	0.217382	0	0.18014	0	0	0	0.0231471	-0.135003	-1.20553	0	0.890001	0.759767	-0.0201466	0.036323	0.0200859	0	0	0	0	0	0	0	0	1.463	0	0	0	0	0	0	0	0	0	0	0	0
Emirates Islamic Bank PJSC	Islamic banks	Public	UNITED ARAB EMIRATES	2010	2010Emirates Islamic Bank PJSC	232	0.815576	0.66058	0.1237	0.0774983	0.0585437	0.400112	0.272485	0	2.64378	0.480386	0	0	0	-0.0524292	0	0.472635	4.40294	0.853068	0.446634	0.0374919	-0.213946	0.0018109	0.1303	0	0	0	0	0	0	0	0.623	0.539	0.539	0	0	0.895545	0	0	0	0	0	0	0
Faisal Islamic Bank of Egypt	Islamic banks	Public	EGYPT	2010	2010Faisal Islamic Bank of Egypt	190	0.923707	0.644815	0.1331	0.109411	0.0040532	0.325683	0.456804	0.492261	2.53713	0.285322	0.1535	0	0	0.0467384	0.117635	-0.47698	4.44202	0.91251	0.0948988	-0.0111964	-0.549916	0.0106685	0.1314	0	0	0	0	0	0	0	-1.476	-0.087	-0.0867	0	0	0	0	0	0	0	0	0	0
First energy bank	Islamic banks	Private	BAHRAIN	2010	2010First energy bank	62	0.13899	0.112246	0	0.565929	0.662043	0.0241011	0.0167089	0	0	0.303325	0	0	0	0.0253977	-0.0279551	0.158312	3.09128	0.124021	0.222704	-0.0149695	0.110458	-0.0084181	0	0	0	0	0	0	0	0	0.623	0.933	0.933	0	0	0.893308	0	0	0	0	0	0	0
GFH Financial Group B.S.C.	Islamic banks	Public	BAHRAIN	2010	2010GFH Financial Group B.S.C.	122	0.675577	0.0177191	0.1291	0.283261	0.588103	0.0790632	0.951327	0	2.09908	0.303325	0	0	0	0.0253977	-0.0279551	0.158312	3.21545	0.691907	0.0141426	0.0163304	-0.0035765	-0.343155	0.106	0	0	0	0	0	0	0	0.623	0.933	0.933	0	0	0.893308	0	0	0	0	0	0	0
Ibdar Bank BSC	Islamic banks	Private	BAHRAIN	2010	2010Ibdar Bank BSC	2	0	0.156198	0.56	0.0350195	0	0.0487241	0.313725	0	3.40611	0.303325	0	0	0	0.0253977	-0.0279551	0.158312	2.25503	0	0.144918	0	-0.0112795	-0.126098	0.6334	0	0	0	0	0	0	0	0.623	0.933	0.933	0	0	0.893308	0	0	0	0	0	0	0
International Islamic Trade Fin	Islamic banks	Private	SAUDI ARABIA	2010	2010International Islamic Trade Fin	50	0	0	0	0	0	0	0	0	0	0.549793	0	0	0	0.0182918	-0.0506663	-0.369236	0	0	0.472018	0	0.472018	0.003689	0	0	0	0	0	0	0	0	-0.286	0.553	0.553	0	0	1.5975	0	0	0	0	0	0	0
Islamic Corporation for the Dev	Islamic banks	Private	Lebanon	2010	2010Islamic Corporation for the Dev	99	0	0.147939	0	0.213435	0	0.0216158	0.0191858	0	0.0214129	0.217593	0.5	0	0.5	0.10304	-0.0118765	-0.658608	0	0	0.111421	0	-0.0365179	0.0114349	0	0	0	0	0	0	0	0	0.273	0.631	0.631	0	0	0	0	0	0	0	0	0	0
Islamic Development Bank	Islamic banks	Private	SAUDI ARABIA	2010	2010Islamic Development Bank	253	0.0362399	0.605447	0	0.186583	0.778048	0.26668	0.164801	0	0.701386	0.549793	0	0	0	0.0182918	-0.0506663	-0.369236	3.94379	0	0.638207	-0.0362399	0.0327599	0.0177103	0	0	0	0	0	0	0	0	-0.286	0.553	0.553	0	0	1.5975	0	0	0	0.0281945	0.0927172	0	0
Islamic International Arab Bank	Islamic banks	Private	Jordan	2010	2010Islamic International Arab Bank	117	0.380573	0.776038	0.2108	0.106264	0.57435	0.0270204	0.0282581	0	3.68678	0.405634	1	0	0	0.0547658	0.0067818	-0.0365862	3.01737	0.378672	0.746397	-0.0019008	-0.0296409	0.0063857	0.3109	0	0	0	0	0	0	0	0.903	0.263	0.263	0	0	0.452769	0	0	0	0	0	0	0
Jordan Dubai Islamic Bank	Islamic banks	Public	JORDAN	2010	2010Jordan Dubai Islamic Bank	63	0	0	0	0	0	0	0	0.546216	0	0.405634	0.52	0	0	0.0547658	0.0067818	-0.0365862	0	0	0	0	0	0	0	0	0	0	0	0	0	0	0.903	0.263	0.263	0	0	0.452769	0	0	0	0	0	0	0
Jordan Islamic Bank	Islamic banks	Public	JORDAN	2010	2010Jordan Islamic Bank	178	0.883468	0.490907	0.1333	0.343777	0.0026961	0.177899	0.472401	0.115959	3.3972	0.405634	0.665	0.034	0.665	0.0547658	0.0067818	-0.0365862	3.33907	0.900526	0.472904	0.0170578	-0.0180035	0.0111764	0.2124	0	0	0	0	0	0	0.1469	0.903	0.263	0.263	0	0	0.452769	0	0	0.1469	0	0	0	0
Karafarin Bank	Islamic banks	Public	Iran	2010	2010Karafarin Bank	154	0.877694	0.624547	0	0.0962913	0.182533	0.115558	0.27712	0.0106107	-0.477121	0.18014	0	0	0	0.0231471	-0.135003	-1.20553	4.54997	0.861577	0.60123	-0.0161163	-0.0233164	0.0441338	0	0.0510152	0	0.0180649	0.140174	0.7982	0.6324	0	1.463	0	0	0.23426	-0.0602049	0	0.484004	0	0	0.100541	0.157444	0.0372962	0.347518
Khaleeji Commercial Bank	Islamic banks	Public	BAHRAIN	2010	2010Khaleeji Commercial Bank	100	0.718776	0.405581	0.3257	0.300183	0.298841	0.531044	0.0505501	0.454242	2.6752	0.303325	0.3699	0	0.14	0.0253977	-0.0279551	0.158312	2.67542	0.701507	0.484738	-0.0172685	0.0791568	-0.0155839	0	0	0	0	0	0	0	0	0.623	0.933	0.933	0	0	0.893308	0	0	0	0	0	0	0
Kurdistan International Bank fo	Islamic banks	Public	Iraq	2010	2010Kurdistan International Bank fo	49	0.714709	0.0008899	0	0.89586	0	0.981674	0.0123554	0	-0.287639	0	0.1	0	0	0.033793	-0.0687362	-1.40223	0	0.661241	0.0048801	-0.0534681	0.0039902	0.0217995	0	0	0	0	0	0	0	0.22	-1.126	0	0	0	0	0	0	0	0.22	0	0	0	0
Kuwait Finance House	Islamic banks	Public	KUWAIT	2010	2010Kuwait Finance House	296	0.755046	0.564934	0.1508	0.150788	0.148176	0.307598	0.756112	0	3.06994	0.535198	0	0	0.93	-0.070761	-0.046096	0.186603	4.05272	0.758848	0.54338	0.0038015	-0.0215543	0.0057218	0.1415	0.00606814	0.162533	0.0220051	0.160772	0.6915	0.5434	0	0.903	0.384	0.384	0.188393	0.143179	0.87178	0.434042	0	0	0.134326	0.107848	0.0735634	0.11846
Kuwait International Bank	Islamic banks	Public	KUWAIT	2010	2010Kuwait International Bank	184	0	0	0	0	0	0	0	0.555918	0	0.535198	0	0	0.0999	-0.070761	-0.046096	0.186603	0	0	0	0	0	0	0	0	0	0	0	0	0	0.331	0.903	0.384	0.384	0	0	0.87178	0	0	0.331	0.0219905	-0.0462583	0	0
Masraf Al Rayan (Q.S.C.)	Islamic banks	Public	Qatar	2010	2010Masraf Al Rayan (Q.S.C.)	254	0.73915	0.735804	0.2407	0.191064	0	0.0651673	0.428571	0.331248	2.33399	0.458671	0	0.1191	0	0.119566	0.0486328	0.724268	4.38245	0.778949	0.722651	0.0397993	-0.0131533	0.0349245	0.1914	0.0349258	0.241782	0.00680986	0.322173	0.9277	0.7227	0	-0.286	0.356	0.356	0.379694	-6.98258	0	0.616194	0	0	0.437724	0.411999	0.000464805	0.000462337
Noor Bank	Islamic banks	Private	UNITED ARAB EMIRATES	2010	2010Noor Bank	217	0.834929	0.732136	0.1664	0.134059	0.240043	0.0510697	0.0140538	0	2.35507	0.480386	0	0	0	-0.0524292	0	0.472635	4.22689	0.87561	0.685896	0.0406808	-0.0462405	-0.0306771	0.1475	0	0	0	0	0	0	0	0.623	0.539	0.539	0	0	0.895545	0	0	0	0	0	0	0
Palestine Islamic Bank	Islamic banks	Private	PALESTINIAN TERRITORIES	2010	2010Palestine Islamic Bank	33	0.847424	0.297825	0.4411	0.655471	0.362824	0.0866335	0.415653	0	0	0	0	0	0	0	0	0	5.47587	0.834013	0.478694	-0.0134112	0.18087	0.004462	0.3872	0	0	0	0	0	0	0	0	0	0	0	0	0	0	0	0	0	0	0	0
Parsian Bank	Islamic banks	Public	Iran	2010	2010Parsian Bank	246	0	0	0	0	0	0	0	0.010092	0	0.18014	0	0	0	0.0231471	-0.135003	-1.20553	0	0	0	0	0	0	0	0.0214251	0.1159	0.231935	0.0596991	0.7997	0.6838	0.2011	1.463	0	0	0.23426	-0.0602049	0	0.484004	0.0471097	0.2011	0.215731	0	0.0489044	0
Qatar International Islamic Ban	Islamic banks	Public	Qatar	2010	2010Qatar International Islamic Ban	219	0.69938	0.612442	0.1975	0.245027	0.0019092	0.129776	0.151092	0.360634	0	0.458671	0	0	0	0.119566	0.0486328	0.724268	0	0.777495	0.504854	0.0781147	-0.107587	0.0307389	0.2316	0.0307403	0.303665	0.0108465	0.272014	0.6493	0.5049	0	-0.286	0.356	0.356	0.379694	-6.98258	0	0.616194	0	0	0.0983628	-0.0922623	0.0105543	0.0387257
Qatar Islamic Bank SAQ	Islamic banks	Public	Qatar	2010	2010Qatar Islamic Bank SAQ	281	0.73975	0.57708	0.1733	0.234662	0.299153	0.194429	0.192229	0.438273	2.82465	0.458671	0	0	0	0.119566	0.0486328	0.724268	4.59409	0.74489	0.565794	0.0051394	-0.0112864	0.0243305	0.1737	0	0	0	0	0	0	0	-0.286	0.356	0.356	0	0	0	0	0	0	0	0	0	0
Sharjah Islamic Bank	Islamic banks	Public	UNITED ARAB EMIRATES	2010	2010Sharjah Islamic Bank	199	0.657548	0.627356	0.3415	0.199255	0.0612814	0.166218	0.271643	0.326609	2.72542	0.480386	0	0	0.2	-0.0524292	0	0.472635	4.20343	0.663291	0.579209	0.0057428	-0.0481467	0.0159895	0.3514	0	0	0	0	0	0	0	0.623	0.539	0.539	0	0	0.895545	0	0	0	0	0	0	0
Sina Bank	Islamic banks	Private	Iran	2010	2010Sina Bank	177	0	0	0	0	0	0	0	0	0	0.18014	0	0	0	0.0231471	-0.135003	-1.20553	0	0	0	0	0	0	0	0.0274569	0.132382	0.011248	0.119064	0.8315	0.7312	0	1.463	0	0	0.23426	-0.0602049	0	0.484004	0	0	0	0	0.0319975	0.137996
Syria International Islamic Ban	Islamic banks	Public	SYRIAN ARAB REPUBLIC	2010	2010Syria International Islamic Ban	81	0.23261	0.0004449	0	0.701045	0.591995	0.0140823	-0.969919	0	0	0.303034	0	0	0.3	0	-0.029209	-0.910637	0	0.211807	0.0041853	-0.0208035	0.0037404	0.0096238	0	0	0	0	0	0	0	0	-2.036	0.777	0.777	0	0	0	0	0	0	0	0	0	0
Tamweel PJSC	Islamic banks	Private	UNITED ARAB EMIRATES	2010	2010Tamweel PJSC	83	0.543966	0.896918	0	0.0436697	0.765482	0.0542083	0.168339	0	1.69766	0.480386	0.199	0	0.55	-0.0524292	0	0.472635	4.0656	0.53466	0.898423	-0.009306	0.0015049	0.0025605	0	0	0	0	0	0	0	0	0.623	0.539	0.539	0	0	0.895545	0	0	0	0	0	0	0
Warba Bank	Islamic banks	Public	KUWAIT	2010	2010Warba Bank	118	0	0	0	0	0	0	0	0	0	0.535198	0	0	0	-0.070761	-0.046096	0.186603	0	0	0	0	0	0	0	0	0	0	0	0	0	0	0.903	0.384	0.384	0	0	0.87178	0	0	0	0	0	0	0
Abu Dhabi Commercial Bank	Commercial banks	Public	UNITED ARAB EMIRATES	2011	2011Abu Dhabi Commercial Bank	299	0.628476	0.688681	0.1197	0.136226	0.0544086	0.135583	0.338143	0.587206	3.24957	0.496694	0	0.6483	0	0.0163545	0	0.389284	5.25108	0.648578	0.679027	0.020102	-0.0096532	0.0165742	0.159	0.0167714	0.255844	0.007551	0.10713	0.9501	0.679	0	0.623	0.558	0.558	0.126781	0.0938179	0.860233	0.356063	0	0	0.0307366	0.0109715	0.0437804	0.0461826
Ahli Bank QSC	Commercial banks	Public	QATAR	2011	2011Ahli Bank QSC	207	0.854701	0.631142	0.117	0.156932	0.169349	0.228247	0.173426	0.297484	2.91877	0.499134	0.091	0	0	0.195923	0.0242526	0.640635	4.25444	0.824213	0.678147	-0.0304879	0.0470055	0.0246717	0.1926	0	0	0	0	0	0	0	-0.286	0.383	0.383	0.265129	0.111354	0.648074	0.514907	0	0	0	0	0	0
Ahli Bank SAOG	Commercial banks	Public	OMAN	2011	2011Ahli Bank SAOG	172	0.800397	0.814796	0.1294	0.110104	0.0195409	0.0818306	0.256809	0.20538	3.28215	0.404256	0.2374	0	0.2374	0.0480285	-0.032034	0.205712	2.90612	0.799484	0.826915	-0.0009135	0.0121184	0.0195783	0.126	0.0222901	0.200532	0.0105292	0.141913	1.0341	0.8268	0	0.273	0.37	0.37	0.302575	-0.941916	0	0.550068	0	0	0	0	0.00957932	0.00989146
Ahli United Bank (Egypt) SAE	Commercial banks	Private	EGYPT	2011	2011Ahli United Bank (Egypt) SAE	149	0.87604	0.541439	0.1267	0.252696	0.074345	0.476053	0.291224	0	0.360522	0.231665	0.851	0	0.851	0.0514511	0.112652	-0.573745	4.0022	0.898062	0.449528	0.0220224	-0.0919117	0.0151801	0	0	0	0	0	0	0	0	-2.036	0.634	0.634	0	0	0	0	0	0	0	0	0	0
Ahli United Bank BSC	Commercial banks	Public	BAHRAIN	2011	2011Ahli United Bank BSC	280	0.810587	0.547206	0.101	0.198511	0.23152	0.36674	0.315622	0.0112542	4.07662	0.33629	0.1878	0	0.1878	0.0433441	-0.0196188	0.0550303	4.42255	0.816536	0.546986	0.0059491	-0.00022	0.0118532	0.113	0.0129071	0.178324	0.0077121	0.0722141	0.6525	0.547	0.1723	0.623	0.935	0.935	0.177161	-0.3095	0	0.420905	0.0305249	0.1723	0	0	0.0343015	0.0253479
Al Ahli Bank of Kuwait (KSC)	Commercial banks	Public	KUWAIT	2011	2011Al Ahli Bank of Kuwait (KSC)	231	0.820386	0.68014	0.237	0.106609	0.164214	0.269396	0.273585	0.227028	2.77606	0.572754	0	0.1965	0	-0.0236706	-0.044964	0.191682	3.46969	0.820021	0.670953	-0.0003651	-0.009187	0.0163322	0.233	0.0176063	0.298599	0.0099909	0.207595	0.802	0.6576	0.271	0.903	0.379	0.379	0.180872	0.107257	0.770065	0.425291	0.0490164	0.271	0.0534993	0.0333377	0.0568054	0.0425475
Al Khalij Commercial Bank	Commercial banks	Public	Qatar	2011	2011Al Khalij Commercial Bank	234	0.693683	0.38729	0.255	0.176372	0.221803	0.954855	0.272392	0.223518	3.19625	0.499134	0	0.2725	0	0.195923	0.0242526	0.640635	4.2727	0.775094	0.41899	0.0814111	0.0316995	0.0180352	0.22	0.0183849	0.290749	0.0129704	0.302191	0.55	0.4232	0	-0.286	0.383	0.383	0.265129	0.111354	0.648074	0.514907	0	0	0.451646	0.576607	0.0158246	0.00533627
Al khaliji France SA	Commercial banks	Private	UNITED ARAB EMIRATES	2011	2011Al khaliji France SA	61	0	0	0	0	0	0	0	0	0	0.496694	0	0	0	0.0163545	0	0.389284	0	0	0	0	0	0	0	0.0306649	0.309659	0.0185713	1.20554	0.735	0.5283	0	0.623	0.558	0.558	0.126781	0.0938179	0.860233	0.356063	0	0	0	0	0.0195442	0.0169916
Alubaf Arab International Bank	Commercial banks	Private	BAHRAIN	2011	2011Alubaf Arab International Bank	79	0.786396	0.146233	0.4269	0.841164	0.994461	0	0.581197	0	2.43529	0.33629	0.9938	0	0.9938	0.0433441	-0.0196188	0.0550303	3.03306	0.755124	0.269273	-0.0312716	0.12304	0.0259974	0	0.0259982	0.590037	0.0146714	0.828665	0.3566	0.2692	0.129	0.623	0.935	0.935	0.177161	-0.3095	0	0.420905	0.0228538	0.129	0	0	0.0173172	0.00896334
Amen Bank	Commercial banks	Public	TUNISIA	2011	2011Amen Bank	150	0.786538	0.772091	0	0.108051	0.0815582	0.153084	0.501999	0	0.154817	0.419297	0	0	0	0.0351061	-0.0441627	-0.248185	3.68221	0.903608	0.776335	0.11707	0.0042435	0.0133123	0	0.014992	0	0.0148286	0.0793289	0.9725	0.7763	0	-0.286	0.446	0.446	0.109189	0.186168	1.30576	0.330438	0	0	0	0	0	0
Arab African International Bank	Commercial banks	Private	EGYPT	2011	2011Arab African International Bank	230	0.850883	0.490998	0.0986	0.286345	0.141987	0.413587	0.323597	0	2.72281	0.231665	0.4937	0	0.4937	0.0514511	0.112652	-0.573745	3.92873	0.818463	0.467505	-0.0324196	-0.0234927	0.0162308	0	0.0207134	0.211525	0.0109487	0.0297536	0.5712	0.4675	0	-2.036	0.634	0.634	0.150893	-0.0983824	0	0.38845	0	0	0	0	0.0412437	0.0415465
Arab Bank for Investment & Fore	Commercial banks	Private	UNITED ARAB EMIRATES	2011	2011Arab Bank for Investment & Fore	158	0.725269	0.500167	0.2672	0.327169	0.32121	0.0150224	0.429528	0	3.54405	0.496694	0	0	0	0.0163545	0	0.389284	0	0.749775	0.489693	0.0245065	-0.0104744	-0.0273859	0.2646	0	0	0	0	0	0	0	0.623	0.558	0.558	0	0	0.860233	0	0	0	0	0	0	0
Arab Bank Group (Combined)	Commercial banks	Private	JORDAN	2011	2011Arab Bank Group (Combined)	290	0.786236	0.471624	0.155	0.263096	0.139093	0.463787	0.452304	0	3.68321	0.436557	0	0	0	0.0233683	-0.0501394	-0.0913177	4.65574	0.790195	0.459398	0.0039586	-0.0122267	0.0067064	0.151	0	0	0	0	0	0	0.179	0.623	0.328	0.328	0	0	0.790569	0	0	0.179	0.00573068	-0.0183774	0	0
Arab Bank Plc	Commercial banks	Public	JORDAN	2011	2011Arab Bank Plc	282	0.801629	0.431473	0.144	0.301401	0.135534	0.48881	0.414848	0.135187	3.75098	0.436557	0.0717	0	0.0717	0.0233683	-0.0501394	-0.0913177	4.36772	0.80329	0.418185	0.0016612	-0.0132889	0.0109943	0.1509	0.0102563	0.18146	0.00882878	0.205157	0.5814	0.4594	0	0.623	0.328	0.328	0.347152	0.21697	0.790569	0.589196	0	0	0.00774764	-0.00341027	0.0614833	0.0710562
Arab Bank Syria SA	Commercial banks	Public	SYRIAN ARAB REPUBLIC	2011	2011Arab Bank Syria SA	24	0.861579	0.56153	0.1559	0.284421	0.0049411	0.0220681	0.362132	0	3.25521	0.210736	0.49	0	0.49	0	-0.0439741	-0.95501	4.61467	0.773354	0.601006	-0.0882245	0.039476	0.0123364	0.2287	0.0127214	0.300205	0.0227315	0.15987	0.7273	0.601	0	-2.036	0.516	0.516	0.3609	0.495877	1.17218	0.60075	0	0	0	0	0.0416717	0.109116
Arab Banking Corporation - Alge	Commercial banks	Private	AlGERIA	2011	2011Arab Banking Corporation - Alge	19	0.583793	0.409025	0	0.471229	0.169656	0.0801172	0.452711	0	-0.196041	0.5361	0.88	0	0.88	0.0363415	-0.0391304	-0.87368	0	0.59787	0.388399	0.0140763	-0.0206254	0.0220159	0	0.0297588	1.2916	0.0292108	0.446737	0.6924	0.3884	0	-0.006	0.667	0.667	0.307334	0.017518	0.238747	0.554377	0	0	0	0	0.0250685	0.043871
Arab Banking Corporation - Egyp	Commercial banks	Private	EGYPT	2011	2011Arab Banking Corporation - Egyp	73	0.758252	0.302543	0	0.578426	0.0223873	0.483065	0.289965	0	2.94328	0.231665	0.98	0	0.98	0.0514511	0.112652	-0.573745	0	0.815591	0.251453	0.0573385	-0.0510907	0.0063746	0	0.0145566	0	0.00964904	0.700118	0.3083	0.2515	0	-2.036	0.634	0.634	0.150893	-0.0983824	0	0.38845	0	0	0	0	0.119398	0.101487
Arab Banking Corporation (Jorda	Commercial banks	Public	JORDAN	2011	2011Arab Banking Corporation (Jorda	80	0.805396	0.447905	0.2835	0.211251	0.357805	0.596308	0.456647	0.0907662	3.49142	0.436557	0.87	0	0.87	0.0233683	-0.0501394	-0.0913177	0	0.808205	0.520116	0.0028086	0.0722114	0.0149057	0.2213	0.0218565	0.269031	0.0142676	2.15759	0.6431	0.5201	0.169	0.623	0.328	0.328	0.347152	0.21697	0.790569	0.589196	0.0586687	0.169	0	0	0.0377996	0.0664875
Arab Banking Corporation BSC-Ba	Commercial banks	Public	BAHRAIN	2011	2011Arab Banking Corporation BSC-Ba	265	0.754955	0.433588	0.1838	0.253442	0.298049	0.648973	0.452017	0.994218	3.01948	0.33629	0.5937	0	0.5937	0.0433441	-0.0196188	0.0550303	0	0.748671	0.479112	-0.0062838	0.0455242	0.0107935	0.1917	0.015031	0.289514	0.0123926	0.259764	0.6397	0.4791	0	0.623	0.935	0.935	0.177161	-0.3095	0	0.420905	0	0	-0.109945	-0.01427	0.0466911	0.0347598
Arab International Bank	Commercial banks	Private	EGYPT	2011	2011Arab International Bank	138	0.810203	0.363031	0	0.413178	0.223351	0.546354	0.677273	0	3.31545	0.231665	0.3584	0	0.3584	0.0514511	0.112652	-0.573745	3.61719	0.766496	0.358837	-0.0437077	-0.0041939	0.006764	0.2108	0	0	0	0	0	0	0	-2.036	0.634	0.634	0	0	0	0	0	0	0	0	0	0
Arab Investment Bank-Federal Ar	Commercial banks	Private	EGYPT	2011	2011Arab Investment Bank-Federal Ar	92	0.817235	0.49309	0.2194	0.282155	0.011202	0.382179	0.677333	0	3.85175	0.231665	0.1568	0	0	0.0514511	0.112652	-0.573745	0	0.829491	0.478542	0.0122565	-0.0145481	0.013687	0	0	0	0	0	0	0	0.1626	-2.036	0.634	0.634	0	0	0	0	0	0.1626	0	0	0	0
Arab National Bank Public Joint	Commercial banks	Public	SAUDI ARABIA	2011	2011Arab National Bank Public Joint	288	0.829885	0.570543	0.151	0.126383	0.125622	0.490209	0.327319	0.20067	3.41553	0.588455	0.4	0	0.4	0.0476188	-0.0534314	-0.277489	0	0.822317	0.619556	-0.007568	0.049012	0.0184624	0.1502	0.0184622	0.192606	0.0111255	0.187606	0.7534	0.6196	0	-0.286	0.537	0.537	0.133501	-0.0112141	0	0.365378	0	0	0.0132679	0.103092	0.0345254	0.0468425
Arab Tunisian Bank	Commercial banks	Public	Tunisia	2011	2011Arab Tunisian Bank	121	0.890111	0.555684	0	0.393846	0.199019	0.426506	0.804289	0	0.173261	0.419297	0.6424	0	0.6424	0.0351061	-0.0441627	-0.248185	3.60809	0.889207	0.534088	-0.0009034	-0.021596	0.0082298	0	0.00867339	0	0.023592	0.0257938	0.6348	0.5355	0	-0.286	0.446	0.446	0.109189	0.186168	1.30576	0.330438	0	0	0	0	0.0669584	0.0568263
Attijari Bank	Commercial banks	Public	TUNISIA	2011	2011Attijari Bank	133	0.856596	0.678811	0	0.228182	0.0678939	0.11508	0.55291	0.166917	0	0.419297	0	0	0	0.0351061	-0.0441627	-0.248185	3.60702	0.827599	0.741637	-0.0289968	0.0628259	0.0079489	0	0.0125785	0	0.082442	0.0848177	0.8961	0.7416	0	-0.286	0.446	0.446	0.109189	0.186168	1.30576	0.330438	0	0	0	0	0.13969	0.151332
Attijariwafa Bank	Commercial banks	Public	MOROCCO	2011	2011Attijariwafa Bank	285	0.732483	0.652904	0.0782	0.176301	0.0691466	0.264582	0.414445	0.17021	2.76359	0.321864	0.1347	0.0596	0.2027	0.0381572	-0.0098736	-0.273888	5.48665	0.739725	0.671656	0.0072422	0.0187519	0.015438	0.0792	0	0	0	0	0	0	0	1.463	0.504	0.504	0.198842	0.137599	0.831865	0.445917	0	0	0	0	0	0
Bahrain Commercial Facilities C	Commercial banks	Public	BAHRAIN	2011	2011Bahrain Commercial Facilities C	46	0.415105	0.785349	0	0.0249858	0.0383037	0.0210822	0.751351	0.157728	-0.184022	0.33629	0	0.1657	0	0.0433441	-0.0196188	0.0550303	0	0.430351	0.767837	0.0152461	-0.0175123	0.0492639	0	0.0491936	0	0.294244	0.156381	4.3766	0.7679	0	0.623	0.935	0.935	0.177161	-0.3095	0	0.420905	0	0	0	0	0.0284858	0.0354012
Bank al Etihad	Commercial banks	Public	JORDAN	2011	2011Bank al Etihad	135	0.821294	0.462388	0.1803	0.26205	0.278257	0.412941	0.299658	0.184488	3.21517	0.436557	0	0	0	0.0233683	-0.0501394	-0.0913177	3.18735	0.821964	0.495245	0.0006697	0.0328567	0.0070476	0.1688	0.00948041	0.199854	0.00863746	0.251731	0.5951	0.4952	0	0.623	0.328	0.328	0.347152	0.21697	0.790569	0.589196	0	0	0	0	0.0569952	0.138812
Bank Audi Private Bank	Commercial banks	Private	lebanon	2011	2011Bank Audi Private Bank	77	0.945885	0.148825	0	0.814913	0.0034401	0.187982	0.487796	0	0.326093	0.246383	1	0	0	0.0796043	-0.0398984	-0.627336	3.56659	0.923821	0.181512	-0.0220641	0.0326869	0.010442	0	0.0119904	0	0.00633862	0.131334	0.1965	0.1815	0	0.273	0.651	0.651	0.100412	0.0623556	0.788036	0.316878	0	0	0	0	0.0816517	0
Bank Audi SAE	Commercial banks	Private	EGYPT	2011	2011Bank Audi SAE	169	0.879562	0.45357	0.1501	0.482691	0.0053391	0.336536	0.320972	0	1.44748	0.231665	1	0	1	0.0514511	0.112652	-0.573745	4.19526	0.903141	0.442955	0.0235785	-0.0106148	0.0071642	0	0.0115733	0.160009	0.0077823	0.0890769	0.4905	0.443	0.1193	-2.036	0.634	0.634	0.150893	-0.0983824	0	0.38845	0.0180016	0.1193	0	0	0.0223926	0.0513005
Bank Audi SAL	Commercial banks	Public	lebanon	2011	2011Bank Audi SAL	286	0.890258	0.297948	0.1108	0.218162	0.0270913	0.0121357	0.51243	0.101951	4.00872	0.246383	0	0	0	0.0796043	-0.0398984	-0.627336	4.63596	0.889262	0.299068	-0.0009954	0.00112	0.0127087	0.1045	0.0157238	0.116451	0.0159168	0.0947141	0.3295	0.293	0	0.273	0.651	0.651	0.100412	0.0623556	0.788036	0.316878	0	0	0.0016998	0.0139062	0.0282173	0.0400296
Bank Dhofar SAOG	Commercial banks	Public	OMAN	2011	2011Bank Dhofar SAOG	210	0.802379	0.758096	0.1243	0.138737	0.0642504	0.0899955	0.287115	0.307125	3.63623	0.404256	0.27	0.1	0	0.0480285	-0.032034	0.205712	3.22123	0.805009	0.762879	0.0026292	0.0047822	0.0070897	0.1116	0.00808889	0.167482	0.00932015	0.156662	0.9653	0.7629	0.1367	0.273	0.37	0.37	0.302575	-0.941916	0	0.550068	0.041362	0.1367	0	0	0.0308111	0.0386566
Bank Hapoalim BM	Commercial banks	Public	ISRAEL	2011	2011Bank Hapoalim BM	305	0.749573	0.702103	0.0907	0.164447	0.0256486	0.162497	0.447687	0.187579	3.3886	0.290142	0	0.0051	0	0.0551702	-0.0269296	0.587062	5.50634	0.745266	0.692844	-0.0043073	-0.0092594	0.0075898	0.0869	0.00987209	0.150789	0.0132114	0.0482906	0.9297	0.6928	0.1409	1.183	0.323	0.323	0.204993	0.30831	1.22638	0.452762	0.0288836	0.1409	0.0317165	-0.0155453	0.0163092	0.0342704
Bank Leumi Le Israel BM	Commercial banks	Public	ISRAEL	2011	2011Bank Leumi Le Israel BM	304	0.773809	0.68367	0.0857	0.120791	0.013196	0.251221	0.523649	0.263941	3.50129	0.290142	0	0.003	0	0.0551702	-0.0269296	0.587062	5.5161	0.78015	0.660832	0.0063407	-0.0228381	0.0052945	0.0807	0.00603246	0.153301	0.011357	0.0465738	0.8471	0.6608	0.148	1.183	0.323	0.323	0.204993	0.30831	1.22638	0.452762	0.030339	0.148	0.0349915	-0.0272415	0.0161434	0.0278959
Bank Muscat SAOG	Commercial banks	Public	OMAN	2011	2011Bank Muscat SAOG	274	0.759088	0.684982	0.1181	0.218147	0.205899	0.0767488	0.264136	0.28302	3.51515	0.404256	0.2484	0	0.15	0.0480285	-0.032034	0.205712	3.76724	0.772192	0.666768	0.0131035	-0.0182142	0.0162562	0.1189	0.0188446	0.187709	0.0113621	0.144088	0.8635	0.6668	0	0.273	0.37	0.37	0.302575	-0.941916	0	0.550068	0	0	0.236924	0.196791	0.0319488	0.0299488
Bank of Alexandria	Commercial banks	Private	EGYPT	2011	2011Bank of Alexandria	185	0.833281	0.48594	0.1261	0.404029	0.109617	0.418764	0.259698	0	2.64053	0.231665	0.7025	0	0.7025	0.0514511	0.112652	-0.573745	4.57076	0.83681	0.512586	0.0035288	0.0266465	0.0088016	0.1502	0.0123244	0.181616	0.0116001	0.0726285	0.6125	0.5126	0	-2.036	0.634	0.634	0.150893	-0.0983824	0	0.38845	0	0	-0.0218758	0.0414543	0.107056	0.103115
Bank of Baghdad	Commercial banks	Public	IRAQ	2011	2011Bank of Baghdad	74	0.83729	0.188106	0	0.595009	0	0.716549	0.271657	0	2.91871	0	0.5179	0	0.5179	0.0640256	-0.0287775	-1.38265	5.98275	0.799035	0.166415	-0.0382555	-0.0216909	0.0285311	0	0.028531	0.440223	0.0300685	0.419216	0.2142	0.1711	0	-1.126	0.776	0.776	0.141058	0.129068	0.956556	0.375576	0	0	0	0	0	0.10643
Bank of Beirut S.A.L.	Commercial banks	Public	LEBANON	2011	2011Bank of Beirut S.A.L.	237	0.816302	0.291141	0	0.283773	0.0818782	0.0134025	0.386726	0.0194044	4.04564	0.246383	0	0	0	0.0796043	-0.0398984	-0.627336	4.08091	0.849642	0.32026	0.0333404	0.0291189	0.0106395	0	0.0128708	0.153305	0.013017	0.209068	0.3996	0.3383	0	0.273	0.651	0.651	0.100412	0.0623556	0.788036	0.316878	0	0	0	0	0.00724008	0.019791
Bank of Jordan Plc	Commercial banks	Public	Jordan	2011	2011Bank of Jordan Plc	132	0.8576	0.488142	0.1271	0.255396	0.0617635	0.308549	0.287139	0.258427	2.91476	0.436557	0.0351	0	0	0.0233683	-0.0501394	-0.0913177	3.29427	0.844408	0.509791	-0.0131923	0.0216497	0.0178293	0.139	0.0241975	0.164987	0.0154526	0.22287	0.6037	0.5098	0	0.623	0.328	0.328	0.347152	0.21697	0.790569	0.589196	0	0	0	0	0.0602784	0.0993267
Bank of Palestine Plc	Commercial banks	Public	PALESTINIAN TERRITORIES	2011	2011Bank of Palestine Plc	125	0.849968	0.352816	0	0.372298	0.0817088	0.494118	0.503169	0.162763	3.31927	0	0	0	0	0	0	0	3.18893	0.833192	0.435429	-0.0167754	0.0826138	0.0205562	0	0.0253138	0.153774	0.018102	0.152386	0.5226	0.4354	0	0	0	0	0.402555	0.435161	1.03971	0.634472	0	0	0	0	0.00946422	0.0179794
Bank of Sharjah	Commercial banks	Private	UNITED ARAB EMIRATES	2011	2011Bank of Sharjah	193	0.717893	0.587204	0.2316	0.208588	0.0286461	0.153164	0.150617	0	3.05322	0.496694	0	0	0	0.0163545	0	0.389284	4.31424	0.735908	0.575097	0.0180155	-0.0121077	0.0121236	0.2189	0.0125871	0.289215	0.00671288	0.242082	0.7815	0.5751	0	0.623	0.558	0.558	0.126781	0.0938179	0.860233	0.356063	0	0	0	0	0.0537046	0.0261959
Bank of Syria and Overseas SA	Commercial banks	Public	SYRIAN ARAB REPUBLIC	2011	2011Bank of Syria and Overseas SA	87	0.926095	0.329421	0.1019	0.404523	0.0046923	0.432969	0.288915	0.0522407	2.87978	0.210736	0.49	0	0.49	0	-0.0439741	-0.95501	4.96445	0.89408	0.305504	-0.0320149	-0.0239165	0.0082094	0	0.0122596	0.157605	0.0131239	0.0755992	0.3417	0.3055	0	-2.036	0.516	0.516	0.3609	0.495877	1.17218	0.60075	0	0	0	0	0.0331844	0.0565965
Bank Otsar Hahayal Ltd	Commercial banks	Private	Israel	2011	2011Bank Otsar Hahayal Ltd	161	0.819156	0.667567	0	0.188593	0.0621779	0.194229	0.369444	0	3.53108	0.290142	0	0	0	0.0551702	-0.0269296	0.587062	4.17932	0	0	-0.819156	-0.667567	0	0	0.00784126	0.140039	0.0172844	0.0387618	0.8507	0.6927	0	1.183	0.323	0.323	0.204993	0.30831	1.22638	0.452762	0	0	0	0	0.0112018	0
Bank Sohar SAOG	Commercial banks	Public	OMAN	2011	2011Bank Sohar SAOG	182	0.84014	0.712935	0.1029	0.182902	0.0551352	0.117126	0.130312	0.178819	3.10443	0.404256	0	0	0	0.0480285	-0.032034	0.205712	0	0.848184	0.690992	0.0080444	-0.0219434	0.0101257	0.093	0.0115386	0.156241	0.00588627	0.0880726	0.8239	0.6741	0	0.273	0.37	0.37	0	0	0	0	0	0	0	0	0.0202703	0.0162373
Bankmed, sal	Commercial banks	Private	Lebanon	2011	2011Bankmed, sal	233	0.851233	0.314806	0.0956	0.216668	0.146465	0.0120319	0.448687	0	3.89485	0.246383	0	0	0	0.0796043	-0.0398984	-0.627336	4.22695	0.870332	0.352806	0.0190992	0.0379998	0.0099614	0.0886	0.0117996	0.109145	0.0116806	0.0882629	0.4043	0.3528	0	0.273	0.651	0.651	0.100412	0.0623556	0.788036	0.316878	0	0	0	0	0.0338527	0.0286724
Banque BEMO Sal	Commercial banks	Public	lebanon	2011	2011Banque BEMO Sal	90	0.865564	0.391636	0.0848	0.3289	0.0332695	0.589724	0.643993	0.205817	3.59529	0.246383	0.6071	0	0.1551	0.0796043	-0.0398984	-0.627336	3.26101	0.884071	0.360457	0.0185068	-0.0311784	0.0043125	0.0738	0.00497676	0.105509	0.0100547	0.330362	0.4077	0.3605	0	0.273	0.651	0.651	0.100412	0.0623556	0.788036	0.316878	0	0	0	0	0.00479631	0.0259308
Banque Bemo Saudi Fransi SA	Commercial banks	Public	SYRIAN ARAB REPUBLIC	2011	2011Banque Bemo Saudi Fransi SA	107	0.912452	0.321139	0.1202	0.548403	0.0110195	0.0512779	0.362601	0.01	2.78101	0.210736	0.27	0	0.27	0	-0.0439741	-0.95501	5.0598	0.83563	0.435411	-0.0768224	0.114272	0.0087187	0.1713	0.0102188	0.203928	0.0169271	0.0875153	0.4979	0.4354	0	-2.036	0.516	0.516	0.3609	0.495877	1.17218	0.60075	0	0	0	0	0.0464044	0.142428
Banque Centrale Populaire SA	Commercial banks	Public	MOROCCO	2011	2011Banque Centrale Populaire SA	249	0.865072	0.505785	0	0.179106	0.599987	0.559893	0.939763	0.203553	0.555028	0.321864	0.0835	0.0831	0	0.0381572	-0.0098736	-0.273888	5.11314	0.838877	0.533533	-0.0261954	0.0277477	0.0112123	0	0.0193682	0.14183	0.00987407	0.0884296	0.8512	0.712	0	1.463	0.504	0.504	0.198842	0.137599	0.831865	0.445917	0	0	0	0	0	0
Banque de l_Agriculture et du D	Commercial banks	Private	AlGERIA	2011	2011Banque de l_Agriculture et du D	235	0.859131	0.31328	0	0.507833	0.0255792	0.405713	0.636053	0	0	0.5361	0	0	0	0.0363415	-0.0391304	-0.87368	0	0.876209	0.398804	0.0170781	0.0855242	0.010987	0	0.0107699	0.18517	0.0130995	0.0849418	0.4551	0.3988	0	-0.006	0.667	0.667	0.307334	0.017518	0.238747	0.554377	0	0	0	0	0.172376	0.265647
Banque de l_Habitat	Commercial banks	Private	TUNISIA	2011	2011Banque de l_Habitat	141	0.630363	0.733351	0	0.098109	0.0286022	0.11885	0.743755	0	0.102232	0.419297	0.3262	0	0	0.0351061	-0.0441627	-0.248185	0	0.64078	0.751184	0.010417	0.0178334	0.0026506	0	0.00384173	0	0.0232368	0.0789168	1.1723	0.7512	0	-0.286	0.446	0.446	0.109189	0.186168	1.30576	0.330438	0	0	0	0	0.00500868	0
Banque de l_Industrie et du Tra	Commercial banks	Private	Lebanon	2011	2011Banque de l_Industrie et du Tra	41	0.902934	0.275384	0	0.140766	0.005373	0.0171533	0.0790973	0	4.73036	0.246383	0	0	0	0.0796043	-0.0398984	-0.627336	2.9062	0.864718	0.263036	-0.0382159	-0.0123479	0.0001297	0.1533	0	0	0	0	0	0	0.1849	0.273	0.651	0.651	0	0	0.788036	0	0	0.1849	0.139916	0.0873819	0	0
Banque de Tunisie	Commercial banks	Public	TUNISIA	2011	2011Banque de Tunisie	112	0.605484	0.720775	0	0.166253	0.0269442	0.258289	0.412875	0.251331	-0.0921089	0.419297	0.2	0	0.2	0.0351061	-0.0441627	-0.248185	3.56413	0.739351	0.792957	0.133867	0.0721827	0.0184775	0	0.0217857	0	0.0176172	0.162029	1.0725	0.793	0	-0.286	0.446	0.446	0.109189	0.186168	1.30576	0.330438	0	0	0	0	0	0
Banque du Caire SAE	Commercial banks	Private	EGYPT	2011	2011Banque du Caire SAE	222	0.877699	0.287419	0	0.410317	0.0109609	0.0130787	0.323949	0	2.56206	0.231665	0	0	0	0.0514511	0.112652	-0.573745	4.67214	0.894365	0.353313	0.016666	0.0658944	0.000911	0	0.00889604	0.130238	0.000639485	0.0734644	0.395	0.3533	0	-2.036	0.634	0.634	0.150893	-0.0983824	0	0.38845	0	0	0.00949714	0.22831	0.0136964	0.0100784
Banque Ext?rieure d_Alg?rie	Commercial banks	Private	AlGERIA	2011	2011Banque Ext?rieure d_Alg?rie	260	0.852398	0.183563	0	0.672335	0.0008328	0.496776	0.529596	0	-0.0811488	0.5361	0	0	0	0.0363415	-0.0391304	-0.87368	0	0.83364	0.214156	-0.0187574	0.0305933	0.0114766	0	0	0	0	0	0	0	0	-0.006	0.667	0.667	0.307334	0.017518	0.238747	0.554377	0	0	0	0	0	0
Banque Libano-Francaise	Commercial banks	Private	LEBANON	2011	2011Banque Libano-Francaise	221	0.886849	0.333381	0	0.302647	0.0304857	0.90922	0.305024	0	3.84989	0.246383	0.35	0	0	0.0796043	-0.0398984	-0.627336	4.11489	0.885445	0.328068	-0.0014037	-0.0053134	0.0059795	0	0.00742728	0.1202	0.0049889	0	0.3721	0.3281	0.0988	0.273	0.651	0.651	0.100412	0.0623556	0.788036	0.316878	0.00992066	0.0988	0	0	0.0402306	0.0498136
Banque Marocaine du Commerce Ex	Commercial banks	Public	MOROCCO	2011	2011Banque Marocaine du Commerce Ex	266	0.839083	0.573584	0.0924	0.313884	0.143234	0.347189	0.367563	0.188023	2.99053	0.321864	0.2792	0.0881	0.2464	0.0381572	-0.0098736	-0.273888	0	0.846248	0.583411	0.0071652	0.0098275	0.007249	0.0873	0.0104887	0.133084	0.014612	0.102063	0.7399	0.5834	0	1.463	0.504	0.504	0.198842	0.137599	0.831865	0.445917	0	0	0.082596	0.103654	0.0419843	0.0607395
Banque Marocaine pour le Commer	Commercial banks	Public	MOROCCO	2011	2011Banque Marocaine pour le Commer	188	0.753868	0.793777	0.1186	0.129827	0.146844	0.0714125	0.231478	0.157373	2.2872	0.321864	0.66	0	0.66	0.0381572	-0.0098736	-0.273888	0	0.744471	0.813948	-0.0093967	0.0201708	0.0114769	0.1164	0.0200758	0	0.00857333	0.283615	1.0933	0.8139	0	1.463	0.504	0.504	0.198842	0.137599	0.831865	0.445917	0	0	0	0	0.0501527	0
Banque Misr Liban	Commercial banks	Private	lebanon	2011	2011Banque Misr Liban	85	0.877413	0.111312	0.4883	0.088518	0.0935218	0.0488774	0.2228	0	5.2451	0.246383	0.88	0	0	0.0796043	-0.0398984	-0.627336	3.1173	0.891124	0.139565	0.013711	0.0282525	0.0064496	0.1481	0.00652918	0.164267	0.00585756	0.295505	0.1566	0.1396	0	0.273	0.651	0.651	0.100412	0.0623556	0.788036	0.316878	0	0	0	0	0.125939	0.16083
Banque Misr SAE	Commercial banks	Private	EGYPT	2011	2011Banque Misr SAE	287	0.891791	0.231608	0.0829	0.478615	0.0945413	0.012994	0.821229	0	0.261676	0.231665	0	0	0	0.0514511	0.112652	-0.573745	5.25268	0.888032	0.255576	-0.0037583	0.0239675	0.0029045	0	0.00941575	0.137139	0.0108374	0.05827	0.2878	0.2556	0	-2.036	0.634	0.634	0.150893	-0.0983824	0	0.38845	0	0	-0.0540786	-0.192404	0.17737	0
Banque Nationale Agricole	Commercial banks	Public	TUNISIA	2011	2011Banque Nationale Agricole	162	0.729106	0.767641	0	0.136416	0.0435423	0.175011	0.6429	0.352923	0.0968043	0.419297	0.2349	0	0	0.0351061	-0.0441627	-0.248185	3.82627	0.75222	0.75553	0.0231141	-0.0121111	0.0082227	0	0.0100939	0	0.0235766	0.0829957	1.0044	0.7555	0	-0.286	0.446	0.446	0.109189	0.186168	1.30576	0.330438	0	0	0	0	0.105003	0
Banque Nationale d_Alg?rie	Commercial banks	Private	AlGERIA	2011	2011Banque Nationale d_Alg?rie	270	0.723685	0.52556	0	0.164179	0.282412	0.355992	0.303206	0	-0.0652268	0.5361	0	0	0	0.0363415	-0.0391304	-0.87368	0	0.75756	0.555618	0.0338745	0.0300581	0.0214845	0	0	0	0	0	0	0	0.1372	-0.006	0.667	0.667	0.307334	0.017518	0.238747	0.554377	0.0421662	0.1372	0	0	0	0
Banque Saudi Fransi JSC	Commercial banks	Public	SAUDI ARABIA	2011	2011Banque Saudi Fransi JSC	289	0.777824	0.65718	0.1418	0.101129	0.0241324	0.294419	0.34923	0.198568	3.38581	0.588455	0	0	0	0.0476188	-0.0534314	-0.277489	5.09068	0.797459	0.657212	0.019635	3.17e-05	0.0207211	0.1395	0.0207214	0.168821	0.0103054	0.165054	0.8241	0.6572	0	-0.286	0.537	0.537	0.133501	-0.0112141	0	0.365378	0	0	0.14009	0.138163	0.0163932	0.0120179
Barclays Bank - Egypt S.A.E.	Commercial banks	Private	EGYPT	2011	2011Barclays Bank - Egypt S.A.E.	119	0.847458	0.324162	0	0.600752	0.0424112	0.0151284	0.235837	0	0.483537	0.231665	0.9999	0	0	0.0514511	0.112652	-0.573745	4.24956	0.85052	0.335248	0.003062	0.0110863	0.0054639	0	0	0	0	0	0	0	0	-2.036	0.634	0.634	0	0	0	0	0	0	-0.0799736	-0.0229739	0	0
BBAC sal	Commercial banks	Private	lebanon	2011	2011BBAC sal	186	0.90877	0.207017	0.1085	0.216937	0.0198441	0.0212332	0.270668	0	4.22552	0.246383	0.37	0	0.18	0.0796043	-0.0398984	-0.627336	3.79169	0.910512	0.244672	0.0017415	0.0376555	0.008923	0	0.0107938	0.111871	0.00692247	0.054642	0.2687	0.2447	0	0.273	0.651	0.651	0.100412	0.0623556	0.788036	0.316878	0	0	0.051173	0.217065	0.0631164	0.0639077
BBK B.S.C.	Commercial banks	Public	BAHRAIN	2011	2011BBK B.S.C.	213	0.731775	0.521535	0.1404	0.269737	0.109169	0.435614	0.397993	0.154714	3.86935	0.33629	0	0	0.187	0.0433441	-0.0196188	0.0550303	3.38867	0.802756	0.508734	0.0709807	-0.0128009	0.0115367	0.1384	0.0117047	0.162487	0.0157505	0.11279	0.6338	0.5087	0	0.623	0.935	0.935	0.177161	-0.3095	0	0.420905	0	0	0.129895	0.107521	0.0653806	0.0914024
BLOM Bank Egypt SAE	Commercial banks	Private	EGYPT	2011	2011BLOM Bank Egypt SAE	116	0.816384	0.355719	0.2391	0.383254	0.0436689	0.471317	0.276316	0	2.08968	0.231665	0.9942	0	0	0.0514511	0.112652	-0.573745	3.88234	0.817321	0.321148	0.0009366	-0.0345709	0.0088014	0	0.0120524	0	0.0096598	0.119657	0.3929	0.3211	0.1396	-2.036	0.634	0.634	0.150893	-0.0983824	0	0.38845	0.0210647	0.1396	0	0	0.138991	0.188201
BLOM Bank s.a.l.	Commercial banks	Public	Lebanon	2011	2011BLOM Bank s.a.l.	269	0.887219	0.512486	0	0.311052	0.0190979	0.306713	0.362778	0.202752	0	0.246383	0.3437	0	0	0.0796043	-0.0398984	-0.627336	4.34916	0.884829	0.241376	-0.0023904	-0.27111	0.0143101	0	0.017714	0.141186	0.00915496	0.0627704	0.2718	0.2408	0	0.273	0.651	0.651	0.100412	0.0623556	0.788036	0.316878	0	0	0.0367565	0.0850415	0.0296929	0.0400943
BNP Paribas El Djaza?r	Commercial banks	Private	AlGERIA	2011	2011BNP Paribas El Djaza?r	114	0.735565	0.419615	0.1837	0.480609	0.0259854	0.0016251	0.703641	0	3.0226	0.5361	0.8417	0	0.8417	0.0363415	-0.0391304	-0.87368	0	0.769105	0.458572	0.0335403	0.0389573	0.0286647	0.2001	0	0	0	0	0	0	0	-0.006	0.667	0.667	0.307334	0.017518	0.238747	0.554377	0	0	0	0	0	0
BSL Bank SAL	Commercial banks	Private	lebanon	2011	2011BSL Bank SAL	64	0	0	0	0	0	0	0	0	0	0.246383	0	0	0	0.0796043	-0.0398984	-0.627336	0	0	0	0	0	0	0	0.00755906	0.146728	0.00586828	0.107916	0.124	0.1114	0.169	0.273	0.651	0.651	0.100412	0.0623556	0.788036	0.316878	0.0169695	0.169	0	0	0.0553054	0.270183
Burgan Bank KPSC	Commercial banks	Public	KUWAIT	2011	2011Burgan Bank KPSC	252	0.814081	0.514961	0.156	0.380759	0.240374	0.268205	0.407273	0.380052	2.58551	0.572754	0	0.0614	0	-0.0236706	-0.044964	0.191682	3.61779	0.821192	0.494815	0.0071108	-0.0201456	0.0126543	0.147	0.0149887	0.223817	0.0129189	0.139233	0.6026	0.4948	0.1531	0.903	0.379	0.379	0.180872	0.107257	0.770065	0.425291	0.0276916	0.1531	0.107131	0.059386	0.040638	0.115158
Byblos Bank S.A.L.	Commercial banks	Public	LEBANON	2011	2011Byblos Bank S.A.L.	247	0.846616	0.246674	0.1402	0.205355	0.07853	0.0168116	0.385998	0.205945	4.20224	0.246383	0	0	0.417	0.0796043	-0.0398984	-0.627336	4.36262	0.838189	0.241432	-0.0084274	-0.0052418	0.0108242	0.1329	0.0134623	0.151102	0.0115707	0.115272	0.285	0.2408	0	0.273	0.651	0.651	0.100412	0.0623556	0.788036	0.316878	0	0	0.0859065	0.0686932	0.031181	0.032539
Byblos Bank Syria SA	Commercial banks	Public	SYRIAN ARAB REPUBLIC	2011	2011Byblos Bank Syria SA	23	0.879176	0.556363	0	0.366733	0.069552	0.0510383	0.391003	0.0106972	2.94271	0.210736	0.415	0	0.415	0	-0.0439741	-0.95501	0	0.842957	0.626076	-0.0362189	0.069713	0.0036445	0	0.0046462	0.209129	0.0187477	0.152228	0.6065	0.5113	0.1444	-2.036	0.516	0.516	0.3609	0.495877	1.17218	0.60075	0.052114	0.1444	0	0	0.0382116	0.0434444
Cairo Amman Bank	Commercial banks	Public	JORDAN	2011	2011Cairo Amman Bank	139	0.820332	0.446512	0.1319	0.241239	0.116651	0.484897	0.32659	0.238066	3.24864	0.436557	0.1139	0	0	0.0233683	-0.0501394	-0.0913177	3.26562	0.820801	0.488378	0.0004689	0.0418662	0.0188631	0.1404	0.0262449	0.169534	0.0175826	0.12844	0.5909	0.4884	0	0.623	0.328	0.328	0.347152	0.21697	0.790569	0.589196	0	0	0.0525743	0.144613	0.0455617	0.0587101
Capital Bank of Jordan	Commercial banks	Public	JORDAN	2011	2011Capital Bank of Jordan	126	0.757968	0.556275	0.1763	0.144588	0.116513	0.352785	0.328194	0.141713	3.38011	0.436557	0	0	0	0.0233683	-0.0501394	-0.0913177	3.08091	0.789583	0.46991	0.0316149	-0.0863652	0.001003	0.1544	0.00143139	0.204875	0.0135352	0.255629	0.5951	0.4699	0	0.623	0.328	0.328	0.347152	0.21697	0.790569	0.589196	0	0	0	0	0.0678665	0.191743
Citibank N.A., United Arab Emir	Commercial banks	Private	UnITED ARAB EMIRATES	2011	2011Citibank N.A., United Arab Emir	205	0	0	0	0	0	0	0	0	0	0.496694	0	0	0	0.0163545	0	0.389284	0	0	0	0	0	0	0	0	0	0	0	0	0	0	0.623	0.558	0.558	0	0	0.860233	0	0	0	0	0	0	0
Commercial Bank International P	Commercial banks	Public	UNITED ARAB EMIRATES	2011	2011Commercial Bank International P	164	0.818567	0.693789	0.1472	0.151202	0.0314316	0.0562583	0.418053	0.218334	2.68049	0.496694	0.238	0	0.238	0.0163545	0	0.389284	0	0.801591	0.689805	-0.0169763	-0.0039832	0.0056831	0.1499	0.00568021	0.179727	0.0109949	0.154914	0.8605	0.6898	0.2019	0.623	0.558	0.558	0.126781	0.0938179	0.860233	0.356063	0.0255971	0.2019	0	0	0.115358	0.225646
Commercial Bank of Dubai P.S.C.	Commercial banks	Public	UNITED ARAB EMIRATES	2011	2011Commercial Bank of Dubai P.S.C.	236	0.718684	0.705379	0.1558	0.152665	0.0111752	0.0666315	0.27607	0.229642	3.62995	0.496694	0.2	0	0	0.0163545	0	0.389284	4.58559	0.703637	0.701208	-0.0150472	-0.0041713	0.0214977	0.1662	0.0214982	0.276511	0.0136325	0.176521	0.9327	0.7012	0.1822	0.623	0.558	0.558	0.126781	0.0938179	0.860233	0.356063	0.0230995	0.1822	-0.00682995	0.00280131	0.0537273	0.123342
Commercial Bank of Kuwait K.P.S	Commercial banks	Public	KUWAIT	2011	2011Commercial Bank of Kuwait K.P.S	229	0.849942	0.648264	0.1816	0.250235	0.261871	0.314909	0.281098	0.342787	3.26732	0.572754	0.2311	0	0	-0.0236706	-0.044964	0.191682	0	0.845489	0.581805	-0.0044529	-0.0664582	0.0002423	0.158	0.000232077	0.21682	0.0100959	0.125952	0.6881	0.5818	0	0.903	0.379	0.379	0.180872	0.107257	0.770065	0.425291	0	0	0.0343228	-0.100258	0.0614991	0.0668821
Commercial Bank of Syria	Commercial banks	Private	SYRIAN ARAB REPUBLIC	2011	2011Commercial Bank of Syria	245	0.698275	0.438491	0	0.404474	0.290126	0.154942	0.546112	0	-0.319152	0.210736	0	0	0	0	-0.0439741	-0.95501	4.26834	0	0	-0.698275	-0.438491	0	0	0.0417821	0	0.0362655	0.153512	0.6091	0.437	0.1653	-2.036	0.516	0.516	0.3609	0.495877	1.17218	0.60075	0.0596568	0.1653	0	0	0	0
Commercial International Bank (	Commercial banks	Public	EGYPT	2011	2011Commercial International Bank (	256	0.857629	0.46468	0.1566	0.134774	0.0204492	0.677186	0.391538	0.284937	2.15173	0.231665	0	0	0	0.0514511	0.112652	-0.573745	0	0.874689	0.463789	0.0170598	-0.0008916	0.018872	0.1415	0.0240502	0.171575	0.0155116	0.161523	0.5303	0.4639	0	-2.036	0.634	0.634	0.150893	-0.0983824	0	0.38845	0	0	0.091467	0.0896954	0.0345446	0.0286875
Cooperative & Agricultural Cred	Commercial banks	Private	YEMEN	2011	2011Cooperative & Agricultural Cred	96	0	0	0	0	0	0	0	0	0	0	0	0	0	0.0770231	-0.111748	-1.27812	0	0.927545	0.260583	0.927545	0.260583	0.0047582	0	0	0	0	0	0	0	0	-0.006	0	0	0	0	0	0	0	0	0	0	0	0
Credit Agricole Egypt SAE	Commercial banks	Public	EGYPT	2011	2011Credit Agricole Egypt SAE	157	0.865066	0.425508	0.1329	0.183683	0.0387983	0.831533	0.32057	0.23118	2.5064	0.231665	0	0	0	0.0514511	0.112652	-0.573745	4.40402	0.880776	0.447066	0.01571	0.0215577	0.0119486	0.1159	0.0178397	0	0.0143958	0.208381	0.5076	0.4471	0	-2.036	0.634	0.634	0.150893	-0.0983824	0	0.38845	0	0	0	0	0.0318177	0.0194122
Cr?dit du Maroc	Commercial banks	Public	MOROCCO	2011	2011Cr?dit du Maroc	175	0.890556	0.743676	0	0.17587	0.151897	0.057216	0.137679	0.251859	-0.189712	0.321864	0.767	0	0	0.0381572	-0.0098736	-0.273888	0	0.876723	0.752521	-0.0138331	0.0088456	0.0071742	0	0	0	0	0	0	0	0	1.463	0.504	0.504	0.198842	0.137599	0.831865	0.445917	0	0	0.021256	0.0419716	0.0594567	0.0827081
Cr?dit Immobilier et Hotelier	Commercial banks	Public	MOROCCO	2011	2011Cr?dit Immobilier et Hotelier	165	0.674123	0.82701	0	0.085501	0.0676238	0.0585005	0.237513	0.196861	-0.477121	0.321864	0	0.5866	0	0.0381572	-0.0098736	-0.273888	0	0.595778	0.798357	-0.0783444	-0.0286525	0.0109101	0	0	0	0	0	0	0	0	1.463	0.504	0.504	0.198842	0.137599	0.831865	0.445917	0	0	0	0	0.0420908	0.0887663
[truncated: 1,703 more rows]
[truncated: 104 more columns]
