# Supplementary material for: Competition, capital growth and risk-taking in emerging markets: Policy implications for banking sector stability during COVID-19 pandemic
Source: PLoS One. 2021 Jun 24;16(6):e0253803. doi: 10.1371/journal.pone.0253803 (PMC8224939; doi:10.1371/journal.pone.0253803)
Supplement: S2 File — (XLSX) [file pone.0253803.s006.xlsx]

## Sheet: Source (Conventionall sample)
banks	specialisation	specification	mapping	y	code	index	deposit_asset(t-1)	loan_asset(t-1)	tier1(t-1)	luqidasset(t-1)	fundingragility(t-1)	otherearningassets(t-1)	incomediversity(t-1)	equity_volatility(t-1)	logz(t-1)	Lerner(t-1)	ownership_concentration(t-1)	ownership_government(t-1)	ownership_foreign(t-1)	gdp_growth(t-1)	inflation(t-1)	insitution(t-1)	size(t-1)	deposit_asset	loan_asset	Delta(deposit)	Delta(loan)	roa	tier1	pre-tax income/TA	Leverage	Revenue Diversification	EC/TA	Net Loans/Dep.ST Funding	NL/TA	CAR	H-statistics	HHI	HHI*H-Stat	H-Stat^2	(HHI^2)	HHI*CAR	CAR(T-1)	GrowthinAssets	GrowthinLoans	(NPL/GL)	(LLR/GL)	(NetLoan)/Total Assets	tangibleequity
Abu Dhabi Commercial Bank	Commercial banks	Public	UNITED ARAB EMIRATES	2006	2006Abu Dhabi Commercial Bank	299	0.69271	0.730427	0	0.209343	0.151287	0.0504732	0.492226	0.0101106	3.8451	0.518333	0.6253	0.6484	0	0.0485514	0	0.488199	4.76137	0.645657	0.769834	-0.047053	0.0394072	0.0264797	0.1425	0.0265122	0.187612	0.0163178	0.163626	1.1923	0.7698	0	0.4932	0	0	0.630079	0	0	0	0	0	0.0155011	0.0185758	0.769835	0.15241
Ahli Bank QSC	Commercial banks	Public	QATAR	2006	2006Ahli Bank QSC	207	0.804368	0.56465	0.1658	0.239897	0.0887606	0.285315	0.401387	0.288494	2.81749	0.520702	0.5294	0	0.6	0.0749276	-0.088144	0.413149	3.79106	0.855406	0.658658	0.0510376	0.0940083	0.0211586	0.1157	0	0	0	0	0	0	0	0.3326	0	0	0	0	0	0	0	0	0	0	0	0.141213
Ahli Bank SAOG	Commercial banks	Public	OMAN	2006	2006Ahli Bank SAOG	172	0.563426	0.853831	0.3994	0.0012878	0.501714	0.157504	0.1375	0.972331	-0.0004658	0.443857	0.35	0	0	0.0249046	-0.0186144	0.268715	2.19117	0.612443	0.857877	0.0490173	0.0040454	0.0222603	0.3185	0	0	0	0	0	0	0	0.3686	0	0	0	0	0	0	0	0	0	0	0	0.2
Ahli United Bank (Egypt) SAE	Commercial banks	Private	EGYPT	2006	2006Ahli United Bank (Egypt) SAE	149	0.771167	0.409792	0	0.283725	0.0333415	0.541122	0.389814	0	0.265283	0	0.855	0	0	0.0447896	0.048694	-0.513815	3.56713	0.733371	0.266877	-0.0377955	-0.142915	4.96e-05	0	0	0	0	0	0	0	0	0.124527	0	0	1.07703	0	0	0	0	0	0	0	0	0.199381
Ahli United Bank BSC	Commercial banks	Public	BAHRAIN	2006	2006Ahli United Bank BSC	280	0.757147	0.431539	0.1062	0.303139	0.365618	0.646522	0.523633	0	3.26738	0.254145	0	0	0.203	0.0676894	-0.0258621	0.220629	4.14215	0.786888	0.426628	0.0297404	-0.004911	0.0123949	0.0916	0	0	0	0	0	0	0	0.977	0	0	0.482701	0	0	0	0	0	0	0	0	0.096283
Al Ahli Bank of Kuwait (KSC)	Commercial banks	Public	KUWAIT	2006	2006Al Ahli Bank of Kuwait (KSC)	231	0	0	0	0	0	0	0	0.223842	0	0.615341	0.51	0	0	0.10076	-0.0414298	0.243256	0	0.83873	0.591421	0.83873	0.591421	0.0247474	0.1398	0.0260175	0.156823	0.0182671	0.175961	0.68	0.5592	0	0.4596	0.195409	-0.258331	0	0.442051	0	0	0	0	0.0597766	0.0386387	0.559243	0.121779
Al Khalij Commercial Bank	Commercial banks	Public	Qatar	2006	2006Al Khalij Commercial Bank	234	0	0	0	0	0	0	0	0	0	0.520702	0.3999	0	0	0.0749276	-0.088144	0.413149	0	0	0	0	0	0	0	0	0	0	0	0	0	0	0.3326	0	0	0	0	0	0	0	0	0	0	0	0
Al khaliji France SA	Commercial banks	Private	UNITED ARAB EMIRATES	2006	2006Al khaliji France SA	61	0	0	0	0	0	0	0	0	0	0.518333	1	0	0	0.0485514	0	0.488199	0	0	0	0	0	0	0	0	0	0	0	0	0	0	0.4932	0	0	0.630079	0	0	0	0	0	0	0	0	0
Alubaf Arab International Bank	Commercial banks	Private	BAHRAIN	2006	2006Alubaf Arab International Bank	79	0	0	0	0	0	0	0	0	0	0.254145	0.995	0	0	0.0676894	-0.0258621	0.220629	0	0	0	0	0	0	0	0	0	0	0	0	0	0	0.977	0	0	0.482701	0	0	0	0	0	0	0	0	0
Amen Bank	Commercial banks	Public	TUNISIA	2006	2006Amen Bank	150	0.800478	0.76574	0	0.0814308	0.0176867	0.135096	0.349324	0	-0.311049	0.351227	0.6131	0	0	0.0348654	-0.0201779	-0.149546	3.32901	0.811384	0.73549	0.010906	-0.0302505	0.0083866	0	0	0	0	0	0	0	0	0.4304	0.226209	0	0	0.475615	0	0	0	0	0	0	0	0.107097
Arab African International Bank	Commercial banks	Private	EGYPT	2006	2006Arab African International Bank	230	0.909036	0.21553	0	0.437189	0.195882	0.0137375	0.577088	0	0.295264	0	0.4937	0	0.4937	0.0447896	0.048694	-0.513815	3.52013	0.923748	0.275117	0.014712	0.0595874	0.0150267	0	0	0	0	0	0	0	0	0.124527	0	0	1.07703	0	0	0	0	0	0	0	0	0.0554792
Arab Bank for Investment & Fore	Commercial banks	Private	UNITED ARAB EMIRATES	2006	2006Arab Bank for Investment & Fore	158	0.672474	0.364105	0	0.518828	0.343268	0.0304958	0.424846	0	3.41293	0.518333	0.4228	0	0	0.0485514	0	0.488199	0	0.686585	0.33443	0.0141113	-0.0296756	0.0280467	0	0	0	0	0	0	0	0	0.4932	0	0	0.630079	0	0	0	0	0	0	0	0	0.273969
Arab Bank Group (Combined)	Commercial banks	Private	JORDAN	2006	2006Arab Bank Group (Combined)	290	0.817842	0.426606	0.1648	0.351578	0.141801	0.534646	0.565355	0	4.23397	0.401355	0	0	0	0.0816378	-0.0349369	0.0099171	4.43909	0.780345	0.43632	-0.0374975	0.0097143	0.0192389	0.2139	0	0	0	0	0	0	0	0.1666	0	0	0	0	0	0	0.175939	0.208128	0	0	0.43632	0.221385
Arab Bank Plc	Commercial banks	Public	JORDAN	2006	2006Arab Bank Plc	282	0.854375	0.396062	0	0.401051	0.161989	0.523379	0.398795	0.1891	4.26193	0.401355	0.1983	0	0.0865	0.0816378	-0.0349369	0.0099171	4.22572	0.805581	0.428946	-0.0487938	0.0328836	0.0142787	0.2061	0.0243334	0.289468	0.0100652	0.178976	0.5591	0.4363	0	0.1666	0.685812	0	0	0.828138	0	0	0	0	0.0299341	0.0436239	0.43632	0.201607
Arab Bank Syria SA	Commercial banks	Public	SYRIAN ARAB REPUBLIC	2006	2006Arab Bank Syria SA	24	0.0892646	0	0	0.726531	0.991231	0	0.0164932	0	0	0.295756	0.5129	0	0	0.062	-0.0724035	-0.921232	3.2283	0.704831	0.210545	0.615567	0.210545	-0.0021961	0	0	0	0	0	0	0	0	0	0	0	0	0	0	0	0	0	0	0	0	0.159729
Arab Banking Corporation - Alge	Commercial banks	Private	AlGERIA	2006	2006Arab Banking Corporation - Alge	19	0.570077	0.204674	0	0.533817	0.0450158	0.122281	0.443076	0	-0.180799	0.603837	0.877	0	0.7	0.0590779	-0.0138245	-0.619145	0	0.579085	0.246746	0.0090084	0.0420721	-0.0211704	0	0	0	0	0	0	0	0	0.6742	0	0	0	0	0	0	0	0	0	0	0	0.0999627
Arab Banking Corporation - Egyp	Commercial banks	Private	EGYPT	2006	2006Arab Banking Corporation - Egyp	73	0.732633	0.449933	0	0.433309	0.0355652	0.124922	0.561368	0	0.130462	0	0.998	0	0.98	0.0447896	0.048694	-0.513815	0	0.737741	0.418754	0.0051083	-0.031179	0.0135706	0	0	0	0	0	0	0	0	0.124527	0	0	1.07703	0	0	0	0	0	0	0	0	0.291603
Arab Banking Corporation (Jorda	Commercial banks	Public	JORDAN	2006	2006Arab Banking Corporation (Jorda	80	0.777021	0.501704	0.2026	0.336904	0.235902	0.171159	0.992593	0.380738	3.45015	0.401355	0.8697	0	0.8666	0.0816378	-0.0349369	0.0099171	0	0.732664	0.464555	-0.0443568	-0.0371492	0.0212478	0.1866	0	0	0	0	0	0	0	0.1666	0	0	0	0	0	0	0	0	0	0	0	0.145607
Arab Banking Corporation BSC-Ba	Commercial banks	Public	BAHRAIN	2006	2006Arab Banking Corporation BSC-Ba	265	0.767057	0.388504	0.176	0.236866	0.606404	0.925256	0.451705	0.103515	3.13841	0.254145	0.5937	0	0.2693	0.0676894	-0.0258621	0.220629	0	0.749888	0.384876	-0.0171687	-0.0036272	0.009151	0.1348	0.00990983	0.174498	0.0104901	0.0557986	0.4884	0.3849	0	0.977	0.904096	0.210654	0.482701	0.95084	0	0	0	0	0.0423192	0.0203266	0.384876	0.104417
Arab International Bank	Commercial banks	Private	EGYPT	2006	2006Arab International Bank	138	0.859739	0.102548	0	0.546731	0.172025	0.0244351	0.907563	0	3.52068	0	0.39	0	0.3001	0.0447896	0.048694	-0.513815	3.56276	0.860151	0.0962507	0.0004119	-0.0062973	0.0058184	0	0	0	0	0	0	0	0	0.124527	0	0	1.07703	0	0	0	0	0	0	0	0	0.148925
Arab Investment Bank-Federal Ar	Commercial banks	Private	EGYPT	2006	2006Arab Investment Bank-Federal Ar	92	0.92369	0.416352	0	0.306501	0.068662	0.596036	0.643909	0	-0.477121	0	0	0	0	0.0447896	0.048694	-0.513815	0	0	0	-0.92369	-0.416352	0	0	0	0	0	0	0	0	0	0.124527	0	0	1.07703	0	0	0	0	0	0	0	0	0
Arab National Bank Public Joint	Commercial banks	Public	SAUDI ARABIA	2006	2006Arab National Bank Public Joint	288	0.847646	0.574565	0.14	0.0952541	0.146425	0.513	0.298006	0.21888	3.62769	0.534569	0.4	0	0	0.0725602	-0.0069936	-0.358799	0	0.831318	0.637495	-0.0163283	0.0629303	0.032097	0.131	0.0320973	0.190479	0.0167588	0.141824	0.7669	0.6375	0	0.5964	0.124296	-0.0222489	0	0.352556	0	0	0	0	0.0232676	0.0258785	0.637496	0.113911
Arab Tunisian Bank	Commercial banks	Public	Tunisia	2006	2006Arab Tunisian Bank	121	0.864023	0.532061	0	0.404695	0.0413916	0.490985	0.409218	0	-0.30445	0.351227	0.6424	0	0	0.0348654	-0.0201779	-0.149546	3.26081	0.866184	0.520636	0.0021608	-0.0114243	0.0103183	0	0	0	0	0	0	0	0	0.4304	0.226209	0	0	0.475615	0	0	0	0	0	0	0	0.0946238
Attijari Bank	Commercial banks	Public	TUNISIA	2006	2006Attijari Bank	133	0.837847	0.76932	0	0.154476	0.11782	0.112618	0.545861	0.269324	-0.606548	0.351227	0.5898	0	0.5354	0.0348654	-0.0201779	-0.149546	3.36526	0.824702	0.678284	-0.0131448	-0.091036	-0.0498989	0	0	0	0	0	0	0	0	0.4304	0	0	0	0	0	0	0	0	0	0	0	0.0735294
Attijariwafa Bank	Commercial banks	Public	MOROCCO	2006	2006Attijariwafa Bank	285	0.815612	0.494965	0	0.222476	0.089054	0.389184	0	0.28386	0	0.260519	0.4787	0	0	0.0329164	-0.0098264	-0.401031	5.17386	0.796232	0.501763	-0.0193797	0.0067985	0.013101	0.0826	0	0	0	0	0	0	0	0.6112	0	0	0	0	0	0	0	0	0	0	0	0.0975254
Bahrain Commercial Facilities C	Commercial banks	Public	BAHRAIN	2006	2006Bahrain Commercial Facilities C	46	0	0	0	0	0	0	0	0.154322	0	0.254145	0.311	0	0	0.0676894	-0.0258621	0.220629	0	0	0	0	0	0	0	0	0	0	0	0	0	0	0.977	0	0	0.482701	0	0	0	0	0	0	0	0	0
Bank al Etihad	Commercial banks	Public	JORDAN	2006	2006Bank al Etihad	135	0.782802	0.492029	0.1552	0.314684	0.241433	0.463786	0.760664	0.379387	2.63822	0.401355	0.2221	0	0.148	0.0816378	-0.0349369	0.0099171	2.81451	0.814848	0.490075	0.0320461	-0.0019543	0.013906	0.1582	0	0	0	0	0	0	0	0.1666	0	0	0	0	0	0	0	0	0	0	0	0.129306
Bank Audi Private Bank	Commercial banks	Private	lebanon	2006	2006Bank Audi Private Bank	77	0.924502	0.299868	0	0.594007	0.027942	0.264054	0.302618	0	2.53475	0.162289	0.9999	0	0	0.0273228	0	-0.416264	3.24564	0.91664	0.265096	-0.0078622	-0.034772	0.002494	0	0	0	0	0	0	0	0	0.615	0	0	0	0	0	0	0	0	0	0	0	0.0809354
Bank Audi SAE	Commercial banks	Private	EGYPT	2006	2006Bank Audi SAE	169	0.904046	0.318559	0	0.318441	0	0.010852	-0.907819	0	0.0029534	0	1	0	0	0.0447896	0.048694	-0.513815	2.49655	0.889608	0.175783	-0.0144386	-0.142777	0.0002656	0	0	0	0	0	0	0	0	0.124527	0	0	1.07703	0	0	0	0	0	0	0	0	0.11155
Bank Audi SAL	Commercial banks	Public	lebanon	2006	2006Bank Audi SAL	286	0.895494	0.214979	0.1712	0.493825	0.028127	0.0112973	0.345545	0	3.98933	0.162289	0.3	0	0.236	0.0273228	0	-0.416264	4.23816	0.858197	0.228395	-0.0372977	0.0134164	0.0115865	0.2611	0.0139421	0.291905	0.0122992	0.100873	0.2664	0.2284	0	0.615	0.352992	0	0	0.594131	0	0	0	0	0.0328146	0.069176	0.228395	0.136259
Bank Dhofar SAOG	Commercial banks	Public	OMAN	2006	2006Bank Dhofar SAOG	210	0.828534	0.761728	0.131	0.178098	0.117337	0.204192	0.236667	0.0324738	3.6688	0.443857	0.28	0	0	0.0249046	-0.0186144	0.268715	2.79113	0.720639	0.789868	-0.107895	0.02814	0.0289292	0.1166	0	0	0	0	0	0	0	0.3686	0	0	0	0	0	0	0	0	0	0	0	0.155112
Bank Hapoalim BM	Commercial banks	Public	ISRAEL	2006	2006Bank Hapoalim BM	305	0.796311	0.689897	0.0692	0.158202	0.0437547	0.167723	0.386027	0.172275	3.70108	0.192078	0.2026	0.001	0	0.0438991	-0.013266	0.492389	5.44854	0.803655	0.660742	0.0073436	-0.0291556	0.011875	0.0741	0.0153148	0.112851	0.0188253	0.0302419	0.8235	0.6618	0	0.1752	0.244128	-0.986033	0	0.494093	0	0	0	0	0.055655	0.0725841	0.661823	0.0780823
Bank Leumi Le Israel BM	Commercial banks	Public	ISRAEL	2006	2006Bank Leumi Le Israel BM	304	0.821621	0.659593	0.0746	0.153221	0.0263186	0.259803	0.366325	0.145181	3.70792	0.192078	0.0583	0	0	0.0438991	-0.013266	0.492389	5.44293	0.826388	0.638026	0.0047669	-0.021567	0.0122388	0.0753	0.0089963	0.123107	0.0132232	0.0543931	0.7726	0.6388	0	0.1752	0.244128	-0.986033	0	0.494093	0	0	0	0	0.0478055	0.0555078	0.638762	0.0650769
Bank Muscat SAOG	Commercial banks	Public	OMAN	2006	2006Bank Muscat SAOG	274	0.696208	0.688083	0.1603	0.175344	0.0698076	0.138166	0.239367	0	3.11518	0.443857	0.2363	0	0.0916	0.0249046	-0.0186144	0.268715	3.29968	0.748249	0.620901	0.0520405	-0.0671822	0.0204406	0.1004	0.0236752	0.134242	0.0104167	0.210824	0.8298	0.6209	0	0.3686	1	0	0	1	0	0	0	0	0.0459135	0.0486003	0.620902	0.121489
Bank of Alexandria	Commercial banks	Private	EGYPT	2006	2006Bank of Alexandria	185	0.861439	0.369763	0	0.164723	0.0521315	0.0103008	0.013778	0	3.56231	0	0.7025	0	0	0.0447896	0.048694	-0.513815	4.58514	0.878051	0.274197	0.0166115	-0.0955663	0.0034494	0	0.0034478	0	0.0105435	0.0657857	0.3123	0.2742	0	0.124527	0	0	1.07703	0	0	0	0	0	0.191068	0	0.274195	0.0565126
Bank of Baghdad	Commercial banks	Public	Iraq	2006	2006Bank of Baghdad	74	0.773765	0.198185	0	0.530655	0	0.0115315	0.221384	0	-0.19261	0	0.5179	0	0.25	0.0440062	-0.369595	-1.70713	5.50255	0.731613	0.130719	-0.0421524	-0.0674659	0.0107711	0	0	0	0	0	0	0	0	0	0	0	0	0	0	0	0	0	0	0	0	0.218936
Bank of Beirut S.A.L.	Commercial banks	Public	LEBANON	2006	2006Bank of Beirut S.A.L.	237	0.744652	0.181634	0	0.324715	0.104024	0.021485	0.231285	0	3.77008	0.162289	0.35	0	0.2819	0.0273228	0	-0.416264	3.8133	0.759994	0.176268	0.0153425	-0.0053653	0.0079972	0	0	0	0	0	0	0	0	0.615	0	0	0	0	0	0	0	0	0	0	0	0.0669417
Bank of Jordan Plc	Commercial banks	Public	Jordan	2006	2006Bank of Jordan Plc	132	0.872902	0.447752	0.1492	0.414692	0.0472464	0.232162	0.419643	0.202456	0	0.401355	0.2055	0	0.0645	0.0816378	-0.0349369	0.0099171	3.07397	0.874582	0.483941	0.0016801	0.0361889	0.0186019	0.1443	0	0	0	0	0	0	0	0.1666	0	0	0	0	0	0	0	0	0	0	0	0.113611
Bank of Palestine Plc	Commercial banks	Public	PALESTINIAN TERRITORIES	2006	2006Bank of Palestine Plc	125	0.884639	0.467083	0	0.49245	0.148612	0.049139	0.196375	0	3.29524	0	0.0651	0	0	0	0	0	2.69609	0.874876	0.432127	-0.0097631	-0.0349553	0.0230667	0	0	0	0	0	0	0	0	0	0	0	0	0	0	0	0	0	0	0	0	0.103057
Bank of Sharjah	Commercial banks	Private	UNITED ARAB EMIRATES	2006	2006Bank of Sharjah	193	0.647422	0.435273	0.312	0.443153	0.0004299	0.270516	0.77592	0	3.45928	0.518333	0.1626	0	0	0.0485514	0	0.488199	3.75958	0.637019	0.492585	-0.0104028	0.0573115	0.0419732	0.3	0	0	0	0	0	0	0	0.4932	0	0	0.630079	0	0	0	0	0	0	0	0	0.379128
Bank of Syria and Overseas SA	Commercial banks	Public	SYRIAN ARAB REPUBLIC	2006	2006Bank of Syria and Overseas SA	87	0	0	0	0	0	0	0	0	0	0.295756	0.49	0	0	0.062	-0.0724035	-0.921232	0	0	0	0	0	0	0	0	0	0	0	0	0	0	0	0	0	0	0	0	0	0	0	0	0	0	0
Bank Otsar Hahayal Ltd	Commercial banks	Private	Israel	2006	2006Bank Otsar Hahayal Ltd	161	0.831469	0.693234	0.0779	0.248313	0.0265236	0.0698656	0.385175	0	3.39707	0.192078	0	0	0	0.0438991	-0.013266	0.492389	4.04302	0.826985	0.706626	-0.0044839	0.0133919	0.0041516	0.0733	0	0	0	0	0	0	0	0.1752	0	0	0	0	0	0	0	0	0	0	0	0.0578998
Bank Sohar SAOG	Commercial banks	Public	OMAN	2006	2006Bank Sohar SAOG	182	0	0	0	0	0	0	0	0	0	0.443857	0.1543	0	0	0.0249046	-0.0186144	0.268715	0	0	0	0	0	0	0	0	0	0	0	0	0	0	0.3686	0	0	0	0	0	0	0	0	0	0	0	0
Bankmed, sal	Commercial banks	Private	Lebanon	2006	2006Bankmed, sal	233	0.853611	0.222695	0	0.202631	0.100277	0.0200508	0.297634	0	3.7233	0.162289	1	0	0	0.0273228	0	-0.416264	3.94735	0.894555	0.220369	0.0409443	-0.0023261	0.0004936	0	0	0	0	0	0	0	0	0.615	0	0	0	0	0	0	0	0	0	0	0	0.0954921
Banque BEMO Sal	Commercial banks	Public	lebanon	2006	2006Banque BEMO Sal	90	0.821948	0.298139	0	0.496864	0.0481497	0.40778	0.594468	0.0161615	3.23706	0.162289	0.6106	0	0	0.0273228	0	-0.416264	2.99946	0.827927	0.330376	0.0059791	0.0322371	0.0098963	0	0	0	0	0	0	0	0	0.615	0	0	0	0	0	0	0	0	0	0	0	0.0800971
Banque Bemo Saudi Fransi SA	Commercial banks	Public	SYRIAN ARAB REPUBLIC	2006	2006Banque Bemo Saudi Fransi SA	107	0.888909	0.184071	0	0.755158	0.0038433	0	0	0	0	0.295756	0.27	0	0.27	0.062	-0.0724035	-0.921232	4.62086	0.914126	0.187133	0.0252167	0.0030625	0.0061266	0	0	0	0	0	0	0	0	0	0	0	0	0	0	0	0	0	0	0	0	0.0323367
Banque Centrale Populaire SA	Commercial banks	Public	MOROCCO	2006	2006Banque Centrale Populaire SA	249	0.920724	0.0768946	0	0.275365	0.950345	0.0820034	0.653135	0.361513	0.438841	0.260519	0.509	0	0	0.0329164	-0.0098264	-0.401031	4.8348	0.917101	0.0897855	-0.0036226	0.0128909	0.0077212	0	0	0	0	0	0	0	0	0.6112	0	0	0	0	0	0	0	0	0	0	0	0.0676719
Banque de l_Agriculture et du D	Commercial banks	Private	AlGERIA	2006	2006Banque de l_Agriculture et du D	235	0	0	0	0	0	0	0	0	0.172726	0.603837	0	0	0	0.0590779	-0.0138245	-0.619145	0	0	0	0	0	0	0	0	0	0	0	0	0	0	0.6742	0	0	0	0	0	0	0	0	0	0	0	0
Banque de l_Habitat	Commercial banks	Private	TUNISIA	2006	2006Banque de l_Habitat	141	0.602925	0.781856	0	0.125688	0.0119065	0.106814	0.67167	0	-0.304517	0.351227	0.3262	0	0	0.0348654	-0.0201779	-0.149546	0	0.624319	0.76446	0.021394	-0.0173959	0.0083642	0	0	0	0	0	0	0	0	0.4304	0	0	0	0	0	0	0	0	0	0	0	0.0764766
Banque de l_Industrie et du Tra	Commercial banks	Private	Lebanon	2006	2006Banque de l_Industrie et du Tra	41	0.882631	0.306079	0	0.220613	7.04e-05	0.0113656	0.138187	0	3.92584	0.162289	0.0017	0	0	0.0273228	0	-0.416264	2.69786	0.892559	0.322617	0.0099276	0.0165387	0.000558	0	0	0	0	0	0	0	0	0.615	0	0	0	0	0	0	0.130017	0.170331	0	0	0.322617	0.102808
Banque de Tunisie	Commercial banks	Public	TUNISIA	2006	2006Banque de Tunisie	112	0	0	0	0	0	0	0	0.225089	0	0.351227	0.34	0	0	0.0348654	-0.0201779	-0.149546	0	0.481571	0.700946	0.481571	0.700946	0.0256745	0	0	0	0	0	0	0	0	0.4304	0.226209	0	0	0.475615	0	0	0	0	0	0	0	0.514965
Banque du Caire SAE	Commercial banks	Private	EGYPT	2006	2006Banque du Caire SAE	222	0.867118	0.479468	0	0.187323	0.0243022	0.483358	0.867179	0	0.238596	0	0.9999	0	0	0.0447896	0.048694	-0.513815	4.65619	0.891241	0.480792	0.0241233	0.0013239	0.0007179	0	0.00272552	0	0.0199641	0.0726249	0.5393	0.4806	0	0.124527	0.519784	0.602949	1.07703	0.72096	0	0	0	0	0.208436	0	0.48064	0.0686102
Banque Ext?rieure d_Alg?rie	Commercial banks	Private	AlGERIA	2006	2006Banque Ext?rieure d_Alg?rie	260	0.859445	0.219484	0	0.6253	0.0739869	0.58714	0.189487	0	0.370151	0.603837	1	0	0	0.0590779	-0.0138245	-0.619145	0	0.871701	0.148594	0.0122562	-0.07089	0.0041663	0	0	0	0	0	0	0	0	0.6742	0	0	0	0	0	0	0	0	0	0	0	0.0277781
Banque Libano-Francaise	Commercial banks	Private	LEBANON	2006	2006Banque Libano-Francaise	221	0.895826	0.290841	0	0.460805	0.0164914	0.634567	0.202487	0	3.11415	0.162289	0.35	0	0.1	0.0273228	0	-0.416264	3.74381	0.882341	0.282587	-0.0134853	-0.0082532	0.0081855	0	0	0	0	0	0	0	0	0.615	0	0	0	0	0	0	0	0	0	0	0	0.0978783
Banque Marocaine du Commerce Ex	Commercial banks	Public	MOROCCO	2006	2006Banque Marocaine du Commerce Ex	266	0	0	0	0	0	0	0	0.356025	0	0.260519	0.2993	0	0.1	0.0329164	-0.0098264	-0.401031	0	0	0	0	0	0	0	0	0	0	0	0	0	0	0.6112	0	0	0	0	0	0	0	0	0	0	0	0
Banque Marocaine pour le Commer	Commercial banks	Public	MOROCCO	2006	2006Banque Marocaine pour le Commer	188	0	0	0	0	0	0	0	0.371725	0	0.260519	0.6673	0	0.6505	0.0329164	-0.0098264	-0.401031	0	0	0	0	0	0	0	0	0	0	0	0	0	0	0.6112	0	0	0	0	0	0	0	0	0	0	0	0
Banque Misr Liban	Commercial banks	Private	lebanon	2006	2006Banque Misr Liban	85	0	0	0	0	0	0	0	0	0	0.162289	0.92	0	0.893	0.0273228	0	-0.416264	0	0	0	0	0	0	0	0	0	0	0	0	0	0	0.615	0	0	0	0	0	0	0	0	0	0	0	0
Banque Misr SAE	Commercial banks	Private	EGYPT	2006	2006Banque Misr SAE	287	0.895926	0.305435	0	0.298668	0.0266282	0.0105238	0.0114178	0	3.18961	0	1	0	0	0.0447896	0.048694	-0.513815	5.02879	0.924299	0.296469	0.0283733	-0.0089667	0.0013146	0	0.00236131	0	0.0253058	0.0288844	0.3148	0.291	0	0.124527	0	0	1.07703	0	0	0	0	0	0.150171	0	0.29101	0.033727
Banque Nationale Agricole	Commercial banks	Public	TUNISIA	2006	2006Banque Nationale Agricole	162	0.701151	0.697605	0	0.165267	0.0110611	0.192155	0.758691	0	-0.317623	0.351227	0.2349	0	0.576	0.0348654	-0.0201779	-0.149546	3.64059	0.695003	0.691539	-0.0061477	-0.0060655	0.004752	0	0	0	0	0	0	0	0	0.4304	0	0	0	0	0	0	0	0	0	0	0	0.148164
Banque Nationale d_Alg?rie	Commercial banks	Private	AlGERIA	2006	2006Banque Nationale d_Alg?rie	270	0.752815	0.477778	0	0.310002	0.0475164	0.108124	0	0	-0.179349	0.603837	1	1	0	0.0590779	-0.0138245	-0.619145	0	0.781946	0.492815	0.0291302	0.0150368	0.0060893	0	0	0	0	0	0	0	0	0.6742	0	0	0	0	0	0	0	0	0	0	0	0.0361112
Banque Saudi Fransi JSC	Commercial banks	Public	SAUDI ARABIA	2006	2006Banque Saudi Fransi JSC	289	0.830202	0.636708	0.1389	0.0842205	0.0882658	0.426655	0.497624	0	3.20999	0.534569	0.311	0	0.3111	0.0725602	-0.0069936	-0.358799	4.82931	0.822488	0.642493	-0.0077142	0.0057842	0.0377841	0.1438	0.0377847	0.163072	0.0241511	0.221674	0.7812	0.6425	0	0.5964	0.124296	-0.0222489	0	0.352556	0	0	0	0	0.0171735	0.0115832	0.642492	0.134017
Barclays Bank - Egypt S.A.E.	Commercial banks	Private	EGYPT	2006	2006Barclays Bank - Egypt S.A.E.	119	0.847981	0.436593	0	0.275134	0.0224659	0.580912	0.501101	0	0.508031	0	1	0	0	0.0447896	0.048694	-0.513815	3.84525	0.908138	0.287618	0.0601569	-0.148976	0.0191125	0	0	0	0	0	0	0	0	0.124527	0	0	1.07703	0	0	0	1.01109	0.273911	0	0	0.287618	0.0576019
BBAC sal	Commercial banks	Private	lebanon	2006	2006BBAC sal	186	0.915852	0.154059	0.1866	0.494812	0.0502659	0.0182163	0.268175	0	3.60128	0.162289	0.5431	0	0.5271	0.0273228	0	-0.416264	3.5818	0.89799	0.161387	-0.0178619	0.0073285	0.0063	0.2585	0	0	0	0	0	0	0	0.615	0	0	0	0	0	0	0	0	0	0	0	0.0791579
BBK B.S.C.	Commercial banks	Public	BAHRAIN	2006	2006BBK B.S.C.	213	0.803042	0.530424	0.1281	0.136242	0.282652	0.5908	0.355993	0.214429	3.34148	0.254145	0.2538	0	0.0675	0.0676894	-0.0258621	0.220629	3.17574	0.734502	0.553784	-0.0685401	0.02336	0.0193647	0.1055	0.0193551	0.182221	0.0124958	0.10199	0.754	0.5538	0	0.977	0	0	0.482701	0	0	0	0	0	0.048084	0.0712272	0.55382	0.124851
BLOM Bank Egypt SAE	Commercial banks	Private	EGYPT	2006	2006BLOM Bank Egypt SAE	116	0.793979	0.313015	0	0.39715	0.0128369	0.482226	0.414113	0	2.61936	0	0.9942	0	0.3325	0.0447896	0.048694	-0.513815	3.60663	0.803293	0.369423	0.0093146	0.0564084	0.012938	0	0	0	0	0	0	0	0	0.124527	0	0	1.07703	0	0	0	0	0	0	0	0	0.0912632
BLOM Bank s.a.l.	Commercial banks	Public	Lebanon	2006	2006BLOM Bank s.a.l.	269	0	0	0	0	0	0	0	0.563823	0	0.162289	0.3437	0	0.3437	0.0273228	0	-0.416264	0	0	0	0	0	0	0	0.0150123	0.396356	0.00650831	0.0795721	0.1569	0.1399	0	0.615	0.352992	0	0	0.594131	0	0	0	0	0.0810083	0.105666	0.139872	0
BNP Paribas El Djaza?r	Commercial banks	Private	AlGERIA	2006	2006BNP Paribas El Djaza?r	114	0.537402	0.414003	0.2181	0.329208	0	0.0043337	0.0105883	0	2.52901	0.603837	0.8417	0	0	0.0590779	-0.0138245	-0.619145	0	0.513731	0.383487	-0.0236715	-0.0305153	0.0172826	0.1705	0	0	0	0	0	0	0	0.6742	0	0	0	0	0	0	0	0	0	0	0	0.0970236
BSL Bank SAL	Commercial banks	Private	lebanon	2006	2006BSL Bank SAL	64	0	0	0	0	0	0	0	0	0	0.162289	0	0	0	0.0273228	0	-0.416264	0	0	0	0	0	0	0	0	0	0	0	0	0	0	0.615	0	0	0	0	0	0	0	0	0	0	0	0
Burgan Bank KPSC	Commercial banks	Public	KUWAIT	2006	2006Burgan Bank KPSC	252	0	0	0	0	0	0	0	0.241929	0	0.615341	0	0.0601	0	0.10076	-0.0414298	0.243256	0	0	0	0	0	0	0	0.0260916	0	0.01547	0.228417	0.518	0.4282	0	0.4596	0.195409	-0.258331	0	0.442051	0	0	0	0	0.0414665	0.0347366	0.428156	0
Byblos Bank S.A.L.	Commercial banks	Public	LEBANON	2006	2006Byblos Bank S.A.L.	247	0.84549	0.196714	0.2153	0.420894	0.100104	0.0164286	0.280352	0.762255	3.77049	0.162289	0.2929	0	0.4325	0.0273228	0	-0.416264	4.0548	0.832649	0.208972	-0.0128414	0.0122581	0.0093781	0.1941	0.011854	0	0.00886224	0.0724806	0.2465	0.2136	0	0.615	0.352992	0	0	0.594131	0	0	0	0	0.0530344	0.104923	0.213637	0.0938632
Byblos Bank Syria SA	Commercial banks	Public	SYRIAN ARAB REPUBLIC	2006	2006Byblos Bank Syria SA	23	0	0	0	0	0	0	0	0	0	0.295756	0.5987	0	0	0.062	-0.0724035	-0.921232	0	0.779562	0.449602	0.779562	0.449602	-0.0088575	0	0	0	0	0	0	0	0	0	0	0	0	0	0	0	0	0	0	0	0	0.237604
Cairo Amman Bank	Commercial banks	Public	JORDAN	2006	2006Cairo Amman Bank	139	0.783997	0.358755	0.1084	0.408295	0.0785699	0.456319	0.639566	0.277205	3.42354	0.401355	0.1139	0	0.1077	0.0816378	-0.0349369	0.0099171	3.08895	0.821513	0.42696	0.037516	0.0682046	0.0162877	0.1308	0.0262626	0.177629	0.0239037	0.254024	0.5309	0.4316	0	0.1666	0.685812	0	0	0.828138	0	0	0	0	0.0804044	0.131232	0.431589	0.132808
Capital Bank of Jordan	Commercial banks	Public	JORDAN	2006	2006Capital Bank of Jordan	126	0.639175	0.551117	0.2404	0.342497	0.0952061	0.20919	0.594595	0.266041	3.18239	0.401355	0.0997	0	0.0885	0.0816378	-0.0349369	0.0099171	2.8441	0.64199	0.571812	0.0028145	0.0206954	0.021135	0.2233	0	0	0	0	0	0	0	0.1666	0	0	0	0	0	0	0	0	0	0	0	0.224478
Citibank N.A., United Arab Emir	Commercial banks	Private	UnITED ARAB EMIRATES	2006	2006Citibank N.A., United Arab Emir	205	0	0	0	0	0	0	0	0	0	0.518333	0	0	0	0.0485514	0	0.488199	0	0	0	0	0	0	0	0	0	0	0	0	0	0	0.4932	0	0	0.630079	0	0	0	0	0	0	0	0	0
Commercial Bank International P	Commercial banks	Public	UNITED ARAB EMIRATES	2006	2006Commercial Bank International P	164	0.777217	0.566858	0	0.324847	0.0002951	0.103977	0.744051	0.0101318	0.46549	0.518333	0.4	0	0.3342	0.0485514	0	0.488199	0	0.787621	0.650213	0.0104039	0.0833549	0.0011788	0.1491	0	0	0	0	0	0	0	0.4932	0	0	0.630079	0	0	0	0	0	0	0	0	0.178024
Commercial Bank of Dubai P.S.C.	Commercial banks	Public	UNITED ARAB EMIRATES	2006	2006Commercial Bank of Dubai P.S.C.	236	0.771408	0.61128	0.157	0.252349	0.0979033	0.119693	0.424612	0	3.78913	0.518333	0.2	0	0	0.0485514	0	0.488199	4.18424	0.753395	0.675901	-0.0180132	0.0646216	0.0321522	0.1942	0.0321507	0.253672	0.0147237	0.275726	0.8971	0.6759	0	0.4932	0.180998	0.0718562	0.630079	0.425439	0	0	0	0	0.0140303	0.0168645	0.6759	0.255802
Commercial Bank of Kuwait K.P.S	Commercial banks	Public	KUWAIT	2006	2006Commercial Bank of Kuwait K.P.S	229	0.739361	0.500747	0.1514	0.407308	0.256798	0.35347	0.361226	0.219017	3.45732	0.615341	0.2311	0	0	0.10076	-0.0414298	0.243256	0	0.795009	0.517311	0.0556483	0.0165641	0.0342794	0.1663	0.0354826	0.239361	0.0177038	0.12146	0.6507	0.5173	0	0.4596	0.195409	-0.258331	0	0.442051	0	0	0	0	0.0984223	0.0302472	0.517326	0.199161
Commercial Bank of Syria	Commercial banks	Private	SYRIAN ARAB REPUBLIC	2006	2006Commercial Bank of Syria	245	0	0	0	0	0	0	0	0	0	0.295756	1	1	0	0.062	-0.0724035	-0.921232	0	0	0	0	0	0	0	0	0	0	0	0	0	0	0	0	0	0	0	0	0	0	0	0	0	0	0
Commercial International Bank (	Commercial banks	Public	EGYPT	2006	2006Commercial International Bank (	256	0	0	0	0	0	0	0	0.333185	0	0	0.0527	0	0	0.0447896	0.048694	-0.513815	0	0.876835	0.46506	0.876835	0.46506	0.0200943	0	0.0249019	0	0.0231821	0.0797092	0.5328	0.4651	0	0.124527	0.519784	0.602949	1.07703	0.72096	0	0	0	0	0.0561473	0	0.46506	0.0989889
Cooperative & Agricultural Cred	Commercial banks	Private	Yemen	2006	2006Cooperative & Agricultural Cred	96	0	0	0	0	0	0	0	0	0	0	0.51	0	0	0.0559175	-0.118113	-1.06208	0	0	0	0	0	0	0	0	0	0	0	0	0	0	0	0	0	0	0	0	0	0	0	0	0	0	0
Credit Agricole Egypt SAE	Commercial banks	Public	EGYPT	2006	2006Credit Agricole Egypt SAE	157	0	0	0	0	0	0	0	0	0	0	0	0	0.75	0.0447896	0.048694	-0.513815	0	0	0	0	0	0	0	0	0	0	0	0	0	0	0.124527	0	0	1.07703	0	0	0	0	0	0	0	0	0
Cr?dit du Maroc	Commercial banks	Public	MOROCCO	2006	2006Cr?dit du Maroc	175	0	0	0	0	0	0	0	0.479236	0	0.260519	0.787	0	0	0.0329164	-0.0098264	-0.401031	0	0	0	0	0	0	0	0	0	0	0	0	0	0	0.6112	0	0	0	0	0	0	0	0	0	0	0	0
Cr?dit Immobilier et Hotelier	Commercial banks	Public	MOROCCO	2006	2006Cr?dit Immobilier et Hotelier	165	0	0	0	0	0	0	0	0.919994	0	0.260519	0	0	0	0.0329164	-0.0098264	-0.401031	0	0	0	0	0	0	0	0	0	0	0	0	0	0	0.6112	0	0	0	0	0	0	0	0	0	0	0	0
Cr?dit Libanais S.A.L.	Commercial banks	Private	Lebanon	2006	2006Cr?dit Libanais S.A.L.	214	0.893907	0.188354	0	0.425546	0.013013	0.0159981	0.308374	0	3.72326	0.162289	0	0	0	0.0273228	0	-0.416264	0	0.868606	0.188509	-0.0253013	0.000155	0.0086067	0	0	0	0	0	0	0	0	0.615	0	0	0	0	0	0	0	0	0	0	0	0.129139
CreditBank SAL	Commercial banks	Private	Lebanon	2006	2006CreditBank SAL	134	0	0	0	0	0	0	0	0	0	0.162289	0.4859	0	0	0.0273228	0	-0.416264	0	0	0	0	0	0	0	0	0	0	0	0	0	0	0.615	0	0	0	0	0	0	0	0	0	0	0	0
Dar Es Salaam Investment Bank-D	Commercial banks	Public	Iraq	2006	2006Dar Es Salaam Investment Bank-D	15	0	0	0	0	0	0	0	0	2.6889	0	0.51	0	0	0.0440062	-0.369595	-1.70713	0	0	0	0	0	0	0	0	0	0	0	0	0	0	0	0	0	0	0	0	0	0	0	0	0	0	0
Doha Bank	Commercial banks	Public	QATAR	2006	2006Doha Bank	255	0.816326	0.544622	0.1986	0.273943	0.11131	0.287023	0.586581	0.668146	3.07313	0.520702	0.1732	0	0	0.0749276	-0.088144	0.413149	4.18271	0.790047	0.628222	-0.0262783	0.0836004	0.0342916	0.1173	0.0343142	0.210907	0.0237399	0.130885	0.7951	0.6282	0	0.3326	0.411669	-0.102506	0	0.641615	0	0	0	0	0.0496463	0.0424973	0.628222	0.146236
Emirates Lebanon Bank SAL	Commercial banks	Private	lebanon	2006	2006Emirates Lebanon Bank SAL	84	0	0	0	0	0	0	0	0	0	0.162289	0.8	0	0	0.0273228	0	-0.416264	0	0	0	0	0	0	0	0	0	0	0	0	0	0	0.615	0	0	0	0	0	0	0	0	0	0	0	0
Emirates NBD PJSC	Commercial banks	Public	UNITED ARAB EMIRATES	2006	2006Emirates NBD PJSC	306	0	0	0	0	0	0	0	0	0	0.518333	0.5576	0	0	0.0485514	0	0.488199	0	0.732835	0.686669	0.732835	0.686669	0.0196948	0	0.0196947	0.171919	0.0145637	0.0908775	0.9128	0.6867	0	0.4932	0.180998	0.0718562	0.630079	0.425439	0	0	0	0	0.0135018	0.0127007	0.686669	0.102046
Export Development Bank of Egyp	Commercial banks	Public	EGYPT	2006	2006Export Development Bank of Egyp	22	0	0	0	0	0	0	0	0	0	0	0.4075	0	0	0.0447896	0.048694	-0.513815	0	0	0	0	0	0	0	0	0	0	0	0	0	0	0.124527	0	0	1.07703	0	0	0	0	0	0	0	0	0
Fenicia Bank SAL	Commercial banks	Private	Lebanon	2006	2006Fenicia Bank SAL	88	0	0	0	0	0	0	0	0	0	0.162289	0	0	0.1576	0.0273228	0	-0.416264	0	0	0	0	0	0	0	0	0	0	0	0	0	0	0.615	0	0	0	0	0	0	0	0	0	0	0	0
FIBI Bank	Commercial banks	Public	ISRAEL	2006	2006FIBI Bank	272	0.861556	0.610253	0.0814	0.155022	0.0141352	0.370141	0.401709	0.317857	3.734	0.192078	0.4834	0	0	0.0438991	-0.013266	0.492389	4.86037	0.854857	0.605112	-0.0066993	-0.005141	0.0060597	0.0742	0.0104463	0.107241	0.012249	0.0622116	0.7088	0.6062	0	0.1752	0.244128	-0.986033	0	0.494093	0	0	0	0	0.0504498	0.0614014	0.606161	0.0619648
Fransabank sal	Commercial banks	Private	LEBANON	2006	2006Fransabank sal	248	0.892266	0.166064	0	0.273487	0.0672367	0.0264504	0.379602	0	3.52674	0.162289	0.3959	0	0.06	0.0273228	0	-0.416264	3.87488	0.890902	0.162804	-0.0013634	-0.0032599	0.0103637	0	0	0	0	0	0	0	0	0.615	0	0	0	0	0	0	0	0	0	0	0	0.0933861
Fransabank-Syria S.A.	Commercial banks	Public	SYRIAN ARAB REPUBLIC	2006	2006Fransabank-Syria S.A.	5	0	0	0	0	0	0	0	0	0	0.295756	0.5567	0	0.51	0.062	-0.0724035	-0.921232	0	0	0	0	0	0	0	0	0	0	0	0	0	0	0	0	0	0	0	0	0	0	0	0	0	0	0
Future Bank B.S.C.	Commercial banks	Private	BAHRAIN	2006	2006Future Bank B.S.C.	82	0	0	0	0	0	0	0	0	0	0.254145	0.3333	0	0	0.0676894	-0.0258621	0.220629	0	0.873173	0.17119	0.873173	0.17119	0.0159186	0.1495	0	0	0	0	0	0	0	0.977	0	0	0.482701	0	0	0	0	0	0	0	0	0.136418
Groupe Banque Centrale Populair	Commercial banks	Private	MOROCCO	2006	2006Groupe Banque Centrale Populair	275	0	0	0	0	0	0	0	0	0	0.260519	0	0	0	0.0329164	-0.0098264	-0.401031	4.8348	0	0	0	0	0	0	0	0	0	0	0	0	0	0.6112	0	0	0	0	0	0	0	0	0	0	0	0
Gulf Bank Algeria	Commercial banks	Private	Algeria	2006	2006Gulf Bank Algeria	93	0.690369	0.507717	0	0.237921	0.387763	0.0408733	0.622247	0	0	0.603837	0.8601	0	0	0.0590779	-0.0138245	-0.619145	3.71192	0.706394	0.574826	0.0160247	0.0671094	0.0330556	0	0	0	0	0	0	0	0	0.6742	0	0	0	0	0	0	0	0	0	0	0	0.41564
Gulf Bank KSC (The)	Commercial banks	Public	KUWAIT	2006	2006Gulf Bank KSC (The)	243	0.805383	0.605245	0.1672	0.316272	0.129296	0.342705	0.374625	0.295438	3.64304	0.615341	0.1838	0	0.4649	0.10076	-0.0414298	0.243256	3.41634	0.847364	0.625197	0.0419815	0.0199521	0.0260837	0.147	0.0270193	0.228442	0.011242	0.0847889	0.7378	0.6252	0	0.4596	0.195409	-0.258331	0	0.442051	0	0	0	0	0.0277756	0.0164508	0.625205	0.108987
Gulf Commercial Bank	Commercial banks	Public	Iraq	2006	2006Gulf Commercial Bank	38	0	0	0	0	0	0	0	0	0	0	0	0	0	0.0440062	-0.369595	-1.70713	0	0	0	0	0	0	0	0	0	0	0	0	0	0	0	0	0	0	0	0	0	0	0	0	0	0	0
Gulf International Bank BSC	Commercial banks	Private	BAHRAIN	2006	2006Gulf International Bank BSC	258	0.588998	0.274481	0.092	0.366406	0.303933	0.0154957	0.410683	0	3.42338	0.254145	0.9722	0	0.275	0.0676894	-0.0258621	0.220629	4.35901	0.770047	0.328597	0.181048	0.0541161	0.0103077	0.0865	0.0106426	0.125392	0.00595872	0.059801	0.4083	0.3286	0	0.977	0	0	0.482701	0	0	0	0	0	0.0100875	0.00227273	0.328597	0.0821553
Housing and Development Bank	Commercial banks	Public	EGYPT	2006	2006Housing and Development Bank	9	0.634605	0.434886	0	0.101276	0.0001511	0.920803	0.0104833	0.0145555	0	0	0.2981	0	0.0782	0.0447896	0.048694	-0.513815	3.97258	0.537267	0.477462	-0.0973382	0.0425759	0.012075	0	0	0	0	0	0	0	0	0.124527	0	0	1.07703	0	0	0	0	0	0	0	0	0.0729962
Housing Bank for Trade & Financ	Commercial banks	Public	JORDAN	2006	2006Housing Bank for Trade & Financ	220	0.833276	0.395019	0.1623	0.344617	0.0355185	0.572594	0.64611	0.495695	3.9754	0.401355	0.3448	0	0.201	0.0816378	-0.0349369	0.0099171	0	0.767437	0.388052	-0.0658387	-0.0069672	0.0231196	0.3106	0.0317525	0	0.0152206	0.181167	0.5058	0.3881	0	0.1666	0.685812	0	0	0.828138	0	0	0	0	0.0242653	0.0349516	0.38811	0.25601
Housing Bank for Trade and Fina	Commercial banks	Private	AlGERIA	2006	2006Housing Bank for Trade and Fina	27	0	0	0	0	0	0	0	0	0	0.603837	0.85	0	0	0.0590779	-0.0138245	-0.619145	0	0.414327	0.392228	0.414327	0.392228	0.0010843	0	0	0	0	0	0	0	0	0.6742	0	0	0	0	0	0	0	0	0	0	0	0.485295
HSBC Bank Egypt S A E	Commercial banks	Private	EGYPT	2006	2006HSBC Bank Egypt S A E	198	0.900627	0.331211	0	0.458909	0.0587496	0.539768	0.655931	0	0.749901	0	0.9453	0	0	0.0447896	0.048694	-0.513815	4.12795	0.868118	0.296613	-0.032509	-0.0345976	0.0340557	0	0	0	0	0	0	0	0	0.124527	0	0	1.07703	0	0	0	0	0	0	0	0	0.121121
HSBC Bank Middle East	Commercial banks	Private	UNITED ARAB EMIRATES	2006	2006HSBC Bank Middle East	60	0	0	0	0	0	0	0	0	1.95273	0.518333	0	0	0	0.0485514	0	0.488199	0	0	0	0	0	0	0	0.0241671	0.0870995	0.0158078	0.711741	0.6908	0.5421	0	0.4932	0.180998	0.0718562	0.630079	0.425439	0	0	0	0	0.0160398	0.0243728	0.542093	0
HSBC Bank Middle East Limited	Commercial banks	Private	UNITED ARAB EMIRATES	2006	2006HSBC Bank Middle East Limited	168	0	0	0	0	0	0	0	0	0	0.518333	0	0	0	0.0485514	0	0.488199	0	0	0	0	0	0	0	0.0241671	0.0870995	0.0158078	0.711741	0.6908	0.5421	0	0.4932	0.180998	0.0718562	0.630079	0.425439	0	0	0	0	0.0160398	0.0243728	0.542093	0
IBL Bank sal	Commercial banks	Private	LEBANON	2006	2006IBL Bank sal	179	0	0	0	0	0	0	0	0	0	0.162289	0.115	0	0.2354	0.0273228	0	-0.416264	0	0	0	0	0	0	0	0	0	0	0	0	0	0	0.615	0	0	0	0	0	0	0	0	0	0	0	0
International Bank for Trade an	Commercial banks	Public	SYRIAN ARAB REPUBLIC	2006	2006International Bank for Trade an	44	0	0	0	0	0	0	0	0	0	0.295756	0.4906	0	0.49	0.062	-0.0724035	-0.921232	0	0	0	0	0	0	0	0	0	0	0	0	0	0	0	0	0	0	0	0	0	0	0	0	0	0	0
International Bank of Qatar Q.S	Commercial banks	Private	QATAR	2006	2006International Bank of Qatar Q.S	206	0.793335	0.481996	0.2595	0.282069	0.0301317	0.307662	0.17236	0	2.54942	0.520702	0.245	0	0	0.0749276	-0.088144	0.413149	0	0.785762	0.560491	-0.0075727	0.0784944	0.0226048	0.216	0	0	0	0	0	0	0	0.3326	0	0	0	0	0	0	0	0	0	0	0	0.234462
International Bank of Yemen YSC	Commercial banks	Private	Yemen	2006	2006International Bank of Yemen YSC	109	0	0	0	0	0	0	0	0	0	0	0	0	0	0.0559175	-0.118113	-1.06208	0	0	0	0	0	0	0	0	0	0	0	0	0	0	0	0	0	0	0	0	0	0	0	0	0	0	0
Invest Bank P.S.C.	Commercial banks	Public	UNITED ARAB EMIRATES	2006	2006Invest Bank P.S.C.	155	0.734326	0.58103	0	0.321458	0.0654549	0.132378	0.610531	0	2.91861	0.518333	0.1553	0	0	0.0485514	0	0.488199	3.77332	0.746789	0.579607	0.0124621	-0.0014231	0.0275421	0	0	0	0	0	0	0	0	0.4932	0	0	0.630079	0	0	0	0	0	0	0	0	0.311306
Iraqi Middle East Investment Ba	Commercial banks	Public	Iraq	2006	2006Iraqi Middle East Investment Ba	16	0.865558	0	0	0.410233	0.99	0.01	0.0200728	0	0	0	0.0999	0	0	0.0440062	-0.369595	-1.70713	0	0.799464	0	-0.0660934	0	0.0189809	0	0	0	0	0	0	0	0	0	0	0	0	0	0	0	0	0	0	0	0	0.135745
Israel Discount Bank LTD	Commercial banks	Public	ISRAEL	2006	2006Israel Discount Bank LTD	294	0.862501	0.552977	0.067	0.146861	0.0464184	0.464169	0.482713	0.250107	3.64347	0.192078	1	0	0	0.0438991	-0.013266	0.492389	5.19978	0.853297	0.554122	-0.0092036	0.0011452	0.0056578	0.079	0.00450398	0.110699	0.0143487	0.0349264	0.6518	0.5564	0	0.1752	0.244128	-0.986033	0	0.494093	0	0	0	0	0.0633346	0.08254	0.556358	0.0543714
Jammal Trust Bank SAL	Commercial banks	Private	Lebanon	2006	2006Jammal Trust Bank SAL	53	0	0	0	0	0	0	0	0	0	0.162289	0.9	0	0	0.0273228	0	-0.416264	0	0	0	0	0	0	0	0	0	0	0	0	0	0	0.615	0	0	0	0	0	0	0	0	0	0	0	0
Jordan Ahli Bank Plc	Commercial banks	Public	JORDAN	2006	2006Jordan Ahli Bank Plc	137	0.771169	0.334468	0.1493	0.476591	0.195137	0.286872	0.58567	0.202456	2.75295	0.401355	0.1038	0	0	0.0816378	-0.0349369	0.0099171	3.22391	0.762868	0.357077	-0.0083016	0.0226093	0.0116039	0.1726	0	0	0	0	0	0	0	0.1666	0	0	0	0	0	0	0	0	0	0	0	0.139192
Jordan Commercial Bank	Commercial banks	Public	JORDAN	2006	2006Jordan Commercial Bank	111	0.662903	0.544478	0.1606	0.27155	0.0004155	0.207845	0.700375	0.24105	2.66452	0.401355	0.265	0	0	0.0816378	-0.0349369	0.0099171	2.56003	0.724864	0.530982	0.0619608	-0.013496	0.0208496	0.144	0	0	0	0	0	0	0	0.1666	0	0	0	0	0	0	0	0	0	0	0	0.172493
Jordan Kuwait Bank	Commercial banks	Public	JORDAN	2006	2006Jordan Kuwait Bank	152	0	0	0	0	0	0	0	0.317204	0	0.401355	0.5092	0	0.44	0.0816378	-0.0349369	0.0099171	0	0	0	0	0	0	0	0	0	0	0	0	0	0	0.1666	0	0	0	0	0	0	0	0	0	0	0	0
Lebanese Swiss Bank SAL (The)	Commercial banks	Private	Lebanon	2006	2006Lebanese Swiss Bank SAL (The)	102	0.866911	0.185899	0.3498	0.598317	0.0495327	0.911499	0.433151	0	3.49952	0.162289	0.696	0	0	0.0273228	0	-0.416264	2.76977	0.87233	0.177804	0.0054192	-0.0080943	0.013156	0.3916	0	0	0	0	0	0	0	0.615	0	0	0	0	0	0	0	0	0	0	0	0.120295
Mashreqbank PSC	Commercial banks	Public	UNITED ARAB EMIRATES	2006	2006Mashreqbank PSC	271	0.719878	0.478473	0.1967	0.385423	0.104468	0.617876	0.73785	0	3.57318	0.518333	0.3947	0	0	0.0485514	0	0.488199	4.66785	0.733883	0.518128	0.014005	0.039655	0.0289488	0.1729	0.0290662	0.20374	0.0342807	0.056825	0.6869	0.5181	0	0.4932	0.180998	0.0718562	0.630079	0.425439	0	0	0	0	0.030465	0.0131761	0.518128	0.162903
Mercantile Discount Bank Ltd.	Commercial banks	Private	ISRAEL	2006	2006Mercantile Discount Bank Ltd.	196	0.87598	0.771142	0.079	0.115816	0.027751	0.107132	0.37381	0	3.81229	0.192078	1	0	0	0.0438991	-0.013266	0.492389	4.21953	0.862491	0.731542	-0.0134889	-0.0396008	0.0035407	0.086	0	0	0	0	0	0	0	0.1752	0	0	0	0	0	0	0	0	0	0	0	0.0721932
Mizrahi Tefahot Bank Ltd.	Commercial banks	Public	ISRAEL	2006	2006Mizrahi Tefahot Bank Ltd.	295	0.861747	0.752528	0.0652	0.140781	0.048758	0.0976759	0.376408	0.221318	4.05501	0.192078	0.2196	0	0.5368	0.0438991	-0.013266	0.492389	4.9397	0.847061	0.772448	-0.0146854	0.0199204	0.0071034	0.0667	0.00859874	0.11386	0.0234701	0.0216015	0.9121	0.7729	0	0.1752	0.244128	-0.986033	0	0.494093	0	0	0	0	0.0392847	0.0503974	0.772927	0.0592958
National Bank of Bahrain	Commercial banks	Public	BAHRAIN	2006	2006National Bank of Bahrain	197	0.838862	0.465523	0.2222	0.341032	0.192727	0.503158	0.237792	0	4.08185	0.254145	0.4418	0	0.51	0.0676894	-0.0258621	0.220629	3.17554	0.850811	0.467848	0.0119487	0.0023248	0.0220115	0.2146	0	0	0	0	0	0	0	0.977	0	0	0.482701	0	0	0	0	0	0	0	0	0.15272
National Bank of Egypt	Commercial banks	Private	EGYPT	2006	2006National Bank of Egypt	301	0.890274	0.40476	0.0774	0.318352	0.0578266	0.498271	0.302517	0	3.91269	0	1	1	0	0.0447896	0.048694	-0.513815	5.20443	0.868421	0.38519	-0.0218533	-0.0195707	0.0019559	0.074	0.00239356	0	0.0179328	0.0209644	0.4385	0.3808	0	0.124527	0.519784	0.602949	1.07703	0.72096	0	0	0	0	0.127766	0	0.380808	0.0384911
National Bank of Fujairah PJSC	Commercial banks	Public	UNITED ARAB EMIRATES	2006	2006National Bank of Fujairah PJSC	200	0.748328	0.547024	0	0.437244	0.156916	0.289802	0.567834	0.0324738	3.26842	0.518333	0.4011	0	0	0.0485514	0	0.488199	3.76796	0.791896	0.626838	0.0435684	0.079814	0.0292889	0	0.0275369	0.23175	0.0176594	0.264744	0.7916	0.5895	0	0.4932	0.180998	0.0718562	0.630079	0.425439	0	0	0	0	0.0203765	0.0155351	0.58946	0.222284
National Bank of Kuwait S.A.K.	Commercial banks	Public	KUWAIT	2006	2006National Bank of Kuwait S.A.K.	302	0.852927	0.542506	0.1561	0.349693	0.251853	0.306509	0.289795	0	3.71224	0.615341	0	0	0	0.10076	-0.0414298	0.243256	3.79241	0.845802	0.545662	-0.0071243	0.0031557	0.0321335	0.1801	0.0336105	0.222648	0.0165997	0.115684	0.6451	0.5457	0	0.4596	0.195409	-0.258331	0	0.442051	0	0	0	0	0.0288146	0.0120206	0.545669	0.156007
National Bank of Oman (SAOG)	Commercial banks	Public	OMAN	2006	2006National Bank of Oman (SAOG)	203	0.750538	0.647572	0.2343	0.288567	0.0460484	0.125203	0.440098	0	2.66964	0.443857	0.349	0.0589	0.3485	0.0249046	-0.0186144	0.268715	2.92231	0.770418	0.650222	0.0198794	0.0026494	0.0280857	0.2116	0	0	0	0	0	0	0	0.3686	0	0	0	0	0	0	0	0	0	0	0	0.205614
National Bank of Ras Al-Khaimah	Commercial banks	Public	UnITED ARAB EMIRATES	2006	2006National Bank of Ras Al-Khaimah	218	0	0	0	0	0	0	0	0.0324738	0	0.518333	0.4935	0	0	0.0485514	0	0.488199	0	0	0	0	0	0	0	0.0292696	0.178006	0.0312261	0.299966	1.1199	0.7706	0	0.4932	0.180998	0.0718562	0.630079	0.425439	0	0	0	0	0.0278443	0.0247072	0.770555	0
National Bank of Umm Al-Qaiwain	Commercial banks	Public	UNITED ARAB EMIRATES	2006	2006National Bank of Umm Al-Qaiwain	143	0.556298	0.694239	0	0.176993	0.0033837	0.138517	0.580519	0.011427	0.944077	0.518333	0.3	0	0	0.0485514	0	0.488199	0	0.510816	0.797763	-0.0454817	0.103524	0.0170272	0.194	0	0	0	0	0	0	0	0.4932	0	0	0.630079	0	0	0	0	0	0	0	0	0.376755
National Bank of Yemen	Commercial banks	Private	Yemen	2006	2006National Bank of Yemen	37	0.879643	0.0594786	0	0.405799	0.0017234	0.0619268	0.249609	0	3.68361	0	1	0	0	0.0559175	-0.118113	-1.06208	4.81009	0.861863	0.085173	-0.0177796	0.0256944	0.0204616	0	0	0	0	0	0	0	0	0	0	0	0	0	0	0	0	0	0	0	0	0.0989281
National Commercial Bank (The)	Commercial banks	Public	SAUDI ARABIA	2006	2006National Commercial Bank (The)	308	0.794377	0.516749	0.2507	0.0908697	0.0937102	0.703815	0.310009	0	2.46385	0.534569	0.4429	0	0.2	0.0725602	-0.0069936	-0.358799	5.16372	0.798981	0.496091	0.0046043	-0.0206578	0.0402887	0.2557	0.0402887	0.316834	0.0236505	0.169855	0.6209	0.4961	0	0.5964	0.124296	-0.0222489	0	0.352556	0	0	0	0	0.0363954	0.0206656	0.496092	0.182218
National Credit Bank (Closed Sh	Commercial banks	Public	SYRIAN ARAB REPUBLIC	2006	2006National Credit Bank (Closed Sh	39	0.444387	0.0033723	0	0.870526	0.0133255	0	0.0162333	0	0	0.295756	0.47	0	0.41	0.062	-0.0724035	-0.921232	0	0.848597	0.273095	0.40421	0.269722	2.81e-05	0	0	0	0	0	0	0	0	0	0	0	0	0	0	0	0	0	0	0	0	0.167234
Natixis Algerie	Commercial banks	Private	AlGERIA	2006	2006Natixis Algerie	68	0.7559	0.249705	0	0.698026	0.522871	0	0	0	-0.311958	0.603837	1	0	0	0.0590779	-0.0138245	-0.619145	4.27387	0.755	0.502589	-0.0009001	0.252884	0.0068484	0	0	0	0	0	0	0	0	0.6742	0	0	0	0	0	0	0	0	0	0	0	0.124555
Oman Arab Bank SAOC	Commercial banks	Private	Oman	2006	2006Oman Arab Bank SAOC	174	0.810476	0.642381	0.1706	0.313571	0.0073443	0.269993	0.342857	0	3.57798	0.443857	0.5099	0	0	0.0249046	-0.0186144	0.268715	2.62325	0.811806	0.613805	0.0013299	-0.0285764	0.0279423	0.126	0	0	0	0	0	0	0	0.3686	0	0	0	0	0	0	0	0	0	0	0	0.156926
Qatar National Bank	Commercial banks	Public	Qatar	2006	2006Qatar National Bank	309	0.785151	0.628793	0.168	0.197874	0.0661166	0.239108	0.452895	0	3.97267	0.520702	0.5	0	0	0.0749276	-0.088144	0.413149	4.69949	0.865463	0.645055	0.0803127	0.0162625	0.0278791	0.145	0.0279981	0.19043	0.0141589	0.0843587	0.7451	0.6451	0	0.3326	0.411669	-0.102506	0	0.641615	0	0	0	0	0.00642635	0.0118859	0.645055	0.133806
Qatar National Bank Tunisia	Commercial banks	Private	TUNISIA	2006	2006Qatar National Bank Tunisia	14	0.341346	0.605769	0	0.146635	0.0387324	0.0813492	0.117647	0	0	0.351227	0.9996	0	0	0.0348654	-0.0201779	-0.149546	1.92012	0.475028	0.598224	0.133682	-0.007545	0.0066593	0	0	0	0	0	0	0	0	0.4304	0	0	0	0	0	0	0	0	0	0	0	0.553448
QNB Al Ahli	Commercial banks	Public	EGYPT	2006	2006QNB Al Ahli	240	0	0	0	0	0	0	0	0.368665	0	0	0.9712	0	0	0.0447896	0.048694	-0.513815	0	0	0	0	0	0	0	0	0	0	0	0	0	0	0.124527	0	0	1.07703	0	0	0	0	0	0	0	0	0
Quds Bank Public Shareholding C	Commercial banks	Private	PALESTINIAN TERRITORIES	2006	2006Quds Bank Public Shareholding C	32	0	0	0	0	0	0	0	0	0	0	0.2118	0	0.05	0	0	0	0	0	0	0	0	0	0	0	0	0	0	0	0	0	0	0	0	0	0	0	0	0	0	0	0	0	0
Riyad Bank	Commercial banks	Public	SAUDI ARABIA	2006	2006Riyad Bank	297	0.820358	0.569515	0.1712	0.05849	0.197332	0.586799	0.37202	0.335595	3.5832	0.534569	0.2175	0	0	0.0725602	-0.0069936	-0.358799	4.90352	0.822824	0.555047	0.0024665	-0.0144676	0.0309374	0.1631	0.0309368	0.206316	0.0208485	0.126131	0.6746	0.555	0	0.5964	0.124296	-0.0222489	0	0.352556	0	0	0	0	0.0275263	0.0155712	0.555046	0.146202
Samba Financial Group	Commercial banks	Public	SAUDI ARABIA	2006	2006Samba Financial Group	300	0.827645	0.57601	0.1602	0.0848898	0.0490745	0.567109	0.434599	0.201915	3.43415	0.534569	0.2291	0	0.0234	0.0725602	-0.0069936	-0.358799	5.03465	0.811526	0.540481	-0.0161196	-0.0355292	0.0420143	0.1641	0.0420141	0.201453	0.0239629	0.341727	0.666	0.5405	0	0.5964	0.124296	-0.0222489	0	0.352556	0	0	0	0	0.0398916	0.0218688	0.540481	0.140731
Saradar Bank SAL	Commercial banks	Private	Lebanon	2006	2006Saradar Bank SAL	13	0.902448	0.152293	0	0.244804	0.016521	0.0315305	0.568512	0	3.29433	0.162289	0.3018	0	0	0.0273228	0	-0.416264	2.31706	0.863514	0.147595	-0.0389344	-0.0046977	-0.016448	0	0	0	0	0	0	0	0	0.615	0	0	0	0	0	0	0	0	0	0	0	0.130498
Saudi British Bank JSC (The)	Commercial banks	Public	SAUDI ARABIA	2006	2006Saudi British Bank JSC (The)	291	0.797593	0.619565	0.1531	0.114276	0.0770126	0.401443	0.510208	0	3.56524	0.534569	0	0	0.6	0.0725602	-0.0069936	-0.358799	4.81907	0.795828	0.549949	-0.0017643	-0.0696161	0.0393875	0.179	0.0393873	0.207251	0.0263361	0	0.691	0.5499	0	0.5964	0.124296	-0.0222489	0	0.352556	0	0	0	0	0.011588	0.00384415	0.549949	0.138742
Saudi Hollandi Bank	Commercial banks	Private	SAUDI ARABIA	2006	2006Saudi Hollandi Bank	267	0.859934	0.595033	0.1176	0.118486	0.168692	0.436829	0.45	0	3.47764	0.534569	0	0	0	0.0725602	-0.0069936	-0.358799	4.60161	0.871031	0.566535	0.0110975	-0.0284979	0.0203851	0.1235	0	0	0	0	0	0	0	0.5964	0	0	0	0	0	0	0.177105	0.113701	0	0	0.566535	0.100223
Saudi Investment Bank (The)	Commercial banks	Public	SAUDI ARABIA	2006	2006Saudi Investment Bank (The)	262	0.804652	0.500085	0.2131	0.196293	0.125302	0.55075	0.467317	0.35603	3.82188	0.534569	0	0	0.075	0.0725602	-0.0069936	-0.358799	4.59748	0.792709	0.506586	-0.0119428	0.0065014	0.0491203	0.23	0.0491193	0.293059	0.0373558	0.473955	0.6391	0.5066	0	0.5964	0.124296	-0.0222489	0	0.352556	0	0	0	0	0.0362056	0.0101223	0.506585	0.172237
Soci?t? Arabe Internationale de	Commercial banks	Public	EGYPT	2006	2006Soci?t? Arabe Internationale de	187	0.744376	0.278528	0	0.28439	0.0005495	0.0125237	0.768786	0	0.736251	0	0.4608	0	0.0696	0.0447896	0.048694	-0.513815	0	0.764462	0.327264	0.0200856	0.0487367	0.0180917	0	0	0	0	0	0	0	0	0.124527	0	0	1.07703	0	0	0	0	0	0	0	0	0.206786
Soci?t? G?n?rale Alg?rie	Commercial banks	Private	AlGERIA	2006	2006Soci?t? G?n?rale Alg?rie	113	0.721284	0.461737	0	0.443711	0.184023	0.0169754	0.33448	0	-0.393445	0.603837	1	0	0	0.0590779	-0.0138245	-0.619145	0	0.731442	0.523916	0.0101582	0.0621786	0.0097837	0	0	0	0	0	0	0	0	0.6742	0	0	0	0	0	0	0	0	0	0	0	0.0586381
Soci?t? G?n?rale de Banque au L	Commercial banks	Private	LEBANON	2006	2006Soci?t? G?n?rale de Banque au L	238	0	0	0	0	0	0	0	0	0	0.162289	0	0	0	0.0273228	0	-0.416264	0	0.908224	0.515767	0.908224	0.515767	0.0035733	0.1304	0	0	0	0	0	0	0	0.615	0	0	0	0	0	0	0	0	0	0	0	0.0537299
Soci?t? g?n?rale de Banque-Jord	Commercial banks	Public	JORDAN	2006	2006Soci?t? g?n?rale de Banque-Jord	98	0.832638	0.503871	0.244	0.447886	0.165236	0.0299667	0.590361	0	0	0.401355	0.5211	0	0.5007	0.0816378	-0.0349369	0.0099171	0	0.788698	0.611179	-0.0439407	0.107308	0.0202703	0.2467	0	0	0	0	0	0	0	0.1666	0	0	0	0	0	0	0	0	0	0	0	0.18314
Soci?t? G?n?rale Marocaine de B	Commercial banks	Private	MOROCCO	2006	2006Soci?t? G?n?rale Marocaine de B	204	0	0	0	0	0	0	0	0	0	0.260519	0.5664	0	0.5191	0.0329164	-0.0098264	-0.401031	0	0	0	0	0	0	0	0	0	0	0	0	0	0	0.6112	0	0	0	0	0	0	0	0	0	0	0	0
Soci?t? Tunisienne de Banque	Commercial banks	Public	TUNISIA	2006	2006Soci?t? Tunisienne de Banque	153	0.637	0.72511	0	0.12341	0.0316847	0.0735629	0.712958	0.446858	-0.383222	0.351227	0	0	0	0.0348654	-0.0201779	-0.149546	0	0.678011	0.765791	0.0410118	0.0406805	0.0052185	0	0	0	0	0	0	0	0	0.4304	0.226209	0	0	0.475615	0	0	0	0	0	0	0	0.112144
Suez Canal Bank	Commercial banks	Public	EGYPT	2006	2006Suez Canal Bank	128	0.905157	0.456204	0	0.202165	0.0499108	0.502246	0.0124005	0.0100466	3.46831	0	0.4148	0	0.2	0.0447896	0.048694	-0.513815	4.09528	0.873221	0.478975	-0.0319355	0.0227709	0	0	0	0	0	0	0	0	0	0.124527	0	0	1.07703	0	0	0	0	0	0	0	0	0.0915114
Syria Gulf Bank SA	Commercial banks	Public	SYRIAN ARAB REPUBLIC	2006	2006Syria Gulf Bank SA	311																		0	0	0	0	0	0	0	0	0	0	0	0	0	0	0	0	0	0	0	0	0	0	0	0	0	0
The Commercial Bank (QSC)	Commercial banks	Public	QATAR	2006	2006The Commercial Bank (QSC)	279	0.673647	0.490684	0.1934	0.271131	0.11405	0.422669	0.570656	0.520717	3.36795	0.520702	0.1683	0	0.62	0.0749276	-0.088144	0.413149	0	0.655625	0.571835	-0.018022	0.081151	0.0284176	0.1469	0.0284171	0.187477	0.0207346	0.259971	0.8731	0.5718	0	0.3326	0.411669	-0.102506	0	0.641615	0	0	0	0	0.00803694	0.0081141	0.571836	0.227748
The National Bank of Kuwait - E	Commercial banks	Public	EGYPT	2006	2006The National Bank of Kuwait - E	170	0.913286	0.468995	0	0.168853	0.0208692	0.623048	0.747581	0.011427	2.15597	0	0.9493	0	0	0.0447896	0.048694	-0.513815	0	0.86336	0.513315	-0.0499265	0.0443205	0.0093968	0	0	0	0	0	0	0	0	0.124527	0	0	1.07703	0	0	0	0	0	0	0	0	0.115045
Tunis International Bank	Commercial banks	Private	TUNISIA	2006	2006Tunis International Bank	17	0	0	0	0	0	0	0	0	0	0.351227	0.87	0	0	0.0348654	-0.0201779	-0.149546	0	0.833833	0.256511	0.833833	0.256511	0.0311132	0	0	0	0	0	0	0	0	0.4304	0	0	0	0	0	0	0	0	0	0	0	0.165771
Union Bancaire pour le Commerce	Commercial banks	Public	TUNISIA	2006	2006Union Bancaire pour le Commerce	86	0.736684	0.744642	0	0.161598	0.077754	0.0710468	0.586207	0.168979	-0.308282	0.351227	0	0	0	0.0348654	-0.0201779	-0.149546	0	0.763779	0.732213	0.027095	-0.0124292	0.0111783	0	0	0	0	0	0	0	0	0.4304	0	0	0	0	0	0	0	0	0	0	0	0.139378
Union Bank of Israel Ltd	Commercial banks	Public	ISRAEL	2006	2006Union Bank of Israel Ltd	216	0.853953	0.632754	0.0731	0.162649	0.005438	0.252186	0.329762	0.395686	3.56942	0.192078	0.2478	0	0	0.0438991	-0.013266	0.492389	4.41231	0.879886	0.597209	0.0259334	-0.0355449	0.0041896	0.0868	0	0	0	0	0	0	0	0.1752	0	0	0	0	0	0	0	0	0	0	0	0.053705
Union Internationale de Banques	Commercial banks	Public	TUNISIA	2006	2006Union Internationale de Banques	110	0.855907	0.780718	0	0.0942743	0.0769334	0.0832075	0.403483	0.152297	0	0.351227	0.5234	0	0.5234	0.0348654	-0.0201779	-0.149546	3.23912	0.872335	0.760984	0.0164274	-0.0197341	-0.0008077	0	0	0	0	0	0	0	0	0.4304	0	0	0	0	0	0	0	0	0	0	0	0.0947244
Union National Bank - Egypt SAE	Commercial banks	Public	EGYPT	2006	2006Union National Bank - Egypt SAE	95	0.892884	0.503357	0	0.194391	0.0139237	0.400388	0.0120727	0	0.0125073	0	0.966	0	0	0.0447896	0.048694	-0.513815	3.30339	0.99	0.354244	0.0971162	-0.149113	-0.0462425	0	0	0	0	0	0	0	0	0.124527	0	0	1.07703	0	0	0	0	0	0	0	0	-0.111643
United Arab Bank PJSC	Commercial banks	Public	UnITED ARAB EMIRATES	2006	2006United Arab Bank PJSC	189	0	0	0	0	0	0	0	0	0	0.518333	0.4	0	0.2	0.0485514	0	0.488199	0	0	0	0	0	0	0	0.0330199	0.281151	0.0163592	0.411176	0.9277	0.6975	0	0.4932	0	0	0.630079	0	0	0	0	0	0.0281845	0.0315318	0.697534	0
United Bank (The)	Commercial banks	Private	EGYPT	2006	2006United Bank (The)	144	0	0	0	0	0	0	0	0	0	0	0	0	0	0.0447896	0.048694	-0.513815	0	0	0	0	0	0	0	0	0	0	0	0	0	0	0.124527	0	0	1.07703	0	0	0	0	0	0	0	0	0
United Bank for Investment	Commercial banks	Public	Iraq	2006	2006United Bank for Investment	10	0	0	0	0	0	0	0	0	0	0	0.1	0	0	0.0440062	-0.369595	-1.70713	0	0	0	0	0	0	0	0	0	0	0	0	0	0	0	0	0	0	0	0	0	0	0	0	0	0	0
United Gulf Bank (BSC) EC	Commercial banks	Public	BAHRAIN	2006	2006United Gulf Bank (BSC) EC	124	0.436896	0.105993	0.246	0.340032	0.681411	0.0196025	0.0112284	0	2.948	0.254145	0.8398	0	0.71	0.0676894	-0.0258621	0.220629	3.22709	0.474369	0.13111	0.0374732	0.0251167	0.0510486	0.221	0	0	0	0	0	0	0	0.977	0	0	0.482701	0	0	0	0	0	0	0	0	0.337297
Abu Dhabi Commercial Bank	Commercial banks	Public	UNITED ARAB EMIRATES	2007	2007Abu Dhabi Commercial Bank	299	0.645657	0.769834	0.1425	0.148495	0.251787	0.0753349	0.437847	0.0101106	3.65296	0.375128	0	0.6484	0	0.0983732	0	0.451041	4.90896	0.60772	0.712488	-0.0379366	-0.0573464	0.0196293	0.1218	0.0196611	0.150802	0.0142303	0.129363	1.1724	0.7125	0	0.506	0	0	0.929516	0	0	0	0.310031	0.211788	0.0149683	0.0137377	0.712488	0.120374
Ahli Bank QSC	Commercial banks	Public	QATAR	2007	2007Ahli Bank QSC	207	0.855406	0.658658	0.1157	0.197543	0.164815	0.184585	0.25651	0.293001	2.87669	0.424363	0	0	0.6	0.261702	-0.118358	0.418997	3.98029	0.863441	0.648789	0.0080351	-0.0098689	0.0199083	0.0923	0	0	0	0	0	0	0	0.34	0	0	0.308221	0	0	0	0	0	0	0	0	0.108436
Ahli Bank SAOG	Commercial banks	Public	OMAN	2007	2007Ahli Bank SAOG	172	0.612443	0.857877	0.3185	0.0667808	0.28891	0.0735391	0.197368	0.127214	2.46212	0.441938	0	0	0	0.0537207	-0.0320413	0.207539	2.24353	0.702288	0.782353	0.0898447	-0.0755238	0.0071895	0.3664	0	0	0	0	0	0	0	0.37	0	0	0	0	0	0	0	0	0	0	0	0.36
Ahli United Bank (Egypt) SAE	Commercial banks	Private	EGYPT	2007	2007Ahli United Bank (Egypt) SAE	149	0.733371	0.266877	0	0.347612	0.0156689	0.888962	0.356151	0	0.416146	0	0.498	0	0.498	0.0685391	0.0764453	-0.664254	3.60522	0.802794	0.435373	0.0694226	0.168496	0.0247975	0	0	0	0	0	0	0	0	0.186	0	0	0.911043	0	0	0	0	0	0	0	0	0.151181
Ahli United Bank BSC	Commercial banks	Public	BAHRAIN	2007	2007Ahli United Bank BSC	280	0.786888	0.426628	0.0916	0.345417	0.447679	0.560719	0.414505	0	3.34614	0.190338	0	0	0	0.0646857	-0.0200747	0.0636991	4.31804	0.770932	0.522132	-0.015956	0.0955041	0.0156096	0.0917	0	0	0	0	0	0	0	0.967	0	0	0.644205	0	0	0	0	0	0	0	0	0.129797
Al Ahli Bank of Kuwait (KSC)	Commercial banks	Public	KUWAIT	2007	2007Al Ahli Bank of Kuwait (KSC)	231	0.83873	0.591421	0.1398	0.336977	0.224637	0.309838	0.432015	0.243339	0	0.539481	0	0	0	0.0752025	-0.0305701	0.23056	3.38462	0.866473	0.631501	0.0277435	0.0400798	0.0256653	0.1223	0.0268814	0.156348	0.0171936	0.131391	0.7103	0.6101	0	0.444	0.179801	-0.00719205	0	0.42403	0	0	0.292914	0.387796	0.0444761	0.0315539	0.610052	0.120775
Al Khalij Commercial Bank	Commercial banks	Public	Qatar	2007	2007Al Khalij Commercial Bank	234	0	0	0	0	0	0	0	0	0	0.424363	0	0	0	0.261702	-0.118358	0.418997	0	0	0	0	0	0	0	0.0144269	10.4679	0.00054963	1.27954	1.5387	0.1494	0	0.34	0	0	0.308221	0	0	0	0	0	0	0	0	0
Al khaliji France SA	Commercial banks	Private	UNITED ARAB EMIRATES	2007	2007Al khaliji France SA	61	0	0	0	0	0	0	0	0	0	0.375128	0	0	0	0.0983732	0	0.451041	0	0	0	0	0	0	0	0	0	0	0	0	0	0	0.506	0	0	0.929516	0	0	0	0	0	0	0	0	0
Alubaf Arab International Bank	Commercial banks	Private	BAHRAIN	2007	2007Alubaf Arab International Bank	79	0	0	0	0	0	0	0	0	0	0.190338	0	0	0	0.0646857	-0.0200747	0.0636991	0	0	0.824719	0	0.824719	0.0898876	0	0	0	0	0	0	0	0	0.967	0	0	0.644205	0	0	0	0	0	0	0	0	0.444
Amen Bank	Commercial banks	Public	TUNISIA	2007	2007Amen Bank	150	0.811384	0.73549	0	0.0942871	0.053523	0.185605	0.367857	0	-0.192824	0.372259	0	0	0	0.052442	-0.0449051	-0.0686326	3.38176	0.788916	0.71579	-0.0224684	-0.0196996	0.0111059	0	0	0	0	0	0	0	0	0.433	0.226071	0	0	0.475469	0	0	0	0	0	0	0	0.11306
Arab African International Bank	Commercial banks	Private	EGYPT	2007	2007Arab African International Bank	230	0.923748	0.275117	0	0.491531	0.23551	0.751203	0.508058	0	0.298496	0	0.4937	0	0.4937	0.0685391	0.0764453	-0.664254	3.69178	0.926264	0.349877	0.0025162	0.0747597	0.0158576	0	0	0	0	0	0	0	0	0.186	0	0	0.911043	0	0	0	0	0	0	0	0	0.0505407
Arab Bank for Investment & Fore	Commercial banks	Private	UNITED ARAB EMIRATES	2007	2007Arab Bank for Investment & Fore	158	0.686585	0.33443	0	0.55602	0.357385	0.0105746	0.410502	0	3.50269	0.375128	0	0	0	0.0983732	0	0.451041	0	0.681251	0.382369	-0.0053346	0.0479387	0.0299305	0.3491	0	0	0	0	0	0	0	0.506	0	0	0.929516	0	0	0	0	0	0	0	0	0.339819
Arab Bank Group (Combined)	Commercial banks	Private	JORDAN	2007	2007Arab Bank Group (Combined)	290	0.780345	0.43632	0.2139	0.355899	0.140837	0.499699	0.490424	0	3.90624	0.393003	0	0	0	0.0809333	-0.0625172	-0.0592245	4.51142	0.777593	0.508258	-0.0027518	0.0719379	0.0202174	0.186	0	0	0	0	0	0	0	0.197	0	0	0.296648	0	0	0	0.192081	0.375417	0	0	0.508258	0.217858
Arab Bank Plc	Commercial banks	Public	JORDAN	2007	2007Arab Bank Plc	282	0.805581	0.428946	0.2061	0.393187	0.176863	0.415919	0.303067	0.639471	4.12028	0.393003	0.143	0	0.0893	0.0809333	-0.0625172	-0.0592245	4.26576	0.79115	0.465368	-0.0144314	0.036422	0.0157681	0.2029	0.0251514	0.252097	0.00987361	0.22124	0.6536	0.5083	0	0.197	0.676145	0.0595007	0.296648	0.82228	0	0	0.180743	0.36535	0.0227828	0.0305707	0.508257	0.20077
Arab Bank Syria SA	Commercial banks	Public	SYRIAN ARAB REPUBLIC	2007	2007Arab Bank Syria SA	24	0.704831	0.210545	0	0.615415	0.0275797	0	-0.773471	0	-0.477121	-0.173352	0.49	0	0	0.05	-0.100241	-1.05211	4.03126	0.869273	0.320396	0.164442	0.109851	0.0067543	0.2101	0	0	0	0	0	0	0	0	0	0	0	0	0	0	0	0	0	0	0	0.0832013
Arab Banking Corporation - Alge	Commercial banks	Private	AlGERIA	2007	2007Arab Banking Corporation - Alge	19	0.579085	0.246746	0	0.509498	0.0846356	0.173449	0.441183	0	-0.0939333	0.636105	0.7	0	0.7	0.0168449	-0.0231452	-0.719575	0	0.649352	0.351393	0.0702666	0.104647	0.0276634	0	0	0	0	0	0	0	0	0.668	0	0	0	0	0	0	0	0	0	0	0	0.135027
Arab Banking Corporation - Egyp	Commercial banks	Private	EGYPT	2007	2007Arab Banking Corporation - Egyp	73	0.737741	0.418754	0	0.477218	0.0442757	0.125842	0.612199	0	0.143678	0	0.98	0	0.98	0.0685391	0.0764453	-0.664254	0	0.775171	0.23288	0.0374301	-0.185874	0.006896	0	0	0	0	0	0	0	0	0.186	0	0	0.911043	0	0	0	0	0	0	0	0	0.112141
Arab Banking Corporation (Jorda	Commercial banks	Public	JORDAN	2007	2007Arab Banking Corporation (Jorda	80	0.732664	0.464555	0.1866	0.358509	0.336937	0.315128	0.7603	0.530878	3.31396	0.393003	0	0	0	0.0809333	-0.0625172	-0.0592245	0	0.801397	0.444278	0.0687335	-0.0202767	0.0176314	0.187	0	0	0	0	0	0	0	0.197	0	0	0.296648	0	0	0	0	0	0	0	0	0.147547
Arab Banking Corporation BSC-Ba	Commercial banks	Public	BAHRAIN	2007	2007Arab Banking Corporation BSC-Ba	265	0.749888	0.384876	0.1348	0.23172	0.553069	0.964012	0.56405	0.156916	3.16151	0.190338	0.2846	0	0.2861	0.0646857	-0.0200747	0.0636991	0	0.820517	0.376527	0.0706284	-0.0083493	0.0045505	0.1086	0.00568043	0.154155	0.00913144	0.0610799	0.4589	0.3765	0	0.967	0.91641	0.38031	0.644205	0.957293	0	0	0.461655	0.404865	0.0252214	0.0128083	0.376527	0.0705202
Arab International Bank	Commercial banks	Private	EGYPT	2007	2007Arab International Bank	138	0.860151	0.0962507	0	0.533932	0.161343	0.0264999	0.0147642	0	3.56424	0	0	0	0.3001	0.0685391	0.0764453	-0.664254	3.5835	0.865136	0.16696	0.0049856	0.0707096	0.0073813	0.1496	0	0	0	0	0	0	0	0.186	0	0	0.911043	0	0	0	0	0	0	0	0	0.147737
Arab Investment Bank-Federal Ar	Commercial banks	Private	EGYPT	2007	2007Arab Investment Bank-Federal Ar	92	0	0	0	0	0	0	0	0	-0.559088	0	0.1568	0	0	0.0685391	0.0764453	-0.664254	0	0.924093	0.40982	0.924093	0.40982	0	0	0	0	0	0	0	0	0	0.186	0	0	0.911043	0	0	0	0	0	0	0	0	0.0648312
Arab National Bank Public Joint	Commercial banks	Public	SAUDI ARABIA	2007	2007Arab National Bank Public Joint	288	0.831318	0.637495	0.131	0.100586	0.0477647	0.365165	0.353745	0.480563	3.41952	0.511588	0	0	0	0.0557675	-0.0220735	-0.448599	0	0.827156	0.647013	-0.0041621	0.0095181	0.0260534	0.145	0.0260534	0.201443	0.0130456	0.143121	0.7822	0.647	0	0.585	0.126892	-0.0356566	0	0.356219	0	0	0.208959	0.220323	0.0179139	0.0182891	0.647015	0.125378
Arab Tunisian Bank	Commercial banks	Public	Tunisia	2007	2007Arab Tunisian Bank	121	0.866184	0.520636	0	0.405806	0.0518319	0.489584	0.343713	0	-0.187744	0.372259	0.6424	0	0.6424	0.052442	-0.0449051	-0.0686326	3.33858	0.861794	0.433026	-0.0043897	-0.08761	0.0100704	0	0	0	0	0	0	0	0	0.433	0.226071	0	0	0.475469	0	0	0	0	0	0	0	0.0804118
Attijari Bank	Commercial banks	Public	TUNISIA	2007	2007Attijari Bank	133	0.824702	0.678284	0	0.216977	0.0635552	0.184611	0.497773	0.272722	-0.527183	0.372259	0	0	0.5354	0.052442	-0.0449051	-0.0686326	3.34762	0.8507	0.70198	0.0259975	0.0236953	-0.0038516	0	0	0	0	0	0	0	0	0.433	0	0	0	0	0	0	0	0	0	0	0	0.0620629
Attijariwafa Bank	Commercial banks	Public	MOROCCO	2007	2007Attijariwafa Bank	285	0.796232	0.501763	0.0826	0.203175	0.07817	0.399969	0.597602	0.435638	0	0.279843	0.0349	0	0	0.0757463	-0.0328476	-0.368485	5.26138	0.786668	0.561826	-0.0095644	0.0600626	0.0129757	0	0	0	0	0	0	0	0	0.587	0	0	0	0	0	0	0	0	0	0	0	0.0951863
Bahrain Commercial Facilities C	Commercial banks	Public	BAHRAIN	2007	2007Bahrain Commercial Facilities C	46	0	0	0	0	0	0	0	0.388997	0	0.190338	0	0	0	0.0646857	-0.0200747	0.0636991	0	0.511601	0.75348	0.511601	0.75348	0.0533643	0	0	0	0	0	0	0	0	0.967	0	0	0.644205	0	0	0	0	0	0	0	0	0.293323
Bank al Etihad	Commercial banks	Public	JORDAN	2007	2007Bank al Etihad	135	0.814848	0.490075	0.1582	0.368285	0.339939	0.422529	0.356557	0.924538	2.65723	0.393003	0	0	0.205	0.0809333	-0.0625172	-0.0592245	2.95022	0.751896	0.435727	-0.0629522	-0.0543481	0.0129201	0.3014	0	0	0	0	0	0	0	0.197	0	0	0.296648	0	0	0	0	0	0	0	0	0.252022
Bank Audi Private Bank	Commercial banks	Private	lebanon	2007	2007Bank Audi Private Bank	77	0.91664	0.265096	0	0.619218	0.0133395	0.304618	0.370276	0	2.50202	0.161456	0	0	0	0.0155648	0	-0.707287	3.1997	0.927263	0.262166	0.0106228	-0.0029301	0.0047669	0	0	0	0	0	0	0	0	0.621	0	0	0.384708	0	0	0	0	0	0	0	0	0.0720098
Bank Audi SAE	Commercial banks	Private	EGYPT	2007	2007Bank Audi SAE	169	0.889608	0.175783	0	0.790492	0.0382743	0.0281223	0.295427	0	0	0	0.9999	0	0.9999	0.0685391	0.0764453	-0.664254	3.75611	0.843848	0.308244	-0.04576	0.132461	-0.0052286	0	0	0	0	0	0	0	0	0.186	0	0	0.911043	0	0	0	0	0	0	0	0	0.153942
Bank Audi SAL	Commercial banks	Public	lebanon	2007	2007Bank Audi SAL	286	0.858197	0.228395	0.2611	0.485468	0.0170809	0.0102215	0.258336	0.01	3.99489	0.161456	0	0	0.2994	0.0155648	0	-0.707287	4.32947	0.862201	0.271797	0.0040043	0.0434019	0.011563	0.1938	0.0139768	0.141723	0.0121006	0.150106	0.3148	0.2691	0	0.621	0.355514	0.0526161	0.384708	0.59625	0	0	0.222732	0.428102	0.0242558	0.0469348	0.269116	0.117688
Bank Dhofar SAOG	Commercial banks	Public	OMAN	2007	2007Bank Dhofar SAOG	210	0.720639	0.789868	0.1166	0.163788	0.0069902	0.0728374	0.283668	0.01	3.70018	0.441938	0.3006	0	0	0.0537207	-0.0320413	0.207539	2.84186	0.733536	0.737724	0.0128967	-0.0521438	0.0238718	0.1008	0	0	0	0	0	0	0	0.37	0	0	0	0	0	0	0	0	0	0	0	0.130831
Bank Hapoalim BM	Commercial banks	Public	ISRAEL	2007	2007Bank Hapoalim BM	305	0.803655	0.660742	0.0741	0.150949	0.045402	0.228749	0.406023	0.191836	3.61294	0.235414	0.1644	0.001	0.0974	0.0580181	-0.0211419	0.612518	5.45158	0.806595	0.679528	0.0029402	0.0187868	0.0088418	0.075	0.0123106	0.109743	0.0172249	0.0459636	0.8393	0.677	0	0.199	0.245654	-0.0712398	0	0.495635	0	0	0.17671	0.194695	0.0485227	0.0611949	0.677013	0.080621
Bank Leumi Le Israel BM	Commercial banks	Public	ISRAEL	2007	2007Bank Leumi Le Israel BM	304	0.826388	0.638026	0.0753	0.18911	0.0284928	0.246486	0.677497	0.145181	3.71034	0.235414	0.1978	0	0.1	0.0580181	-0.0211419	0.612518	5.46053	0.812882	0.65927	-0.0135063	0.0212434	0.0111103	0.0755	0.0149793	0.123215	0.0138871	0.045579	0.811	0.6593	0	0.199	0.245654	-0.0712398	0	0.495635	0	0	0.14718	0.177287	0.0423678	0.0458723	0.65927	0.0695724
Bank Muscat SAOG	Commercial banks	Public	OMAN	2007	2007Bank Muscat SAOG	274	0.748249	0.620901	0.1004	0.216894	0.178155	0.196959	0.259644	0	3.15557	0.441938	0.2006	0	0.0916	0.0537207	-0.0320413	0.207539	3.47054	0.711193	0.63703	-0.0370554	0.0161287	0.0199872	0.1258	0.0231658	0.177865	0.0114059	0.157417	0.8957	0.637	0	0.37	1	0	0	1	0	0	0.429243	0.443344	0.0306779	0.0268712	0.637041	0.174814
Bank of Alexandria	Commercial banks	Private	EGYPT	2007	2007Bank of Alexandria	185	0.878051	0.274197	0	0.268435	0.0417943	0.0158306	0.0264707	0	3.57268	0	0.8	0	0	0.0685391	0.0764453	-0.664254	4.49447	0.888367	0.270263	0.0103162	-0.0039336	0.0171093	0	0.0171102	0	0.0196172	0.0677617	0.2893	0.257	0	0.186	0	0	0.911043	0	0	0	0.252299	0.155773	0.17844	0	0.257011	0.062569
Bank of Baghdad	Commercial banks	Public	Iraq	2007	2007Bank of Baghdad	74	0.731613	0.130719	0	0.581945	0	0.0122384	0.482274	0	-0.142634	0	0	0	0.25	0.101582	-0.53231	-1.72471	5.5201	0.702384	0.144791	-0.029229	0.0140716	0.0456876	0	0	0	0	0	0	0	0	0	0	0	0	0	0	0	0	0	0	0	0	0.264612
Bank of Beirut S.A.L.	Commercial banks	Public	LEBANON	2007	2007Bank of Beirut S.A.L.	237	0.759994	0.176268	0	0.328281	0.0703873	0.022778	0.219426	0.01	3.80303	0.161456	0	0	0	0.0155648	0	-0.707287	3.84388	0.751443	0.202989	-0.0085509	0.0267209	0.0083839	0	0	0	0	0	0	0	0	0.621	0	0	0.384708	0	0	0	0	0	0	0	0	0.0841675
Bank of Jordan Plc	Commercial banks	Public	Jordan	2007	2007Bank of Jordan Plc	132	0.874582	0.483941	0.1443	0.40699	0.0346461	0.189286	0.279494	0.702905	2.44114	0.393003	0.265	0	0.069	0.0809333	-0.0625172	-0.0592245	3.13868	0.864945	0.50711	-0.0096375	0.0231687	0.0167617	0.1406	0	0	0	0	0	0	0	0.197	0	0	0.296648	0	0	0	0	0	0	0	0	0.124527
Bank of Palestine Plc	Commercial banks	Public	PALESTINIAN TERRITORIES	2007	2007Bank of Palestine Plc	125	0.874876	0.432127	0	0.521241	0.159143	0.0804511	0.161765	0	3.23402	0	0	0	0	0	0	0	2.78003	0.869765	0.287366	-0.0051103	-0.144762	0.0243011	0	0	0	0	0	0	0	0	0	0	0	0	0	0	0	0	0	0	0	0	0.119076
Bank of Sharjah	Commercial banks	Private	UNITED ARAB EMIRATES	2007	2007Bank of Sharjah	193	0.637019	0.492585	0.3	0.343456	0.0025524	0.347124	0.455	0	2.82098	0.375128	0	0	0.12	0.0983732	0	0.451041	3.88231	0.618294	0.492353	-0.0187251	-0.0002314	0.0374449	0.2709	0	0	0	0	0	0	0	0.506	0	0	0.929516	0	0	0	0	0	0	0	0	0.270828
Bank of Syria and Overseas SA	Commercial banks	Public	SYRIAN ARAB REPUBLIC	2007	2007Bank of Syria and Overseas SA	87	0	0	0	0	0	0	0	0	0	-0.173352	0.39	0	0	0.05	-0.100241	-1.05211	0	0	0	0	0	0	0	0	0	0	0	0	0	0	0	0	0	0	0	0	0	0	0	0	0	0	0
Bank Otsar Hahayal Ltd	Commercial banks	Private	Israel	2007	2007Bank Otsar Hahayal Ltd	161	0.826985	0.706626	0.0733	0.211471	0.0230558	0.113285	0.374767	0	3.43658	0.235414	0	0	0	0.0580181	-0.0211419	0.612518	4.04831	0.825484	0.691438	-0.001501	-0.0151877	0.0093585	0.0818	0	0	0	0	0	0	0	0.199	0	0	0	0	0	0	0	0	0	0	0	0.0625228
Bank Sohar SAOG	Commercial banks	Public	OMAN	2007	2007Bank Sohar SAOG	182	0	0	0	0	0	0	0	0	0	0.441938	0	0	0	0.0537207	-0.0320413	0.207539	0	0.862717	0.711159	0.862717	0.711159	-0.0059481	0.1321	0	0	0	0	0	0	0	0.37	0	0	0	0	0	0	0	0	0	0	0	0.132884
Bankmed, sal	Commercial banks	Private	Lebanon	2007	2007Bankmed, sal	233	0.894555	0.220369	0	0.21346	0.219324	0.0212466	0.724642	0	3.71207	0.161456	1	0	0	0.0155648	0	-0.707287	3.99278	0.870252	0.225396	-0.0243026	0.0050265	0.0044044	0	0	0	0	0	0	0	0	0.621	0	0	0.384708	0	0	0	0	0	0	0	0	0.087331
Banque BEMO Sal	Commercial banks	Public	lebanon	2007	2007Banque BEMO Sal	90	0.827927	0.330376	0	0.46496	0.0715409	0.444509	0.938598	0.0150499	3.30432	0.161456	0	0	0	0.0155648	0	-0.707287	3.02885	0.870852	0.416	0.0429252	0.085624	0.0101442	0	0	0	0	0	0	0	0	0.621	0	0	0.384708	0	0	0	0	0	0	0	0	0.0758776
Banque Bemo Saudi Fransi SA	Commercial banks	Public	SYRIAN ARAB REPUBLIC	2007	2007Banque Bemo Saudi Fransi SA	107	0.914126	0.187133	0	0.775156	0.0171323	0.0822961	0	0	0	-0.173352	0.27	0	0.27	0.05	-0.100241	-1.05211	4.79325	0.916374	0.209902	0.0022484	0.0227691	0.0055984	0.0842	0	0	0	0	0	0	0	0	0	0	0	0	0	0	0	0	0	0	0	0.0296585
Banque Centrale Populaire SA	Commercial banks	Public	MOROCCO	2007	2007Banque Centrale Populaire SA	249	0.917101	0.0897855	0	0.309534	0.929067	0.0649266	0.778745	0.700578	0.509174	0.279843	0	0	0	0.0757463	-0.0328476	-0.368485	4.87447	0.923541	0.153163	0.0064399	0.0633772	0.0068103	0	0	0	0	0	0	0	0	0.587	0	0	0	0	0	0	0	0	0	0	0	0.0524963
Banque de l_Agriculture et du D	Commercial banks	Private	AlGERIA	2007	2007Banque de l_Agriculture et du D	235	0	0	0	0	0	0	0	0	0.131535	0.636105	0	0	0	0.0168449	-0.0231452	-0.719575	0	0.873576	0.451148	0.873576	0.451148	-0.0124222	0	0	0	0	0	0	0	0	0.668	0	0	0	0	0	0	0	0	0	0	0	0.0310634
Banque de l_Habitat	Commercial banks	Private	TUNISIA	2007	2007Banque de l_Habitat	141	0.624319	0.76446	0	0.153002	0.0269633	0.097681	0.713195	0	-0.1887	0.372259	0.3262	0	0	0.052442	-0.0449051	-0.0686326	0	0.616826	0.763976	-0.007493	-0.0004836	0.0139263	0	0	0	0	0	0	0	0	0.433	0	0	0	0	0	0	0	0	0	0	0	0.0955623
Banque de l_Industrie et du Tra	Commercial banks	Private	Lebanon	2007	2007Banque de l_Industrie et du Tra	41	0.892559	0.322617	0	0.264131	0.0943756	0.0107254	0.162783	0	4.11965	0.161456	0	0	0	0.0155648	0	-0.707287	2.74332	0.897284	0.339925	0.0047253	0.0173075	0.0007037	0	0	0	0	0	0	0	0	0.621	0	0	0.384708	0	0	0	0.113376	0.168121	0	0	0.339925	0.0972481
Banque de Tunisie	Commercial banks	Public	TUNISIA	2007	2007Banque de Tunisie	112	0.481571	0.700946	0	0.18042	0.0346396	0.280994	0.38008	0.374185	0	0.372259	0.18	0	0.5965	0.052442	-0.0449051	-0.0686326	3.33165	0.505478	0.696143	0.0239065	-0.004803	0.0343958	0	0	0	0	0	0	0	0	0.433	0.226071	0	0	0.475469	0	0	0	0	0	0	0	0.473502
Banque du Caire SAE	Commercial banks	Private	EGYPT	2007	2007Banque du Caire SAE	222	0.891241	0.480792	0	0.189157	0.0201415	0.606826	0.578541	0	2.95677	0	0	0	0	0.0685391	0.0764453	-0.664254	4.65983	0.879186	0.137631	-0.0120554	-0.34316	0.0010892	0	0.00254686	0	0.120358	0.0823978	0.1565	0.1376	0	0.186	0.514355	0.426915	0.911043	0.717186	0	0	0.117338	-0.735408	0.042822	0	0.137632	0.0538036
Banque Ext?rieure d_Alg?rie	Commercial banks	Private	AlGERIA	2007	2007Banque Ext?rieure d_Alg?rie	260	0.871701	0.148594	0	0.649735	0.0289343	0.010809	0.413108	0	0.376364	0.636105	0	0	0	0.0168449	-0.0231452	-0.719575	0	0.914044	0.125855	0.0423426	-0.0227391	0.0078054	0	0	0	0	0	0	0	0	0.668	0	0	0	0	0	0	0	0	0	0	0	0.0338315
Banque Libano-Francaise	Commercial banks	Private	LEBANON	2007	2007Banque Libano-Francaise	221	0.882341	0.282587	0	0.450965	0.0615977	0.763998	0.285364	0	3.24405	0.161456	0	0	0.1	0.0155648	0	-0.707287	3.88328	0.889278	0.283569	0.0069365	0.0009817	0.0088898	0	0	0	0	0	0	0	0	0.621	0	0	0.384708	0	0	0	0	0	0	0	0	0.0893195
Banque Marocaine du Commerce Ex	Commercial banks	Public	MOROCCO	2007	2007Banque Marocaine du Commerce Ex	266	0	0	0	0	0	0	0	0.419892	0	0.279843	0.2766	0	0.1	0.0757463	-0.0328476	-0.368485	0	0.866311	0.555858	0.866311	0.555858	0.0078377	0.0842	0	0	0	0	0	0	0	0.587	0	0	0	0	0	0	0	0	0	0	0	0.0723503
Banque Marocaine pour le Commer	Commercial banks	Public	MOROCCO	2007	2007Banque Marocaine pour le Commer	188	0	0	0	0	0	0	0	0.43081	0	0.279843	0.6503	0	0.6503	0.0757463	-0.0328476	-0.368485	0	0.89509	0.744043	0.89509	0.744043	0.0132984	0.0844	0	0	0	0	0	0	0	0.587	0	0	0	0	0	0	0	0	0	0	0	0.080699
Banque Misr Liban	Commercial banks	Private	lebanon	2007	2007Banque Misr Liban	85	0	0	0	0	0	0	0	0	0	0.161456	0	0	0	0.0155648	0	-0.707287	0	0.908641	0.121227	0.908641	0.121227	0.0001583	0	0	0	0	0	0	0	0	0.621	0	0	0.384708	0	0	0	0	0	0	0	0	0.0811408
Banque Misr SAE	Commercial banks	Private	EGYPT	2007	2007Banque Misr SAE	287	0.924299	0.296469	0	0.323939	0.0345199	0.0100722	0.0130162	0	3.18977	0	1	1	0	0.0685391	0.0764453	-0.664254	5.04259	0.918647	0.314983	-0.0056526	0.0185139	0.0013912	0	0.00211729	0	0.017362	0.0425696	0.3385	0.3109	0	0.186	0	0	0.911043	0	0	0	0.262417	0.53613	0.253816	0	0.31092	0.0404328
Banque Nationale Agricole	Commercial banks	Public	TUNISIA	2007	2007Banque Nationale Agricole	162	0.695003	0.691539	0	0.18024	0.0105449	0.22469	0.740052	0	-0.198026	0.372259	0	0	0	0.052442	-0.0449051	-0.0686326	3.6753	0.715568	0.716677	0.0205654	0.0251375	0.0074949	0	0	0	0	0	0	0	0	0.433	0	0	0	0	0	0	0	0	0	0	0	0.146413
Banque Nationale d_Alg?rie	Commercial banks	Private	AlGERIA	2007	2007Banque Nationale d_Alg?rie	270	0.781946	0.492815	0	0.311115	0.113535	0.119241	0	0	-0.362273	0.636105	0	0	0	0.0168449	-0.0231452	-0.719575	0	0.799277	0.488712	0.0173319	-0.0041034	0.0073566	0	0	0	0	0	0	0	0	0.668	0	0	0	0	0	0	0	0	0	0	0	0.0453645
Banque Saudi Fransi JSC	Commercial banks	Public	SAUDI ARABIA	2007	2007Banque Saudi Fransi JSC	289	0.822488	0.642493	0.1438	0.133429	0.0528047	0.325641	0.525541	0	3.16058	0.511588	0.311	0	0.311	0.0557675	-0.0220735	-0.448599	4.90081	0.822878	0.59965	0.0003903	-0.0428428	0.0271631	0.1221	0.0271632	0.137596	0.0140777	0.145994	0.7287	0.5997	0	0.585	0.126892	-0.0356566	0	0.356219	0	0	0.252498	0.164751	0.0136055	0.00717769	0.59965	0.126916
Barclays Bank - Egypt S.A.E.	Commercial banks	Private	EGYPT	2007	2007Barclays Bank - Egypt S.A.E.	119	0.908138	0.287618	0	0.486312	0.451639	0.710207	0.418751	0	0.498091	0	0	0	0	0.0685391	0.0764453	-0.664254	4.13165	0.888432	0.335302	-0.0197051	0.0476843	0.0234613	0	0	0	0	0	0	0	0	0.186	0	0	0.911043	0	0	0	0.31195	0.551148	0	0	0.335302	0.0768123
BBAC sal	Commercial banks	Private	lebanon	2007	2007BBAC sal	186	0.89799	0.161387	0.2585	0.50698	0.0487763	0.016268	0.253814	0	3.70471	0.161456	0	0	0	0.0155648	0	-0.707287	3.60805	0.878942	0.167768	-0.0190481	0.0063805	0.0072825	0.2452	0	0	0	0	0	0	0	0.621	0	0	0.384708	0	0	0	0	0	0	0	0	0.0795222
BBK B.S.C.	Commercial banks	Public	BAHRAIN	2007	2007BBK B.S.C.	213	0.734502	0.553784	0.1055	0.153147	0.225223	0.509602	0.341085	0.207455	3.35581	0.190338	0	0	0.2017	0.0646857	-0.0200747	0.0636991	3.22886	0.709391	0.538877	-0.0251116	-0.0149074	0.0142891	0.1267	0.014129	0.262692	0.0170322	0.103809	0.7597	0.5389	0	0.967	0	0	0.644205	0	0	0	0.235415	0.195352	0.0426967	0.0589117	0.538893	0.127911
BLOM Bank Egypt SAE	Commercial banks	Private	EGYPT	2007	2007BLOM Bank Egypt SAE	116	0.803293	0.369423	0	0.302563	0.0140109	0.525834	0.400927	0	2.26679	0	0.9937	0	0.9937	0.0685391	0.0764453	-0.664254	3.69295	0.816084	0.290245	0.0127905	-0.0791783	0.0174947	0	0	0	0	0	0	0	0	0.186	0	0	0.911043	0	0	0	0	0	0	0	0	0.0852116
BLOM Bank s.a.l.	Commercial banks	Public	Lebanon	2007	2007BLOM Bank s.a.l.	269	0	0	0	0	0	0	0	0.844358	0	0.161456	0.3437	0	0.3437	0.0155648	0	-0.707287	0	0	0	0	0	0	0	0.0145753	0.316939	0.00675236	0.100367	0.1862	0.1664	0	0.621	0.355514	0.0526161	0.384708	0.59625	0	0	0.170739	0.35933	0.0584781	0.0807904	0.166385	0
BNP Paribas El Djaza?r	Commercial banks	Private	AlGERIA	2007	2007BNP Paribas El Djaza?r	114	0.513731	0.383487	0.1705	0.261177	8.55e-05	0.107262	0.788637	0	2.68372	0.636105	1	0	0	0.0168449	-0.0231452	-0.719575	0	0.583617	0.475272	0.0698866	0.0917848	0.0199809	0.1852	0	0	0	0	0	0	0	0.668	0	0	0	0	0	0	0	0	0	0	0	0.104987
BSL Bank SAL	Commercial banks	Private	lebanon	2007	2007BSL Bank SAL	64	0	0	0	0	0	0	0	0	0	0.161456	0	0	0	0.0155648	0	-0.707287	0	0	0	0	0	0	0	0	0	0	0	0	0	0	0.621	0	0	0.384708	0	0	0	0	0	0	0	0	0
Burgan Bank KPSC	Commercial banks	Public	KUWAIT	2007	2007Burgan Bank KPSC	252	0	0	0	0	0	0	0	0.290609	0	0.539481	0	0.0489	0	0.0752025	-0.0305701	0.23056	0	0.836032	0.499069	0.836032	0.499069	0.0262687	0	0.0272069	0.189121	0.019166	0.127893	0.5969	0.4991	0	0.444	0.179801	-0.00719205	0	0.42403	0	0	0.363866	0.568512	0.0284976	0.0172888	0.499063	0.140643
Byblos Bank S.A.L.	Commercial banks	Public	LEBANON	2007	2007Byblos Bank S.A.L.	247	0.832649	0.208972	0.1941	0.385219	0.0905209	0.0148978	0.313544	0.0124624	3.79398	0.161456	0.4096	0	0.4096	0.0155648	0	-0.707287	4.10234	0.832433	0.231161	-0.000216	0.0221887	0.0102669	0.1485	0.0129436	0	0.00806156	0.100204	0.2759	0.2346	0	0.621	0.355514	0.0526161	0.384708	0.59625	0	0	0.158185	0.242841	0.0310787	0.0587747	0.234568	0.0859105
Byblos Bank Syria SA	Commercial banks	Public	SYRIAN ARAB REPUBLIC	2007	2007Byblos Bank Syria SA	23	0.779562	0.449602	0	0.45039	0.348172	0	-0.0191989	0	0	-0.173352	0.415	0	0	0.05	-0.100241	-1.05211	0	0.873746	0.419266	0.0941842	-0.0303366	0.0015261	0.171	0	0	0	0	0	0	0	0	0	0	0	0	0	0	0	0	0	0	0	0.124273
Cairo Amman Bank	Commercial banks	Public	JORDAN	2007	2007Cairo Amman Bank	139	0.821513	0.42696	0.1308	0.357143	0.0556588	0.350421	0.475317	0.0120835	3.20047	0.393003	0	0	0	0.0809333	-0.0625172	-0.0592245	3.07144	0.821938	0.408884	0.0004242	-0.0180754	0.0158429	0.1475	0.023192	0.190887	0.0220823	0.129538	0.4871	0.4089	0	0.197	0.676145	0.0595007	0.296648	0.82228	0	0	0.119097	0.0516145	0.0729253	0.0793205	0.408862	0.123488
Capital Bank of Jordan	Commercial banks	Public	JORDAN	2007	2007Capital Bank of Jordan	126	0.64199	0.571812	0.2233	0.339911	0.108039	0.179425	0.326027	0.619275	3.34067	0.393003	0	0	0.0665	0.0809333	-0.0625172	-0.0592245	2.93268	0.613453	0.529374	-0.0285371	-0.042438	0.0143678	0.2049	0	0	0	0	0	0	0	0.197	0	0	0.296648	0	0	0	0	0	0	0	0	0.224713
Citibank N.A., United Arab Emir	Commercial banks	Private	UnITED ARAB EMIRATES	2007	2007Citibank N.A., United Arab Emir	205	0	0	0	0	0	0	0	0	0	0.375128	0	0	0	0.0983732	0	0.451041	0	0	0	0	0	0	0	0	0	0	0	0	0	0	0.506	0	0	0.929516	0	0	0	0	0	0	0	0	0
Commercial Bank International P	Commercial banks	Public	UNITED ARAB EMIRATES	2007	2007Commercial Bank International P	164	0.787621	0.650213	0.1491	0.217392	0.0928124	0.0879795	0.449983	0.0101318	0.413655	0.375128	0	0	0	0.0983732	0	0.451041	0	0.809466	0.715503	0.0218446	0.0652898	0.0288356	0.1353	0	0	0	0	0	0	0	0.506	0	0	0.929516	0	0	0	0	0	0	0	0	0.16543
Commercial Bank of Dubai P.S.C.	Commercial banks	Public	UNITED ARAB EMIRATES	2007	2007Commercial Bank of Dubai P.S.C.	236	0.753395	0.675901	0.1942	0.208059	0.0238715	0.083089	0.30142	0	3.78586	0.375128	0	0	0	0.0983732	0	0.451041	4.27195	0.8023	0.682649	0.0489051	0.0067474	0.0307498	0.1526	0.0307503	0.189654	0.0168381	0.159273	0.8509	0.6826	0	0.506	0.226994	0.196123	0.929516	0.476439	0	0	0.6274	0.636219	0.00955436	0.0104572	0.682648	0.185336
Commercial Bank of Kuwait K.P.S	Commercial banks	Public	KUWAIT	2007	2007Commercial Bank of Kuwait K.P.S	229	0.795009	0.517311	0.1663	0.34228	0.245386	0.226142	0.330791	0.196121	3.41451	0.539481	0	0	0	0.0752025	-0.0305701	0.23056	0	0.849859	0.516215	0.05485	-0.0010963	0.0280698	0.1195	0.0290542	0.16668	0.0170471	0.128822	0.6074	0.5162	0	0.444	0.179801	-0.00719205	0	0.42403	0	0	0.556502	0.506123	0.070255	0.0230721	0.516221	0.140074
Commercial Bank of Syria	Commercial banks	Private	SYRIAN ARAB REPUBLIC	2007	2007Commercial Bank of Syria	245	0	0	0	0	0	0	0	0	0	-0.173352	1	1	0	0.05	-0.100241	-1.05211	0	0	0	0	0	0	0	0	0	0	0	0	0	0	0	0	0	0	0	0	0	0	0	0	0	0	0
Commercial International Bank (	Commercial banks	Public	EGYPT	2007	2007Commercial International Bank (	256	0.876835	0.46506	0	0.276305	0.0413146	0.497617	0.52387	0.505457	0	0	0	0.051	0	0.0685391	0.0764453	-0.664254	0	0.875862	0.427473	-0.0009738	-0.0375872	0.0238174	0	0.0307203	0	0.0233131	0.0991786	0.4893	0.4275	0	0.186	0.514355	0.426915	0.911043	0.717186	0	0	0.322101	0.208062	0.050535	0	0.427473	0.103819
Cooperative & Agricultural Cred	Commercial banks	Private	Yemen	2007	2007Cooperative & Agricultural Cred	96	0	0	0	0	0	0	0	0	0	0	0	0	0	0.0317041	-0.108448	-1.00539	0	0	0	0	0	0	0	0	0	0	0	0	0	0	0	0	0	0	0	0	0	0	0	0	0	0	0
Credit Agricole Egypt SAE	Commercial banks	Public	EGYPT	2007	2007Credit Agricole Egypt SAE	157	0	0	0	0	0	0	0	0.01	0	0	0	0	0.75	0.0685391	0.0764453	-0.664254	0	0	0	0	0	0	0	0	0	0	0	0	0	0	0.186	0	0	0.911043	0	0	0	0	0	0	0	0	0
Cr?dit du Maroc	Commercial banks	Public	MOROCCO	2007	2007Cr?dit du Maroc	175	0	0	0	0	0	0	0	0.474531	0	0.279843	0	0	0	0.0757463	-0.0328476	-0.368485	0	0.902749	0.652413	0.902749	0.652413	0.0129904	0	0	0	0	0	0	0	0	0.587	1	0	0	1	0	0	0	0	0.0608494	0.072141	0.652414	0.0789852
Cr?dit Immobilier et Hotelier	Commercial banks	Public	MOROCCO	2007	2007Cr?dit Immobilier et Hotelier	165	0	0	0	0	0	0	0	0.813043	0	0.279843	0	0	0	0.0757463	-0.0328476	-0.368485	0	0	0	0	0	0	0	0	0	0	0	0	0	0	0.587	0	0	0	0	0	0	0	0	0	0	0	0
Cr?dit Libanais S.A.L.	Commercial banks	Private	Lebanon	2007	2007Cr?dit Libanais S.A.L.	214	0.868606	0.188509	0	0.367865	0.0165401	0.019111	0.29234	0	3.87988	0.161456	0	0	0	0.0155648	0	-0.707287	0	0.873203	0.202099	0.0045965	0.0135896	0.0080885	0	0	0	0	0	0	0	0	0.621	0	0	0.384708	0	0	0	0	0	0	0	0	0.107502
CreditBank SAL	Commercial banks	Private	Lebanon	2007	2007CreditBank SAL	134	0	0	0	0	0	0	0	0	0	0.161456	0	0	0.3095	0.0155648	0	-0.707287	0	0	0	0	0	0	0	0	0	0	0	0	0	0	0.621	0	0	0.384708	0	0	0	0	0	0	0	0	0
Dar Es Salaam Investment Bank-D	Commercial banks	Public	Iraq	2007	2007Dar Es Salaam Investment Bank-D	15	0	0	0	0	0	0	0	0	2.6889	0	0	0	0	0.101582	-0.53231	-1.72471	0	0.825765	0.0401392	0.825765	0.0401392	0.004973	0	0	0	0	0	0	0	0	0	0	0	0	0	0	0	0	0	0	0	0	0.146332
Doha Bank	Commercial banks	Public	QATAR	2007	2007Doha Bank	255	0.790047	0.628222	0.1173	0.235704	0.113826	0.185864	0.493487	0.0233225	2.87411	0.424363	0	0	0	0.261702	-0.118358	0.418997	4.33639	0.812231	0.636765	0.0221837	0.0085424	0.0308235	0.1002	0.0308333	0.176671	0.021258	0.148905	0.784	0.6368	0	0.34	0.390968	0.0371419	0.308221	0.625274	0	0	0.385409	0.393898	0.0425892	0.0313114	0.636765	0.136876
Emirates Lebanon Bank SAL	Commercial banks	Private	lebanon	2007	2007Emirates Lebanon Bank SAL	84	0	0	0	0	0	0	0	0	0	0.161456	0	0	0	0.0155648	0	-0.707287	0	0.622831	0.147868	0.622831	0.147868	0.0573198	0	0	0	0	0	0	0	0	0.621	0	0	0.384708	0	0	0	0	0	0	0	0	0.556984
Emirates NBD PJSC	Commercial banks	Public	UNITED ARAB EMIRATES	2007	2007Emirates NBD PJSC	306	0.732835	0.686669	0	0.174843	0.289349	0.200638	0.57994	0	0	0.375128	0	0	0	0.0983732	0	0.451041	4.98172	0.759766	0.655689	0.0269315	-0.0309802	0.010917	0.1049	0.010917	0.145414	0.00858469	0.0801954	0.8272	0.6557	0	0.506	0.226994	0.196123	0.929516	0.476439	0	0	1.64763	1.5236	0.0117094	0.010935	0.655688	0.110029
Export Development Bank of Egyp	Commercial banks	Public	EGYPT	2007	2007Export Development Bank of Egyp	22	0	0	0	0	0	0	0	0	0	0	0.4075	0	0	0.0685391	0.0764453	-0.664254	0	0	0	0	0	0	0	0	0	0	0	0	0	0	0.186	0	0	0.911043	0	0	0	0	0	0	0	0	0
Fenicia Bank SAL	Commercial banks	Private	Lebanon	2007	2007Fenicia Bank SAL	88	0	0	0	0	0	0	0	0	0	0.161456	0	0	0	0.0155648	0	-0.707287	0	0	0	0	0	0	0	0	0	0	0	0	0	0	0.621	0	0	0.384708	0	0	0	0	0	0	0	0	0
FIBI Bank	Commercial banks	Public	ISRAEL	2007	2007FIBI Bank	272	0.854857	0.605112	0.0742	0.145687	0.0208861	0.394564	0.417199	0.330316	3.72424	0.235414	0.6968	0	0	0.0580181	-0.0211419	0.612518	4.93605	0.8474	0.600143	-0.0074568	-0.0049689	0.0084585	0.086	0.0107333	0.121765	0.0143435	0.105936	0.7089	0.6009	0	0.199	0.245654	-0.0712398	0	0.495635	0	0	0.174431	0.161701	0.0483233	0.0564371	0.600934	0.0673225
Fransabank sal	Commercial banks	Private	LEBANON	2007	2007Fransabank sal	248	0.890902	0.162804	0	0.291526	0.0684116	0.0267148	0.263993	0	3.53345	0.161456	0.36	0	0.06	0.0155648	0	-0.707287	3.89924	0.857891	0.197859	-0.0330115	0.0350553	0.0084149	0	0	0	0	0	0	0	0	0.621	0	0	0.384708	0	0	0	0	0	0	0	0	0.0771467
Fransabank-Syria S.A.	Commercial banks	Public	SYRIAN ARAB REPUBLIC	2007	2007Fransabank-Syria S.A.	5	0	0	0	0	0	0	0	0	0	-0.173352	0	0	0.51	0.05	-0.100241	-1.05211	0	0	0	0	0	0	0	0	0	0	0	0	0	0	0	0	0	0	0	0	0	0	0	0	0	0	0
Future Bank B.S.C.	Commercial banks	Private	BAHRAIN	2007	2007Future Bank B.S.C.	82	0.873173	0.17119	0.1495	0.797495	0.835625	0.0820896	0.121951	0	0	0.190338	0.3333	0	0.3333	0.0646857	-0.0200747	0.0636991	2.58343	0.838185	0.167236	-0.0349882	-0.0039545	0.0178679	0.1788	0	0	0	0	0	0	0	0.967	0	0	0.644205	0	0	0	0	0	0	0	0	0.132303
Groupe Banque Centrale Populair	Commercial banks	Private	MOROCCO	2007	2007Groupe Banque Centrale Populair	275	0	0	0	0	0	0	0	0	0	0.279843	0	0	0	0.0757463	-0.0328476	-0.368485	4.87447	0.85478	0.497294	0.85478	0.497294	0.0161224	0	0	0	0	0	0	0	0	0.587	0	0	0	0	0	0	0	0	0	0	0	0.126386
Gulf Bank Algeria	Commercial banks	Private	Algeria	2007	2007Gulf Bank Algeria	93	0.706394	0.574826	0	0.229041	0.549712	0.0337516	0.527548	0	0	0.636105	0	0	0	0.0168449	-0.0231452	-0.719575	4.00398	0.781868	0.610561	0.0754736	0.0357356	0.0359979	0	0	0	0	0	0	0	0	0.668	0	0	0	0	0	0	0	0	0	0	0	0.278989
Gulf Bank KSC (The)	Commercial banks	Public	KUWAIT	2007	2007Gulf Bank KSC (The)	243	0.847364	0.625197	0.147	0.29601	0.174839	0.227555	0.29572	0.311695	3.53847	0.539481	0	0	0.4649	0.0752025	-0.0305701	0.23056	3.60853	0.859234	0.643097	0.0118694	0.0179004	0.0256546	0.144	0.0266031	0.210299	0.0175136	0.094342	0.7484	0.6431	0	0.444	0.179801	-0.00719205	0	0.42403	0	0	0.325338	0.360644	0.0259047	0.0167868	0.643096	0.106855
Gulf Commercial Bank	Commercial banks	Public	Iraq	2007	2007Gulf Commercial Bank	38	0	0	0	0	0	0	0	0	0	0	0	0	0	0.101582	-0.53231	-1.72471	0	0.748057	0.111141	0.748057	0.111141	0.0349186	0	0	0	0	0	0	0	0	0	0	0	0	0	0	0	0	0	0	0	0	0.250668
Gulf International Bank BSC	Commercial banks	Private	BAHRAIN	2007	2007Gulf International Bank BSC	258	0.770047	0.328597	0.0865	0.311762	0.415124	0.0129462	0.376418	0	3.50768	0.190338	0	0	0.275	0.0646857	-0.0200747	0.0636991	4.39423	0.794091	0.420705	0.0240442	0.0921081	-0.0252821	0.0955	-0.0252921	0.129584	0.00122855	0.126601	0.5247	0.4207	0	0.967	0	0	0.644205	0	0	0	0.208446	0.540739	0.00594769	0.00134099	0.420705	0.0802915
Housing and Development Bank	Commercial banks	Public	EGYPT	2007	2007Housing and Development Bank	9	0.537267	0.477462	0	0.114444	0.0001225	0.784059	0.684837	0.017923	0	0	0	0	0.0782	0.0685391	0.0764453	-0.664254	3.9599	0.462693	0.443425	-0.0745735	-0.0340374	0.0172032	0	0	0	0	0	0	0	0	0.186	0	0	0.911043	0	0	0	0	0	0	0	0	0.0650521
Housing Bank for Trade & Financ	Commercial banks	Public	JORDAN	2007	2007Housing Bank for Trade & Financ	220	0.767437	0.388052	0.3106	0.359415	0.0461269	0.566405	0.428291	0.655499	3.77973	0.393003	0	0	0.206	0.0809333	-0.0625172	-0.0592245	0	0.789825	0.385709	0.0223876	-0.0023426	0.0222107	0.2848	0.0307827	0.35738	0.012774	0.263815	0.4883	0.3857	0	0.197	0.676145	0.0595007	0.296648	0.82228	0	0	0.22547	0.212518	0.0199603	0.0320001	0.385702	0.21558
Housing Bank for Trade and Fina	Commercial banks	Private	AlGERIA	2007	2007Housing Bank for Trade and Fina	27	0.414327	0.392228	0	0.33661	0.15452	0.0648156	0.462167	0	0	0.636105	0.52	0	0	0.0168449	-0.0231452	-0.719575	0	0.509552	0.419953	0.0952245	0.027725	0.0109767	0	0	0	0	0	0	0	0	0.668	0	0	0	0	0	0	0	0	0	0	0	0.405266
HSBC Bank Egypt S A E	Commercial banks	Private	EGYPT	2007	2007HSBC Bank Egypt S A E	198	0.868118	0.296613	0	0.558607	0.0124162	0.398662	0.565791	0	0.52782	0	0.9453	0	0	0.0685391	0.0764453	-0.664254	4.24892	0.895792	0.367429	0.0276741	0.0708162	0.0329942	0	0	0	0	0	0	0	0	0.186	0	0	0.911043	0	0	0	0	0	0	0	0	0.0630447
HSBC Bank Middle East	Commercial banks	Private	UNITED ARAB EMIRATES	2007	2007HSBC Bank Middle East	60	0	0	0	0	0	0	0	0	-1.17791	0.375128	0	0	0	0.0983732	0	0.451041	0	0	0	0	0	0	0	0.0238744	0.0920629	0.0170234	0.0230991	0.6129	0.501	0	0.506	0.226994	0.196123	0.929516	0.476439	0	0	0.47911	0.36139	0.0119503	0.0145413	0.501022	0
HSBC Bank Middle East Limited	Commercial banks	Private	UNITED ARAB EMIRATES	2007	2007HSBC Bank Middle East Limited	168	0	0	0	0	0	0	0	0	0	0.375128	0	0	0	0.0983732	0	0.451041	0	0	0	0	0	0	0	0.0238744	0.0920629	0.0170234	0.0230991	0.6129	0.501	0	0.506	0.226994	0.196123	0.929516	0.476439	0	0	0.47911	0.36139	0.0119503	0.0145413	0.501022	0
IBL Bank sal	Commercial banks	Private	LEBANON	2007	2007IBL Bank sal	179	0	0	0	0	0	0	0	0	0	0.161456	0	0	0	0.0155648	0	-0.707287	0	0.872639	0.114682	0.872639	0.114682	0.0113131	0	0	0	0	0	0	0	0	0.621	0	0	0.384708	0	0	0	0	0	0	0	0	0.0670532
International Bank for Trade an	Commercial banks	Public	SYRIAN ARAB REPUBLIC	2007	2007International Bank for Trade an	44	0	0	0	0	0	0	0	0	0	-0.173352	0.49	0	0.49	0.05	-0.100241	-1.05211	0	0	0	0	0	0	0	0	0	0	0	0	0	0	0	0	0	0	0	0	0	0	0	0	0	0	0
International Bank of Qatar Q.S	Commercial banks	Private	QATAR	2007	2007International Bank of Qatar Q.S	206	0.785762	0.560491	0.216	0.280634	0.0666565	0.197303	0.14799	0	2.75626	0.424363	0	0	0.8	0.261702	-0.118358	0.418997	0	0.809927	0.605055	0.0241647	0.0445636	0.0217537	0.1586	0	0	0	0	0	0	0	0.34	0	0	0.308221	0	0	0	0	0	0	0	0	0.193696
International Bank of Yemen YSC	Commercial banks	Private	Yemen	2007	2007International Bank of Yemen YSC	109	0	0	0	0	0	0	0	0	0	0	0.15	0	0.15	0.0317041	-0.108448	-1.00539	0	0	0	0	0	0	0	0	0	0	0	0	0	0	0	0	0	0	0	0	0	0	0	0	0	0	0
Invest Bank P.S.C.	Commercial banks	Public	UNITED ARAB EMIRATES	2007	2007Invest Bank P.S.C.	155	0.746789	0.579607	0	0.358941	0.0409342	0.100352	0.337114	0	2.6449	0.375128	0.1502	0	0	0.0983732	0	0.451041	3.80453	0.769212	0.562983	0.0224238	-0.0166243	0.0365914	0.205	0	0	0	0	0	0	0	0.506	0	0	0.929516	0	0	0	0	0	0	0	0	0.274171
Iraqi Middle East Investment Ba	Commercial banks	Public	Iraq	2007	2007Iraqi Middle East Investment Ba	16	0.799464	0	0	0.535818	0.998585	0.01	0.0778806	0	-0.477121	0	0	0	0	0.101582	-0.53231	-1.72471	0	0.818758	0.0454837	0.0192941	0.0454837	0.0355251	0	0	0	0	0	0	0	0	0	0	0	0	0	0	0	0	0	0	0	0	0.141578
Israel Discount Bank LTD	Commercial banks	Public	ISRAEL	2007	2007Israel Discount Bank LTD	294	0.853297	0.554122	0.079	0.175473	0.0572987	0.419237	0.445926	0.243067	3.65424	0.235414	0	0	0.0578	0.0580181	-0.0211419	0.612518	5.21019	0.839054	0.60551	-0.0142434	0.0513872	0.0078428	0.081	0.00761029	0.115396	0.0152917	0.0419846	0.7222	0.6062	0	0.199	0.245654	-0.0712398	0	0.495635	0	0	0.140425	0.231835	0.0551973	0.0696733	0.606174	0.0587803
Jammal Trust Bank SAL	Commercial banks	Private	Lebanon	2007	2007Jammal Trust Bank SAL	53	0	0	0	0	0	0	0	0	0	0.161456	0	0	0	0.0155648	0	-0.707287	0	0	0	0	0	0	0	0	0	0	0	0	0	0	0.621	0	0	0.384708	0	0	0	0	0	0	0	0	0
Jordan Ahli Bank Plc	Commercial banks	Public	JORDAN	2007	2007Jordan Ahli Bank Plc	137	0.762868	0.357077	0.1726	0.453585	0.199247	0.325396	0.565789	0.702905	2.86413	0.393003	0	0.0633	0.1071	0.0809333	-0.0625172	-0.0592245	3.24075	0.776237	0.371268	0.0133696	0.0141909	0.005465	0.1277	0	0	0	0	0	0	0	0.197	0	0	0.296648	0	0	0	0	0	0	0	0	0.110974
Jordan Commercial Bank	Commercial banks	Public	JORDAN	2007	2007Jordan Commercial Bank	111	0.724864	0.530982	0.144	0.305339	0.0817204	0.177906	0.359223	0.616695	2.69937	0.393003	0	0	0.49	0.0809333	-0.0625172	-0.0592245	2.71029	0.677408	0.537047	-0.047456	0.006065	0.0225742	0.1641	0	0	0	0	0	0	0	0.197	0	0	0.296648	0	0	0	0	0	0	0	0	0.173467
Jordan Kuwait Bank	Commercial banks	Public	JORDAN	2007	2007Jordan Kuwait Bank	152	0	0	0	0	0	0	0	0.286688	0	0.393003	0	0	0.44	0.0809333	-0.0625172	-0.0592245	0	0	0	0	0	0	0	0	0	0	0	0	0	0	0.197	0	0	0.296648	0	0	0	0	0	0	0	0	0
Lebanese Swiss Bank SAL (The)	Commercial banks	Private	Lebanon	2007	2007Lebanese Swiss Bank SAL (The)	102	0.87233	0.177804	0.3916	0.582943	0.0338563	0.0109015	0.344881	0	3.6126	0.161456	0	0	0	0.0155648	0	-0.707287	2.80194	0.871851	0.199148	-0.000479	0.0213437	0.0132157	0.4081	0	0	0	0	0	0	0	0.621	0	0	0.384708	0	0	0	0	0	0	0	0	0.123154
Mashreqbank PSC	Commercial banks	Public	UNITED ARAB EMIRATES	2007	2007Mashreqbank PSC	271	0.733883	0.518128	0.1729	0.371083	0.167805	0.478321	0.771277	0	3.33239	0.375128	0	0	0	0.0983732	0	0.451041	4.75393	0.72673	0.437537	-0.0071529	-0.0805913	0.0242607	0.1459	0.0243339	0.201737	0.030242	0.0331059	0.5735	0.4375	0	0.506	0.226994	0.196123	0.929516	0.476439	0	0	0.544438	0.300463	0.0276696	0.00971658	0.437537	0.135909
Mercantile Discount Bank Ltd.	Commercial banks	Private	ISRAEL	2007	2007Mercantile Discount Bank Ltd.	196	0.862491	0.731542	0.086	0.135593	0.0252372	0.145651	0.359064	0	3.76343	0.235414	1	0	0	0.0580181	-0.0211419	0.612518	4.23623	0.855143	0.691198	-0.0073481	-0.0403434	0.0113468	0.099	0	0	0	0	0	0	0	0.199	0	0	0	0	0	0	0	0	0	0	0	0.0778991
Mizrahi Tefahot Bank Ltd.	Commercial banks	Public	ISRAEL	2007	2007Mizrahi Tefahot Bank Ltd.	295	0.847061	0.772448	0.0667	0.119609	0.0448902	0.0827185	0.388195	0.293596	4.10474	0.235414	0	0.0037	0.5368	0.0580181	-0.0211419	0.612518	4.95674	0.831899	0.779333	-0.0151628	0.0068853	0.0095439	0.0668	0.0110159	0.120314	0.0165868	0.0396656	0.937	0.7797	0	0.199	0.245654	-0.0712398	0	0.495635	0	0	0.154324	0.162653	0.0377529	0.0476184	0.779746	0.0620326
National Bank of Bahrain	Commercial banks	Public	BAHRAIN	2007	2007National Bank of Bahrain	197	0.850811	0.467848	0.2146	0.275591	0.158803	0.584084	0.326389	0	4.20199	0.190338	0	0	0	0.0646857	-0.0200747	0.0636991	3.22438	0.861638	0.496927	0.0108267	0.0290792	0.0218522	0.2137	0	0	0	0	0	0	0	0.967	0	0	0.644205	0	0	0	0	0	0	0	0	0.146738
National Bank of Egypt	Commercial banks	Private	EGYPT	2007	2007National Bank of Egypt	301	0.868421	0.38519	0.074	0.335645	0.0344632	0.542988	0.417833	0	3.914	0	1	1	0	0.0685391	0.0764453	-0.664254	5.26736	0.877765	0.361336	0.0093437	-0.0238539	0.0017519	0.0656	0.00219804	0	0.0116055	0.0221797	0.4078	0.358	0	0.186	0.514355	0.426915	0.911043	0.717186	0	0	0.163104	0.0930185	0.127536	0	0.357956	0.0347998
National Bank of Fujairah PJSC	Commercial banks	Public	UNITED ARAB EMIRATES	2007	2007National Bank of Fujairah PJSC	200	0.791896	0.626838	0	0.354967	0.105805	0.243118	0.503448	0.01	3.34087	0.375128	0.3928	0	0	0.0983732	0	0.451041	3.90914	0.761847	0.576303	-0.0300496	-0.0505357	0.0263413	0	0.0263451	0.161661	0.0173772	0.202789	0.7565	0.5763	0	0.506	0.226994	0.196123	0.929516	0.476439	0	0	0.425132	0.385703	0.0149897	0.0105727	0.576303	0.171462
National Bank of Kuwait S.A.K.	Commercial banks	Public	KUWAIT	2007	2007National Bank of Kuwait S.A.K.	302	0.845802	0.545662	0.1801	0.34943	0.344575	0.302071	0.334093	0	3.58795	0.539481	0	0	0	0.0752025	-0.0305701	0.23056	3.89753	0.833614	0.513051	-0.0121887	-0.0326108	0.0238487	0.1686	0.0249098	0.209701	0.0118223	0.146178	0.6155	0.5131	0	0.444	0.179801	-0.00719205	0	0.42403	0	0	0.546636	0.459936	0.0326427	0.0196131	0.513051	0.166869
National Bank of Oman (SAOG)	Commercial banks	Public	OMAN	2007	2007National Bank of Oman (SAOG)	203	0.770418	0.650222	0.2116	0.26469	0.0207459	0.119953	0.577143	0	2.75079	0.441938	0.3485	0	0.3485	0.0537207	-0.0320413	0.207539	3.03439	0.779832	0.614113	0.0094145	-0.0361082	0.0302045	0.1521	0	0	0	0	0	0	0	0.37	0	0	0	0	0	0	0	0	0	0	0	0.187168
National Bank of Ras Al-Khaimah	Commercial banks	Public	UnITED ARAB EMIRATES	2007	2007National Bank of Ras Al-Khaimah	218	0	0	0	0	0	0	0	0.01	0	0.375128	0.5275	0	0	0.0983732	0	0.451041	0	0	0	0	0	0	0	0.036577	0.190822	0.0312714	0.170031	1.0936	0.7447	0	0.506	0.226994	0.196123	0.929516	0.476439	0	0	0.241225	0.197304	0.0259609	0.022984	0.744728	0
National Bank of Umm Al-Qaiwain	Commercial banks	Public	UNITED ARAB EMIRATES	2007	2007National Bank of Umm Al-Qaiwain	143	0.510816	0.797763	0.194	0.117294	0.0029924	0.0830707	-0.158766	0.011427	2.63417	0.375128	0.3	0	0	0.0983732	0	0.451041	0	0.766203	0.584784	0.255387	-0.212979	0.0396009	0.145	0	0	0	0	0	0	0	0.506	0	0	0.929516	0	0	0	0	0	0	0	0	0.256874
National Bank of Yemen	Commercial banks	Private	Yemen	2007	2007National Bank of Yemen	37	0.861863	0.085173	0	0.409831	0.0013878	0.0434437	0.412713	0	3.7589	0	0	0	0	0.0317041	-0.108448	-1.00539	4.92048	0.857324	0.0937363	-0.0045391	0.0085633	0.024607	0	0	0	0	0	0	0	0	0	0	0	0	0	0	0	0	0	0	0	0	0.113852
National Commercial Bank (The)	Commercial banks	Public	SAUDI ARABIA	2007	2007National Commercial Bank (The)	308	0.798981	0.496091	0.2557	0.104321	0.0555197	0.742281	0.397602	0	2.57989	0.511588	0.693	0	0	0.0557675	-0.0220735	-0.448599	5.19231	0.820787	0.420924	0.0218062	-0.0751678	0.0289267	0.24	0.0289268	0.292495	0.0165192	0.160179	0.5128	0.4209	0	0.585	0.126892	-0.0356566	0	0.356219	0	0	0.338668	0.128996	0.0305594	0.0217056	0.420924	0.165317
National Credit Bank (Closed Sh	Commercial banks	Public	SYRIAN ARAB REPUBLIC	2007	2007National Credit Bank (Closed Sh	39	0.848597	0.273095	0	0.666717	0.108874	0.0102929	-0.181557	0	-0.477121	-0.173352	0	0	0	0.05	-0.100241	-1.05211	0	0.904099	0.270229	0.0555027	-0.0028659	0.0071133	0.1239	0	0	0	0	0	0	0	0	0	0	0	0	0	0	0	0	0	0	0	0.0837285
Natixis Algerie	Commercial banks	Private	AlGERIA	2007	2007Natixis Algerie	68	0.755	0.502589	0	0.13494	0.571367	0.0011496	0	0	-0.195485	0.636105	1	0	0	0.0168449	-0.0231452	-0.719575	4.43416	0.807255	0.506725	0.0522546	0.0041361	0.0051282	0	0	0	0	0	0	0	0	0.668	0	0	0	0	0	0	0	0	0	0	0	0.180614
Oman Arab Bank SAOC	Commercial banks	Private	Oman	2007	2007Oman Arab Bank SAOC	174	0.811806	0.613805	0.126	0.3453	0.101892	0.260806	0.284768	0	3.54792	0.441938	0.5099	0	0	0.0537207	-0.0320413	0.207539	2.73272	0.828339	0.597664	0.0165326	-0.0161405	0.0299677	0.126	0	0	0	0	0	0	0	0.37	0	0	0	0	0	0	0	0	0	0	0	0.157006
Qatar National Bank	Commercial banks	Public	Qatar	2007	2007Qatar National Bank	309	0.865463	0.645055	0.145	0.212968	0.100849	0.190797	0.401192	0	3.65244	0.424363	0.5	0	0	0.261702	-0.118358	0.418997	4.85529	0.802613	0.577682	-0.0628503	-0.0673736	0.021914	0.137	0.0220833	0.184338	0.0123663	0.0888767	0.7198	0.5777	0	0.34	0.390968	0.0371419	0.308221	0.625274	0	0	0.595811	0.425362	0.0037954	0.00680232	0.577682	0.137891
Qatar National Bank Tunisia	Commercial banks	Private	TUNISIA	2007	2007Qatar National Bank Tunisia	14	0.475028	0.598224	0	0.172031	0.0023364	0.0946197	0.195122	0	0	0.372259	0	0	0	0.052442	-0.0449051	-0.0686326	1.95472	0.595434	0.675799	0.120406	0.0775749	0.003653	0	0	0	0	0	0	0	0	0.433	0	0	0	0	0	0	0	0	0	0	0	0.418394
QNB Al Ahli	Commercial banks	Public	EGYPT	2007	2007QNB Al Ahli	240	0	0	0	0	0	0	0	0.388894	0	0	0	0	0	0.0685391	0.0764453	-0.664254	0	0	0	0	0	0	0	0	0	0	0	0	0	0	0.186	0	0	0.911043	0	0	0	0	0	0	0	0	0
Quds Bank Public Shareholding C	Commercial banks	Private	PALESTINIAN TERRITORIES	2007	2007Quds Bank Public Shareholding C	32	0	0	0	0	0	0	0	0	0	0	0	0	0.05	0	0	0	0	0	0	0	0	0	0	0	0	0	0	0	0	0	0	0	0	0	0	0	0	0	0	0	0	0	0
Riyad Bank	Commercial banks	Public	SAUDI ARABIA	2007	2007Riyad Bank	297	0.822824	0.555047	0.1631	0.115804	0.105573	0.52081	0.426496	0.0122437	3.43496	0.511588	0	0	0	0.0557675	-0.0220735	-0.448599	4.9732	0.841605	0.554923	0.0187802	-0.0001238	0.024814	0.15	0.0248144	0.179506	0.0156715	0.15526	0.6594	0.5549	0	0.585	0.126892	-0.0356566	0	0.356219	0	0	0.289028	0.28165	0.0221436	0.0159066	0.554924	0.121915
Samba Financial Group	Commercial banks	Public	SAUDI ARABIA	2007	2007Samba Financial Group	300	0.811526	0.540481	0.1641	0.147632	0.0574844	0.558632	0.448072	0.448443	3.36096	0.511588	0	0	0.0234	0.0557675	-0.0220735	-0.448599	5.09347	0.823994	0.521671	0.0124682	-0.0188098	0.0311345	0.1523	0.0311347	0.186286	0.0145819	0.117472	0.6327	0.5217	0	0.585	0.126892	-0.0356566	0	0.356219	0	0	0.243465	0.195219	0.0358986	0.022495	0.521671	0.131749
Saradar Bank SAL	Commercial banks	Private	Lebanon	2007	2007Saradar Bank SAL	13	0.863514	0.147595	0	0.281697	0.0521365	0.0312417	0.565635	0	3.11838	0.161456	0	0	0	0.0155648	0	-0.707287	2.33777	0.852886	0.127762	-0.0106279	-0.0198331	-0.0211329	0	0	0	0	0	0	0	0	0.621	0	0	0.384708	0	0	0	0	0	0	0	0	0.142345
Saudi British Bank JSC (The)	Commercial banks	Public	SAUDI ARABIA	2007	2007Saudi British Bank JSC (The)	291	0.795828	0.549949	0.179	0.141632	0.0353543	0.514863	0.438638	0	3.38012	0.511588	0	0	0.6	0.0557675	-0.0220735	-0.448599	4.88756	0.813466	0.631291	0.0176382	0.0813422	0.0265444	0.135	0.0265438	0.151031	0.0133919	0.123666	0.776	0.6313	0	0.585	0.126892	-0.0356566	0	0.356219	0	0	0.270667	0.454983	0.00912624	0.0031498	0.63129	0.118751
Saudi Hollandi Bank	Commercial banks	Private	SAUDI ARABIA	2007	2007Saudi Hollandi Bank	267	0.871031	0.566535	0.1235	0.189283	0.203831	0.388843	0.420212	0	3.4746	0.511588	0	0	0	0.0557675	-0.0220735	-0.448599	4.66969	0.868111	0.546596	-0.0029206	-0.0199392	0.0087004	0.1017	0	0	0	0	0	0	0	0.585	0	0	0	0	0	0	0.0740334	0.0405855	0	0	0.546596	0.0991355
Saudi Investment Bank (The)	Commercial banks	Public	SAUDI ARABIA	2007	2007Saudi Investment Bank (The)	262	0.792709	0.506586	0.23	0.175311	0.137347	0.552165	0.583405	0.742086	3.825	0.511588	0	0	0.075	0.0557675	-0.0220735	-0.448599	4.61113	0.801007	0.496945	0.0082974	-0.0096413	0.0176658	0.21	0.0176655	0.257446	0.00745799	0.182151	0.6204	0.4969	0	0.585	0.126892	-0.0356566	0	0.356219	0	0	0.137965	0.109483	0.0302757	0.0124491	0.496945	0.170212
Soci?t? Arabe Internationale de	Commercial banks	Public	EGYPT	2007	2007Soci?t? Arabe Internationale de	187	0.764462	0.327264	0	0.303296	0.000603	0.922671	0.528846	0	0.748999	0	0	0	0	0.0685391	0.0764453	-0.664254	0	0.841323	0.241511	0.0768613	-0.0857528	0.0124386	0	0	0	0	0	0	0	0	0.186	0	0	0.911043	0	0	0	0	0	0	0	0	0.126572
Soci?t? G?n?rale Alg?rie	Commercial banks	Private	AlGERIA	2007	2007Soci?t? G?n?rale Alg?rie	113	0.731442	0.523916	0	0.40347	0.111502	0.01029	0.290309	0	-0.259265	0.636105	1	0	0	0.0168449	-0.0231452	-0.719575	0	0.729865	0.647518	-0.0015768	0.123602	0.0103454	0	0	0	0	0	0	0	0	0.668	0	0	0	0	0	0	0	0	0	0	0	0.0554194
Soci?t? G?n?rale de Banque au L	Commercial banks	Private	LEBANON	2007	2007Soci?t? G?n?rale de Banque au L	238	0.908224	0.515767	0.1304	0.211952	0.103718	0.318599	0.425081	0	0	0.161456	0	0	0	0.0155648	0	-0.707287	0	0.907965	0.288243	-0.0002591	-0.227525	0.0048879	0.1397	0	0	0	0	0	0	0	0.621	0	0	0.384708	0	0	0	0	0	0	0	0	0.0617516
Soci?t? g?n?rale de Banque-Jord	Commercial banks	Public	JORDAN	2007	2007Soci?t? g?n?rale de Banque-Jord	98	0.788698	0.611179	0.2467	0.355651	0.134735	0.0057361	0.5625	0.01	2.7911	0.393003	0	0	0.5007	0.0809333	-0.0625172	-0.0592245	0	0.811627	0.598017	0.0229291	-0.0131623	0.0099144	0.1868	0	0	0	0	0	0	0	0.197	0	0	0.296648	0	0	0	0	0	0	0	0	0.140288
Soci?t? G?n?rale Marocaine de B	Commercial banks	Private	MOROCCO	2007	2007Soci?t? G?n?rale Marocaine de B	204	0	0	0	0	0	0	0	0	0	0.279843	0.5191	0	0.5191	0.0757463	-0.0328476	-0.368485	0	0.787001	0.671254	0.787001	0.671254	0.016665	0	0	0	0	0	0	0	0	0.587	0	0	0	0	0	0	0	0	0	0	0	0.094927
Soci?t? Tunisienne de Banque	Commercial banks	Public	TUNISIA	2007	2007Soci?t? Tunisienne de Banque	153	0.678011	0.765791	0	0.0944322	0.0624942	0.0762903	0.610301	0.616335	-0.266948	0.372259	0.248	0	0	0.052442	-0.0449051	-0.0686326	0	0.716388	0.735245	0.0383765	-0.0305453	0.0068187	0	0	0	0	0	0	0	0	0.433	0.226071	0	0	0.475469	0	0	0	0	0	0	0	0.106762
Suez Canal Bank	Commercial banks	Public	EGYPT	2007	2007Suez Canal Bank	128	0.873221	0.478975	0	0.19705	0.04396	0.446255	0.993861	0.0100991	2.83509	0	0.3304	0	0.2	0.0685391	0.0764453	-0.664254	4.08838	0.909905	0.415374	0.0366836	-0.0636011	0	0	0	0	0	0	0	0	0	0.186	0	0	0.911043	0	0	0	0	0	0	0	0	0.078785
Syria Gulf Bank SA	Commercial banks	Public	SYRIAN ARAB REPUBLIC	2007	2007Syria Gulf Bank SA	311	0	0	0	0	0	0	0	0	0	-0.173352	0	0	0.26	0.05	-0.100241	-1.05211	0	0	0	0	0	0	0	0	0	0	0	0	0	0	0	0	0	0	0	0	0	0	0	0	0	0	0
The Commercial Bank (QSC)	Commercial banks	Public	QATAR	2007	2007The Commercial Bank (QSC)	279	0.655625	0.571835	0.1469	0.214488	0.135379	0.32084	0.466084	0.0162312	3.35866	0.424363	0	0	0.62	0.261702	-0.118358	0.418997	0	0.67634	0.551167	0.0207148	-0.0206676	0.030634	0.1093	0.0306343	0.137341	0.0223261	0.148167	0.8157	0.5512	0	0.34	0.390968	0.0371419	0.308221	0.625274	0	0	0.495401	0.441325	0.00801922	0.00827594	0.551167	0.158996
The National Bank of Kuwait - E	Commercial banks	Public	EGYPT	2007	2007The National Bank of Kuwait - E	170	0.86336	0.513315	0	0.158791	0.0249203	0.510659	0.293866	0.011427	2.17084	0	0	0	0	0.0685391	0.0764453	-0.664254	0	0.86194	0.488847	-0.0014192	-0.0244684	0.0162597	0	0	0	0	0	0	0	0	0.186	0	0	0.911043	0	0	0	0	0	0	0	0	0.121141
Tunis International Bank	Commercial banks	Private	TUNISIA	2007	2007Tunis International Bank	17	0.833833	0.256511	0	0.534224	0.454395	0.719618	0.724868	0	0	0.372259	0	0	0.77	0.052442	-0.0449051	-0.0686326	2.63739	0.819561	0.249076	-0.0142721	-0.0074343	0.031888	0	0	0	0	0	0	0	0	0.433	0	0	0	0	0	0	0	0	0	0	0	0.177427
Union Bancaire pour le Commerce	Commercial banks	Public	TUNISIA	2007	2007Union Bancaire pour le Commerce	86	0.763779	0.732213	0	0.160293	0.129694	0.0971521	0.586599	0.214003	-0.200464	0.372259	0	0	0	0.052442	-0.0449051	-0.0686326	0	0.779239	0.738436	0.0154596	0.0062228	0.0116122	0	0	0	0	0	0	0	0	0.433	0	0	0	0	0	0	0	0	0	0	0	0.131132
Union Bank of Israel Ltd	Commercial banks	Public	ISRAEL	2007	2007Union Bank of Israel Ltd	216	0.879886	0.597209	0.0868	0.181607	0.0028333	0.348091	0.380597	0.421677	3.62114	0.235414	0	0	0	0.0580181	-0.0211419	0.612518	4.46061	0.860939	0.552857	-0.0189477	-0.0443526	0.0039904	0.0793	0	0	0	0	0	0	0	0.199	0	0	0	0	0	0	0	0	0	0	0	0.0528843
Union Internationale de Banques	Commercial banks	Public	TUNISIA	2007	2007Union Internationale de Banques	110	0.872335	0.760984	0	0.12255	0.0825875	0.0762102	0.44186	0.103939	0	0.372259	0.5234	0	0.5234	0.052442	-0.0449051	-0.0686326	3.26886	0.951363	0.753896	0.0790287	-0.0070888	-0.102372	0	0	0	0	0	0	0	0	0.433	0	0	0	0	0	0	0	0	0	0	0	-0.0101503
Union National Bank - Egypt SAE	Commercial banks	Public	EGYPT	2007	2007Union National Bank - Egypt SAE	95	0.99	0.354244	0	0.200772	9.81e-05	0.560993	0.0122704	0.01	-0.0533717	0	0.948	0	0.948	0.0685391	0.0764453	-0.664254	3.27697	0.763884	0.24137	-0.226116	-0.112873	0.0239778	0	0	0	0	0	0	0	0	0.186	0	0	0.911043	0	0	0	0	0	0	0	0	0.248618
United Arab Bank PJSC	Commercial banks	Public	UnITED ARAB EMIRATES	2007	2007United Arab Bank PJSC	189	0	0	0	0	0	0	0	0	0	0.375128	0	0	0	0.0983732	0	0.451041	0	0	0	0	0	0	0	0.0341731	0.24351	0.0174482	0.281767	0.8184	0.6377	0	0.506	0	0	0.929516	0	0	0	0.291422	0.179079	0.0269266	0.0242798	0.637678	0
United Bank (The)	Commercial banks	Private	EGYPT	2007	2007United Bank (The)	144	0	0	0	0	0	0	0	0	0	0	0	0	0	0.0685391	0.0764453	-0.664254	0	0.763183	0.351211	0.763183	0.351211	-0.0389917	0	0	0	0	0	0	0	0	0.186	0	0	0.911043	0	0	0	0	0	0	0	0	0.0878463
United Bank for Investment	Commercial banks	Public	Iraq	2007	2007United Bank for Investment	10	0	0	0	0	0	0	0	0	0	0	0	0	0	0.101582	-0.53231	-1.72471	0	0	0	0	0	0	0	0	0	0	0	0	0	0	0	0	0	0	0	0	0	0	0	0	0	0	0
United Gulf Bank (BSC) EC	Commercial banks	Public	BAHRAIN	2007	2007United Gulf Bank (BSC) EC	124	0.474369	0.13111	0.221	0.361765	0.648821	0.0200684	0.0133636	0.01	2.94284	0.190338	0.7792	0	0.7792	0.0646857	-0.0200747	0.0636991	3.3712	0.384166	0.109424	-0.0902037	-0.0216857	0.100577	0	0	0	0	0	0	0	0	0.967	0	0	0.644205	0	0	0	0	0	0	0	0	0.431961
Abu Dhabi Commercial Bank	Commercial banks	Public	UNITED ARAB EMIRATES	2008	2008Abu Dhabi Commercial Bank	299	0.60772	0.712488	0.1218	0.205344	0.164373	0.0859696	0.483829	0.304136	3.62233	0.362035	0	0	0	0.0318439	0	0.483457	5.02618	0.664025	0.734896	0.0563043	0.0224088	0.0091524	0.1137	0.00920964	0.127355	0.0117101	0.123363	1.1372	0.7349	0	0.518	0	0	1.03875	0	0	0	0.397468	0.445748	0.0179165	0.0113466	0.734897	0.120101
Ahli Bank QSC	Commercial banks	Public	Qatar	2008	2008Ahli Bank QSC	207	0.863441	0.648789	0.0923	0.241102	0.145368	0.132653	0.353883	0.354605	2.91184	0.395335	0	0	0	0.179857	-0.137582	0.327415	4.19247	0.876506	0.648739	0.0130655	-5.02e-05	0.0239223	0.0937	0	0	0	0	0	0	0	0.347	0	0	1.57575	0	0	0	0	0	0	0	0	0.101517
Ahli Bank SAOG	Commercial banks	Public	OMAN	2008	2008Ahli Bank SAOG	172	0.702288	0.782353	0.3664	0.0300654	0.291764	0.22823	0.272727	0.707259	2.75602	0.393011	0.35	0	0.35	0.0445269	-0.0595522	0.264805	2.48572	0.775752	0.824292	0.0734646	0.0419387	0.0129585	0.2211	0	0	0	0	0	0	0	0.371	0	0	0	0	0	0	0	0	0	0	0	0.236556
Ahli United Bank (Egypt) SAE	Commercial banks	Private	EGYPT	2008	2008Ahli United Bank (Egypt) SAE	149	0.802794	0.435373	0	0.452089	0.153197	0.385231	0.475567	0	0.41662	0.098878	0.498	0	0.498	0.0709027	0.0931897	-0.564828	3.76275	0.838867	0.563712	0.0360729	0.128339	0.0251414	0	0	0	0	0	0	0	0	0.247	0	0	1.01931	0	0	0	0	0	0	0	0	0.134675
Ahli United Bank BSC	Commercial banks	Public	BAHRAIN	2008	2008Ahli United Bank BSC	280	0.770932	0.522132	0.0917	0.239424	0.393305	0.442169	0.468519	0	3.45064	0.305394	0	0.1738	0	0.0829244	-0.0325667	0.130699	4.36267	0.794294	0.578059	0.0233623	0.0559269	0.0131325	0.09	0	0	0	0	0	0	0	0.957	0	0	1.1068	0	0	0	0	0	0	0	0	0.113021
Al Ahli Bank of Kuwait (KSC)	Commercial banks	Public	KUWAIT	2008	2008Al Ahli Bank of Kuwait (KSC)	231	0.866473	0.631501	0.1223	0.292382	0.13945	0.235515	0.377413	0.202191	2.31531	0.490092	0	0	0	0.0599166	-0.0548495	0.234971	3.47147	0.869406	0.701077	0.0029332	0.069576	0.0151141	0.1317	0.0161714	0.146801	0.0146627	0.135253	0.7939	0.6902	0	0.428	0.179701	0.167122	0.964365	0.423912	0	0	0.0146238	0.148851	0.045311	0.0253342	0.690154	0.114663
Al Khalij Commercial Bank	Commercial banks	Public	Qatar	2008	2008Al Khalij Commercial Bank	234	0	0	0	0	0	0	0	0	0	0.395335	0	0	0	0.179857	-0.137582	0.327415	0	0.594613	0.583881	0.594613	0.583881	0.0086662	0.295	0.00877041	0.487311	0.0072427	0.679556	0.982	0.5839	0	0.347	0.364498	0.905047	1.57575	0.603736	0	0	1.32093	0.81	0.00436189	0.00480478	0.583884	0.613619
Al khaliji France SA	Commercial banks	Private	UNITED ARAB EMIRATES	2008	2008Al khaliji France SA	61	0	0	0	0	0	0	0	0	0	0.362035	0	0	0	0.0318439	0	0.483457	0	0	0	0	0	0	0	0	0	0	0	0	0	0	0.518	0	0	1.03875	0	0	0	0	0	0	0	0	0
Alubaf Arab International Bank	Commercial banks	Private	BAHRAIN	2008	2008Alubaf Arab International Bank	79	0	0.824719	0	0.137079	0	0.0021978	0.227273	0	0	0.305394	0	0	0	0.0829244	-0.0325667	0.130699	1.64836	0.793063	0.159587	0.793063	-0.665132	0.0159782	0.4372	0	0	0	0	0	0	0	0.957	0	0	1.1068	0	0	0	0	0	0	0	0	0.249574
Amen Bank	Commercial banks	Public	TUNISIA	2008	2008Amen Bank	150	0.788916	0.71579	0	0.111672	0.0530646	0.193592	0.356345	0	-0.097283	0.373803	0	0	0	0.0670962	-0.0341655	-0.146981	3.443	0.773054	0.719794	-0.015862	0.0040038	0.0144278	0	0	0	0	0	0	0	0	0.435	0.22491	0	0	0.474247	0	0	0	0	0	0	0	0.108517
Arab African International Bank	Commercial banks	Private	EGYPT	2008	2008Arab African International Bank	230	0.926264	0.349877	0	0.580567	0.30801	0.152456	0.548341	0	0.352781	0.098878	0.4937	0	0.4937	0.0709027	0.0931897	-0.564828	3.90391	0.853387	0.591115	-0.0728767	0.241237	0.0194912	0	0	0	0	0	0	0	0	0.247	0	0	1.01931	0	0	0	0	0	0	0	0	0.0700054
Arab Bank for Investment & Fore	Commercial banks	Private	UNITED ARAB EMIRATES	2008	2008Arab Bank for Investment & Fore	158	0.681251	0.382369	0.3491	0.499582	0.388414	0.0406772	0.421239	0	3.57119	0.362035	0.4228	0	0.4228	0.0318439	0	0.483457	0	0.707452	0.515862	0.0262009	0.133493	0.0214906	0.2299	0	0	0	0	0	0	0	0.518	0	0	1.03875	0	0	0	0	0	0	0	0	0.249008
Arab Bank Group (Combined)	Commercial banks	Private	JORDAN	2008	2008Arab Bank Group (Combined)	290	0.777593	0.508258	0.186	0.259759	0.17061	0.416474	0.460541	0	3.78961	0.376598	0	0	0	0.0817572	-0.0538682	0.0344316	4.58358	0.792312	0.49334	0.0147196	-0.014918	0.0184047	0.161	0	0	0	0	0	0	0.237	0.226	0	0	0.083666	0	0	0.237	0.170957	0.155401	0	0	0.49334	0.196961
Arab Bank Plc	Commercial banks	Public	JORDAN	2008	2008Arab Bank Plc	282	0.79115	0.465368	0.2029	0.345636	0.186452	0.407615	0.261435	0.601229	3.93317	0.376598	0.1487	0	0.0702	0.0817572	-0.0538682	0.0344316	4.32675	0.80218	0.476449	0.0110302	0.0110818	0.0158323	0.1427	0.0232613	0.193908	0.00951948	0.199532	0.6227	0.4933	0	0.226	0.69503	0.00486521	0.083666	0.833685	0	0	0.190338	0.161557	0.0279608	0.0414544	0.493339	0.18674
Arab Bank Syria SA	Commercial banks	Public	SYRIAN ARAB REPUBLIC	2008	2008Arab Bank Syria SA	24	0.869273	0.320396	0.2101	0.615209	0.0138031	0	0.159485	0	0	0.332807	0.49	0	0.49	0.057	-0.0390771	-1.02445	4.32484	0.857562	0.379502	-0.0117117	0.0591059	0.0083831	0.2022	0	0	0	0	0	0	0	0	0	0	0	0	0	0	0	0	0	0	0	0.114048
Arab Banking Corporation - Alge	Commercial banks	Private	AlGERIA	2008	2008Arab Banking Corporation - Alge	19	0.649352	0.351393	0	0.464708	0.072768	0.0602807	0.368025	0	-0.283384	0.573291	0.7	0	0.7	0.0337288	-0.0367383	-0.775486	0	0.567789	0.340332	-0.0815621	-0.0110607	0.0190273	0	0	0	0	0	0	0	0	0.662	0	0	0	0	0	0	0	0	0	0	0	0.172484
Arab Banking Corporation - Egyp	Commercial banks	Private	EGYPT	2008	2008Arab Banking Corporation - Egyp	73	0.775171	0.23288	0	0.708884	0.0124928	0.10517	0.504302	0	0.163141	0.098878	0.98	0	0.98	0.0709027	0.0931897	-0.564828	0	0.783481	0.275953	0.0083097	0.0430735	0.0109765	0	0	0	0	0	0	0	0	0.247	0	0	1.01931	0	0	0	0	0	0	0	0	0.133193
Arab Banking Corporation (Jorda	Commercial banks	Public	JORDAN	2008	2008Arab Banking Corporation (Jorda	80	0.801397	0.444278	0.187	0.366933	0.237028	0.378157	0.698962	0.0989096	3.33329	0.376598	0.87	0	0.87	0.0817572	-0.0538682	0.0344316	0	0.793186	0.455366	-0.0082115	0.0110882	0.0168654	0.3137	0	0	0	0	0	0	0.158	0.226	0	0	0.083666	0	0	0.158	0	0	0	0	0	0.169556
Arab Banking Corporation BSC-Ba	Commercial banks	Public	BAHRAIN	2008	2008Arab Banking Corporation BSC-Ba	265	0.820517	0.376527	0.1086	0.193929	0.367514	0.0109171	0.616415	0.249507	3.1722	0.305394	0.2846	0	0.2846	0.0829244	-0.0325667	0.130699	0	0.800042	0.418837	-0.0204746	0.0423103	-0.0293477	0.128	-0.028084	0.174814	0.00617847	0.105315	0.5235	0.4188	0	0.957	0.728819	0.892804	1.1068	0.853709	0	0	-0.130039	-0.0229285	0.0345525	0.019016	0.418837	0.0790969
Arab International Bank	Commercial banks	Private	EGYPT	2008	2008Arab International Bank	138	0.865136	0.16696	0.1496	0.737535	0.172593	0.0176287	0.0128519	0	3.54792	0.098878	0	0	0	0.0709027	0.0931897	-0.564828	3.62323	0.879278	0.188992	0.014142	0.0220321	-0.0094782	0.1174	0	0	0	0	0	0	0	0.247	0	0	1.01931	0	0	0	0	0	0	0	0	0.118082
Arab Investment Bank-Federal Ar	Commercial banks	Private	EGYPT	2008	2008Arab Investment Bank-Federal Ar	92	0.924093	0.40982	0	0.392148	0.0556174	0.561644	0.444008	0	-0.559088	0.098878	0.1568	0	0	0.0709027	0.0931897	-0.564828	0	0.922722	0.459142	-0.0013703	0.0493218	0.0005974	0	0	0	0	0	0	0	0.171	0.247	0	0	1.01931	0	0	0.171	0	0	0	0	0	0.0566778
Arab National Bank Public Joint	Commercial banks	Public	SAUDI ARABIA	2008	2008Arab National Bank Public Joint	288	0.827156	0.647013	0.145	0.100801	0.0569137	0.34702	0.345655	0.408695	3.31138	0.464604	0.4	0	0.4	0.0599231	-0.0416871	-0.393316	0	0.851166	0.615476	0.0240107	-0.0315374	0.0204943	0.1193	0.0204945	0.157893	0.0101867	0.132639	0.7231	0.6155	0	0.574	0.123345	-0.0529152	0	0.351206	0	0	0.284114	0.21623	0.0136426	0.0160316	0.615476	0.11664
Arab Tunisian Bank	Commercial banks	Public	Tunisia	2008	2008Arab Tunisian Bank	121	0.861794	0.433026	0	0.457029	0.0608561	0.533283	0.455782	0	-0.0913752	0.373803	0.6424	0	0.6424	0.0670962	-0.0341655	-0.146981	3.44256	0.850921	0.478728	-0.0108732	0.0457013	0.0127918	0	0	0	0	0	0	0	0	0.435	0.22491	0	0	0.474247	0	0	0	0	0	0	0	0.0986155
Attijari Bank	Commercial banks	Public	TUNISIA	2008	2008Attijari Bank	133	0.8507	0.70198	0	0.196264	0.0559369	0.198938	0.574884	0.171838	0	0.373803	0	0	0	0.0670962	-0.0341655	-0.146981	3.38285	0.830303	0.661889	-0.0203973	-0.0400903	0.0123195	0	0	0	0	0	0	0	0	0.435	0	0	0	0	0	0	0	0	0	0	0	0.0672593
Attijariwafa Bank	Commercial banks	Public	MOROCCO	2008	2008Attijariwafa Bank	285	0.786668	0.561826	0	0.264142	0.090229	0.305465	0.4751	0.267806	2.34624	0.337673	0.0349	0	0	0.0353191	-0.0204209	-0.372999	5.32615	0.779906	0.59269	-0.0067617	0.030864	0.0140472	0.0733	0	0	0	0	0	0	0	0.563	0	0	0	0	0	0	0	0	0	0	0	0.0886723
Bahrain Commercial Facilities C	Commercial banks	Public	BAHRAIN	2008	2008Bahrain Commercial Facilities C	46	0.511601	0.75348	0	0.0464037	0.037415	0.042042	0.0103509	0.251915	0	0.305394	0	0	0	0.0829244	-0.0325667	0.130699	0	0.424637	0.750125	-0.0869639	-0.0033551	0.0540811	0	0	0	0	0	0	0	0	0.957	0	0	1.1068	0	0	0	0	0	0	0	0	0.478164
Bank al Etihad	Commercial banks	Public	JORDAN	2008	2008Bank al Etihad	135	0.751896	0.435727	0.3014	0.429548	0.309924	0.38543	0.387464	0.0103609	2.74491	0.376598	0	0	0	0.0817572	-0.0538682	0.0344316	3.02861	0.764918	0.530278	0.0130225	0.0945507	0.0137506	0.2258	0	0	0	0	0	0	0	0.226	0	0	0.083666	0	0	0	0	0	0	0	0	0.238537
Bank Audi Private Bank	Commercial banks	Private	lebanon	2008	2008Bank Audi Private Bank	77	0.927263	0.262166	0	0.656134	0.0062119	0.215931	0.484075	0	2.47228	0.155734	1	0	0	0.093495	0	-0.793076	3.27807	0.920899	0.237292	-0.0063639	-0.0248747	0.008739	0	0	0	0	0	0	0	0	0.627	0	0	0.1	0	0	0	0	0	0	0	0	0.0759451
Bank Audi SAE	Commercial banks	Private	EGYPT	2008	2008Bank Audi SAE	169	0.843848	0.308244	0	0.599231	0.0561027	0.102679	0.0672438	0	0	0.098878	1	0	1	0.0709027	0.0931897	-0.564828	3.90926	0.775844	0.490345	-0.0680043	0.1821	0.0033994	0	0	0	0	0	0	0	0.2569	0.247	0	0	1.01931	0	0	0.2569	0	0	0	0	0	0.144678
Bank Audi SAL	Commercial banks	Public	lebanon	2008	2008Bank Audi SAL	286	0.862201	0.271797	0.1938	0.390046	0.0424697	0.0122083	0.411863	0.0118853	4.00504	0.155734	0.2988	0	0.2988	0.093495	0	-0.793076	4.41681	0.866885	0.300294	0.0046844	0.0284974	0.0116642	0.1267	0.0139594	0.142105	0.0116772	0.144192	0.3348	0.2923	0	0.627	0.354257	0.00354257	0.1	0.595195	0	0	0.176964	0.273768	0.0207128	0.0333664	0.292308	0.106594
Bank Dhofar SAOG	Commercial banks	Public	OMAN	2008	2008Bank Dhofar SAOG	210	0.733536	0.737724	0.1008	0.158203	0.0372538	0.2048	0.411364	0.288112	3.61658	0.393011	0.3	0	0	0.0445269	-0.0595522	0.264805	2.98005	0.750793	0.769376	0.0172574	0.0316522	0.017903	0.1359	0	0	0	0	0	0	0.1053	0.371	0	0	0	0	0	0.1053	0	0	0	0	0	0.165933
Bank Hapoalim BM	Commercial banks	Public	ISRAEL	2008	2008Bank Hapoalim BM	305	0.806595	0.679528	0.075	0.121033	0.0517245	0.26541	0.449022	0.197096	3.53245	0.283686	0.2026	0	0	0.0613508	-0.005101	0.584655	5.48143	0.772519	0.724693	-0.0340763	0.045165	-0.0031938	0.0744	-0.00572272	0.116499	0.015089	0.0498695	0.9381	0.7247	0.1156	0.223	0.237924	0.215559	0.95184	0.487775	0.0275041	0.1156	0.0244467	0.0936474	0.0459581	0.059065	0.724693	0.0739167
Bank Leumi Le Israel BM	Commercial banks	Public	ISRAEL	2008	2008Bank Leumi Le Israel BM	304	0.812882	0.65927	0.0755	0.163726	0.0308127	0.239842	0.616512	0.23924	3.59088	0.283686	0.1915	0	0	0.0613508	-0.005101	0.584655	5.48022	0.804091	0.687711	-0.0087907	0.0284411	0.000296	0.0751	0.000102963	0.123305	0.00891593	0.0477649	0.8553	0.6877	0.1197	0.223	0.237924	0.215559	0.95184	0.487775	0.0284795	0.1197	0.0405022	0.0873976	0.0441361	0.0488945	0.687711	0.064812
Bank Muscat SAOG	Commercial banks	Public	OMAN	2008	2008Bank Muscat SAOG	274	0.711193	0.63703	0.1258	0.255044	0.225863	0.122053	0.304762	0.185229	3.21797	0.393011	0.1705	0	0.15	0.0445269	-0.0595522	0.264805	3.62508	0.770927	0.618377	0.0597334	-0.0186526	0.0155602	0.1075	0.0179839	0.143289	0.0123907	0.151064	0.8021	0.6184	0	0.371	1	0	0	1	0	0	0.429262	0.380749	0.0260228	0.0236331	0.618373	0.134528
Bank of Alexandria	Commercial banks	Private	EGYPT	2008	2008Bank of Alexandria	185	0.888367	0.270263	0	0.457058	0.0743787	0.751051	0.483544	0	3.58117	0.098878	0.8	0	0.8	0.0709027	0.0931897	-0.564828	4.57666	0.877156	0.417303	-0.0112105	0.147039	0.0129383	0	0.013051	0	0.00736791	0.0837391	0.4576	0.4014	0	0.247	0	0	1.01931	0	0	0	-0.167079	0.232473	0.13287	0	0.401393	0.0800089
Bank of Baghdad	Commercial banks	Public	Iraq	2008	2008Bank of Baghdad	74	0.702384	0.144791	0	0.457434	0	0.016137	0.496445	0	-0.0668063	0	0	0	0	0.013776	0.100675	-1.68017	5.56077	0.744462	0.0839476	0.0420785	-0.060843	0.0404283	0	0	0	0	0	0	0	0	0	0	0	0	0	0	0	0	0	0	0	0	0.207625
Bank of Beirut S.A.L.	Commercial banks	Public	LEBANON	2008	2008Bank of Beirut S.A.L.	237	0.751443	0.202989	0	0.3416	0.0685163	0.019229	0.319485	0.01724	3.91084	0.155734	0.3166	0	0.3166	0.093495	0	-0.793076	3.89846	0.745544	0.249629	-0.0058989	0.0466392	0.0115676	0	0	0	0	0	0	0	0	0.627	0	0	0.1	0	0	0	0	0	0	0	0	0.0977164
Bank of Jordan Plc	Commercial banks	Public	Jordan	2008	2008Bank of Jordan Plc	132	0.864945	0.50711	0.1406	0.381397	0.0262092	0.253155	0.398315	0.331869	2.61469	0.376598	0.251	0	0	0.0817572	-0.0538682	0.0344316	3.16307	0.846679	0.490214	-0.0182661	-0.0168965	0.0195136	0.1273	0	0	0	0	0	0	0	0.226	0	0	0.083666	0	0	0	0	0	0	0	0	0.12791
Bank of Palestine Plc	Commercial banks	Public	PALESTINIAN TERRITORIES	2008	2008Bank of Palestine Plc	125	0.869765	0.287366	0	0.660021	0.129798	0.352824	0.266366	0.603673	3.24754	0	0	0	0	0	0	0	2.92824	0.843756	0.272805	-0.0260092	-0.0145603	0.0225665	0	0	0	0	0	0	0	0	0	0	0	0	0	0	0	0	0	0	0	0	0.133536
Bank of Sharjah	Commercial banks	Private	UNITED ARAB EMIRATES	2008	2008Bank of Sharjah	193	0.618294	0.492353	0.2709	0.334168	0.0499933	0.206491	0.518853	0	2.90241	0.362035	0	0	0	0.0318439	0	0.483457	4.03299	0.665459	0.653608	0.0471652	0.161254	0.0259157	0.2174	0	0	0	0	0	0	0	0.518	0	0	1.03875	0	0	0	0	0	0	0	0	0.320841
Bank of Syria and Overseas SA	Commercial banks	Public	SYRIAN ARAB REPUBLIC	2008	2008Bank of Syria and Overseas SA	87	0	0	0	0	0	0	0	0	0	0.332807	0.39	0	0.39	0.057	-0.0390771	-1.02445	0	0.925637	0.268572	0.925637	0.268572	0.0094247	0.1101	0	0	0	0	0	0	0	0	0	0	0	0	0	0	0	0	0	0	0	0.0610584
Bank Otsar Hahayal Ltd	Commercial banks	Private	Israel	2008	2008Bank Otsar Hahayal Ltd	161	0.825484	0.691438	0.0818	0.186183	0.018928	0.155991	0.354196	0	3.5064	0.283686	0	0	0.24	0.0613508	-0.005101	0.584655	4.08836	0.822266	0.662612	-0.0032185	-0.0288257	0.0038346	0.0813	0	0	0	0	0	0	0	0.223	0	0	0.95184	0	0	0	0	0	0	0	0	0.0590195
Bank Sohar SAOG	Commercial banks	Public	OMAN	2008	2008Bank Sohar SAOG	182	0.862717	0.711159	0.1321	0.136331	0.330116	0.181339	0.559524	0.136454	0	0.393011	0	0	0	0.0445269	-0.0595522	0.264805	0	0.864041	0.752521	0.0013237	0.0413623	-0.0027287	0.1248	0	0	0	0	0	0	0	0.371	0	0	0	0	0	0	0	0	0	0	0	0.129287
Bankmed, sal	Commercial banks	Private	Lebanon	2008	2008Bankmed, sal	233	0.870252	0.225396	0	0.316767	0.28721	0.0169655	0.723571	0	3.69326	0.155734	0	0	0	0.093495	0	-0.793076	4.13892	0.878412	0.327134	0.0081601	0.101738	0.0073484	0.1274	0	0	0	0	0	0	0	0.627	0	0	0.1	0	0	0	0	0	0	0	0	0.0817616
Banque BEMO Sal	Commercial banks	Public	lebanon	2008	2008Banque BEMO Sal	90	0.870852	0.416	0	0.42568	0.0647209	0.335614	0.73781	0.149514	3.3695	0.155734	0.5574	0	0	0.093495	0	-0.793076	3.06204	0.855866	0.396113	-0.0149867	-0.0198874	0.0080429	0	0	0	0	0	0	0	0	0.627	0	0	0.1	0	0	0	0	0	0	0	0	0.0675974
Banque Bemo Saudi Fransi SA	Commercial banks	Public	SYRIAN ARAB REPUBLIC	2008	2008Banque Bemo Saudi Fransi SA	107	0.916374	0.209902	0.0842	0.754064	0.0218543	0.0672032	0.206563	0	0	0.332807	0.27	0	0.27	0.057	-0.0390771	-1.02445	4.90321	0.895046	0.29924	-0.0213278	0.0893379	0.008197	0.124	0	0	0	0	0	0	0	0	0	0	0	0	0	0	0	0	0	0	0	0.045214
Banque Centrale Populaire SA	Commercial banks	Public	MOROCCO	2008	2008Banque Centrale Populaire SA	249	0.923541	0.153163	0	0.284261	0.867448	0.0343244	0.0140419	0.252478	0.520142	0.337673	0	0	0	0.0353191	-0.0204209	-0.372999	4.90932	0.901362	0.203369	-0.0221796	0.0502062	0.008503	0	0	0	0	0	0	0	0	0.563	0	0	0	0	0	0	0	0	0	0	0	0.0580741
Banque de l_Agriculture et du D	Commercial banks	Private	AlGERIA	2008	2008Banque de l_Agriculture et du D	235	0.873576	0.451148	0	0.279979	0.0789277	0.380105	0.0805361	0	0.099099	0.573291	0	0	0	0.0337288	-0.0367383	-0.775486	0	0.841668	0.360801	-0.0319081	-0.0903466	0.0055317	0	0	0	0	0	0	0	0	0.662	0	0	0	0	0	0	0	0	0	0	0	0.0407751
Banque de l_Habitat	Commercial banks	Private	TUNISIA	2008	2008Banque de l_Habitat	141	0.616826	0.763976	0	0.14096	0.0219705	0.072817	0.595479	0	-0.102849	0.373803	0.3262	0	0	0.0670962	-0.0341655	-0.146981	0	0.601039	0.774695	-0.0157876	0.0107185	0.0130416	0	0	0	0	0	0	0	0	0.435	0	0	0	0	0	0	0	0	0	0	0	0.0988313
Banque de l_Industrie et du Tra	Commercial banks	Private	Lebanon	2008	2008Banque de l_Industrie et du Tra	41	0.897284	0.339925	0	0.290812	0.108496	0.911299	0.156474	0	4.38747	0.155734	0	0	0	0.093495	0	-0.793076	2.78811	0.910373	0.280838	0.0130886	-0.0590874	0	0	0	0	0	0	0	0	0	0.627	0	0	0.1	0	0	0	0.103031	-0.0658789	0	0	0.280837	0.0853089
Banque de Tunisie	Commercial banks	Public	TUNISIA	2008	2008Banque de Tunisie	112	0.505478	0.696143	0	0.188019	0.0216733	0.248768	0.351489	0.13323	-0.477121	0.373803	0	0	0	0.0670962	-0.0341655	-0.146981	3.38362	0.53942	0.632047	0.033942	-0.064096	0.0329397	0	0	0	0	0	0	0	0	0.435	0.22491	0	0	0.474247	0	0	0	0	0	0	0	0.451003
Banque du Caire SAE	Commercial banks	Private	EGYPT	2008	2008Banque du Caire SAE	222	0.879186	0.137631	0	0.399909	0.129557	0.0314575	0.0177513	0	2.92939	0.098878	0	0	0	0.0709027	0.0931897	-0.564828	4.70325	0.882809	0.144201	0.0036234	0.0065699	0.0167198	0	0.0175974	0	0.0342196	0.1086	0.1633	0.1442	0	0.247	0.540138	0.561203	1.01931	0.734941	0	0	-0.164823	-0.132619	0.0343661	0	0.144202	0.0760325
Banque Ext?rieure d_Alg?rie	Commercial banks	Private	AlGERIA	2008	2008Banque Ext?rieure d_Alg?rie	260	0.914044	0.125855	0	0.721922	0.0166414	0.925672	-0.026619	0	0.0021433	0.573291	1	1	0	0.0337288	-0.0367383	-0.775486	0	0.898956	0.161611	-0.0150878	0.0357564	0.0094077	0	0	0	0	0	0	0	0	0.662	0	0	0	0	0	0	0	0	0	0	0	0.0504405
Banque Libano-Francaise	Commercial banks	Private	LEBANON	2008	2008Banque Libano-Francaise	221	0.889278	0.283569	0	0.452951	0.0518779	0.766172	0.243582	0	3.40076	0.155734	0	0	0	0.093495	0	-0.793076	3.95591	0.888777	0.30749	-0.0005003	0.0239203	0.0112021	0	0	0	0	0	0	0	0	0.627	0	0	0.1	0	0	0	0	0	0	0	0	0.081704
Banque Marocaine du Commerce Ex	Commercial banks	Public	MOROCCO	2008	2008Banque Marocaine du Commerce Ex	266	0.866311	0.555858	0.0842	0.353088	0.108344	0.217396	0.390087	0.484586	0	0.337673	0.3134	0	0	0.0353191	-0.0204209	-0.372999	0	0.86856	0.569646	0.0022489	0.0137881	0.0074066	0.082	0.014023	0.125599	0.0129091	0.146923	0.6797	0.5696	0	0.563	0.693314	0	0	0.832655	0	0	0	0	0.0374269	0.0489319	0.569646	0.0581226
Banque Marocaine pour le Commer	Commercial banks	Public	MOROCCO	2008	2008Banque Marocaine pour le Commer	188	0.89509	0.744043	0.0844	0.188381	0.0920839	0.0698705	0.210746	0.244102	0	0.337673	0.6467	0	0.6467	0.0353191	-0.0204209	-0.372999	0	0.862031	0.752721	-0.0330593	0.0086779	0.0127137	0.1086	0	0	0	0	0	0	0	0.563	0	0	0	0	0	0	0	0	0	0	0	0.116019
Banque Misr Liban	Commercial banks	Private	lebanon	2008	2008Banque Misr Liban	85	0.908641	0.121227	0	0.252748	0.116975	0.0308818	0.290592	0	0	0.155734	0	0	0	0.093495	0	-0.793076	2.83791	0.910504	0.135883	0.0018627	0.0146567	8.01e-05	0.3654	0	0	0	0	0	0	0	0.627	0	0	0.1	0	0	0	0	0	0	0	0	0.072326
Banque Misr SAE	Commercial banks	Private	EGYPT	2008	2008Banque Misr SAE	287	0.918647	0.314983	0	0.346351	0.10457	0.711858	0.011177	0	3.18586	0.098878	1	1	0	0.0709027	0.0931897	-0.564828	5.13902	0.880942	0.25615	-0.0377046	-0.0588322	0.0010032	0	0.00181748	0	0.0386795	0.0473026	0.2791	0.259	0	0.247	0	0	1.01931	0	0	0	0.193833	0.0667694	0.304501	0	0.258956	0.0475017
Banque Nationale Agricole	Commercial banks	Public	TUNISIA	2008	2008Banque Nationale Agricole	162	0.715568	0.716677	0	0.166466	0.0630283	0.206977	0.707547	0	-0.100473	0.373803	0.1811	0	0	0.0670962	-0.0341655	-0.146981	3.72621	0.734312	0.756076	0.0187431	0.039399	0.0088851	0	0	0	0	0	0	0	0	0.435	0	0	0	0	0	0	0	0	0	0	0	0.147451
Banque Nationale d_Alg?rie	Commercial banks	Private	AlGERIA	2008	2008Banque Nationale d_Alg?rie	270	0.799277	0.488712	0	0.324918	0.192603	0.0847801	0	0	-0.262372	0.573291	0	0	0	0.0337288	-0.0367383	-0.775486	0	0.817097	0.508712	0.0178198	0.0200001	0.0094462	0	0	0	0	0	0	0	0.1438	0.662	0	0	0	0	0	0.1438	0	0	0	0	0	0.0532371
Banque Saudi Fransi JSC	Commercial banks	Public	SAUDI ARABIA	2008	2008Banque Saudi Fransi JSC	289	0.822878	0.59965	0.1221	0.156118	0.0989006	0.41068	0.432698	0.334087	3.14632	0.464604	0	0	0	0.0599231	-0.0416871	-0.393316	4.99917	0.803983	0.642488	-0.0188948	0.0428381	0.0222771	0.1097	0.0222774	0.130035	0.0124821	0.157881	0.7991	0.6425	0	0.574	0.123345	-0.0529152	0	0.351206	0	0	0.261067	0.346742	0.0103745	0.00934744	0.642487	0.125847
Barclays Bank - Egypt S.A.E.	Commercial banks	Private	EGYPT	2008	2008Barclays Bank - Egypt S.A.E.	119	0.888432	0.335302	0	0.468882	0.306239	0.488978	0.71421	0	0.497954	0.098878	0	0	0	0.0709027	0.0931897	-0.564828	4.25568	0.842342	0.452885	-0.0460902	0.117583	0.0116406	0	0	0	0	0	0	0	0	0.247	0	0	1.01931	0	0	0	-0.146257	0.206883	0	0	0.452885	0.107894
BBAC sal	Commercial banks	Private	lebanon	2008	2008BBAC sal	186	0.878942	0.167768	0.2452	0.455116	0.0467843	0.0197878	0.457268	0	3.84099	0.155734	0	0	0.0889	0.093495	0	-0.793076	3.64322	0.90971	0.18542	0.0307683	0.0176517	0.0077967	0.2298	0	0	0	0	0	0	0	0.627	0	0	0.1	0	0	0	0	0	0	0	0	0.0789135
BBK B.S.C.	Commercial banks	Public	BAHRAIN	2008	2008BBK B.S.C.	213	0.709391	0.538877	0.1267	0.215723	0.247103	0.426838	0.367774	0.310141	3.40757	0.305394	0	0	0.0402	0.0829244	-0.0325667	0.130699	3.32067	0.732801	0.624388	0.0234101	0.0855112	0.0124665	0.1291	0.0126181	0.222056	0.0251835	0.127189	0.852	0.6244	0	0.957	0	0	1.1068	0	0	0	0.0350178	0.195459	0.0396935	0.0507866	0.624381	0.106977
BLOM Bank Egypt SAE	Commercial banks	Private	EGYPT	2008	2008BLOM Bank Egypt SAE	116	0.816084	0.290245	0	0.493902	0.0389789	0.357743	0.402635	0	1.97482	0.098878	0.9937	0	0	0.0709027	0.0931897	-0.564828	3.80085	0.775775	0.335292	-0.0403085	0.0450474	0.0173313	0	0	0	0	0	0	0	0.3609	0.247	0	0	1.01931	0	0	0.3609	0	0	0	0	0	0.1333
BLOM Bank s.a.l.	Commercial banks	Public	Lebanon	2008	2008BLOM Bank s.a.l.	269	0	0	0	0	0	0	0	0.313337	0	0.155734	0.3437	0	0	0.093495	0	-0.793076	0	0	0	0	0	0	0	0.0169649	0.138489	0.00657716	0.0990429	0.2176	0.1939	0	0.627	0.354257	0.00354257	0.1	0.595195	0	0	0.0756774	0.22112	0.0336726	0.0446548	0.193858	0
BNP Paribas El Djaza?r	Commercial banks	Private	AlGERIA	2008	2008BNP Paribas El Djaza?r	114	0.583617	0.475272	0.1852	0.251177	0.0091658	0.0399676	0.804614	0	2.77535	0.573291	1	0	1	0.0337288	-0.0367383	-0.775486	0	0.653506	0.385857	0.0698888	-0.0894156	0.0200732	0.174	0	0	0	0	0	0	0	0.662	0	0	0	0	0	0	0	0	0	0	0	0.0940246
BSL Bank SAL	Commercial banks	Private	lebanon	2008	2008BSL Bank SAL	64	0	0	0	0	0	0	0	0	0	0.155734	0	0	0	0.093495	0	-0.793076	0	0	0	0	0	0	0	0	0	0	0	0	0	0	0.627	0	0	0.1	0	0	0	0	0	0	0	0	0
Burgan Bank KPSC	Commercial banks	Public	KUWAIT	2008	2008Burgan Bank KPSC	252	0.836032	0.499069	0	0.443582	0.307528	0.0752666	0.479206	0.219246	0	0.490092	0	0	0	0.0599166	-0.0548495	0.234971	3.45446	0.814507	0.540959	-0.0215249	0.0418892	0.009054	0.0897	0.0103969	0.152634	0.0134639	0.100358	0.6642	0.541	0	0.428	0.179701	0.167122	0.964365	0.423912	0	0	0.369882	0.484287	0.0281111	0.0141259	0.540956	0.108456
Byblos Bank S.A.L.	Commercial banks	Public	LEBANON	2008	2008Byblos Bank S.A.L.	247	0.832433	0.231161	0.1485	0.402121	0.0882001	0.0127593	0.318494	0.215498	3.92569	0.155734	0.4313	0	0.4313	0.093495	0	-0.793076	4.1632	0.836004	0.248489	0.0035717	0.0173286	0.010863	0.2078	0.0131207	0	0.00882189	0.125875	0.2927	0.2478	0	0.627	0.354257	0.00354257	0.1	0.595195	0	0	0.18387	0.242534	0.0248375	0.0413003	0.247777	0.105704
Byblos Bank Syria SA	Commercial banks	Public	SYRIAN ARAB REPUBLIC	2008	2008Byblos Bank Syria SA	23	0.873746	0.419266	0.171	0.404646	0.0842132	0.23582	-0.0704905	0	0	0.332807	0.415	0	0.415	0.057	-0.0390771	-1.02445	0	0.902468	0.478652	0.0287216	0.0593865	0.0074633	0.1116	0	0	0	0	0	0	0.1568	0	0	0	0	0	0	0.1568	0	0	0	0	0	0.0875997
Cairo Amman Bank	Commercial banks	Public	JORDAN	2008	2008Cairo Amman Bank	139	0.821938	0.408884	0.1475	0.372044	0.0483261	0.389653	0.465955	0.329491	3.23227	0.376598	0.1134	0	0	0.0817572	-0.0538682	0.0344316	3.12031	0.833402	0.432841	0.0114641	0.0239567	0.0138832	0.139	0.0185699	0.173585	0.0184285	0.127773	0.5097	0.4328	0	0.226	0.69503	0.00486521	0.083666	0.833685	0	0	0.108049	0.159019	0.0618128	0.0654285	0.432796	0.115587
Capital Bank of Jordan	Commercial banks	Public	JORDAN	2008	2008Capital Bank of Jordan	126	0.613453	0.529374	0.2049	0.295658	0.0569049	0.319186	0.396509	0.010469	3.50615	0.376598	0	0	0	0.0817572	-0.0538682	0.0344316	2.97294	0.64667	0.602847	0.0332174	0.0734728	0.0155567	0.1778	0	0	0	0	0	0	0	0.226	0	0	0.083666	0	0	0	0	0	0	0	0	0.260413
Citibank N.A., United Arab Emir	Commercial banks	Private	UNITED ARAB EMIRATES	2008	2008Citibank N.A., United Arab Emir	205	0	0	0	0	0	0	0	0	0	0.362035	0	0	0	0.0318439	0	0.483457	0	0	0	0	0	0	0	0	0	0	0	0	0	0	0.518	0	0	1.03875	0	0	0	0	0	0	0	0	0
Commercial Bank International P	Commercial banks	Public	UNITED ARAB EMIRATES	2008	2008Commercial Bank International P	164	0.809466	0.715503	0.1353	0.163066	0.0774128	0.0716084	0.542473	0.276895	2.16069	0.362035	0	0	0	0.0318439	0	0.483457	0	0.812434	0.820059	0.0029681	0.104556	0.0113398	0.1199	0	0	0	0	0	0	0.202	0.518	0	0	1.03875	0	0	0.202	0	0	0	0	0	0.168683
Commercial Bank of Dubai P.S.C.	Commercial banks	Public	UNITED ARAB EMIRATES	2008	2008Commercial Bank of Dubai P.S.C.	236	0.8023	0.682649	0.1526	0.204938	0.132763	0.109805	0.36717	0.406039	3.86669	0.362035	0	0	0	0.0318439	0	0.483457	4.48339	0.786298	0.799258	-0.0160017	0.116609	0.0215732	0.1244	0.0215727	0.144277	0.0149153	0.146186	1.0165	0.7993	0.1996	0.518	0.224726	0.242479	1.03875	0.474052	0.0448552	0.1996	0.174835	0.373406	0.00803177	0.00836549	0.799257	0.151452
Commercial Bank of Kuwait K.P.S	Commercial banks	Public	KUWAIT	2008	2008Commercial Bank of Kuwait K.P.S	229	0.849859	0.516215	0.1195	0.369175	0.276932	0.188369	0.402958	0.248592	3.37028	0.490092	0	0	0	0.0599166	-0.0548495	0.234971	0	0.856224	0.56433	0.0063651	0.0481152	0.0233822	0.1384	0.0244468	0.175691	0.0189056	0.121322	0.6591	0.5643	0	0.428	0.179701	0.167122	0.964365	0.423912	0	0	-0.00669756	0.0925426	0.0759268	0.0246412	0.564332	0.130575
Commercial Bank of Syria	Commercial banks	Private	SYRIAN ARAB REPUBLIC	2008	2008Commercial Bank of Syria	245	0	0	0	0	0	0	0	0	0	0.332807	1	1	0	0.057	-0.0390771	-1.02445	0	0.627243	0.497097	0.627243	0.497097	0.0265209	0	0	0	0	0	0	0	0	0	0	0	0	0	0	0	0	0	0	0	0	0.146034
Commercial International Bank (	Commercial banks	Public	EGYPT	2008	2008Commercial International Bank (	256	0.875862	0.427473	0	0.407467	0.0591813	0.305963	0.442562	0.279446	-0.477121	0.098878	0	0	0	0.0709027	0.0931897	-0.564828	0	0.854169	0.458223	-0.0216924	0.0307498	0.0237619	0	0.0281303	0	0.0260157	0.104736	0.5371	0.4582	0	0.247	0.540138	0.561203	1.01931	0.734941	0	0	0.199399	0.285997	0.0507702	0	0.458223	0.113687
Cooperative & Agricultural Cred	Commercial banks	Private	Yemen	2008	2008Cooperative & Agricultural Cred	96	0	0	0	0	0	0	0	0	0	0	0	0	0	0.0333843	-0.0790512	-1.00121	0	0	0	0	0	0	0	0	0	0	0	0	0	0	0	0	0	0	0	0	0	0	0	0	0	0	0
Credit Agricole Egypt SAE	Commercial banks	Public	EGYPT	2008	2008Credit Agricole Egypt SAE	157	0	0	0	0	0	0	0	0.430355	0	0.098878	0	0	0	0.0709027	0.0931897	-0.564828	0	0	0	0	0	0	0	0	0	0	0	0	0	0	0.247	0	0	1.01931	0	0	0	0	0	0	0	0	0
Cr?dit du Maroc	Commercial banks	Public	MOROCCO	2008	2008Cr?dit du Maroc	175	0.902749	0.652413	0	0.242647	0.0519814	0.107024	0.177941	0.140307	0	0.337673	0	0	0	0.0353191	-0.0204209	-0.372999	0	0.841002	0.76061	-0.0617464	0.108197	0.0095049	0	0	0	0	0	0	0	0	0.563	0.693314	0	0	0.832655	0	0	0.113229	0.275095	0.0440947	0.0500574	0.760608	0.0699115
Cr?dit Immobilier et Hotelier	Commercial banks	Public	MOROCCO	2008	2008Cr?dit Immobilier et Hotelier	165	0	0	0	0	0	0	0	0.721982	0	0.337673	0	0	0	0.0353191	-0.0204209	-0.372999	0	0	0	0	0	0	0	0	0	0	0	0	0	0	0.563	0	0	0	0	0	0	0	0	0	0	0	0
Cr?dit Libanais S.A.L.	Commercial banks	Private	Lebanon	2008	2008Cr?dit Libanais S.A.L.	214	0.873203	0.202099	0	0.291756	0.0304974	0.0212799	0.221906	0	3.97593	0.155734	0	0	0	0.093495	0	-0.793076	0	0.880972	0.223196	0.0077697	0.0210973	0.0115798	0	0	0	0	0	0	0	0	0.627	0	0	0.1	0	0	0	0	0	0	0	0	0.0962922
CreditBank SAL	Commercial banks	Private	Lebanon	2008	2008CreditBank SAL	134	0	0	0	0	0	0	0	0	0	0.155734	0	0	0.4294	0.093495	0	-0.793076	0	0	0	0	0	0	0	0	0	0	0	0	0	0	0.627	0	0	0.1	0	0	0	0	0	0	0	0	0
Dar Es Salaam Investment Bank-D	Commercial banks	Public	Iraq	2008	2008Dar Es Salaam Investment Bank-D	15	0.825765	0.0401392	0	0.913469	0.0532391	0.0737186	0.0137005	0	2.6889	0	0	0	0	0.013776	0.100675	-1.68017	0	0.853171	0.023176	0.0274054	-0.0169632	0.0375873	0	0	0	0	0	0	0	0.184	0	0	0	0	0	0	0.184	0	0	0	0	0	0.137084
Doha Bank	Commercial banks	Public	Qatar	2008	2008Doha Bank	255	0.812231	0.636765	0.1002	0.236598	0.179031	0.158087	0.479625	0.513237	2.95296	0.395335	0	0	0	0.179857	-0.137582	0.327415	4.47796	0.805861	0.614136	-0.0063701	-0.0226284	0.0242876	0.1107	0.0242981	0.154245	0.0150886	0.16675	0.7621	0.6141	0	0.347	0.364498	0.905047	1.57575	0.603736	0	0	0.2965	0.239532	0.0341712	0.0292055	0.614138	0.144249
Emirates Lebanon Bank SAL	Commercial banks	Private	lebanon	2008	2008Emirates Lebanon Bank SAL	84	0.622831	0.147868	0	0.839504	0.0038434	0	0.332638	0	0	0.155734	1	0	1	0.093495	0	-0.793076	1.65834	0.79884	0.494731	0.176009	0.346863	1.5e-05	0	0	0	0	0	0	0	0.156	0.627	0	0	0.1	0	0	0.156	0	0	0	0	0	0.186716
Emirates NBD PJSC	Commercial banks	Public	UNITED ARAB EMIRATES	2008	2008Emirates NBD PJSC	306	0.759766	0.655689	0.1049	0.179544	0.270502	0.181422	0.553773	0	-0.477121	0.362035	0	0	0	0.0318439	0	0.483457	5.40452	0.757757	0.739802	-0.002009	0.084113	0.0130348	0.0938	0.0130349	0.125443	0.00925205	0.126111	0.9396	0.7398	0	0.518	0.224726	0.242479	1.03875	0.474052	0	0	0.112672	0.260388	0.0156131	0.0155119	0.739802	0.100377
Export Development Bank of Egyp	Commercial banks	Public	EGYPT	2008	2008Export Development Bank of Egyp	22	0	0	0	0	0	0	0	0.570992	0	0.098878	0	0.0083	0	0.0709027	0.0931897	-0.564828	0	0	0	0	0	0	0	0	0	0	0	0	0	0	0.247	0	0	1.01931	0	0	0	0	0	0	0	0	0
Fenicia Bank SAL	Commercial banks	Private	Lebanon	2008	2008Fenicia Bank SAL	88	0	0	0	0	0	0	0	0	0	0.155734	0.1576	0	0.1576	0.093495	0	-0.793076	0	0	0	0	0	0	0	0	0	0	0	0	0	0.101	0.627	0	0	0.1	0	0	0.101	0	0	0	0	0	0
FIBI Bank	Commercial banks	Public	ISRAEL	2008	2008FIBI Bank	272	0.8474	0.600143	0.086	0.135943	0.0313894	0.40954	0.453917	0.178299	3.7159	0.283686	0	0	0	0.0613508	-0.005101	0.584655	4.96536	0.827862	0.618565	-0.0195378	0.0184224	0.001944	0.087	0.00409413	0.130635	0.0126665	0.110332	0.7477	0.6192	0	0.223	0.237924	0.215559	0.95184	0.487775	0	0	0.0816163	0.110325	0.0447896	0.052868	0.619175	0.0647836
Fransabank sal	Commercial banks	Private	LEBANON	2008	2008Fransabank sal	248	0.857891	0.197859	0	0.269443	0.0257328	0.0219428	0.262947	0	3.56706	0.155734	0.3599	0	0.06	0.093495	0	-0.793076	4.03733	0.845509	0.202915	-0.012382	0.0050557	0.0104479	0	0	0	0	0	0	0	0	0.627	0	0	0.1	0	0	0	0	0	0	0	0	0.0982791
Fransabank-Syria S.A.	Commercial banks	Public	SYRIAN ARAB REPUBLIC	2008	2008Fransabank-Syria S.A.	5	0	0	0	0	0	0	0	0	0	0.332807	0	0	0	0.057	-0.0390771	-1.02445	0	0.186525	0	0.186525	0	-0.0471051	0	0	0	0	0	0	0	0	0	0	0	0	0	0	0	0	0	0	0	0	0.0409183
Future Bank B.S.C.	Commercial banks	Private	BAHRAIN	2008	2008Future Bank B.S.C.	82	0.838185	0.167236	0.1788	0.788597	0.837844	0.119159	0.088	0	2.51842	0.305394	0.3333	0	0.3333	0.0829244	-0.0325667	0.130699	2.69732	0.815342	0.206575	-0.0228426	0.0393398	0.0195434	0.1344	0	0	0	0	0	0	0	0.957	0	0	1.1068	0	0	0	0	0	0	0	0	0.130731
Groupe Banque Centrale Populair	Commercial banks	Private	MOROCCO	2008	2008Groupe Banque Centrale Populair	275	0.85478	0.497294	0	0.17884	0.0357067	0.554049	0.151321	0	0	0.337673	0	0	0	0.0353191	-0.0204209	-0.372999	4.90932	0.854713	0.594068	-6.74e-05	0.0967741	0.0152347	0.1163	0	0	0	0	0	0	0	0.563	0	0	0	0	0	0	0	0	0	0	0	0.125543
Gulf Bank Algeria	Commercial banks	Private	Algeria	2008	2008Gulf Bank Algeria	93	0.781868	0.610561	0	0.20496	0.509351	0.0017679	0.01	0	0	0.573291	0	0	0	0.0337288	-0.0367383	-0.775486	4.16272	0.474109	0.636501	-0.307758	0.0259393	0.0392179	0	0	0	0	0	0	0	0.206	0.662	0	0	0	0	0	0.206	0	0	0	0	0	0.194555
Gulf Bank KSC (The)	Commercial banks	Public	KUWAIT	2008	2008Gulf Bank KSC (The)	243	0.859234	0.643097	0.144	0.26538	0.269291	0.247847	0.456778	0.231471	3.53468	0.490092	0	0	0	0.0599166	-0.0548495	0.234971	3.70611	0.94106	0.696972	0.081826	0.0538746	-0.0726644	0.32	-0.0725782	0.00604643	-0.00707678	0.0882286	0.7407	0.697	0	0.428	0.179701	0.167122	0.964365	0.423912	0	0	-0.0370664	0.122251	0.0941447	0.126752	0.69699	0.0077403
Gulf Commercial Bank	Commercial banks	Public	Iraq	2008	2008Gulf Commercial Bank	38	0.748057	0.111141	0	0.355466	0	0.0375094	0.84292	0	0	0	0	0	0	0.013776	0.100675	-1.68017	5.15185	0.690677	0.0884259	-0.0573803	-0.0227146	0.064219	0	0	0	0	0	0	0	0	0	0	0	0	0	0	0	0	0	0	0	0	0.206351
Gulf International Bank BSC	Commercial banks	Private	BAHRAIN	2008	2008Gulf International Bank BSC	258	0.794091	0.420705	0.0955	0.258653	0.425129	0.759892	0.124124	0	3.60226	0.305394	0	0	0	0.0829244	-0.0325667	0.130699	4.47645	0.784541	0.51819	-0.0095502	0.0974845	-0.0158268	0.1249	-0.0154593	0.187415	0.00137416	0.211648	0.6605	0.5182	0	0.957	0	0	1.1068	0	0	0	-0.164269	0.0448916	0.0207001	0.000452957	0.51819	0.0833261
Housing and Development Bank	Commercial banks	Public	EGYPT	2008	2008Housing and Development Bank	9	0.462693	0.443425	0	0.390372	0.0205267	0.346027	0.754752	0.687987	0	0.098878	0	0.141	0	0.0709027	0.0931897	-0.564828	4.02542	0.551048	0.540515	0.088354	0.0970898	0.0211605	0	0	0	0	0	0	0	0	0.247	0	0	1.01931	0	0	0	0	0	0	0	0	0.113703
Housing Bank for Trade & Financ	Commercial banks	Public	JORDAN	2008	2008Housing Bank for Trade & Financ	220	0.789825	0.385709	0.2848	0.386267	0.117125	0.512698	0.396911	0.177582	3.74855	0.376598	0.305	0.1861	0.305	0.0817572	-0.0538682	0.0344316	0	0.806044	0.431205	0.0162186	0.0454952	0.0186536	0.2316	0.0261522	0.278284	0.00853367	0.249085	0.5352	0.4312	0	0.226	0.69503	0.00486521	0.083666	0.833685	0	0	0.0814361	0.203395	0.0153792	0.022311	0.431205	0.201567
Housing Bank for Trade and Fina	Commercial banks	Private	AlGERIA	2008	2008Housing Bank for Trade and Fina	27	0.509552	0.419953	0	0.360099	0.0517739	0.003687	0.835692	0	-0.477121	0.573291	0.52	0	0	0.0337288	-0.0367383	-0.775486	0	0.387701	0.57744	-0.12185	0.157487	0.0240697	0	0	0	0	0	0	0	0	0.662	0	0	0	0	0	0	0	0	0	0	0	0.47722
HSBC Bank Egypt S A E	Commercial banks	Private	EGYPT	2008	2008HSBC Bank Egypt S A E	198	0.895792	0.367429	0	0.562458	0.10045	0.4056	0.460023	0	0.402063	0.098878	0	0	0	0.0709027	0.0931897	-0.564828	4.43845	0.883642	0.398896	-0.0121501	0.0314665	0.034201	0	0	0	0	0	0	0	0.0812	0.247	0	0	1.01931	0	0	0.0812	0	0	0	0	0	0.0717881
HSBC Bank Middle East	Commercial banks	Private	UNITED ARAB EMIRATES	2008	2008HSBC Bank Middle East	60	0	0	0	0	0	0	0	0	0	0.362035	0	0	0	0.0318439	0	0.483457	0	0	0	0	0	0	0	0.0287145	0.132096	0.022779	0.0253071	0.7415	0.5703	0.0812	0.518	0.224726	0.242479	1.03875	0.474052	0.0182477	0.0812	0.117771	0.277324	0.0157377	0.0134361	0.570345	0
HSBC Bank Middle East Limited	Commercial banks	Private	UNITED ARAB EMIRATES	2008	2008HSBC Bank Middle East Limited	168	0	0	0	0	0	0	0	0	0	0.362035	0	0	0	0.0318439	0	0.483457	0	0	0	0	0	0	0	0.0287145	0.132096	0.022779	0.0253071	0.7415	0.5703	0	0.518	0.224726	0.242479	1.03875	0.474052	0	0	0.117771	0.277324	0.0157377	0.0134361	0.570345	0
IBL Bank sal	Commercial banks	Private	LEBANON	2008	2008IBL Bank sal	179	0.872639	0.114682	0	0.595641	0.0365321	0.0210305	0.144519	0	0	0.155734	0	0	0.1744	0.093495	0	-0.793076	3.43194	0.901904	0.148568	0.0292647	0.0338866	0.0122452	0	0	0	0	0	0	0	0	0.627	0	0	0.1	0	0	0	0	0	0	0	0	0.081468
International Bank for Trade an	Commercial banks	Public	SYRIAN ARAB REPUBLIC	2008	2008International Bank for Trade an	44	0	0	0	0	0	0	0	0	0	0.332807	0.49	0	0.49	0.057	-0.0390771	-1.02445	0	0	0	0	0	0	0	0	0	0	0	0	0	0	0	0	0	0	0	0	0	0	0	0	0	0	0
International Bank of Qatar Q.S	Commercial banks	Private	Qatar	2008	2008International Bank of Qatar Q.S	206	0.809927	0.605055	0.1586	0.287004	0.203052	0.131903	0.21088	0	2.88339	0.395335	0.245	0	0.3	0.179857	-0.137582	0.327415	0	0.874505	0.587969	0.0645777	-0.0170851	0.0136137	0.1181	0	0	0	0	0	0	0	0.347	0	0	1.57575	0	0	0	0	0	0	0	0	0.130856
International Bank of Yemen YSC	Commercial banks	Private	Yemen	2008	2008International Bank of Yemen YSC	109	0	0	0	0	0	0	0	0	0	0	0	0	0	0.0333843	-0.0790512	-1.00121	0	0	0	0	0	0	0	0	0	0	0	0	0	0	0	0	0	0	0	0	0	0	0	0	0	0	0
Invest Bank P.S.C.	Commercial banks	Public	UNITED ARAB EMIRATES	2008	2008Invest Bank P.S.C.	155	0.769212	0.562983	0.205	0.374646	0.163382	0.0799582	0.633126	0	2.64243	0.362035	0.1502	0	0	0.0318439	0	0.483457	3.89962	0	0	-0.769212	-0.562983	0	0	0	0	0	0	0	0	0	0.518	0	0	1.03875	0	0	0	0	0	0	0	0	0
Iraqi Middle East Investment Ba	Commercial banks	Public	Iraq	2008	2008Iraqi Middle East Investment Ba	16	0.818758	0.0454837	0	0.428617	0	0.0816377	0.0109702	0	-0.323204	0	0	0	0	0.013776	0.100675	-1.68017	0	0.756757	0.0290327	-0.0620019	-0.016451	0.0244915	0	0	0	0	0	0	0	0.105	0	0	0	0	0	0	0.105	0	0	0	0	0	0.126211
Israel Discount Bank LTD	Commercial banks	Public	ISRAEL	2008	2008Israel Discount Bank LTD	294	0.839054	0.60551	0.081	0.137946	0.0764757	0.365097	0.422539	0.246547	3.59922	0.283686	0	0	0	0.0613508	-0.005101	0.584655	5.22643	0.791906	0.648663	-0.047148	0.0431532	0.0017764	0.074	0.00314578	0.107326	0.0145795	0.0407138	0.7801	0.6487	0	0.223	0.237924	0.215559	0.95184	0.487775	0	0	0.0901873	0.161111	0.0507284	0.0641046	0.648663	0.052214
Jammal Trust Bank SAL	Commercial banks	Private	Lebanon	2008	2008Jammal Trust Bank SAL	53	0	0	0	0	0	0	0	0	0	0.155734	0	0	0	0.093495	0	-0.793076	0	0	0	0	0	0	0	0	0	0	0	0	0	0	0.627	0	0	0.1	0	0	0	0	0	0	0	0	0
Jordan Ahli Bank Plc	Commercial banks	Public	JORDAN	2008	2008Jordan Ahli Bank Plc	137	0.776237	0.371268	0.1277	0.445198	0.207497	0.29957	0.443275	0.331869	2.95839	0.376598	0.0989	0	0.0989	0.0817572	-0.0538682	0.0344316	3.29583	0.779841	0.42242	0.0036033	0.0511514	0.0082613	0.117	0	0	0	0	0	0	0	0.226	0	0	0.083666	0	0	0	0	0	0	0	0	0.106662
Jordan Commercial Bank	Commercial banks	Public	JORDAN	2008	2008Jordan Commercial Bank	111	0.677408	0.537047	0.1641	0.283452	0.081161	0.231041	0.462687	0.275502	2.74514	0.376598	0	0	0	0.0817572	-0.0538682	0.0344316	2.73981	0.703757	0.586278	0.0263491	0.0492312	0.0148042	0.1272	0	0	0	0	0	0	0	0.226	0	0	0.083666	0	0	0	0	0	0	0	0	0.162042
Jordan Kuwait Bank	Commercial banks	Public	JORDAN	2008	2008Jordan Kuwait Bank	152	0	0	0	0	0	0	0	0.119719	0	0.376598	0	0	0	0.0817572	-0.0538682	0.0344316	0	0	0	0	0	0	0	0	0	0	0	0	0	0	0.226	0	0	0.083666	0	0	0	0	0	0	0	0	0
Lebanese Swiss Bank SAL (The)	Commercial banks	Private	Lebanon	2008	2008Lebanese Swiss Bank SAL (The)	102	0.871851	0.199148	0.4081	0.575354	0.0022127	0.919215	0.306567	0	3.64955	0.155734	0	0	0	0.093495	0	-0.793076	2.85982	0.867179	0.180665	-0.004672	-0.0184835	0.0129339	0	0	0	0	0	0	0	0.1752	0.627	0	0	0.1	0	0	0.1752	0	0	0	0	0	0.11988
Mashreqbank PSC	Commercial banks	Public	UNITED ARAB EMIRATES	2008	2008Mashreqbank PSC	271	0.72673	0.437537	0.1459	0.435743	0.241747	0.461593	0.784277	0	3.33476	0.362035	0	0	0	0.0318439	0	0.483457	4.94264	0.719703	0.588605	-0.0070275	0.151068	0.0185761	0.1148	0.0187425	0.152806	0.0203785	0.0387022	0.7747	0.5886	0	0.518	0.224726	0.242479	1.03875	0.474052	0	0	0.0640909	0.418987	0.0191034	0.00301683	0.588605	0.129388
Mercantile Discount Bank Ltd.	Commercial banks	Private	ISRAEL	2008	2008Mercantile Discount Bank Ltd.	196	0.855143	0.691198	0.099	0.143107	0.0243056	0.204519	0.406728	0	3.78192	0.283686	1	0	0	0.0613508	-0.005101	0.584655	4.27554	0.862045	0.705775	0.006902	0.0145769	0.0072867	0.098	0	0	0	0	0	0	0.1075	0.223	0	0	0.95184	0	0	0.1075	0	0	0	0	0	0.0785365
Mizrahi Tefahot Bank Ltd.	Commercial banks	Public	ISRAEL	2008	2008Mizrahi Tefahot Bank Ltd.	295	0.831899	0.779333	0.0668	0.113371	0.0487201	0.0800275	0.375311	0.167862	3.9807	0.283686	0	0	0.13	0.0613508	-0.005101	0.584655	4.97836	0.823205	0.771926	-0.0086932	-0.0074076	0.0053942	0.0664	0.00844315	0.119665	0.00799923	0.0343502	0.9374	0.774	0	0.223	0.237924	0.215559	0.95184	0.487775	0	0	0.219253	0.206215	0.0344839	0.0448095	0.774028	0.0586195
National Bank of Bahrain	Commercial banks	Public	BAHRAIN	2008	2008National Bank of Bahrain	197	0.861638	0.496927	0.2137	0.29968	0.19533	0.380739	0.321538	0.01	4.12807	0.305394	0.49	0.49	0	0.0829244	-0.0325667	0.130699	3.2796	0.88737	0.538666	0.0257324	0.0417388	0.0170591	0.174	0	0	0	0	0	0	0	0.957	0	0	1.1068	0	0	0	0	0	0	0	0	0.119667
National Bank of Egypt	Commercial banks	Private	EGYPT	2008	2008National Bank of Egypt	301	0.877765	0.361336	0.0656	0.41871	0.135292	0.445502	0.354566	0	3.90952	0.098878	0	0	0	0.0709027	0.0931897	-0.564828	5.32821	0.867766	0.332666	-0.0099985	-0.0286693	0.0017102	0.068	0.00206825	0.122927	0.0370476	0.0207752	0.3797	0.3295	0.1894	0.247	0.540138	0.561203	1.01931	0.734941	0.102302	0.1894	0.129952	0.123962	0.192555	0.254878	0.329524	0.0356135
National Bank of Fujairah PJSC	Commercial banks	Public	UNITED ARAB EMIRATES	2008	2008National Bank of Fujairah PJSC	200	0.761847	0.576303	0	0.332569	0.150518	0.168674	0.465681	0.963118	3.38519	0.362035	0.4323	0	0	0.0318439	0	0.483457	4.08964	0.744058	0.704306	-0.0177888	0.128004	-0.0039198	0.1335	-0.0039175	0.192478	-0.0018329	0.189207	0.9085	0.7043	0.1926	0.518	0.224726	0.242479	1.03875	0.474052	0.0432821	0.1926	0.0438993	0.296616	0.0308331	0.0460204	0.704306	0.138252
National Bank of Kuwait S.A.K.	Commercial banks	Public	KUWAIT	2008	2008National Bank of Kuwait S.A.K.	302	0.833614	0.513051	0.1686	0.318145	0.427563	0.248056	0.33082	0	3.56143	0.490092	0	0	0	0.0599166	-0.0548495	0.234971	4.06218	0.849181	0.580909	0.0155676	0.0678583	0.0215145	0.147	0.0224012	0.176065	0.0112185	0.180539	0.6841	0.5809	0	0.428	0.179701	0.167122	0.964365	0.423912	0	0	0.0264981	0.165774	0.0355532	0.0194653	0.580909	0.150759
National Bank of Oman (SAOG)	Commercial banks	Public	OMAN	2008	2008National Bank of Oman (SAOG)	203	0.779832	0.614113	0.1521	0.303264	0.187147	0.220312	0.678955	0.01	2.8138	0.393011	0.3485	0	0.3485	0.0445269	-0.0595522	0.264805	3.16926	0.81552	0.706072	0.0356882	0.0919585	0.0228773	0.12	0	0	0	0	0	0	0.1529	0.371	0	0	0	0	0	0.1529	0	0	0	0	0	0.141107
National Bank of Ras Al-Khaimah	Commercial banks	Public	UNITED ARAB EMIRATES	2008	2008National Bank of Ras Al-Khaimah	218	0	0	0	0	0	0	0	0.330068	0	0.362035	0	0	0	0.0318439	0	0.483457	0	0	0	0	0	0	0	0.0456817	0.237336	0.0328068	0.172964	1.1129	0.7866	0	0.518	0.224726	0.242479	1.03875	0.474052	0	0	0.268666	0.331993	0.0201609	0.0150369	0.786558	0
National Bank of Umm Al-Qaiwain	Commercial banks	Public	UNITED ARAB EMIRATES	2008	2008National Bank of Umm Al-Qaiwain	143	0.766203	0.584784	0.145	0.366219	0.29817	0.0764305	0.423115	0.670844	2.71309	0.362035	0.3	0	0	0.0318439	0	0.483457	0	0.68173	0.727186	-0.0844729	0.142402	0.0209482	0.181	0	0	0	0	0	0	0	0.518	0	0	1.03875	0	0	0	0	0	0	0	0	0.25854
National Bank of Yemen	Commercial banks	Private	Yemen	2008	2008National Bank of Yemen	37	0.857324	0.0937363	0	0.417351	0.0070265	0.0395699	0.501532	0	3.87872	0	0	0	0	0.0333843	-0.0790512	-1.00121	4.97819	0.859042	0.0803122	0.0017176	-0.0134241	0.0146159	0.56	0	0	0	0	0	0	0.268	0	0	0	0	0	0	0.268	0	0	0	0	0	0.119767
National Commercial Bank (The)	Commercial banks	Public	SAUDI ARABIA	2008	2008National Commercial Bank (The)	308	0.820787	0.420924	0.24	0.180207	0.166286	0.961482	0.359296	0	2.66203	0.464604	0	0	0	0.0599231	-0.0416871	-0.393316	5.31956	0.832085	0.48651	0.0112973	0.065586	0.0094999	0.161	0.00949994	0.189529	0.012842	0.171139	0.5847	0.4865	0	0.574	0.123345	-0.0529152	0	0.351206	0	0	0.0626916	0.223121	0.0264764	0.0238646	0.486509	0.141741
National Credit Bank (Closed Sh	Commercial banks	Public	SYRIAN ARAB REPUBLIC	2008	2008National Credit Bank (Closed Sh	39	0.904099	0.270229	0.1239	0.595341	0.0399229	0.318875	0.0847421	0	-0.47572	0.332807	0	0	0	0.057	-0.0390771	-1.02445	0	0.924934	0.329456	0.0208348	0.0592274	0.006239	0.0958	0	0	0	0	0	0	0	0	0	0	0	0	0	0	0	0	0	0	0	0.0552234
Natixis Algerie	Commercial banks	Private	AlGERIA	2008	2008Natixis Algerie	68	0.807255	0.506725	0	0.173985	0.530801	0.0008314	0	0	-0.11949	0.573291	1	0	1	0.0337288	-0.0367383	-0.775486	4.57129	0.812973	0.612215	0.005718	0.10549	0.0087033	0	0	0	0	0	0	0	0	0.662	0	0	0	0	0	0	0	0	0	0	0	0.163919
Oman Arab Bank SAOC	Commercial banks	Private	Oman	2008	2008Oman Arab Bank SAOC	174	0.828339	0.597664	0.126	0.336407	0.0102041	0.0740189	0.459596	0	3.54733	0.393011	0.5099	0	0	0.0445269	-0.0595522	0.264805	2.81338	0.812604	0.691824	-0.0157344	0.0941598	0.0315749	0.1089	0	0	0	0	0	0	0.168	0.371	0	0	0	0	0	0.168	0	0	0	0	0	0.165271
Qatar National Bank	Commercial banks	Public	Qatar	2008	2008Qatar National Bank	309	0.802613	0.577682	0.137	0.282012	0.135351	0.210802	0.40196	0	3.63172	0.395335	0.5	0	0	0.179857	-0.137582	0.327415	5.05828	0.830679	0.658361	0.028066	0.0806793	0.0240338	0.137	0.024153	0.156095	0.0135225	0.100535	0.7926	0.6584	0	0.347	0.364498	0.905047	1.57575	0.603736	0	0	0.328898	0.518166	0.00620751	0.00726572	0.658361	0.122983
Qatar National Bank Tunisia	Commercial banks	Private	TUNISIA	2008	2008Qatar National Bank Tunisia	14	0.595434	0.675799	0	0.133333	0.0122699	0.0648649	0.227273	0	0	0.373803	0	0	0	0.0670962	-0.0341655	-0.146981	2.03941	0.680292	0.670073	0.0848582	-0.0057261	0.0029197	0	0	0	0	0	0	0	0	0.435	0	0	0	0	0	0	0	0	0	0	0	0.313519
QNB Al Ahli	Commercial banks	Public	EGYPT	2008	2008QNB Al Ahli	240	0	0	0	0	0	0	0	0.310412	0	0.098878	0	0	0	0.0709027	0.0931897	-0.564828	0	0	0	0	0	0	0	0	0	0	0	0	0	0	0.247	0	0	1.01931	0	0	0	0	0	0	0	0	0
Quds Bank Public Shareholding C	Commercial banks	Private	PALESTINIAN TERRITORIES	2008	2008Quds Bank Public Shareholding C	32	0	0	0	0	0	0	0	0	0	0	0	0	0	0	0	0	0	0	0	0	0	0	0	0	0	0	0	0	0	0.18	0	0	0	0	0	0	0.18	0	0	0	0	0	0
Riyad Bank	Commercial banks	Public	SAUDI ARABIA	2008	2008Riyad Bank	297	0.841605	0.554923	0.15	0.170971	0.174272	0.421835	0.375387	0.458842	3.4592	0.464604	0.2175	0	0	0.0599231	-0.0416871	-0.393316	5.08404	0.790897	0.603999	-0.0507076	0.0490753	0.0165284	0.155	0.0165281	0.214519	0.00815238	0.204937	0.7637	0.604	0.1766	0.574	0.123345	-0.0529152	0	0.351206	0.0217828	0.1766	0.315628	0.424592	0.0170753	0.012943	0.603998	0.191774
Samba Financial Group	Commercial banks	Public	SAUDI ARABIA	2008	2008Samba Financial Group	300	0.823994	0.521671	0.1523	0.0827153	0.0897936	0.689505	0.37771	0.438376	3.29504	0.464604	0	0	0	0.0599231	-0.0416871	-0.393316	5.18869	0.817919	0.548642	-0.0060749	0.026971	0.0248363	0.131	0.0248356	0.15881	0.0109042	0.125843	0.6707	0.5486	0	0.574	0.123345	-0.0529152	0	0.351206	0	0	0.158517	0.21145	0.0303574	0.0181771	0.548642	0.126311
Saradar Bank SAL	Commercial banks	Private	Lebanon	2008	2008Saradar Bank SAL	13	0.852886	0.127762	0	0.312944	0.0174034	0.0353609	0.410106	0	2.88788	0.155734	0	0	0	0.093495	0	-0.793076	2.33362	0.860383	0.114188	0.0074964	-0.0135743	0.0018861	0.5666	0	0	0	0	0	0	0.182	0.627	0	0	0.1	0	0	0.182	0	0	0	0	0	0.144019
Saudi British Bank JSC (The)	Commercial banks	Public	SAUDI ARABIA	2008	2008Saudi British Bank JSC (The)	291	0.813466	0.631291	0.135	0.187016	0.100697	0.254948	0.31711	0	3.30565	0.464604	0	0	0	0.0599231	-0.0416871	-0.393316	4.99217	0.825964	0.609421	0.0124976	-0.0218698	0.0221782	0.0829	0.0221784	0.123295	0.012946	0.108356	0.7378	0.6094	0	0.574	0.123345	-0.0529152	0	0.351206	0	0	0.340564	0.292374	0.00778475	0.00239497	0.609421	0.0969266
Saudi Hollandi Bank	Commercial banks	Private	SAUDI ARABIA	2008	2008Saudi Hollandi Bank	267	0.868111	0.546596	0.1017	0.19037	0.209256	0.454578	0.372164	0	3.56417	0.464604	0	0	0	0.0599231	-0.0416871	-0.393316	4.70253	0.851265	0.618805	-0.0168455	0.0722095	0.0199182	0.0995	0	0	0	0	0	0	0.25	0.574	0	0	0	0	0	0.25	0.216616	0.379701	0	0	0.618805	0.102568
Saudi Investment Bank (The)	Commercial banks	Public	SAUDI ARABIA	2008	2008Saudi Investment Bank (The)	262	0.801007	0.496945	0.21	0.118683	0.121032	0.693113	0.332599	0.440549	3.40184	0.464604	0	0	0.075	0.0599231	-0.0416871	-0.393316	4.66784	0.85661	0.551446	0.0556029	0.0545009	0.0098887	0.1333	0.00988903	0.156382	0.0149571	0.198757	0.6438	0.5514	0	0.574	0.123345	-0.0529152	0	0.351206	0	0	0.151575	0.270336	0.024522	0.00973339	0.551447	0.140645
Soci?t? Arabe Internationale de	Commercial banks	Public	EGYPT	2008	2008Soci?t? Arabe Internationale de	187	0.841323	0.241511	0	0.488402	0.0505075	0.892034	0.591518	0.0155417	0.767467	0.098878	0.4605	0	0	0.0709027	0.0931897	-0.564828	0	0.827223	0.330939	-0.0141	0.0894273	0.0131905	0	0	0	0	0	0	0	0	0.247	0	0	1.01931	0	0	0	0	0	0	0	0	0.107393
Soci?t? G?n?rale Alg?rie	Commercial banks	Private	AlGERIA	2008	2008Soci?t? G?n?rale Alg?rie	113	0.729865	0.647518	0	0.310994	0.0862892	0.0064232	0.243129	0	-0.152408	0.573291	1	0	1	0.0337288	-0.0367383	-0.775486	0	0.693282	0.781025	-0.0365832	0.133508	0.0130619	0	0	0	0	0	0	0	0	0.662	0	0	0	0	0	0	0	0	0	0	0	0.0777947
Soci?t? G?n?rale de Banque au L	Commercial banks	Private	LEBANON	2008	2008Soci?t? G?n?rale de Banque au L	238	0.907965	0.288243	0.1397	0.195173	0.125336	0.769389	0.40321	0	3.09541	0.155734	0	0	0	0.093495	0	-0.793076	0	0.861167	0.288712	-0.0467982	0.0004697	0.0130136	0	0	0	0	0	0	0	0	0.627	0	0	0.1	0	0	0	0	0	0	0	0	0.102832
Soci?t? g?n?rale de Banque-Jord	Commercial banks	Public	JORDAN	2008	2008Soci?t? g?n?rale de Banque-Jord	98	0.811627	0.598017	0.1868	0.33078	0.387007	0.0775925	0.495049	0.465353	2.86599	0.376598	0	0	0.5007	0.0817572	-0.0538682	0.0344316	0	0.751632	0.597897	-0.0599953	-0.00012	0.0145033	0.248	0	0	0	0	0	0	0	0.226	0	0	0.083666	0	0	0	0	0	0	0	0	0.212841
Soci?t? G?n?rale Marocaine de B	Commercial banks	Private	MOROCCO	2008	2008Soci?t? G?n?rale Marocaine de B	204	0.787001	0.671254	0	0.222248	0.0605267	0.0548204	0.36064	0	0	0.337673	0.5302	0	0.5302	0.0353191	-0.0204209	-0.372999	0	0.737262	0.699827	-0.0497384	0.0285733	0.0143024	0.0931	0	0	0	0	0	0	0	0.563	0	0	0	0	0	0	0	0	0	0	0	0.103895
Soci?t? Tunisienne de Banque	Commercial banks	Public	TUNISIA	2008	2008Soci?t? Tunisienne de Banque	153	0.716388	0.735245	0	0.151398	0.0297645	0.0649184	0.56843	0.36449	-0.159847	0.373803	0.2481	0	0.0807	0.0670962	-0.0341655	-0.146981	0	0.705422	0.764825	-0.0109655	0.0295792	0.0044526	0	0	0	0	0	0	0	0	0.435	0.22491	0	0	0.474247	0	0	0	0	0	0	0	0.0954325
Suez Canal Bank	Commercial banks	Public	EGYPT	2008	2008Suez Canal Bank	128	0.909905	0.415374	0	0.443631	0.0762556	0.190083	0.819916	0.531199	2.89939	0.098878	0.3769	0	0.2	0.0709027	0.0931897	-0.564828	4.14832	0.908041	0.399975	-0.0018643	-0.0153988	0	0	0	0	0	0	0	0	0	0.247	0	0	1.01931	0	0	0	0	0	0	0	0	0.0801601
Syria Gulf Bank SA	Commercial banks	Public	SYRIAN ARAB REPUBLIC	2008	2008Syria Gulf Bank SA	311	0	0	0	0	0	0	0	0	0	0.332807	0	0	0	0.057	-0.0390771	-1.02445	0	0.643628	0.532747	0.643628	0.532747	-0.0202998	0.2146	0	0	0	0	0	0	0.1527	0	0	0	0	0	0	0.1527	0	0	0	0	0	0.51866
The Commercial Bank (QSC)	Commercial banks	Public	Qatar	2008	2008The Commercial Bank (QSC)	279	0.67634	0.551167	0.1093	0.248217	0.159839	0.317486	0.523063	0.511967	3.41229	0.395335	0	0	0	0.179857	-0.137582	0.327415	0	0.713835	0.551316	0.0374947	0.0001489	0.0276882	0.1516	0.0276889	0.186939	0.0240147	0.183424	0.7723	0.5513	0	0.347	0.364498	0.905047	1.57575	0.603736	0	0	0.354369	0.35524	0.00838768	0.00847148	0.551316	0.193732
The National Bank of Kuwait - E	Commercial banks	Public	EGYPT	2008	2008The National Bank of Kuwait - E	170	0.86194	0.488847	0	0.308854	0.0612966	0.330306	0.456143	0.670844	2.20602	0.098878	0.981	0.0083	0.981	0.0709027	0.0931897	-0.564828	0	0.847815	0.461747	-0.0141258	-0.0270996	0.0236704	0	0	0	0	0	0	0	0	0.247	0	0	1.01931	0	0	0	0	0	0	0	0	0.133335
Tunis International Bank	Commercial banks	Private	TUNISIA	2008	2008Tunis International Bank	17	0.819561	0.249076	0	0.587595	0.401423	0.588369	0.689655	0	-0.477121	0.373803	0	0	0	0.0670962	-0.0341655	-0.146981	2.71122	0.820441	0.259118	0.0008803	0.0100418	0.0392786	0	0	0	0	0	0	0	0	0.435	0	0	0	0	0	0	0	0	0	0	0	0.196356
Union Bancaire pour le Commerce	Commercial banks	Public	TUNISIA	2008	2008Union Bancaire pour le Commerce	86	0.779239	0.738436	0	0.149612	0.116911	0.0899363	0.601841	0.127555	-0.104067	0.373803	0	0	0	0.0670962	-0.0341655	-0.146981	0	0.805688	0.764436	0.0264489	0.0259996	0.0147659	0	0	0	0	0	0	0	0	0.435	0	0	0	0	0	0	0	0	0	0	0	0.125517
Union Bank of Israel Ltd	Commercial banks	Public	ISRAEL	2008	2008Union Bank of Israel Ltd	216	0.860939	0.552857	0.0793	0.1948	0.0173625	0.437781	0.328125	0.278053	3.65962	0.283686	0.1963	0	0	0.0613508	-0.005101	0.584655	4.49936	0.820152	0.543068	-0.0407872	-0.0097881	0.0015853	0.0761	0	0	0	0	0	0	0	0.223	0	0	0.95184	0	0	0	0	0	0	0	0	0.0482873
Union Internationale de Banques	Commercial banks	Public	TUNISIA	2008	2008Union Internationale de Banques	110	0.951363	0.753896	0	0.176673	0.0264949	0.0335645	0.451863	0.176707	0	0.373803	0.5234	0	0	0.0670962	-0.0341655	-0.146981	3.24194	0.854051	0.756968	-0.0973121	0.003072	0.0241325	0	0	0	0	0	0	0	0	0.435	0	0	0	0	0	0	0	0	0	0	0	0.060793
Union National Bank - Egypt SAE	Commercial banks	Public	EGYPT	2008	2008Union National Bank - Egypt SAE	95	0.763884	0.24137	0	0.541937	0.0001251	0.352963	0.602359	0.0148525	-0.492781	0.098878	0.949	0	0	0.0709027	0.0931897	-0.564828	3.49698	0.801595	0.294259	0.0377111	0.0528888	0.0158994	0	0	0	0	0	0	0	0	0.247	0	0	1.01931	0	0	0	0	0	0	0	0	0.193771
United Arab Bank PJSC	Commercial banks	Public	UNITED ARAB EMIRATES	2008	2008United Arab Bank PJSC	189	0	0	0	0	0	0	0	0	0	0.362035	0.1469	0	0.1469	0.0318439	0	0.483457	0	0	0	0	0	0	0	0.033093	0	0.018878	0.25977	0.9079	0.7289	0	0.518	0	0	1.03875	0	0	0	0.222457	0.388705	0.0208944	0.0162343	0.72889	0
United Bank (The)	Commercial banks	Private	EGYPT	2008	2008United Bank (The)	144	0.763183	0.351211	0	0.324706	0.0007866	0.480757	0.413871	0	0	0.098878	0.9999	0	0	0.0709027	0.0931897	-0.564828	4.1247	0.799864	0.306949	0.0366812	-0.0442623	-0.0379749	0	0	0	0	0	0	0	0	0.247	0	0	1.01931	0	0	0	0	0	0	0	0	0.0416961
United Bank for Investment	Commercial banks	Public	Iraq	2008	2008United Bank for Investment	10	0	0	0	0	0	0	0	0	0	0	0	0	0	0.013776	0.100675	-1.68017	0	0.544902	0.0133322	0.544902	0.0133322	-0.0113957	0	0	0	0	0	0	0	0	0	0	0	0	0	0	0	0	0	0	0	0	0.610416
United Gulf Bank (BSC) EC	Commercial banks	Public	BAHRAIN	2008	2008United Gulf Bank (BSC) EC	124	0.384166	0.109424	0	0.335807	0.572502	0.0202882	0.0111704	0.295318	2.99898	0.305394	0.88	0	0.88	0.0829244	-0.0325667	0.130699	3.42612	0.194765	0.0027186	-0.189401	-0.106706	0.074797	0	0	0	0	0	0	0	0	0.957	0	0	1.1068	0	0	0	0	0	0	0	0	0.396971
Abu Dhabi Commercial Bank	Commercial banks	Public	UNITED ARAB EMIRATES	2009	2009Abu Dhabi Commercial Bank	299	0.664025	0.734896	0.1137	0.144441	0.158053	0.135953	0.450379	0.430249	3.5895	0.400059	0	0.648	0	0.0319184	0	0.455878	5.17152	0.577812	0.727864	-0.0862132	-0.0070324	-0.0032008	0.1235	-0.00318065	0.197311	0.00801143	0.115916	1.2072	0.7279	0	0.53	0	0	0.816088	0	0	0	0.0793524	0.0879747	0.0350229	0.0516513	0.727865	0.135278
Ahli Bank QSC	Commercial banks	Public	Qatar	2009	2009Ahli Bank QSC	207	0.876506	0.648739	0.0937	0.290349	0.223694	0.0575081	0.406459	0.427423	2.91441	0.440303	0	0	0	0.176636	-0.150501	0.493666	4.2504	0.867168	0.672481	-0.0093386	0.0237417	0.0162876	0.125	0	0	0	0	0	0	0	0.354	0	0	0.835464	0	0	0	0	0	0	0	0	0.118361
Ahli Bank SAOG	Commercial banks	Public	OMAN	2009	2009Ahli Bank SAOG	172	0.775752	0.824292	0.2211	0.0540303	0.0959796	0.121693	0.253521	0.996816	2.97811	0.420541	0.35	0	0.35	0.081997	-0.120908	0.346009	2.6583	0.816588	0.720013	0.040836	-0.104279	0.0137965	0.1635	0	0	0	0	0	0	0	0.372	0	0	0	0	0	0	0	0	0	0	0	0.176886
Ahli United Bank (Egypt) SAE	Commercial banks	Private	EGYPT	2009	2009Ahli United Bank (Egypt) SAE	149	0.838867	0.563712	0	0.287458	0.0863601	0.361667	0.427018	0	0.415558	-0.08417	0	0.2299	0	0.0715762	0.183168	-0.529911	3.8623	0.841587	0.579734	0.0027203	0.0160225	0.0211834	0	0	0	0	0	0	0	0	0.309	0	0	0	0	0	0	0	0	0	0	0	0.14349
Ahli United Bank BSC	Commercial banks	Public	BAHRAIN	2009	2009Ahli United Bank BSC	280	0.794294	0.578059	0.09	0.191687	0.296478	0.380104	0.502847	0.972957	3.59063	0.18791	0	0	0	0.0624513	-0.03526	0.118892	4.37259	0.797099	0.564181	0.0028044	-0.0138784	0.0095911	0.109	0	0	0	0	0	0	0.1395	0.947	0	0	0.8	0	0	0.1395	0	0	0	0	0	0.122967
Al Ahli Bank of Kuwait (KSC)	Commercial banks	Public	KUWAIT	2009	2009Al Ahli Bank of Kuwait (KSC)	231	0.869406	0.701077	0.1317	0.225098	0.245654	0.204934	0.366327	0.266236	2.46351	0.462833	0	0.2287	0	0.0247984	-0.105827	0.188976	3.48243	0.869184	0.682299	-0.0002222	-0.0187773	0.0131827	0.1555	0.0142128	0.193906	0.00965007	0.141959	0.7824	0.68	0.198	0.412	0.187559	-0.0658332	0	0.433081	0.0371367	0.198	-0.060293	-0.0595731	0.0600466	0.0607158	0.680022	0.125403
Al Khalij Commercial Bank	Commercial banks	Public	Qatar	2009	2009Al Khalij Commercial Bank	234	0.594613	0.583881	0.295	0.250926	0.342473	0.144966	0.19844	0.410062	0	0.440303	0	0.1736	0	0.176636	-0.150501	0.493666	4.07753	0.706245	0.48992	0.111632	-0.0939609	0.0095469	0.259	0.00992433	0.37411	0.00946736	0.467876	0.6937	0.4899	0	0.354	0.369186	0.257691	0.835464	0.607606	0	0	0.465898	0.258497	0.0269132	0.0350371	0.48992	0.380851
Al khaliji France SA	Commercial banks	Private	UNITED ARAB EMIRATES	2009	2009Al khaliji France SA	61	0	0	0	0	0	0	0	0	0	0.400059	0	0	0	0.0319184	0	0.455878	0	0	0	0	0	0	0	0	0	0	0	0	0	0	0.53	0	0	0.816088	0	0	0	0	0	0	0	0	0
Alubaf Arab International Bank	Commercial banks	Private	BAHRAIN	2009	2009Alubaf Arab International Bank	79	0.793063	0.159587	0.4372	0.824045	0.995252	0	0.44898	0	-0.477121	0.18791	0.9711	0	0.9711	0.0624513	-0.03526	0.118892	2.71029	0.845776	0.14508	0.0527128	-0.0145071	0.0111915	0.2871	0	0	0	0	0	0	0	0.947	0	0	0.8	0	0	0	0	0	0	0	0	0.177974
Amen Bank	Commercial banks	Public	TUNISIA	2009	2009Amen Bank	150	0.773054	0.719794	0	0.114594	0.0318866	0.181551	0.510454	0	-0.0106948	0.411304	0	0	0	0.0423778	-0.049207	-0.185619	3.5129	0.794198	0.725778	0.0211438	0.0059841	0.0093827	0	0	0	0	0	0	0	0	0.438	0.220772	0	0	0.469863	0	0	0	0	0	0	0	0.095157
Arab African International Bank	Commercial banks	Private	EGYPT	2009	2009Arab African International Bank	230	0.853387	0.591115	0	0.3363	0.142748	0.097573	0.36568	0	0.360086	-0.08417	0.4937	0	0.4937	0.0715762	0.183168	-0.529911	3.88625	0.85941	0.470563	0.006023	-0.120551	0.0131999	0.0952	0	0	0	0	0	0	0	0.309	0	0	0	0	0	0	0	0	0	0	0	0.0765904
Arab Bank for Investment & Fore	Commercial banks	Private	UNITED ARAB EMIRATES	2009	2009Arab Bank for Investment & Fore	158	0.707452	0.515862	0.2299	0.283756	0.401589	0.011574	0.294064	0	3.62154	0.400059	0.4228	0	0.4228	0.0319184	0	0.455878	0	0.707661	0.580266	0.0002095	0.064404	0.035419	0.2481	0	0	0	0	0	0	0	0.53	0	0	0.816088	0	0	0	0	0	0	0	0	0.341566
Arab Bank Group (Combined)	Commercial banks	Private	JORDAN	2009	2009Arab Bank Group (Combined)	290	0.792312	0.49334	0.161	0.24487	0.131173	0.385765	0.464349	0	3.71131	0.376553	0	0	0	0.0723241	-0.149278	0.034377	4.65925	0.804012	0.435289	0.0116998	-0.0580505	0.0113734	0.171	0	0	0	0	0	0	0.207	0.256	0	0	0	0	0	0.207	0.0973963	-0.0215451	0	0	0.435289	0.190496
Arab Bank Plc	Commercial banks	Public	JORDAN	2009	2009Arab Bank Plc	282	0.80218	0.476449	0.1427	0.264599	0.175952	0.433662	0.282228	0.460706	3.81192	0.376553	0.0701	0	0.0701	0.0723241	-0.149278	0.034377	4.357	0.797022	0.438893	-0.0051585	-0.0375568	0.0108227	0.1698	0.0154935	0.212781	0.00859434	0.188625	0.5429	0.4359	0	0.256	0.688482	0	0	0.829748	0	0	0.10729	-0.0130912	0.0362852	0.0836538	0.435939	0.196971
Arab Bank Syria SA	Commercial banks	Public	SYRIAN ARAB REPUBLIC	2009	2009Arab Bank Syria SA	24	0.857562	0.379502	0.2022	0.562037	0.0581073	0	0.345582	0	2.97016	0.380402	0.49	0	0.49	0	-0.157453	-0.952024	4.50876	0.852199	0.499376	-0.0053629	0.119874	0.005349	0.1903	0	0	0	0	0	0	0	0	0	0	0	0	0	0	0	0	0	0	0	0.107609
Arab Banking Corporation - Alge	Commercial banks	Private	AlGERIA	2009	2009Arab Banking Corporation - Alge	19	0.567789	0.340332	0	0.443036	0.0874398	0.0794933	0.343126	0	-0.176821	0.631482	0.7	0	0.7	0.0236013	-0.0486299	-0.805147	0	0.545252	0.32691	-0.0225372	-0.0134222	0	0	0	0	0	0	0	0	0	0.655	0	0	0	0	0	0	0	0	0	0	0	0.348119
Arab Banking Corporation - Egyp	Commercial banks	Private	EGYPT	2009	2009Arab Banking Corporation - Egyp	73	0.783481	0.275953	0	0.676727	0.04451	0.852841	0.35264	0	0.139736	-0.08417	0.98	0	0.98	0.0715762	0.183168	-0.529911	0	0.787467	0.301064	0.0039862	0.0251104	0.0093878	0	0	0	0	0	0	0	0	0.309	0	0	0	0	0	0	0	0	0	0	0	0.193217
Arab Banking Corporation (Jorda	Commercial banks	Public	JORDAN	2009	2009Arab Banking Corporation (Jorda	80	0.793186	0.455366	0.3137	0.350937	0.282646	0.46504	0.576802	0.283171	3.37453	0.376553	0.87	0	0.87	0.0723241	-0.149278	0.034377	0	0.789853	0.465303	-0.003333	0.0099365	0.0150573	0.2995	0	0	0	0	0	0	0.144	0.256	0	0	0	0	0	0.144	0	0	0	0	0	0.186869
Arab Banking Corporation BSC-Ba	Commercial banks	Public	BAHRAIN	2009	2009Arab Banking Corporation BSC-Ba	265	0.800042	0.418837	0.128	0.174331	0.274155	0.88995	0.360791	0.535725	3.1731	0.18791	0.2846	0	0.2846	0.0624513	-0.03526	0.118892	0	0.779742	0.421683	-0.0203003	0.0028457	0.0059311	0.134	0.00770268	0.187653	0.00962835	0.154054	0.5408	0.4217	0	0.947	0.802435	0.513558	0.8	0.895787	0	0	-0.0884996	-0.0710471	0.0462544	0.0352787	0.421683	0.110375
Arab International Bank	Commercial banks	Private	EGYPT	2009	2009Arab International Bank	138	0.879278	0.188992	0.1174	0.442959	0.158543	0.0163838	0.017459	0	3.52658	-0.08417	0.3001	0	0.3001	0.0715762	0.183168	-0.529911	3.64027	0.820186	0.155766	-0.0590929	-0.0332265	0.0056416	0	0	0	0	0	0	0	0	0.309	0	0	0	0	0	0	0	0	0	0	0	0.203902
Arab Investment Bank-Federal Ar	Commercial banks	Private	EGYPT	2009	2009Arab Investment Bank-Federal Ar	92	0.922722	0.459142	0	0.323875	0.0050869	0.368535	0.545914	0	-0.559088	-0.08417	0.1568	0	0	0.0715762	0.183168	-0.529911	0	0.822762	0.482967	-0.0999609	0.0238246	0.0009041	0.2138	0	0	0	0	0	0	0.179	0.309	0	0	0	0	0	0.179	0	0	0	0	0	0.186272
Arab National Bank Public Joint	Commercial banks	Public	SAUDI ARABIA	2009	2009Arab National Bank Public Joint	288	0.851166	0.615476	0.1193	0.124876	0.101781	0.391678	0.358694	0.545161	3.32984	0.451446	0.4	0	0.4	0.0842716	-0.0986875	-0.328305	0	0.828619	0.605736	-0.0225476	-0.0097404	0.0214602	0.1432	0.0214603	0.187169	0.00896633	0.168663	0.731	0.6057	0	0.562	0.1292	0.0271321	0.458258	0.359445	0	0	-0.0907599	-0.0981029	0.0213483	0.0512212	0.605736	0.1511
Arab Tunisian Bank	Commercial banks	Public	Tunisia	2009	2009Arab Tunisian Bank	121	0.850921	0.478728	0	0.450554	0.0680004	0.365805	0.435216	0	-0.0033273	0.411304	0.6424	0	0.6424	0.0423778	-0.049207	-0.185619	3.50052	0.910833	0.43128	0.0599124	-0.0474482	0.0129231	0	0	0	0	0	0	0	0	0.438	0.220772	0	0	0.469863	0	0	0	0	0	0	0	0.0910093
Attijari Bank	Commercial banks	Public	TUNISIA	2009	2009Attijari Bank	133	0.830303	0.661889	0	0.218594	0.0060186	0.137659	0.816479	0.393146	0	0.411304	0	0	0	0.0423778	-0.049207	-0.185619	3.45963	0.832492	0.62021	0.0021896	-0.041679	0.0092762	0	0	0	0	0	0	0	0	0.438	0	0	0	0	0	0	0	0	0	0	0	0.0873111
Attijariwafa Bank	Commercial banks	Public	MOROCCO	2009	2009Attijariwafa Bank	285	0.779906	0.59269	0.0733	0.241094	0.077835	0.296679	0.413376	0.17293	2.53377	0.275292	0.0372	0.0243	0	0.0592295	-0.0370732	-0.396399	5.4132	0.760849	0.616478	-0.0190568	0.0237884	0.0158118	0.0734	0	0	0	0	0	0	0	0.539	0	0	0	0	0	0	0	0	0	0	0	0.0933188
Bahrain Commercial Facilities C	Commercial banks	Public	BAHRAIN	2009	2009Bahrain Commercial Facilities C	46	0.424637	0.750125	0	0.0310466	0.0353774	0.0325309	0.947115	0.331204	-0.477121	0.18791	0	0.175	0	0.0624513	-0.03526	0.118892	0	0.407468	0.790774	-0.0171686	0.0406491	0.0527183	0	0	0	0	0	0	0	0	0.947	0	0	0.8	0	0	0	0	0	0	0	0	0.622995
Bank al Etihad	Commercial banks	Public	JORDAN	2009	2009Bank al Etihad	135	0.764918	0.530278	0.2258	0.306567	0.247292	0.257442	0.317829	0.28185	3.09009	0.376553	0.0132	0	0.0132	0.0723241	-0.149278	0.034377	3.0548	0.816079	0.473294	0.0511601	-0.0569837	0.0111904	0.1881	0	0	0	0	0	0	0	0.256	0	0	0	0	0	0	0	0	0	0	0	0.186833
Bank Audi Private Bank	Commercial banks	Private	lebanon	2009	2009Bank Audi Private Bank	77	0.920899	0.237292	0	0.693233	0.01826	0.198912	0.50204	0	2.50402	0.191558	1	0	0	0.0912617	0	-0.741606	3.29308	0.943033	0.163895	0.0221344	-0.0733969	0.0078429	0	0	0	0	0	0	0	0	0.632	0	0	0	0	0	0	0	0	0	0	0	0.0532178
Bank Audi SAE	Commercial banks	Private	EGYPT	2009	2009Bank Audi SAE	169	0.775844	0.490345	0	0.408934	0.0081769	0.249418	0.283819	0	0	-0.08417	0.9999	0	0.9999	0.0715762	0.183168	-0.529911	3.93989	0.850306	0.424559	0.074462	-0.0657856	0.0093251	0.1957	0	0	0	0	0	0	0.1268	0.309	0	0	0	0	0	0.1268	0	0	0	0	0	0.126428
Bank Audi SAL	Commercial banks	Public	lebanon	2009	2009Bank Audi SAL	286	0.866885	0.300294	0.1267	0.333025	0.0262121	0.0110115	0.408635	0.366191	3.99624	0.191558	0.293	0	0.293	0.0912617	0	-0.741606	4.48811	0.894411	0.254728	0.0275256	-0.0455668	0.0109096	0.114	0.0131854	0.130069	0.0117167	0.121628	0.2792	0.2487	0	0.632	0.359549	0	0	0.599624	0	0	0.299288	0.1084	0.0232345	0.0362132	0.248721	0.0902672
Bank Dhofar SAOG	Commercial banks	Public	OMAN	2009	2009Bank Dhofar SAOG	210	0.750793	0.769376	0.1359	0.118069	0.0224369	0.127807	0.375445	0.499461	3.73129	0.420541	0.309	0	0	0.081997	-0.120908	0.346009	3.12182	0.776902	0.79128	0.0261085	0.0219042	0.0168301	0.1253	0	0	0	0	0	0	0.1026	0.372	0	0	0	0	0	0.1026	0	0	0	0	0	0.156298
Bank Hapoalim BM	Commercial banks	Public	ISRAEL	2009	2009Bank Hapoalim BM	305	0.772519	0.724693	0.0744	0.131336	0.0425742	0.165023	0.0806472	0.383002	3.52361	0.176896	0	0.0038	0	0.0305941	-0.0459747	0.608109	5.48692	0.777868	0.697091	0.0053496	-0.0276024	0.0042706	0.0852	0.00744617	0.146622	0.016443	0.0522939	0.8971	0.6978	0.1152	0.247	0.236809	0.111774	0.687023	0.486631	0.0272804	0.1152	0.0160406	-0.0164405	0.051032	0.0636274	0.697795	0.0811127
Bank Leumi Le Israel BM	Commercial banks	Public	ISRAEL	2009	2009Bank Leumi Le Israel BM	304	0.804091	0.687711	0.0751	0.141188	0.0204958	0.209983	0.371677	0.304455	3.56037	0.176896	0	0.0021	0	0.0305941	-0.0459747	0.608109	5.49247	0.793064	0.637327	-0.0110274	-0.0503835	0.0061782	0.0833	0.0102183	0.151313	0.0141372	0.0482225	0.8036	0.6373	0.1514	0.247	0.236809	0.111774	0.687023	0.486631	0.0358529	0.1514	0.0427437	-0.0282551	0.0494431	0.0538279	0.637327	0.0739042
Bank Muscat SAOG	Commercial banks	Public	OMAN	2009	2009Bank Muscat SAOG	274	0.770927	0.618377	0.1075	0.253857	0.317238	0.157839	0.306507	0.397046	3.32753	0.420541	0.2484	0	0.15	0.081997	-0.120908	0.346009	3.78019	0.786795	0.656024	0.015868	0.037647	0.0125968	0.1157	0.0150378	0.168484	0.0199426	0.155496	0.8338	0.656	0	0.372	1	0	0	1	0	0	-0.0294447	0.050977	0.0457911	0.0501367	0.656022	0.138401
Bank of Alexandria	Commercial banks	Private	EGYPT	2009	2009Bank of Alexandria	185	0.877156	0.417303	0	0.287013	0.0826356	0.574582	0.287429	0	2.92092	-0.08417	0.8	0	0.8	0.0715762	0.183168	-0.529911	4.49729	0.863653	0.485971	-0.0135035	0.0686683	0.0157251	0.1164	0.0186663	0.143319	0.0102282	0.0816211	0.5627	0.486	0	0.309	0	0	0	0	0	0	0.029696	0.215594	0.110707	0.103607	0.485971	0.0999129
Bank of Baghdad	Commercial banks	Public	Iraq	2009	2009Bank of Baghdad	74	0.744462	0.0839476	0	0.263966	0.0591639	0.0476455	0.747096	0	-0.0608655	0	0	0	0	0.0822811	-0.126629	-1.53131	5.73473	0.824761	0.0967621	0.0802987	0.0128145	0.0232082	0	0	0	0	0	0	0	0	0	0	0	0	0	0	0	0	0	0	0	0	0.157526
Bank of Beirut S.A.L.	Commercial banks	Public	LEBANON	2009	2009Bank of Beirut S.A.L.	237	0.745544	0.249629	0	0.278283	0.0762794	0.0167073	0.386016	0.0174921	4.08803	0.191558	0.3166	0	0.3166	0.0912617	0	-0.741606	3.93692	0.757991	0.257863	0.0124466	0.0082347	0.0106859	0	0	0	0	0	0	0	0	0.632	0	0	0	0	0	0	0	0	0	0	0	0.126472
Bank of Jordan Plc	Commercial banks	Public	Jordan	2009	2009Bank of Jordan Plc	132	0.846679	0.490214	0.1273	0.18707	0.0374081	0.421992	0.387417	0.261188	2.7403	0.376553	0.032	0	0	0.0723241	-0.149278	0.034377	3.22686	0.857442	0.453197	0.0107637	-0.0370164	0.0133124	0.131	0	0	0	0	0	0	0	0.256	0	0	0	0	0	0	0	0	0	0	0	0.126395
Bank of Palestine Plc	Commercial banks	Public	PALESTINIAN TERRITORIES	2009	2009Bank of Palestine Plc	125	0.843756	0.272805	0	0.532511	0.0840888	0.364476	0.450331	0.379905	3.26602	0	0	0	0	0	0	0	3.01945	0.845284	0.267576	0.0015285	-0.0052295	0.0209665	0	0	0	0	0	0	0	0	0	0	0	0	0	0	0	0	0	0	0	0	0.133192
Bank of Sharjah	Commercial banks	Private	UNITED ARAB EMIRATES	2009	2009Bank of Sharjah	193	0.665459	0.653608	0.2174	0.122442	0.0389061	0.128295	0.482063	0	2.96855	0.400059	0	0	0	0.0319184	0	0.455878	4.19922	0.698531	0.633959	0.0330718	-0.0196489	0.0263261	0.2267	0	0	0	0	0	0	0	0.53	0	0	0.816088	0	0	0	0	0	0	0	0	0.293351
Bank of Syria and Overseas SA	Commercial banks	Public	SYRIAN ARAB REPUBLIC	2009	2009Bank of Syria and Overseas SA	87	0.925637	0.268572	0.1101	0.572349	0.0134982	0.140522	0.210962	0	0	0.380402	0.39	0	0.39	0	-0.157453	-0.952024	4.83657	0.923414	0.267568	-0.0022228	-0.0010039	0.0087532	0.1087	0	0	0	0	0	0	0	0	0	0	0	0	0	0	0	0	0	0	0	0.0643883
Bank Otsar Hahayal Ltd	Commercial banks	Private	Israel	2009	2009Bank Otsar Hahayal Ltd	161	0.822266	0.662612	0.0813	0.13658	0.0159611	0.274266	0.362585	0	3.48831	0.176896	0	0	0.24	0.0305941	-0.0459747	0.608109	4.13478	0.817342	0.656013	-0.0049235	-0.0065992	0.0041986	0	0	0	0	0	0	0	0	0.247	0	0	0.687023	0	0	0	0	0	0	0	0	0.0623808
Bank Sohar SAOG	Commercial banks	Public	OMAN	2009	2009Bank Sohar SAOG	182	0.864041	0.752521	0.1248	0.193499	0.247563	0.0400559	0.389831	0.551242	2.90638	0.420541	0	0	0	0.081997	-0.120908	0.346009	0	0.871462	0.767812	0.0074212	0.0152908	0.0078079	0.1157	0	0	0	0	0	0	0	0.372	0	0	0	0	0	0	0	0	0	0	0	0.114665
Bankmed, sal	Commercial banks	Private	Lebanon	2009	2009Bankmed, sal	233	0.878412	0.327134	0.1274	0.243801	0.23229	0.0113008	0.340995	0	3.78116	0.191558	0	0	0	0.0912617	0	-0.741606	4.15809	0.847297	0.296066	-0.0311151	-0.0310682	0.0085672	0.0963	0	0	0	0	0	0	0	0.632	0	0	0	0	0	0	0	0	0	0	0	0.12099
Banque BEMO Sal	Commercial banks	Public	lebanon	2009	2009Banque BEMO Sal	90	0.855866	0.396113	0	0.336555	0.0808679	0.508535	0.547878	0.245921	3.41967	0.191558	0.5574	0	0	0.0912617	0	-0.741606	3.13716	0.870295	0.344059	0.0144296	-0.0520537	0.0063996	0.0856	0	0	0	0	0	0	0	0.632	0	0	0	0	0	0	0	0	0	0	0	0.0580059
Banque Bemo Saudi Fransi SA	Commercial banks	Public	SYRIAN ARAB REPUBLIC	2009	2009Banque Bemo Saudi Fransi SA	107	0.895046	0.29924	0.124	0.575526	0.0214892	0.0317829	0.0635891	0	2.28438	0.380402	0.27	0	0.27	0	-0.157453	-0.952024	4.95086	0.906786	0.276279	0.0117398	-0.0229609	0.0064844	0.1141	0	0	0	0	0	0	0	0	0	0	0	0	0	0	0	0	0	0	0	0.0451698
Banque Centrale Populaire SA	Commercial banks	Public	MOROCCO	2009	2009Banque Centrale Populaire SA	249	0.901362	0.203369	0	0.4047	0.817936	0.0171128	0.0130719	0.319362	0.641792	0.275292	0	0.0436	0	0.0592295	-0.0370732	-0.396399	4.96535	0.870874	0.253049	-0.0304873	0.0496799	0.0115604	0	0	0	0	0	0	0	0	0.539	0	0	0	0	0	0	0	0	0	0	0	0.0729636
Banque de l_Agriculture et du D	Commercial banks	Private	AlGERIA	2009	2009Banque de l_Agriculture et du D	235	0.841668	0.360801	0	0.537339	0.0178738	0.0765728	0.260909	0	0	0.631482	0	0	0	0.0236013	-0.0486299	-0.805147	0	0.852496	0.373201	0.0108278	0.0124002	0.0014902	0	0	0	0	0	0	0	0	0.655	0	0	0	0	0	0	0	0	0	0	0	0.0394909
Banque de l_Habitat	Commercial banks	Private	TUNISIA	2009	2009Banque de l_Habitat	141	0.601039	0.774695	0	0.10186	0.0171717	0.0697472	0.573891	0	-0.0635097	0.411304	0	0	0	0.0423778	-0.049207	-0.185619	0	0.619977	0.679598	0.0189378	-0.095097	0.0104139	0	0	0	0	0	0	0	0	0.438	0	0	0	0	0	0	0	0	0	0	0	0.0924989
Banque de l_Industrie et du Tra	Commercial banks	Private	Lebanon	2009	2009Banque de l_Industrie et du Tra	41	0.910373	0.280838	0	0.240571	0.101811	0.0127861	0.134957	0	4.80577	0.191558	0	0	0	0.0912617	0	-0.741606	2.84144	0.916235	0.2528	0.0058626	-0.0280379	0.0007111	0	0	0	0	0	0	0	0	0.632	0	0	0	0	0	0	0.0285167	-0.057131	0	0	0.2528	0.0826657
Banque de Tunisie	Commercial banks	Public	TUNISIA	2009	2009Banque de Tunisie	112	0.53942	0.632047	0	0.273814	0.0202883	0.253175	0.383376	0.246335	-0.306677	0.411304	0	0	0	0.0423778	-0.049207	-0.185619	3.4437	0.528309	0.689498	-0.0111105	0.0574511	0.0318077	0	0	0	0	0	0	0	0	0.438	0.220772	0	0	0.469863	0	0	0	0	0	0	0	0.506941
Banque du Caire SAE	Commercial banks	Private	EGYPT	2009	2009Banque du Caire SAE	222	0.882809	0.144201	0	0.46451	0.015601	0.0299698	0.923908	0	2.92165	-0.08417	0	0	0	0.0715762	0.183168	-0.529911	4.59618	0.898739	0.218949	0.0159296	0.074748	0.0026744	0	0.0103249	0	0.00840271	0.112868	0.2436	0.2189	0	0.309	0.555171	-0.0782791	0	0.745098	0	0	-0.0427111	0.426433	0.0160436	0	0.218948	0.0787584
Banque Ext?rieure d_Alg?rie	Commercial banks	Private	AlGERIA	2009	2009Banque Ext?rieure d_Alg?rie	260	0.898956	0.161611	0	0.796939	0.0025137	0.354725	0.181949	0	-0.115885	0.631482	1	1	0	0.0236013	-0.0486299	-0.805147	0	0.794644	0.198036	-0.104312	0.0364241	0.0155122	0	0	0	0	0	0	0	0	0.655	0	0	0	0	0	0	0	0	0	0	0	0.0731471
Banque Libano-Francaise	Commercial banks	Private	LEBANON	2009	2009Banque Libano-Francaise	221	0.888777	0.30749	0	0.319524	0.0554937	0.925742	0.323341	0	3.60342	0.191558	0.35	0	0	0.0912617	0	-0.741606	3.98522	0.893821	0.303892	0.0050436	-0.0035973	0.0090223	0	0	0	0	0	0	0	0	0.632	0	0	0	0	0	0	0	0	0	0	0	0.0864837
Banque Marocaine du Commerce Ex	Commercial banks	Public	MOROCCO	2009	2009Banque Marocaine du Commerce Ex	266	0.86856	0.569646	0.082	0.31356	0.131879	0.279106	0.286085	0.189757	2.5676	0.275292	0.3134	0.0047	0	0.0592295	-0.0370732	-0.396399	0	0.856753	0.555757	-0.0118073	-0.0138888	0.0048698	0.0591	0.00690417	0.104526	0.0139495	0.0439626	0.6893	0.5558	0	0.539	0.694165	0	0	0.833165	0	0	0.153171	0.133038	0.0442074	0.0587671	0.555758	0.0579583
Banque Marocaine pour le Commer	Commercial banks	Public	MOROCCO	2009	2009Banque Marocaine pour le Commer	188	0.862031	0.752721	0.1086	0.187883	0.241148	0.0603983	0.231044	0.196886	-0.477121	0.275292	0.6385	0	0.6385	0.0592295	-0.0370732	-0.396399	0	0.758652	0.795216	-0.103378	0.042495	0.0119075	0.112	0	0	0	0	0	0	0	0.539	0	0	0	0	0	0	0	0	0	0	0	0.124761
Banque Misr Liban	Commercial banks	Private	lebanon	2009	2009Banque Misr Liban	85	0.910504	0.135883	0.3654	0.090933	0.119084	0.0333455	0.091974	0	4.94245	0.191558	0.88	0	0	0.0912617	0	-0.741606	2.89572	0.917475	0.128442	0.0069715	-0.0074417	0.0001539	0.2958	0	0	0	0	0	0	0	0.632	0	0	0	0	0	0	0	0	0	0	0	0.067661
Banque Misr SAE	Commercial banks	Private	EGYPT	2009	2009Banque Misr SAE	287	0.880942	0.25615	0	0.518836	0.142349	0.940226	0.0103544	0	2.88114	-0.08417	0	0	0	0.0715762	0.183168	-0.529911	5.19203	0.879836	0.298779	-0.001106	0.0426288	0.0010749	0	0.0047891	0.135018	0.00889732	0.050091	0.3396	0.2988	0	0.309	0	0	0	0	0	0	-0.0490769	0.0523421	0.274881	0	0.298779	0.0477151
Banque Nationale Agricole	Commercial banks	Public	TUNISIA	2009	2009Banque Nationale Agricole	162	0.734312	0.756076	0	0.148863	0.0486298	0.182644	0.732964	0	-0.033165	0.411304	0.1811	0	0	0.0423778	-0.049207	-0.185619	3.7715	0.719347	0.712009	-0.0149649	-0.0440667	0.0103423	0	0	0	0	0	0	0	0	0.438	0	0	0	0	0	0	0	0	0	0	0	0.173772
Banque Nationale d_Alg?rie	Commercial banks	Private	AlGERIA	2009	2009Banque Nationale d_Alg?rie	270	0.817097	0.508712	0	0.340033	0.237293	0.0645515	0.0007987	0	-0.164268	0.631482	0	0	0	0.0236013	-0.0486299	-0.805147	0	0.733736	0.63431	-0.0833617	0.125598	0.0166704	0	0	0	0	0	0	0	0.1221	0.655	0	0	0	0	0	0.1221	0	0	0	0	0	0.111949
Banque Saudi Fransi JSC	Commercial banks	Public	SAUDI ARABIA	2009	2009Banque Saudi Fransi JSC	289	0.803983	0.642488	0.1097	0.0936727	0.0830293	0.401552	0.425172	0.368717	3.23036	0.451446	0.311	0	0.311	0.0842716	-0.0986875	-0.328305	5.0999	0.796774	0.649528	-0.0072097	0.0070398	0.0204674	0.1313	0.0204674	0.157818	0.0103226	0.170429	0.8152	0.6495	0	0.562	0.1292	0.0271321	0.458258	0.359445	0	0	-0.0420477	-0.0259776	0.0160355	0.0126665	0.649528	0.150274
Barclays Bank - Egypt S.A.E.	Commercial banks	Private	EGYPT	2009	2009Barclays Bank - Egypt S.A.E.	119	0.842342	0.452885	0	0.21519	0.0269086	0.462776	0.325049	0	0.502302	-0.08417	1	0	0	0.0715762	0.183168	-0.529911	4.20679	0.851032	0.319216	0.0086895	-0.133669	0.0177912	0	0	0	0	0	0	0	0	0.309	0	0	0	0	0	0	0.197848	-0.197987	0	0	0.319216	0.119853
BBAC sal	Commercial banks	Private	lebanon	2009	2009BBAC sal	186	0.90971	0.18542	0.2298	0.211456	0.0258215	0.0239538	0.345911	0	4.36455	0.191558	0.3705	0	0.0886	0.0912617	0	-0.741606	3.68916	0.908788	0.178602	-0.0009221	-0.0068177	0.0096196	0.2299	0	0	0	0	0	0	0	0.632	0	0	0	0	0	0	0	0	0	0	0	0.0820905
BBK B.S.C.	Commercial banks	Public	BAHRAIN	2009	2009BBK B.S.C.	213	0.732801	0.624388	0.1291	0.213639	0.157835	0.227382	0.517051	0.354315	3.79121	0.18791	0	0	0.0402	0.0624513	-0.03526	0.118892	3.33562	0.770767	0.556672	0.0379658	-0.0677161	0.0153583	0.1296	0.0155255	0.194851	0.0125508	0.123748	0.7222	0.5567	0	0.947	0	0	0.8	0	0	0	0.0522273	-0.0534279	0.0482921	0.104943	0.556657	0.112798
BLOM Bank Egypt SAE	Commercial banks	Private	EGYPT	2009	2009BLOM Bank Egypt SAE	116	0.775775	0.335292	0	0.436725	0.0431893	0.691921	0.489628	0	-0.840753	-0.08417	0.9942	0	0	0.0715762	0.183168	-0.529911	3.823	0.830641	0.264036	0.0548658	-0.0712567	0.0132066	0.2349	0	0	0	0	0	0	0.2905	0.309	0	0	0	0	0	0.2905	0	0	0	0	0	0.123213
BLOM Bank s.a.l.	Commercial banks	Public	Lebanon	2009	2009BLOM Bank s.a.l.	269	0	0	0	0	0	0	0	0.272426	0	0.191558	0.3437	0	0	0.0912617	0	-0.741606	0	0	0	0	0	0	0	0.016909	0.152157	0.00719511	0.0950298	0.2172	0.1937	0	0.632	0.359549	0	0	0.599624	0	0	0.156705	0.150172	0.0287439	0.0397323	0.193746	0
BNP Paribas El Djaza?r	Commercial banks	Private	AlGERIA	2009	2009BNP Paribas El Djaza?r	114	0.653506	0.385857	0.174	0.383503	0.0599573	0.0022885	0.814079	0	2.86439	0.631482	1	0	1	0.0236013	-0.0486299	-0.805147	0	0.746005	0.401113	0.0924988	0.0152561	0.0238269	0.1951	0	0	0	0	0	0	0	0.655	0	0	0	0	0	0	0	0	0	0	0	0.121528
BSL Bank SAL	Commercial banks	Private	lebanon	2009	2009BSL Bank SAL	64	0	0	0	0	0	0	0	0	0	0.191558	0	0	0	0.0912617	0	-0.741606	0	0	0	0	0	0	0	0	0	0	0	0	0	0.1658	0.632	0	0	0	0	0	0.1658	0	0	0	0	0	0
Burgan Bank KPSC	Commercial banks	Public	KUWAIT	2009	2009Burgan Bank KPSC	252	0.814507	0.540959	0.0897	0.37332	0.247696	0.225452	0.457096	0.392195	-0.477121	0.462833	0	0	0	0.0247984	-0.105827	0.188976	3.59583	0.829587	0.547784	0.0150803	0.0068253	0.0050222	0.1209	0.00689117	0.189104	0.0119485	0.103706	0.6603	0.5478	0	0.412	0.187559	-0.0658332	0	0.433081	0	0	0.000937037	0.0364333	0.0495228	0.100124	0.5478	0.118968
Byblos Bank S.A.L.	Commercial banks	Public	LEBANON	2009	2009Byblos Bank S.A.L.	247	0.836004	0.248489	0.2078	0.281208	0.109229	0.0167995	0.327576	0.30371	3.94428	0.191558	0	0	0.417	0.0912617	0	-0.741606	4.22863	0.840202	0.235483	0.0041976	-0.0130066	0.0107206	0.1264	0.0129895	0.169251	0.00903534	0.115402	0.2764	0.2349	0	0.632	0.359549	0	0	0.599624	0	0	0.208873	0.146057	0.0247713	0.0295335	0.234918	0.105492
Byblos Bank Syria SA	Commercial banks	Public	SYRIAN ARAB REPUBLIC	2009	2009Byblos Bank Syria SA	23	0.902468	0.478652	0.1116	0.383098	0.123056	0.0049349	0.0965836	0	2.75809	0.380402	0.415	0	0.415	0	-0.157453	-0.952024	0	0.913681	0.574456	0.0112135	0.0958041	0.0054068	0.0844	0	0	0	0	0	0	0.1699	0	0	0	0	0	0	0.1699	0	0	0	0	0	0.075715
Cairo Amman Bank	Commercial banks	Public	JORDAN	2009	2009Cairo Amman Bank	139	0.833402	0.432841	0.139	0.213651	0.0764812	0.527424	0.381333	0.316358	3.23433	0.376553	0.1139	0	0	0.0723241	-0.149278	0.034377	3.16501	0.841834	0.417769	0.0084324	-0.0150723	0.0146545	0.1276	0.0196248	0.160686	0.0164754	0.112737	0.4912	0.4178	0	0.256	0.688482	0	0	0.829748	0	0	0.193367	0.143877	0.0552136	0.0593176	0.417765	0.112817
Capital Bank of Jordan	Commercial banks	Public	JORDAN	2009	2009Capital Bank of Jordan	126	0.64667	0.602847	0.1778	0.141637	0.0806604	0.267898	0.424171	0.211265	3.53554	0.376553	0	0	0	0.0723241	-0.149278	0.034377	2.99277	0.714126	0.530244	0.0674562	-0.0726032	0.0012098	0.1902	0	0	0	0	0	0	0	0.256	0	0	0	0	0	0	0	0	0	0	0	0.240162
Citibank N.A., United Arab Emir	Commercial banks	Private	UNITED ARAB EMIRATES	2009	2009Citibank N.A., United Arab Emir	205	0	0	0	0	0	0	0	0	0	0.400059	0	0	0	0.0319184	0	0.455878	0	0	0	0	0	0	0	0	0	0	0	0	0	0	0.53	0	0	0.816088	0	0	0	0	0	0	0	0	0
Commercial Bank International P	Commercial banks	Public	UNITED ARAB EMIRATES	2009	2009Commercial Bank International P	164	0.812434	0.820059	0.1199	0.0069482	0.139294	0.0683769	0.311319	0.413121	2.44367	0.400059	0.238	0	0.238	0.0319184	0	0.455878	0	0.78865	0.714099	-0.0237838	-0.10596	0.0047932	0.1426	0	0	0	0	0	0	0.16	0.53	0	0	0.816088	0	0	0.16	0	0	0	0	0	0.182079
Commercial Bank of Dubai P.S.C.	Commercial banks	Public	UNITED ARAB EMIRATES	2009	2009Commercial Bank of Dubai P.S.C.	236	0.786298	0.799258	0.1244	0.0890392	0.0839809	0.0791456	0.315783	0.58577	3.9563	0.400059	0.2	0	0	0.0319184	0	0.455878	4.55336	0.73005	0.771463	-0.0562482	-0.0277948	0.0218388	0.1406	0.0218401	0.236264	0.0122444	0.160183	0.9889	0.7715	0.1462	0.53	0.211448	0.140824	0.816088	0.459834	0.0309137	0.1462	0.0286865	0.00649065	0.0214097	0.0224255	0.771465	0.170203
Commercial Bank of Kuwait K.P.S	Commercial banks	Public	KUWAIT	2009	2009Commercial Bank of Kuwait K.P.S	229	0.856224	0.56433	0.1384	0.294077	0.282766	0.145356	0.389394	0.205152	3.36627	0.462833	0.2311	0	0	0.0247984	-0.105827	0.188976	0	0.858315	0.669457	0.0020911	0.105127	5.56e-05	0.1654	4.39e-05	0.207657	0.0154644	0.132711	0.78	0.6695	0	0.412	0.187559	-0.0658332	0	0.433081	0	0	-0.196738	-0.0107164	0.109912	0.142224	0.669461	0.139737
Commercial Bank of Syria	Commercial banks	Private	SYRIAN ARAB REPUBLIC	2009	2009Commercial Bank of Syria	245	0.627243	0.497097	0	0.411414	0.21808	0.118415	-0.0225225	0	0	0.380402	1	1	0	0	-0.157453	-0.952024	4.28142	0.651237	0.435612	0.0239946	-0.061485	0.0154469	0	0	0	0	0	0	0	0	0	0	0	0	0	0	0	0	0	0	0	0	0.138473
Commercial International Bank (	Commercial banks	Public	EGYPT	2009	2009Commercial International Bank (	256	0.854169	0.458223	0	0.203384	0.0059492	0.625579	0.47548	0.46679	-0.302973	-0.08417	0	0	0	0.0715762	0.183168	-0.529911	0	0.85769	0.423974	0.0035204	-0.0342484	0.0271654	0.1528	0.0326101	0.185767	0.0212819	0.121992	0.4944	0.424	0	0.309	0.555171	-0.0782791	0	0.745098	0	0	0.124075	0.0345188	0.0456867	0.0301965	0.423975	0.123817
Cooperative & Agricultural Cred	Commercial banks	Private	Yemen	2009	2009Cooperative & Agricultural Cred	96	0	0	0	0	0	0	0	0	0	0	0	0	0	0.0364757	-0.189763	-1.10092	0	0	0	0	0	0	0	0	0	0	0	0	0	0	0	0	0	0	0	0	0	0	0	0	0	0	0
Credit Agricole Egypt SAE	Commercial banks	Public	EGYPT	2009	2009Credit Agricole Egypt SAE	157	0	0	0	0	0	0	0	0.314388	0	-0.08417	0	0	0	0.0715762	0.183168	-0.529911	0	0.857368	0.362981	0.857368	0.362981	0.0172598	0.1529	0	0	0	0	0	0	0	0.309	0	0	0	0	0	0	0	0	0	0	0	0.102273
Cr?dit du Maroc	Commercial banks	Public	MOROCCO	2009	2009Cr?dit du Maroc	175	0.841002	0.76061	0	0.164254	0.103261	0.0533999	0.150786	0.140488	-0.477121	0.275292	0	0	0	0.0592295	-0.0370732	-0.396399	0	0.893156	0.790375	0.0521534	0.0297648	0.0102821	0	0	0	0	0	0	0	0	0.539	0.694165	0	0	0.833165	0	0	0.134889	0.176755	0.0420245	0.0537169	0.790375	0.0691869
Cr?dit Immobilier et Hotelier	Commercial banks	Public	MOROCCO	2009	2009Cr?dit Immobilier et Hotelier	165	0	0	0	0	0	0	0	0.0136116	0	0.275292	0	0	0	0.0592295	-0.0370732	-0.396399	0	0.704066	0.813893	0.704066	0.813893	0.0033616	0	0	0	0	0	0	0	0	0.539	0	0	0	0	0	0	0	0	0	0	0	0.124256
Cr?dit Libanais S.A.L.	Commercial banks	Private	Lebanon	2009	2009Cr?dit Libanais S.A.L.	214	0.880972	0.223196	0	0.209808	0.0161558	0.0225453	0.211964	0	4.08419	0.191558	0	0	0	0.0912617	0	-0.741606	0	0.894861	0.235676	0.0138882	0.0124801	0.0096054	0.1087	0	0	0	0	0	0	0	0.632	0	0	0	0	0	0	0	0	0	0	0	0.0847792
CreditBank SAL	Commercial banks	Private	Lebanon	2009	2009CreditBank SAL	134	0	0	0	0	0	0	0	0	0	0.191558	0	0	0.4294	0.0912617	0	-0.741606	0	0	0	0	0	0	0	0	0	0	0	0	0	0	0.632	0	0	0	0	0	0	0	0	0	0	0	0
Dar Es Salaam Investment Bank-D	Commercial banks	Public	Iraq	2009	2009Dar Es Salaam Investment Bank-D	15	0.853171	0.023176	0	0.951345	0.134403	0.0982349	0.0152422	0	2.69747	0	0	0	0	0.0822811	-0.126629	-1.53131	0	0	0	-0.853171	-0.023176	0	0	0	0	0	0	0	0	0.1554	0	0	0	0	0	0	0.1554	0	0	0	0	0	0
Doha Bank	Commercial banks	Public	Qatar	2009	2009Doha Bank	255	0.805861	0.614136	0.1107	0.239286	0.259852	0.142795	0.352674	0.447001	3.02373	0.440303	0	0	0	0.176636	-0.150501	0.493666	4.59074	0.834399	0.563001	0.0285385	-0.0511354	0.021167	0.115	0.0211876	0.165101	0.0188613	0.164169	0.6747	0.563	0	0.354	0.369186	0.257691	0.835464	0.607606	0	0	0.180283	0.0848114	0.0366707	0.0316505	0.563	0.14574
Emirates Lebanon Bank SAL	Commercial banks	Private	lebanon	2009	2009Emirates Lebanon Bank SAL	84	0.79884	0.494731	0	0.34647	0.0496826	0.118028	0.295413	0	-0.477121	0.191558	1	0	1	0.0912617	0	-0.741606	3.1663	0.818331	0.474003	0.0194911	-0.0207275	0.0095404	0	0	0	0	0	0	0	0.131	0.632	0	0	0	0	0	0.131	0	0	0	0	0	0.172429
Emirates NBD PJSC	Commercial banks	Public	UNITED ARAB EMIRATES	2009	2009Emirates NBD PJSC	306	0.757757	0.739802	0.0938	0.0978904	0.226287	0.139838	0.409959	0	2.31078	0.400059	0.553	0.56	0	0.0319184	0	0.455878	5.45089	0.762752	0.762188	0.0049947	0.0223867	0.0118707	0.119	0.0119053	0.210726	0.0120089	0.131811	0.9631	0.7622	0	0.53	0.211448	0.140824	0.816088	0.459834	0	0	-0.00296441	0.039194	0.0269689	0.0264351	0.762188	0.128084
Export Development Bank of Egyp	Commercial banks	Public	EGYPT	2009	2009Export Development Bank of Egyp	22	0	0	0	0	0	0	0	0.43308	0	-0.08417	0.4075	0.013	0	0.0715762	0.183168	-0.529911	0	0.853156	0.577097	0.853156	0.577097	0	0	0	0	0	0	0	0	0	0.309	0	0	0	0	0	0	0	0	0	0	0	0.125187
Fenicia Bank SAL	Commercial banks	Private	Lebanon	2009	2009Fenicia Bank SAL	88	0	0	0	0	0	0	0	0	0	0.191558	0.1576	0	0.1576	0.0912617	0	-0.741606	0	0	0	0	0	0	0	0	0	0	0	0	0	0.1141	0.632	0	0	0	0	0	0.1141	0	0	0	0	0	0
FIBI Bank	Commercial banks	Public	ISRAEL	2009	2009FIBI Bank	272	0.827862	0.618565	0.087	0.168239	0.022235	0.310831	0.362477	0.585376	3.63798	0.176896	0	0	0	0.0305941	-0.0459747	0.608109	4.9946	0.819763	0.576974	-0.0080992	-0.0415915	0.0058527	0.0931	0.00870247	0.147607	0.0158461	0.0608122	0.7025	0.577	0	0.247	0.236809	0.111774	0.687023	0.486631	0	0	0.0646358	-0.00640272	0.0462543	0.0534786	0.576974	0.0688418
Fransabank sal	Commercial banks	Private	LEBANON	2009	2009Fransabank sal	248	0.845509	0.202915	0	0.293197	0.0150031	0.0207246	0.315236	0	3.7294	0.191558	0.3615	0	0.06	0.0912617	0	-0.741606	4.10535	0.862378	0.213542	0.0168687	0.0106273	0.0096389	0	0	0	0	0	0	0	0	0.632	0	0	0	0	0	0	0	0	0	0	0	0.110314
Fransabank-Syria S.A.	Commercial banks	Public	SYRIAN ARAB REPUBLIC	2009	2009Fransabank-Syria S.A.	5	0.186525	0	0	0.809489	0.994897	0	0.0217204	0	0	0.380402	0.48	0	0.48	0	-0.157453	-0.952024	3.31326	0.870911	0	0.684386	0	-0.0096049	0.2717	0	0	0	0	0	0	0	0	0	0	0	0	0	0	0	0	0	0	0	0.12806
Future Bank B.S.C.	Commercial banks	Private	BAHRAIN	2009	2009Future Bank B.S.C.	82	0.815342	0.206575	0.1344	0.752329	0.78517	0.0759931	0.0616438	0	2.72253	0.18791	0.3333	0	0.3333	0.0624513	-0.03526	0.118892	2.73838	0.770046	0.216256	-0.0452969	0.0096804	0.0149772	0.1972	0	0	0	0	0	0	0	0.947	0	0	0.8	0	0	0	0	0	0	0	0	0.155551
Groupe Banque Centrale Populair	Commercial banks	Private	MOROCCO	2009	2009Groupe Banque Centrale Populair	275	0.854713	0.594068	0.1163	0.183198	0.0421544	0.301406	0.156176	0	-0.477121	0.275292	0	0	0	0.0592295	-0.0370732	-0.396399	4.96535	0.838254	0.640429	-0.0164588	0.0463611	0.0138902	0.1105	0	0	0	0	0	0	0	0.539	0	0	0	0	0	0	0	0	0	0	0	0.120717
Gulf Bank Algeria	Commercial banks	Private	Algeria	2009	2009Gulf Bank Algeria	93	0.474109	0.636501	0	0.159541	0.116643	0.0008969	0.604107	0	-0.889899	0.631482	0	0	0	0.0236013	-0.0486299	-0.805147	4.43934	0.495331	0.488347	0.0212222	-0.148154	0.0316483	0	0	0	0	0	0	0	0.19	0.655	0	0	0	0	0	0.19	0	0	0	0	0	0.333486
Gulf Bank KSC (The)	Commercial banks	Public	KUWAIT	2009	2009Gulf Bank KSC (The)	243	0.94106	0.696972	0.32	0.16734	0.178272	0.159644	-0.44284	0.010375	3.53421	0.462833	0	0	0	0.0247984	-0.105827	0.188976	3.69438	0.876557	0.688421	-0.0645026	-0.0085512	-0.0059234	0.115	-0.00591769	0.173956	0.00983555	0.122675	0.7854	0.6884	0	0.412	0.187559	-0.0658332	0	0.433081	0	0	-0.0773916	-0.0427044	0.137716	0.303281	0.688409	0.0940477
Gulf Commercial Bank	Commercial banks	Public	Iraq	2009	2009Gulf Commercial Bank	38	0.690677	0.0884259	0	0.289004	0	0.0612154	0.928373	0	-0.477121	0	0	0	0.697	0.0822811	-0.126629	-1.53131	5.38018	0	0	-0.690677	-0.0884259	0	0	0	0	0	0	0	0	0	0	0	0	0	0	0	0	0	0	0	0	0	0
Gulf International Bank BSC	Commercial banks	Private	BAHRAIN	2009	2009Gulf International Bank BSC	258	0.784541	0.51819	0.1249	0.181657	0.235781	0.191835	0.132631	0	3.08896	0.18791	0	0	0	0.0624513	-0.03526	0.118892	4.39852	0.654905	0.573684	-0.129636	0.0554945	-0.0094153	0.1644	-0.00928571	0.250502	0.00490508	0.327141	0.876	0.5737	0	0.947	0	0	0.8	0	0	0	-0.35256	-0.250191	0.0638429	0.0566138	0.573684	0.123327
Housing and Development Bank	Commercial banks	Public	EGYPT	2009	2009Housing and Development Bank	9	0.551048	0.540515	0	0.270789	0.0001338	0.41018	0.512921	0.277026	0	-0.08417	0	0.1567	0	0.0715762	0.183168	-0.529911	3.97745	0.618536	0.545395	0.0674889	0.00488	0.0229869	0.1244	0	0	0	0	0	0	0.294	0.309	0	0	0	0	0	0.294	0	0	0	0	0	0.113627
Housing Bank for Trade & Financ	Commercial banks	Public	JORDAN	2009	2009Housing Bank for Trade & Financ	220	0.806044	0.431205	0.2316	0.250101	0.139995	0.515999	0.348145	0.254167	3.70739	0.376553	0.332	0	0.332	0.0723241	-0.149278	0.034377	0	0.821667	0.388914	0.0156238	-0.0422911	0.0109354	0.2247	0.0159292	0.272432	0.011431	0.2257	0.4733	0.3889	0	0.256	0.688482	0	0	0.829748	0	0	0.120258	0.0370553	0.0406879	0.0716731	0.388919	0.18863
Housing Bank for Trade and Fina	Commercial banks	Private	AlGERIA	2009	2009Housing Bank for Trade and Fina	27	0.387701	0.57744	0	0.162736	0.0896664	0.002859	0.0109216	0	-0.433545	0.631482	0.6474	0	0	0.0236013	-0.0486299	-0.805147	0	0.351434	0.312353	-0.0362676	-0.265087	0.001484	0	0	0	0	0	0	0	0	0.655	0	0	0	0	0	0	0	0	0	0	0	0.0118958
HSBC Bank Egypt S A E	Commercial banks	Private	EGYPT	2009	2009HSBC Bank Egypt S A E	198	0.883642	0.398896	0	0.480406	0.0281297	0.517795	0.417048	0	0.375698	-0.08417	0.9453	0	0.9453	0.0715762	0.183168	-0.529911	4.53188	0.886082	0.387128	0.0024403	-0.011768	0.0326238	0.1179	0	0	0	0	0	0	0.0862	0.309	0	0	0	0	0	0.0862	0	0	0	0	0	0.106676
HSBC Bank Middle East	Commercial banks	Private	UNITED ARAB EMIRATES	2009	2009HSBC Bank Middle East	60	0	0	0	0	0	0	0	0	0	0.400059	0	0	0.6836	0.0319184	0	0.455878	0	0.89601	0.416984	0.89601	0.416984	0.0102387	0	0.00186378	0.151133	0.0244648	0.0397149	0.6829	0.5077	0.0862	0.53	0.211448	0.140824	0.816088	0.459834	0.0182268	0.0862	-0.0568888	-0.120462	0.0605769	0.0731877	0.507668	0.0535745
HSBC Bank Middle East Limited	Commercial banks	Private	UNITED ARAB EMIRATES	2009	2009HSBC Bank Middle East Limited	168	0	0	0	0	0	0	0	0	0	0.400059	0	0	0	0.0319184	0	0.455878	0	0	0	0	0	0	0	0.00186378	0.151133	0.0244648	0.0397149	0.6829	0.5077	0	0.53	0.211448	0.140824	0.816088	0.459834	0	0	-0.0568888	-0.120462	0.0605769	0.0731877	0.507668	0
IBL Bank sal	Commercial banks	Private	LEBANON	2009	2009IBL Bank sal	179	0.901904	0.148568	0	0.551184	0.0194133	0.0175141	0.131688	0	3.0161	0.191558	0	0	0.1744	0.0912617	0	-0.741606	3.50096	0.898929	0.101739	-0.0029744	-0.0468291	0.0107082	0	0	0	0	0	0	0	0	0.632	0	0	0	0	0	0	0	0	0	0	0	0.0800348
International Bank for Trade an	Commercial banks	Public	SYRIAN ARAB REPUBLIC	2009	2009International Bank for Trade an	44	0	0	0	0	0	0	0	0	0	0.380402	0.49	0	0.49	0	-0.157453	-0.952024	0	0.835499	0.39564	0.835499	0.39564	0.0123904	0.1188	0	0	0	0	0	0	0	0	0	0	0	0	0	0	0	0	0	0	0	0.0748365
International Bank of Qatar Q.S	Commercial banks	Private	Qatar	2009	2009International Bank of Qatar Q.S	206	0.874505	0.587969	0.1181	0.329402	0.415033	0.119115	0.441136	0	2.98393	0.440303	0.245	0	0.3	0.176636	-0.150501	0.493666	0	0.869433	0.565824	-0.0050714	-0.0221454	0.0149202	0.1117	0	0	0	0	0	0	0	0.354	0	0	0.835464	0	0	0	0	0	0	0	0	0.137482
International Bank of Yemen YSC	Commercial banks	Private	Yemen	2009	2009International Bank of Yemen YSC	109	0	0	0	0	0	0	0	0	0	0	0	0	0	0.0364757	-0.189763	-1.10092	0	0.896124	0.158562	0.896124	0.158562	0.0163245	0.1784	0	0	0	0	0	0	0	0	0	0	0	0	0	0	0	0	0	0	0	0.0705794
Invest Bank P.S.C.	Commercial banks	Public	UNITED ARAB EMIRATES	2009	2009Invest Bank P.S.C.	155	0	0	0	0	0	0	0	0	2.69333	0.400059	0	0	0	0.0319184	0	0.455878	0	0	0	0	0	0	0	0	0	0	0	0	0	0	0.53	0	0	0.816088	0	0	0	0	0	0	0	0	0
Iraqi Middle East Investment Ba	Commercial banks	Public	Iraq	2009	2009Iraqi Middle East Investment Ba	16	0.756757	0.0290327	0	0.381686	0	0.113428	0.0141738	0	-0.203443	0	0	0	0.05	0.0822811	-0.126629	-1.53131	0	0.811628	0.11443	0.0548714	0.0853968	0.0209976	0	0	0	0	0	0	0	0.109	0	0	0	0	0	0	0.109	0	0	0	0	0	0.156739
Israel Discount Bank LTD	Commercial banks	Public	ISRAEL	2009	2009Israel Discount Bank LTD	294	0.791906	0.648663	0.074	0.129857	0.0330641	0.268708	0.362985	0.30225	3.49865	0.176896	0	0.002	0	0.0305941	-0.0459747	0.608109	5.25967	0.776463	0.618932	-0.0154423	-0.0297305	0.0052977	0.089	0.00748601	0.128015	0.0161966	0.0397014	0.7574	0.6189	0	0.247	0.236809	0.111774	0.687023	0.486631	0	0	0.0403084	-0.003896	0.0540415	0.0685101	0.618932	0.0579749
Jammal Trust Bank SAL	Commercial banks	Private	Lebanon	2009	2009Jammal Trust Bank SAL	53	0	0	0	0	0	0	0	0	0	0.191558	0	0	0	0.0912617	0	-0.741606	0	0	0	0	0	0	0	0	0	0	0	0	0	0	0.632	0	0	0	0	0	0	0	0	0	0	0	0
Jordan Ahli Bank Plc	Commercial banks	Public	JORDAN	2009	2009Jordan Ahli Bank Plc	137	0.779841	0.42242	0.117	0.280363	0.163714	0.356561	0.472868	0.261188	3.03057	0.376553	0.0989	0	0.0989	0.0723241	-0.149278	0.034377	3.3235	0.800142	0.434733	0.0203013	0.012313	0.0082886	0.1218	0	0	0	0	0	0	0	0.256	0	0	0	0	0	0	0	0	0	0	0	0.105986
Jordan Commercial Bank	Commercial banks	Public	JORDAN	2009	2009Jordan Commercial Bank	111	0.703757	0.586278	0.1272	0.163324	0.0465958	0.270071	0.370504	0.230447	2.78224	0.376553	0	0	0	0.0723241	-0.149278	0.034377	2.7981	0.734804	0.517061	0.0310473	-0.0692175	0.0088875	0.1461	0	0	0	0	0	0	0	0.256	0	0	0	0	0	0	0	0	0	0	0	0.1688
Jordan Kuwait Bank	Commercial banks	Public	JORDAN	2009	2009Jordan Kuwait Bank	152	0	0	0	0	0	0	0	0.317618	0	0.376553	0	0	0	0.0723241	-0.149278	0.034377	0	0.793211	0.509187	0.793211	0.509187	0.0209921	0	0	0	0	0	0	0	0	0.256	0	0	0	0	0	0	0	0	0	0	0	0.158542
Lebanese Swiss Bank SAL (The)	Commercial banks	Private	Lebanon	2009	2009Lebanese Swiss Bank SAL (The)	102	0.867179	0.180665	0	0.307977	0.0084037	0.0178897	0.390131	0	3.77869	0.191558	0	0	0	0.0912617	0	-0.741606	2.92974	0.881414	0.15406	0.0142357	-0.0266046	0.012864	0	0	0	0	0	0	0	0.1776	0.632	0	0	0	0	0	0.1776	0	0	0	0	0	0.103943
Mashreqbank PSC	Commercial banks	Public	UNITED ARAB EMIRATES	2009	2009Mashreqbank PSC	271	0.719703	0.588605	0.1148	0.167162	0.156465	0.318009	0.570646	0.0155833	3.34642	0.400059	0	0	0	0.0319184	0	0.455878	4.96962	0.710847	0.504429	-0.0088553	-0.0841759	0.0112479	0.1402	0.0113836	0.230684	0.0302099	0.0440304	0.6688	0.5044	0	0.53	0.211448	0.140824	0.816088	0.459834	0	0	0.0147831	-0.113314	0.0379377	0.0728394	0.50443	0.14313
Mercantile Discount Bank Ltd.	Commercial banks	Private	ISRAEL	2009	2009Mercantile Discount Bank Ltd.	196	0.862045	0.705775	0.098	0.170154	0.0269576	0.145964	0.336956	0	3.59359	0.176896	1	0	0	0.0305941	-0.0459747	0.608109	4.30773	0.862384	0.635025	0.0003385	-0.0707498	0.0082542	0.113	0	0	0	0	0	0	0.1133	0.247	0	0	0.687023	0	0	0.1133	0	0	0	0	0	0.084278
Mizrahi Tefahot Bank Ltd.	Commercial banks	Public	ISRAEL	2009	2009Mizrahi Tefahot Bank Ltd.	295	0.823205	0.771926	0.0664	0.100943	0.020533	0.102012	0.355316	0.157134	3.7582	0.176896	0	0.0028	0.13	0.0305941	-0.0459747	0.608109	5.05625	0.820076	0.806744	-0.0031292	0.0348186	0.0046269	0.0801	0.00803789	0.151295	0.0131291	0.0340501	0.9837	0.8067	0	0.247	0.236809	0.111774	0.687023	0.486631	0	0	0.0382998	0.0816326	0.0339898	0.0410163	0.806744	0.061719
National Bank of Bahrain	Commercial banks	Public	BAHRAIN	2009	2009National Bank of Bahrain	197	0.88737	0.538666	0.174	0.250676	0.140665	0.375428	0.264753	0.713237	4.12627	0.18791	0	0.49	0	0.0624513	-0.03526	0.118892	3.30837	0.881009	0.543677	-0.0063617	0.0050116	0.0202097	0.203	0	0	0	0	0	0	0	0.947	0	0	0.8	0	0	0	0	0	0	0	0	0.128651
National Bank of Egypt	Commercial banks	Private	EGYPT	2009	2009National Bank of Egypt	301	0.867766	0.332666	0.068	0.39747	0.110939	0.561545	0.291423	0	3.88376	-0.08417	1	1	0	0.0715762	0.183168	-0.529911	5.35242	0.894297	0.289979	0.0265309	-0.0426877	0.0034739	0.0727	0.00670625	0.127843	0.0115138	0.019385	0.3225	0.2884	0.138	0.309	0.555171	-0.0782791	0	0.745098	0.0766136	0.138	0.0968518	-0.0349706	0.196723	0.230392	0.288424	0.0349108
National Bank of Fujairah PJSC	Commercial banks	Public	UNITED ARAB EMIRATES	2009	2009National Bank of Fujairah PJSC	200	0.744058	0.704306	0.1335	0.190762	0.0989642	0.110988	-0.0546624	0.0142604	3.41554	0.400059	0	0	0	0.0319184	0	0.455878	4.1083	0.673103	0.657377	-0.0709549	-0.0469298	0.0087714	0.142	0.00877286	0.260097	0.0182663	0.205061	0.8883	0.6574	0.1789	0.53	0.211448	0.140824	0.816088	0.459834	0.037828	0.1789	-0.0733527	-0.11037	0.0577649	0.071546	0.657381	0.16322
National Bank of Kuwait S.A.K.	Commercial banks	Public	KUWAIT	2009	2009National Bank of Kuwait S.A.K.	302	0.849181	0.580909	0.147	0.218027	0.454615	0.27204	0.27178	0	3.62642	0.462833	0	0	0	0.0247984	-0.105827	0.188976	4.07821	0.842105	0.605642	-0.0070762	0.0247326	0.020655	0.145	0.0219215	0.174917	0.0112961	0.17489	0.7192	0.6056	0	0.412	0.187559	-0.0658332	0	0.433081	0	0	0.0372449	0.0824723	0.0365098	0.017568	0.605637	0.166119
National Bank of Oman (SAOG)	Commercial banks	Public	OMAN	2009	2009National Bank of Oman (SAOG)	203	0.81552	0.706072	0.12	0.233661	0.170909	0.0210182	0.652667	0.346759	2.84571	0.420541	0.3485	0	0.3485	0.081997	-0.120908	0.346009	3.29765	0.823268	0.756868	0.0077474	0.050796	0.011734	0.1387	0	0	0	0	0	0	0.1634	0.372	0	0	0	0	0	0.1634	0	0	0	0	0	0.161778
National Bank of Ras Al-Khaimah	Commercial banks	Public	UNITED ARAB EMIRATES	2009	2009National Bank of Ras Al-Khaimah	218	0	0	0	0	0	0	0	0.121086	0	0.400059	0.5265	0	0	0.0319184	0	0.455878	0	0.752741	0.784551	0.752741	0.784551	0.0424181	0.1832	0.0424212	0.329308	0.0289306	0.18229	1.0423	0.7846	0	0.53	0.211448	0.140824	0.816088	0.459834	0	0	0.229531	0.232699	0.0251687	0.0254534	0.784554	0.195312
National Bank of Umm Al-Qaiwain	Commercial banks	Public	UNITED ARAB EMIRATES	2009	2009National Bank of Umm Al-Qaiwain	143	0.68173	0.727186	0.181	0.192138	0.261075	0.0555061	0.136554	0.518778	2.81079	0.400059	0	0	0	0.0319184	0	0.455878	0	0.618715	0.596879	-0.0630146	-0.130307	0.0245663	0.228	0	0	0	0	0	0	0	0.53	0	0	0.816088	0	0	0	0	0	0	0	0	0.277089
National Bank of Yemen	Commercial banks	Private	Yemen	2009	2009National Bank of Yemen	37	0.859042	0.0803122	0.56	0.696677	0.0230866	0.0536268	0.424163	0	4.11753	0	0	0	0	0.0364757	-0.189763	-1.10092	5.01998	0.857234	0.0888581	-0.0018076	0.0085459	0.0136427	0.62	0	0	0	0	0	0	0.251	0	0	0	0	0	0	0.251	0	0	0	0	0	0.129328
National Commercial Bank (The)	Commercial banks	Public	SAUDI ARABIA	2009	2009National Commercial Bank (The)	308	0.832085	0.48651	0.161	0.151717	0.0690097	0.636329	0.282597	0	2.73643	0.451446	0	0	0	0.0842716	-0.0986875	-0.328305	5.34597	0.847371	0.435645	0.015286	-0.0508645	0.0160084	0.186	0.0160083	0.188608	0.0134059	0.15966	0.5141	0.4356	0	0.562	0.1292	0.0271321	0.458258	0.359445	0	0	0.16073	0.0535663	0.0395898	0.0463737	0.435645	0.136193
National Credit Bank (Closed Sh	Commercial banks	Public	SYRIAN ARAB REPUBLIC	2009	2009National Credit Bank (Closed Sh	39	0.924934	0.329456	0.0958	0.507849	0.0915397	0.115557	0.0775748	0	2.56251	0.380402	0	0	0	0	-0.157453	-0.952024	0	0.901616	0.345483	-0.023318	0.0160263	0.0082664	0.153	0	0	0	0	0	0	0	0	0	0	0	0	0	0	0	0	0	0	0	0.0883005
Natixis Algerie	Commercial banks	Private	AlGERIA	2009	2009Natixis Algerie	68	0.812973	0.612215	0	0.0980959	0.435423	0.0005944	0	0	-0.0597526	0.631482	1	0	1	0.0236013	-0.0486299	-0.805147	4.63493	0.509082	0.619781	-0.303891	0.0075667	0.0169283	0	0	0	0	0	0	0	0	0.655	0	0	0	0	0	0	0	0	0	0	0	0.304255
Oman Arab Bank SAOC	Commercial banks	Private	Oman	2009	2009Oman Arab Bank SAOC	174	0.812604	0.691824	0.1089	0.231549	0.0350656	0.0523466	0.474273	0	3.61372	0.420541	0.5099	0	0	0.081997	-0.120908	0.346009	2.89159	0.812667	0.658517	6.31e-05	-0.0333072	0.0268949	0.1249	0	0	0	0	0	0	0.162	0.372	0	0	0	0	0	0.162	0	0	0	0	0	0.17272
Qatar National Bank	Commercial banks	Public	Qatar	2009	2009Qatar National Bank	309	0.830679	0.658361	0.137	0.195802	0.156219	0.163619	0.471255	0	3.67325	0.440303	0.5	0	0	0.176636	-0.150501	0.493666	5.18177	0.829493	0.606613	-0.0011859	-0.0517478	0.0233565	0.132	0.0233729	0.148454	0.00913472	0.0936543	0.7313	0.6066	0	0.354	0.369186	0.257691	0.835464	0.607606	0	0	0.18	0.0896758	0.00841886	0.00773881	0.606613	0.125327
Qatar National Bank Tunisia	Commercial banks	Private	TUNISIA	2009	2009Qatar National Bank Tunisia	14	0.680292	0.670073	0	0.181752	0.0236051	0.0501089	0.405797	0	0	0.411304	0.5	0	0	0.0423778	-0.049207	-0.185619	2.13672	0.634752	0.714894	-0.0455402	0.0448206	0.0035461	0	0	0	0	0	0	0	0	0.438	0	0	0	0	0	0	0	0	0	0	0	0.305556
QNB Al Ahli	Commercial banks	Public	EGYPT	2009	2009QNB Al Ahli	240	0	0	0	0	0	0	0	0.47635	0	-0.08417	0	0	0.19	0.0715762	0.183168	-0.529911	0	0	0	0	0	0	0	0	0	0	0	0	0	0	0.309	0	0	0	0	0	0	0	0	0	0	0	0
Quds Bank Public Shareholding C	Commercial banks	Private	PALESTINIAN TERRITORIES	2009	2009Quds Bank Public Shareholding C	32	0	0	0	0	0	0	0	0	0	0	0	0	0	0	0	0	0	0	0	0	0	0	0	0	0	0	0	0	0	0.16	0	0	0	0	0	0	0.16	0	0	0	0	0	0
Riyad Bank	Commercial banks	Public	SAUDI ARABIA	2009	2009Riyad Bank	297	0.790897	0.603999	0.155	0.0789621	0.168	0.432173	0.306715	0.590179	3.51906	0.451446	0.217	0	0	0.0842716	-0.0986875	-0.328305	5.20318	0.801824	0.603827	0.0109264	-0.0001721	0.0171798	0.157	0.0171797	0.216684	0.00914359	0.239438	0.7531	0.6038	0.1646	0.562	0.1292	0.0271321	0.458258	0.359445	0.0212664	0.1646	0.104895	0.103721	0.016309	0.0115769	0.603827	0.190569
Samba Financial Group	Commercial banks	Public	SAUDI ARABIA	2009	2009Samba Financial Group	300	0.817919	0.548642	0.131	0.0634604	0.082628	0.535653	0.34245	0.58822	3.33445	0.451446	0.229	0	0	0.0842716	-0.0986875	-0.328305	5.25259	0.832522	0.453575	0.0146026	-0.0950667	0.0245447	0.16	0.0245439	0.194604	0.0109969	0.144936	0.5448	0.4536	0	0.562	0.1292	0.0271321	0.458258	0.359445	0	0	0.0370453	-0.135325	0.038571	0.0332114	0.453575	0.138033
Saradar Bank SAL	Commercial banks	Private	Lebanon	2009	2009Saradar Bank SAL	13	0.860383	0.114188	0.5666	0.263784	0.0154942	0.0295811	0.933197	0	2.30351	0.191558	0	0	0	0.0912617	0	-0.741606	2.35486	0.872718	0.115099	0.0123358	0.0009115	0.0084453	0.4844	0	0	0	0	0	0	0.135	0.632	0	0	0	0	0	0.135	0	0	0	0	0	0.13598
Saudi British Bank JSC (The)	Commercial banks	Public	SAUDI ARABIA	2009	2009Saudi British Bank JSC (The)	291	0.825964	0.609421	0.0829	0.0995179	0.14777	0.394842	0.361362	0	3.31757	0.451446	0	0	0	0.0842716	-0.0986875	-0.328305	5.11946	0.810424	0.602198	-0.0155397	-0.0072229	0.0160228	0.1015	0.0160226	0.142228	0.0135885	0.145986	0.7431	0.6022	0	0.562	0.1292	0.0271321	0.458258	0.359445	0	0	-0.03663	-0.0335039	0.0227151	0.0451145	0.602198	0.114641
Saudi Hollandi Bank	Commercial banks	Private	SAUDI ARABIA	2009	2009Saudi Hollandi Bank	267	0.851265	0.618805	0.0995	0.0572805	0.177561	0.477307	0.357664	0	3.4925	0.451446	0	0	0	0.0842716	-0.0986875	-0.328305	4.78843	0.855763	0.609426	0.0044977	-0.009379	0.0014549	0.112	0	0	0	0	0	0	0.22	0.562	0	0	0.458258	0	0	0.22	-0.0482686	-0.0524527	0	0	0.609426	0.105331
Saudi Investment Bank (The)	Commercial banks	Public	SAUDI ARABIA	2009	2009Saudi Investment Bank (The)	262	0.85661	0.551446	0.1333	0.165677	0.0924154	0.446438	0.411958	0.397111	3.40768	0.451446	0.172	0	0.075	0.0842716	-0.0986875	-0.328305	4.72914	0.826741	0.593936	-0.0298689	0.0424904	0.0107422	0.1414	0.0107436	0.169978	0.00750351	0.225912	0.7184	0.5939	0	0.562	0.1292	0.0271321	0.458258	0.359445	0	0	-0.0643393	0.0243786	0.0403508	0.05755	0.593938	0.173879
Soci?t? Arabe Internationale de	Commercial banks	Public	EGYPT	2009	2009Soci?t? Arabe Internationale de	187	0.827223	0.330939	0	0.37788	0.0131008	0.0129097	0.3898	0.0144196	0.691798	-0.08417	0.4605	0.186	0	0.0715762	0.183168	-0.529911	0	0.799598	0.37192	-0.0276255	0.0409814	0.0129616	0	0	0	0	0	0	0	0	0.309	0	0	0	0	0	0	0	0	0	0	0	0.132633
Soci?t? G?n?rale Alg?rie	Commercial banks	Private	AlGERIA	2009	2009Soci?t? G?n?rale Alg?rie	113	0.693282	0.781025	0	0.183411	0.0145939	0.0040888	0.423023	0	-0.0600804	0.631482	1	0	1	0.0236013	-0.0486299	-0.805147	0	0.689259	0.561391	-0.004023	-0.219634	0.0167011	0	0	0	0	0	0	0	0	0.655	0	0	0	0	0	0	0	0	0	0	0	0.152579
Soci?t? G?n?rale de Banque au L	Commercial banks	Private	LEBANON	2009	2009Soci?t? G?n?rale de Banque au L	238	0.861167	0.288712	0	0.219449	0.0996109	0.0100284	0.406531	0	3.20581	0.191558	0	0	0	0.0912617	0	-0.741606	0	0.884772	0.293263	0.0236053	0.0045506	0.0149017	0.0825	0	0	0	0	0	0	0	0.632	0	0	0	0	0	0	0	0	0	0	0	0.0889606
Soci?t? g?n?rale de Banque-Jord	Commercial banks	Public	JORDAN	2009	2009Soci?t? g?n?rale de Banque-Jord	98	0.751632	0.597897	0.248	0.261784	0.345876	0.124927	0.385714	0.336226	2.99806	0.376553	0	0	0.5007	0.0723241	-0.149278	0.034377	0	0.756487	0.513639	0.0048554	-0.0842577	0.0143047	0.2532	0	0	0	0	0	0	0	0.256	0	0	0	0	0	0	0	0	0	0	0	0.212586
Soci?t? G?n?rale Marocaine de B	Commercial banks	Private	MOROCCO	2009	2009Soci?t? G?n?rale Marocaine de B	204	0.737262	0.699827	0.0931	0.21342	0.0798181	0.0529316	0.352685	0	-0.477121	0.275292	0.5691	0	0.5691	0.0592295	-0.0370732	-0.396399	0	0.725847	0.74746	-0.0114152	0.0476331	0.0110888	0.0909	0	0	0	0	0	0	0	0.539	0	0	0	0	0	0	0	0	0	0	0	0.10239
Soci?t? Tunisienne de Banque	Commercial banks	Public	TUNISIA	2009	2009Soci?t? Tunisienne de Banque	153	0.705422	0.764825	0	0.0920889	0.0192538	0.0533655	0.537284	0.288655	-0.0676955	0.411304	0.1385	0.51	0.0807	0.0423778	-0.049207	-0.185619	0	0.746676	0.790658	0.0412538	0.0258338	0.0053514	0	0	0	0	0	0	0	0	0.438	0.220772	0	0	0.469863	0	0	0	0	0	0	0	0.0910667
Suez Canal Bank	Commercial banks	Public	EGYPT	2009	2009Suez Canal Bank	128	0.908041	0.399975	0	0.293765	0.0998739	0.468148	0.691728	0.552986	2.92005	-0.08417	0	0	0.2394	0.0715762	0.183168	-0.529911	4.15875	0.862621	0.353208	-0.0454202	-0.0467672	-0.0129518	0.267	0	0	0	0	0	0	0	0.309	0	0	0	0	0	0	0	0	0	0	0	0.141114
Syria Gulf Bank SA	Commercial banks	Public	SYRIAN ARAB REPUBLIC	2009	2009Syria Gulf Bank SA	311	0.643628	0.532747	0.2146	0.295793	0.369486	0.0109074	-0.0354217	0	0	0.380402	0	0	0	0	-0.157453	-0.952024	3.89281	0.759403	0.374756	0.115775	-0.157991	0.0001649	0.3753	0	0	0	0	0	0	0.1185	0	0	0	0	0	0	0.1185	0	0	0	0	0	0.282604
The Commercial Bank (QSC)	Commercial banks	Public	Qatar	2009	2009The Commercial Bank (QSC)	279	0.713835	0.551316	0.1516	0.281875	0.26667	0.252174	0.581964	0.692446	3.43227	0.440303	0	0	0	0.176636	-0.150501	0.493666	0	0.593725	0.557061	-0.120109	0.0057452	0.0265818	0.172	0.0265817	0.238595	0.019485	0.226598	0.9382	0.5571	0	0.354	0.369186	0.257691	0.835464	0.607606	0	0	-0.0677781	-0.0448315	0.0221257	0.0221992	0.557061	0.265084
The National Bank of Kuwait - E	Commercial banks	Public	EGYPT	2009	2009The National Bank of Kuwait - E	170	0.847815	0.461747	0	0.370312	0.0280622	0.38946	0.31941	0.518778	2.20924	-0.08417	0.9848	0	0.9848	0.0715762	0.183168	-0.529911	0	0.847056	0.418634	-0.000759	-0.043113	0.0273366	0.1788	0	0	0	0	0	0	0	0.309	0	0	0	0	0	0	0	0	0	0	0	0.135636
Tunis International Bank	Commercial banks	Private	TUNISIA	2009	2009Tunis International Bank	17	0.820441	0.259118	0	0.601002	0.40938	0.487603	0.876923	0	-0.301071	0.411304	0	0	0	0.0423778	-0.049207	-0.185619	2.6981	0.810147	0.202335	-0.0102939	-0.0567828	0.0301993	0	0	0	0	0	0	0	0	0.438	0	0	0	0	0	0	0	0	0	0	0	0.214129
Union Bancaire pour le Commerce	Commercial banks	Public	TUNISIA	2009	2009Union Bancaire pour le Commerce	86	0.805688	0.764436	0	0.135134	0.0740213	0.0719051	0.392137	0.291949	-0.0168354	0.411304	0	0	0	0.0423778	-0.049207	-0.185619	0	0.819128	0.691499	0.0134399	-0.0729367	0.0133245	0	0	0	0	0	0	0	0	0.438	0	0	0	0	0	0	0	0	0	0	0	0.128425
Union Bank of Israel Ltd	Commercial banks	Public	ISRAEL	2009	2009Union Bank of Israel Ltd	216	0.820152	0.543068	0.0761	0.191562	0.0049041	0.374118	0.0072202	0.327813	3.68396	0.176896	0.2153	0	0	0.0305941	-0.0459747	0.608109	4.53227	0.829563	0.633995	0.0094116	0.0909264	0.0037978	0.0903	0	0	0	0	0	0	0	0.247	0	0	0.687023	0	0	0	0	0	0	0	0	0.0686406
Union Internationale de Banques	Commercial banks	Public	TUNISIA	2009	2009Union Internationale de Banques	110	0.854051	0.756968	0	0.156239	0.0412232	0.0335396	0.443219	0.359884	0	0.411304	0.5234	0	0	0.0423778	-0.049207	-0.185619	3.3359	0.817379	0.765405	-0.0366724	0.0084374	-0.0013838	0	0	0	0	0	0	0	0	0.438	0	0	0	0	0	0	0	0	0	0	0	0.0525639
Union National Bank - Egypt SAE	Commercial banks	Public	EGYPT	2009	2009Union National Bank - Egypt SAE	95	0.801595	0.294259	0	0.558045	0.0403606	0.0104355	0.147121	0.548747	-0.585106	-0.08417	0.949	0	0	0.0715762	0.183168	-0.529911	3.61816	0.803542	0.301656	0.0019474	0.0073964	0.0135825	0.2974	0	0	0	0	0	0	0	0.309	0	0	0	0	0	0	0	0	0	0	0	0.203987
United Arab Bank PJSC	Commercial banks	Public	UNITED ARAB EMIRATES	2009	2009United Arab Bank PJSC	189	0	0	0	0	0	0	0	0.0171036	0	0.400059	0.4	0	0.4	0.0319184	0	0.455878	0	0	0	0	0	0	0	0.0401402	0.229572	0.0208903	0.318362	0.9185	0.6824	0	0.53	0	0	0.816088	0	0	0	-0.0747999	-0.128149	0.0272204	0.029539	0.682423	0
United Bank (The)	Commercial banks	Private	EGYPT	2009	2009United Bank (The)	144	0.799864	0.306949	0	0.530804	0.0016678	0.878083	0.493958	0	0	-0.08417	0.9998	0	0	0.0715762	0.183168	-0.529911	4.10274	0.80672	0.239027	0.0068557	-0.0679219	-0.0327936	0.0824	0	0	0	0	0	0	0	0.309	0	0	0	0	0	0	0	0	0	0	0	0.0121942
United Bank for Investment	Commercial banks	Public	Iraq	2009	2009United Bank for Investment	10	0.544902	0.0133322	0	0.737093	0.113007	0.0949826	0.809381	0	0	0	0	0	0	0.0822811	-0.126629	-1.53131	4.79507	0.554274	0.249129	0.0093726	0.235797	0.0377282	0	0	0	0	0	0	0	0	0	0	0	0	0	0	0	0	0	0	0	0	0.344511
United Gulf Bank (BSC) EC	Commercial banks	Public	BAHRAIN	2009	2009United Gulf Bank (BSC) EC	124	0.194765	0.0027186	0	0.122582	0.890837	0.0200124	0.0117482	0.366252	2.63302	0.18791	0.92	0	0.92	0.0624513	-0.03526	0.118892	3.45775	0.289155	0.0221875	0.0943902	0.0194689	0.0100392	0	0	0	0	0	0	0	0	0.947	0	0	0.8	0	0	0	0	0	0	0	0	0.318227
Abu Dhabi Commercial Bank	Commercial banks	Public	UNITED ARAB EMIRATES	2010	2010Abu Dhabi Commercial Bank	299	0.577812	0.727864	0.1235	0.140908	0.0969877	0.12036	0.345558	0.48522	3.4422	0.480386	0	0.6484	0	-0.0524292	0	0.472635	5.20469	0.628476	0.688681	0.0506645	-0.0391834	0.002191	0.1197	0.00224291	0.187036	0.00739543	0.10497	1.0503	0.6887	0	0.539	0	0	0.895545	0	0	0	0.112591	0.0679246	0.0487838	0.110625	0.68868	0.123337
Ahli Bank QSC	Commercial banks	Public	Qatar	2010	2010Ahli Bank QSC	207	0.867168	0.672481	0.125	0.242526	0.232966	0.0406379	0.359412	0.604962	2.91327	0.458671	0.048	0	0	0.119566	0.0486328	0.724268	4.26599	0.854701	0.631142	-0.0124669	-0.0413392	0.0229493	0.117	0	0	0	0	0	0	0	0.356	0	0	0	0	0	0	0	0	0	0	0	0.129819
Ahli Bank SAOG	Commercial banks	Public	OMAN	2010	2010Ahli Bank SAOG	172	0.816588	0.720013	0.1635	0.197533	0.0723514	0.0951635	0.240224	0.391526	3.1226	0.418835	0.3499	0	0.3499	0.0611245	-0.0393518	0.258636	2.78965	0.800397	0.814796	-0.016191	0.0947834	0.0175025	0.1294	0	0	0	0	0	0	0	0.381	0	0	0	0	0	0	0	0	0	0	0	0.145131
Ahli United Bank (Egypt) SAE	Commercial banks	Private	EGYPT	2010	2010Ahli United Bank (Egypt) SAE	149	0.841587	0.579734	0	0.294404	0.0878111	0.239442	0.503518	0	0.390646	0.285322	0	0.2299	0	0.0467384	0.117635	-0.47698	3.88486	0.87604	0.541439	0.0344525	-0.0382948	0.016337	0.1267	0	0	0	0	0	0	0	-0.087	0	0	0	0	0	0	0	0	0	0	0	0.112688
Ahli United Bank BSC	Commercial banks	Public	BAHRAIN	2010	2010Ahli United Bank BSC	280	0.797099	0.564181	0.109	0.185548	0.295331	0.409574	0.377134	0.516856	4.08085	0.303325	0.195	0	0.195	0.0253977	-0.0279551	0.158312	4.37243	0.810587	0.547206	0.0134883	-0.016975	0.0110441	0.101	0	0	0	0	0	0	0.1317	0.933	0	0	0.893308	0	0	0.1317	0	0	0	0	0	0.116101
Al Ahli Bank of Kuwait (KSC)	Commercial banks	Public	KUWAIT	2010	2010Al Ahli Bank of Kuwait (KSC)	231	0.869184	0.682299	0.1555	0.261497	0.287161	0.201575	0.25476	0.240437	2.62927	0.535198	0	0.1634	0	-0.070761	-0.046096	0.186603	3.47217	0.820386	0.68014	-0.0487982	-0.0021597	0.0180394	0.237	0.0192744	0.303177	0.0102669	0.17867	0.8224	0.6747	0.302	0.384	0.188393	0.143179	0.87178	0.434042	0.0568946	0.302	0.0148143	-0.00288602	0.0508841	0.0437168	0.674674	0.188914
Al Khalij Commercial Bank	Commercial banks	Public	Qatar	2010	2010Al Khalij Commercial Bank	234	0.706245	0.48992	0.259	0.219966	0.0955374	0.44941	0.336909	0.610863	3.06518	0.458671	0	0.214	0	0.119566	0.0486328	0.724268	4.24364	0.693683	0.38729	-0.0125619	-0.102629	0.022773	0.255	0.0233395	0.37523	0.0111957	0.455546	0.5583	0.3873	0	0.356	0.379694	-6.98258	0	0.616194	0	0	0.0692167	-0.159198	0.0217798	0.0135192	0.387292	0.389735
Al khaliji France SA	Commercial banks	Private	UNITED ARAB EMIRATES	2010	2010Al khaliji France SA	61	0	0	0	0	0	0	0	0	0	0.480386	0	0	0	-0.0524292	0	0.472635	0	0	0	0	0	0	0	0	0	0	0	0	0	0	0.539	0	0	0.895545	0	0	0	0	0	0	0	0	0
Alubaf Arab International Bank	Commercial banks	Private	BAHRAIN	2010	2010Alubaf Arab International Bank	79	0.845776	0.14508	0.2871	0.843046	0.995757	0	0.507937	0	2.21263	0.303325	0.9711	0	0.9711	0.0253977	-0.0279551	0.158312	2.86493	0.786396	0.146233	-0.0593798	0.0011532	0.0142712	0.4269	0	0	0	0	0	0	0	0.933	0	0	0.893308	0	0	0	0	0	0	0	0	0.262844
Amen Bank	Commercial banks	Public	TUNISIA	2010	2010Amen Bank	150	0.794198	0.725778	0	0.120593	0.0778486	0.193849	0.524064	0	0.0636881	0.408891	0	0	0	0.0304345	-0.0352481	-0.168121	3.60746	0.786538	0.772091	-0.0076592	0.0463136	0.0148835	0	0	0	0	0	0	0	0	0.434	0.273078	0	0	0.522569	0	0	0	0	0	0	0	0.095108
Arab African International Bank	Commercial banks	Private	EGYPT	2010	2010Arab African International Bank	230	0.85941	0.470563	0.0952	0.47948	0.180186	0.560773	0.351983	0	0.380644	0.285322	0	0	0	0.0467384	0.117635	-0.47698	3.91725	0.850883	0.490998	-0.0085279	0.0204343	0.016909	0.0986	0	0	0	0	0	0	0	-0.087	0	0	0	0	0	0	0	0	0	0	0	0.0894223
Arab Bank for Investment & Fore	Commercial banks	Private	UNITED ARAB EMIRATES	2010	2010Arab Bank for Investment & Fore	158	0.707661	0.580266	0.2481	0.25527	0.28323	0.0130347	0.347977	0	3.63733	0.480386	0.4228	0	0.4228	-0.0524292	0	0.472635	0	0.725269	0.500167	0.0176076	-0.0800981	0.0288207	0.2672	0	0	0	0	0	0	0	0.539	0	0	0.895545	0	0	0	0	0	0	0	0	0.308609
Arab Bank Group (Combined)	Commercial banks	Private	JORDAN	2010	2010Arab Bank Group (Combined)	290	0.804012	0.435289	0.171	0.282024	0.142525	0.477887	0.439071	0	3.68506	0.405634	0	0	0	0.0547658	0.0067818	-0.0365862	4.70416	0.786236	0.471624	-0.0177763	0.0363351	0.0059829	0.155	0	0	0	0	0	0	0.162	0.263	0	0	0.452769	0	0	0.162	-0.0983936	-0.0308273	0	0	0.471624	0.208499
Arab Bank Plc	Commercial banks	Public	JORDAN	2010	2010Arab Bank Plc	282	0.797022	0.438893	0.1698	0.272222	0.175516	0.528614	0.298835	0.337894	3.73966	0.405634	0.0717	0	0.0717	0.0547658	0.0067818	-0.0365862	4.3636	0.801629	0.431473	0.0046071	-0.0074192	0.0062223	0.144	0.0098928	0.192152	0.0101016	0.207325	0.5999	0.4716	0	0.263	0.643677	0.131954	0.452769	0.802295	0	0	-0.104159	-0.0197518	0.0471733	0.0775875	0.471625	0.193858
Arab Bank Syria SA	Commercial banks	Public	SYRIAN ARAB REPUBLIC	2010	2010Arab Bank Syria SA	24	0.852199	0.499376	0.1903	0.343149	0.117129	0.0156168	0.390438	0	3.10976	0.303034	0.49	0	0.49	0	-0.029209	-0.910637	4.53512	0.861579	0.56153	0.0093802	0.0621546	0.0097552	0.1559	0	0	0	0	0	0	0	0.777	0	0	0	0	0	0	0	0	0	0	0	0.0968106
Arab Banking Corporation - Alge	Commercial banks	Private	AlGERIA	2010	2010Arab Banking Corporation - Alge	19	0.545252	0.32691	0	0.518738	0.174153	0.0966062	0	0	-0.0999091	0.493792	0.88	0	0.88	0.0163224	-0.0573433	-0.877278	0	0.583793	0.409025	0.0385412	0.0821145	0.0250932	0	0	0	0	0	0	0	0	0.637	0	0	0	0	0	0	0	0	0	0	0	0.423108
Arab Banking Corporation - Egyp	Commercial banks	Private	EGYPT	2010	2010Arab Banking Corporation - Egyp	73	0.787467	0.301064	0	0.626864	0.0341298	0.8125	0.293405	0	0.206808	0.285322	0.98	0	0.98	0.0467384	0.117635	-0.47698	0	0.758252	0.302543	-0.029215	0.0014796	0.0060201	0	0	0	0	0	0	0	0	-0.087	0	0	0	0	0	0	0	0	0	0	0	0.209081
Arab Banking Corporation (Jorda	Commercial banks	Public	JORDAN	2010	2010Arab Banking Corporation (Jorda	80	0.789853	0.465303	0.2995	0.218494	0.271032	0.515678	0.5	0.58081	3.40431	0.405634	0.87	0.0243	0.87	0.0547658	0.0067818	-0.0365862	0	0.805396	0.447905	0.0155434	-0.0173981	0.0149254	0.2835	0	0	0	0	0	0	0.162	0.263	0	0	0.452769	0	0	0.162	0	0	0	0	0	0.180617
Arab Banking Corporation BSC-Ba	Commercial banks	Public	BAHRAIN	2010	2010Arab Banking Corporation BSC-Ba	265	0.779742	0.421683	0.134	0.182168	0.309098	0.853833	0.435257	0.744007	3.01358	0.303325	0.295	0	0.295	0.0253977	-0.0279551	0.158312	0	0.754955	0.433588	-0.0247873	0.0119053	0.0070806	0.1838	0.0100694	0.267777	0.00992706	0.193026	0.5743	0.4336	0	0.933	0.802359	0.640283	0.893308	0.895745	0	0	0.0824186	0.110976	0.044535	0.034891	0.433588	0.159208
Arab International Bank	Commercial banks	Private	EGYPT	2010	2010Arab International Bank	138	0.820186	0.155766	0	0.580776	0.140338	0.0133733	0.75125	0	3.32495	0.285322	0.3001	0	0.3001	0.0467384	0.117635	-0.47698	3.62151	0.810203	0.363031	-0.0099822	0.207265	0.005698	0	0	0	0	0	0	0	0	-0.087	0	0	0	0	0	0	0	0	0	0	0	0.210734
Arab Investment Bank-Federal Ar	Commercial banks	Private	EGYPT	2010	2010Arab Investment Bank-Federal Ar	92	0.822762	0.482967	0.2138	0.284319	0.0072524	0.473127	0.649201	0	-0.343643	0.285322	0.1568	0	0	0.0467384	0.117635	-0.47698	0	0.817235	0.49309	-0.0055266	0.010123	0.0535156	0.2194	0	0	0	0	0	0	0.1414	-0.087	0	0	0	0	0	0.1414	0	0	0	0	0	0.197765
Arab National Bank Public Joint	Commercial banks	Public	SAUDI ARABIA	2010	2010Arab National Bank Public Joint	288	0.828619	0.605736	0.1432	0.151846	0.0953472	0.352582	0.268049	0.576048	3.39424	0.549793	0.4	0	0.4	0.0182918	-0.0506663	-0.369236	0	0.829885	0.570543	0.001266	-0.0351921	0.016439	0.151	0.0164391	0.195432	0.0115758	0.164478	0.6875	0.5705	0	0.553	0.131237	0.334918	1.5975	0.362267	0	0	0.052018	0.00188938	0.0320844	0.047403	0.570544	0.15299
Arab Tunisian Bank	Commercial banks	Public	Tunisia	2010	2010Arab Tunisian Bank	121	0.910833	0.43128	0	0.517313	0.137646	0.566967	0.809816	0	0.081086	0.408891	0.6424	0	0.6424	0.0304345	-0.0352481	-0.168121	3.58673	0.890111	0.555684	-0.0207224	0.124405	0.0141029	0	0	0	0	0	0	0	0	0.434	0.273078	0	0	0.522569	0	0	0	0	0	0	0	0.115423
Attijari Bank	Commercial banks	Public	TUNISIA	2010	2010Attijari Bank	133	0.832492	0.62021	0	0.256266	0.0564587	0.138644	0.723708	0.247897	0	0.408891	0	0	0	0.0304345	-0.0352481	-0.168121	3.54982	0.856596	0.678811	0.0241034	0.0586004	0.013075	0	0	0	0	0	0	0	0	0.434	0	0	0	0	0	0	0	0	0	0	0	0.0953219
Attijariwafa Bank	Commercial banks	Public	MOROCCO	2010	2010Attijariwafa Bank	285	0.760849	0.616478	0.0734	0.222471	0.0853722	0.2701	0.443262	0.331598	2.67176	0.329204	0.1347	0.0243	0	0.0424376	-0.0099483	-0.313302	5.46292	0.732483	0.652904	-0.0283661	0.0364263	0.0154714	0.0782	0	0	0	0	0	0	0	0.522	0	0	0	0	0	0	0	0	0	0	0	0.100583
Bahrain Commercial Facilities C	Commercial banks	Public	BAHRAIN	2010	2010Bahrain Commercial Facilities C	46	0.407468	0.790774	0	0.0329489	0.0619946	0.0236646	0.746032	0.0720217	-0.301042	0.303325	0	0.1753	0	0.0253977	-0.0279551	0.158312	0	0.415105	0.785349	0.0076366	-0.0054251	0.0488359	0	0	0	0	0	0	0	0	0.933	0	0	0.893308	0	0	0	0	0	0	0	0	0.703095
Bank al Etihad	Commercial banks	Public	JORDAN	2010	2010Bank al Etihad	135	0.816079	0.473294	0.1881	0.234519	0.298814	0.435099	0.402344	0.366094	3.1633	0.405634	0.0132	0	0.0132	0.0547658	0.0067818	-0.0365862	3.16334	0.821294	0.462388	0.0052155	-0.0109061	0.0138366	0.1803	0	0	0	0	0	0	0	0.263	0	0	0.452769	0	0	0	0	0	0	0	0	0.18034
Bank Audi Private Bank	Commercial banks	Private	lebanon	2010	2010Bank Audi Private Bank	77	0.943033	0.163895	0	0.7654	0.0123275	0.359499	0.48194	0	0.305396	0.217593	1	0	0	0.10304	-0.0118765	-0.658608	3.46806	0.945885	0.148825	0.0028519	-0.0150692	0.0113854	0	0	0	0	0	0	0	0	0.631	0	0	0	0	0	0	0	0	0	0	0	0.0512328
Bank Audi SAE	Commercial banks	Private	EGYPT	2010	2010Bank Audi SAE	169	0.850306	0.424559	0.1957	0.49721	0.0310158	0.250453	0.319454	0	0	0.285322	1	0	1	0.0467384	0.117635	-0.47698	4.06034	0.879562	0.45357	0.0292564	0.0290107	0.0111382	0.1501	0	0	0	0	0	0	0.1284	-0.087	0	0	0	0	0	0.1284	0	0	0	0	0	0.0978462
Bank Audi SAL	Commercial banks	Public	lebanon	2010	2010Bank Audi SAL	286	0.894411	0.254728	0.114	0.370133	0.029726	0.013898	0.454293	0.378196	4.00392	0.217593	0.293	0	0.293	0.10304	-0.0118765	-0.658608	4.60127	0.890258	0.297948	-0.004153	0.0432207	0.0122785	0.1108	0.0151367	0.124723	0.0146806	0.118741	0.3283	0.2924	0	0.631	0.320778	0	0	0.566372	0	0	0.0831378	0.266989	0.018462	0.0335493	0.29236	0.0921434
Bank Dhofar SAOG	Commercial banks	Public	OMAN	2010	2010Bank Dhofar SAOG	210	0.776902	0.79128	0.1253	0.142592	0.0607249	0.0474638	0.368664	0.403494	3.68756	0.418835	0.3	0.1	0	0.0611245	-0.0393518	0.258636	3.17875	0.802379	0.758096	0.0254777	-0.0331837	0.0200084	0.1243	0	0	0	0	0	0	0.1092	0.381	0	0	0	0	0	0.1092	0	0	0	0	0	0.157532
Bank Hapoalim BM	Commercial banks	Public	ISRAEL	2010	2010Bank Hapoalim BM	305	0.777868	0.697091	0.0852	0.182013	0.0365459	0.150754	0.458656	0.313331	3.37129	0.235684	0	0.005	0	0.0126866	-0.03325	0.495322	5.49074	0.749573	0.702103	-0.0282951	0.005012	0.0068874	0.0907	0.0109689	0.149889	0.0143044	0.0496134	0.9381	0.7027	0.1158	0.246	0.235086	-0.0634731	0	0.484856	0.0272229	0.1158	0.103313	0.10755	0.0480275	0.0470782	0.702693	0.0703788
Bank Leumi Le Israel BM	Commercial banks	Public	ISRAEL	2010	2010Bank Leumi Le Israel BM	304	0.793064	0.637327	0.0833	0.163835	0.0186921	0.280088	0.615398	0.357661	3.48416	0.235684	0	0.0027	0	0.0126866	-0.03325	0.495322	5.50755	0.773809	0.68367	-0.0192542	0.0463427	0.0073651	0.0857	0.00972825	0.161192	0.013901	0.0472019	0.8835	0.6834	0.1263	0.246	0.235086	-0.0634731	0	0.484856	0.0296913	0.1263	0.0853221	0.156818	0.0437873	0.0380891	0.683354	0.07885
Bank Muscat SAOG	Commercial banks	Public	OMAN	2010	2010Bank Muscat SAOG	274	0.786795	0.656024	0.1157	0.277539	0.333435	0.0617226	0.38574	0.365195	3.52907	0.418835	0.2484	0	0.15	0.0611245	-0.0393518	0.258636	3.76721	0.759088	0.684982	-0.0277067	0.0289583	0.0173643	0.1181	0.0201329	0.171086	0.0133822	0.168155	0.9024	0.685	0	0.381	1	-1.227	0	1	0	0	-0.00123182	0.034175	0.0377766	0.0422253	0.684984	0.157556
Bank of Alexandria	Commercial banks	Private	EGYPT	2010	2010Bank of Alexandria	185	0.863653	0.485971	0.1164	0.384382	0.0975055	0.466552	0.221394	0	2.68712	0.285322	0.7025	0	0.7025	0.0467384	0.117635	-0.47698	4.50773	0.833281	0.48594	-0.0303714	-3.14e-05	0.0176391	0.1261	0.0210387	0.158351	0.0129577	0.0734066	0.5832	0.4859	0	-0.087	0	0	0	0	0	0	0.0927986	0.0781326	0.0986645	0.0927461	0.485942	0.109675
Bank of Baghdad	Commercial banks	Public	Iraq	2010	2010Bank of Baghdad	74	0.824761	0.0967621	0	0.428265	0.0304308	0.0210248	0.649959	0	2.6719	0	0	0	0	0.033793	-0.0687362	-1.40223	5.90428	0.83729	0.188106	0.0125292	0.0913441	0.016868	0	0	0	0	0	0	0	0	0	0	0	0	0	0	0	0	0	0	0	0	0.141032
Bank of Beirut S.A.L.	Commercial banks	Public	LEBANON	2010	2010Bank of Beirut S.A.L.	237	0.757991	0.257863	0	0.260846	0.0657264	0.0172497	0.439031	0.0265434	4.0492	0.217593	0	0	0	0.10304	-0.0118765	-0.658608	4.02113	0.816302	0.291141	0.0583105	0.0332781	0.0126093	0	0	0	0	0	0	0	0	0.631	0	0	0	0	0	0	0	0	0	0	0	0.128318
Bank of Jordan Plc	Commercial banks	Public	Jordan	2010	2010Bank of Jordan Plc	132	0.857442	0.453197	0.131	0.224738	0.066198	0.474871	0.299408	0.541562	2.8145	0.405634	0.032	0	0	0.0547658	0.0067818	-0.0365862	3.28058	0.8576	0.488142	0.0001576	0.0349447	0.0163019	0.1271	0	0	0	0	0	0	0	0.263	0	0	0.452769	0	0	0	0	0	0	0	0	0.136041
Bank of Palestine Plc	Commercial banks	Public	PALESTINIAN TERRITORIES	2010	2010Bank of Palestine Plc	125	0.845284	0.267576	0	0.462276	0.0972799	0.66933	0.525926	0.369722	3.31309	0	0	0	0	0	0	0	3.10823	0.849968	0.352816	0.0046832	0.0852395	0.0194822	0	0	0	0	0	0	0	0	0	0	0	0	0	0	0	0	0	0	0	0	0.118674
Bank of Sharjah	Commercial banks	Private	UNITED ARAB EMIRATES	2010	2010Bank of Sharjah	193	0.698531	0.633959	0.2267	0.158366	0.0399071	0.161249	0.244675	0	3.01096	0.480386	0	0	0	-0.0524292	0	0.472635	4.25676	0.717893	0.587204	0.0193617	-0.0467546	0.01959	0.2316	0	0	0	0	0	0	0	0.539	0	0	0.895545	0	0	0	0	0	0	0	0	0.270909
Bank of Syria and Overseas SA	Commercial banks	Public	SYRIAN ARAB REPUBLIC	2010	2010Bank of Syria and Overseas SA	87	0.923414	0.267568	0.1087	0.491256	0.0070885	0.428096	0.261196	0	2.65985	0.303034	0.39	0	0.39	0	-0.029209	-0.910637	4.86129	0.926095	0.329421	0.0026806	0.0618529	0.0077327	0.1019	0	0	0	0	0	0	0	0.777	0	0	0	0	0	0	0	0	0	0	0	0.0587916
Bank Otsar Hahayal Ltd	Commercial banks	Private	Israel	2010	2010Bank Otsar Hahayal Ltd	161	0.817342	0.656013	0	0.243751	0.0244111	0.125876	0.391505	0	3.57589	0.235684	0	0	0.24	0.0126866	-0.03325	0.495322	4.15577	0.819156	0.667567	0.0018136	0.0115537	0.0021837	0	0	0	0	0	0	0	0	0.246	0	0	0	0	0	0	0	0	0	0	0	0.061378
Bank Sohar SAOG	Commercial banks	Public	OMAN	2010	2010Bank Sohar SAOG	182	0.871462	0.767812	0.1157	0.148936	0.0676448	0.0771829	0.209622	0.438784	3.17455	0.418835	0	0	0	0.0611245	-0.0393518	0.258636	0	0.84014	0.712935	-0.0313221	-0.0548768	0.0081042	0.1029	0	0	0	0	0	0	0	0.381	0	0	0	0	0	0	0	0	0	0	0	0.108801
Bankmed, sal	Commercial banks	Private	Lebanon	2010	2010Bankmed, sal	233	0.847297	0.296066	0.0963	0.292063	0.139258	0.012121	0.416007	0	3.9043	0.217593	0	0	0	0.10304	-0.0118765	-0.658608	4.20293	0.851233	0.314806	0.0039355	0.01874	0.00944	0.0956	0	0	0	0	0	0	0	0.631	0	0	0	0	0	0	0	0	0	0	0	0.109495
Banque BEMO Sal	Commercial banks	Public	lebanon	2010	2010Banque BEMO Sal	90	0.870295	0.344059	0.0856	0.395814	0.0873232	0.619763	0.652861	0.223379	3.49809	0.217593	0.5574	0	0	0.10304	-0.0118765	-0.658608	3.26311	0.865564	0.391636	-0.0047313	0.0475765	0.0069015	0.0848	0	0	0	0	0	0	0	0.631	0	0	0	0	0	0	0	0	0	0	0	0.05999
Banque Bemo Saudi Fransi SA	Commercial banks	Public	SYRIAN ARAB REPUBLIC	2010	2010Banque Bemo Saudi Fransi SA	107	0.906786	0.276279	0.1141	0.604657	0.0100386	0.0188699	0.343581	0	2.61482	0.303034	0.27	0	0.27	0	-0.029209	-0.910637	5.00846	0.912452	0.321139	0.0056663	0.0448599	0.005819	0.1202	0	0	0	0	0	0	0	0.777	0	0	0	0	0	0	0	0	0	0	0	0.0462568
Banque Centrale Populaire SA	Commercial banks	Public	MOROCCO	2010	2010Banque Centrale Populaire SA	249	0.870874	0.253049	0	0.343313	0.785112	0.0144455	0.0123357	0.181875	0.672101	0.329204	0	0.0355	0	0.0424376	-0.0099483	-0.313302	4.99465	0.865072	0.505785	-0.0058021	0.252736	0.0126628	0	0	0	0	0	0	0	0	0.522	0	0	0	0	0	0	0	0	0	0	0	0.065858
Banque de l_Agriculture et du D	Commercial banks	Private	AlGERIA	2010	2010Banque de l_Agriculture et du D	235	0.852496	0.373201	0	0.530217	0.0196011	0.0796397	0.406924	0	0	0.493792	0	0	0	0.0163224	-0.0573433	-0.877278	0	0.859131	0.31328	0.0066351	-0.0599218	0.0133804	0	0	0	0	0	0	0	0	0.637	0	0	0	0	0	0	0	0	0	0	0	0.0547425
Banque de l_Habitat	Commercial banks	Private	TUNISIA	2010	2010Banque de l_Habitat	141	0.619977	0.679598	0	0.148996	0.013456	0.126635	0.688637	0	0.013574	0.408891	0.3262	0	0	0.0304345	-0.0352481	-0.168121	0	0.630363	0.733351	0.010386	0.0537528	0.0085288	0	0	0	0	0	0	0	0	0.434	0	0	0	0	0	0	0	0	0	0	0	0.100678
Banque de l_Industrie et du Tra	Commercial banks	Private	Lebanon	2010	2010Banque de l_Industrie et du Tra	41	0.916235	0.2528	0	0.206326	0.0083328	0.016601	0.118038	0	4.77116	0.217593	0	0	0	0.10304	-0.0118765	-0.658608	2.86157	0.902934	0.275384	-0.0133014	0.0225842	0.0013913	0	0	0	0	0	0	0	0	0.631	0	0	0	0	0	0	0.103148	0.207219	0	0	0.275384	0.0974796
Banque de Tunisie	Commercial banks	Public	TUNISIA	2010	2010Banque de Tunisie	112	0.528309	0.689498	0	0.215368	0.0283111	0.280235	0.424773	0.29404	-0.188635	0.408891	0	0	0	0.0304345	-0.0352481	-0.168121	3.49354	0.605484	0.720775	0.0771744	0.0312768	0.0239258	0	0	0	0	0	0	0	0	0.434	0.273078	0	0	0.522569	0	0	0	0	0	0	0	0.398992
Banque du Caire SAE	Commercial banks	Private	EGYPT	2010	2010Banque du Caire SAE	222	0.898739	0.218949	0	0.196613	0.0083601	0.025512	0.409197	0	2.55389	0.285322	0	0	0	0.0467384	0.117635	-0.47698	4.59808	0.877699	0.287419	-0.0210398	0.0684694	0.0026572	0	0.00549413	0.150138	0.00560407	0.0905592	0.3275	0.2874	0	-0.087	0.561243	-0.0897988	0	0.749161	0	0	0.143451	0.512857	0.023731	0	0.287419	0.0610471
Banque Ext?rieure d_Alg?rie	Commercial banks	Private	AlGERIA	2010	2010Banque Ext?rieure d_Alg?rie	260	0.794644	0.198036	0	0.60928	0.0018927	0.387163	0.937176	0	-0.0904633	0.493792	0	0	0	0.0163224	-0.0573433	-0.877278	0	0.852398	0.183563	0.0577539	-0.0144727	0.0080962	0	0	0	0	0	0	0	0	0.637	0	0	0	0	0	0	0	0	0	0	0	0.0740582
Banque Libano-Francaise	Commercial banks	Private	LEBANON	2010	2010Banque Libano-Francaise	221	0.893821	0.303892	0	0.309901	0.0475984	0.0101411	0.316259	0	3.7597	0.217593	0.35	0	0	0.10304	-0.0118765	-0.658608	4.05184	0.886849	0.333381	-0.006972	0.0294892	0.0091359	0	0	0	0	0	0	0	0.1187	0.631	0	0	0	0	0	0.1187	0	0	0	0	0	0.094502
Banque Marocaine du Commerce Ex	Commercial banks	Public	MOROCCO	2010	2010Banque Marocaine du Commerce Ex	266	0.856753	0.555757	0.0591	0.332688	0.132576	0.325967	0.30896	0.329137	2.83257	0.329204	0.3028	0	0.1994	0.0424376	-0.0099483	-0.313302	0	0.839083	0.573584	-0.0176697	0.0178267	0.0076105	0.0924	0.0108828	0.137085	0.014158	0.0795945	0.7373	0.5736	0	0.522	0.693189	-0.058921	0	0.83258	0	0	0.0454371	0.0740183	0.0397999	0.0571718	0.573585	0.0923092
Banque Marocaine pour le Commer	Commercial banks	Public	MOROCCO	2010	2010Banque Marocaine pour le Commer	188	0.758652	0.795216	0.112	0.15143	0.160448	0.0981201	0.236947	0.241248	-0.301167	0.329204	0.6674	0	0.6674	0.0424376	-0.0099483	-0.313302	0	0.753868	0.793777	-0.0047849	-0.0014391	0.0121535	0.1186	0	0	0	0	0	0	0	0.522	0	0	0	0	0	0	0	0	0	0	0	0.12467
Banque Misr Liban	Commercial banks	Private	lebanon	2010	2010Banque Misr Liban	85	0.917475	0.128442	0.2958	0.0814334	0.106106	0.0367473	0.301392	0	5.19131	0.217593	0.88	0	0	0.10304	-0.0118765	-0.658608	2.97103	0.877413	0.111312	-0.0400623	-0.0171295	0.0066889	0.4883	0	0	0	0	0	0	0	0.631	0	0	0	0	0	0	0	0	0	0	0	0.121531
Banque Misr SAE	Commercial banks	Private	EGYPT	2010	2010Banque Misr SAE	287	0.879836	0.298779	0	0.439536	0.0246293	0.0105353	0.279049	0	0.240306	0.285322	0	0	0	0.0467384	0.117635	-0.47698	5.18612	0.891791	0.231608	0.0119547	-0.067171	0.0028486	0.0829	0.00764406	0.138102	0.0513854	0.0441514	0.2597	0.2316	0	-0.087	0	0	0	0	0	0	0.146102	0.0121812	0.363531	0.35325	0.231608	0.0399249
Banque Nationale Agricole	Commercial banks	Public	TUNISIA	2010	2010Banque Nationale Agricole	162	0.719347	0.712009	0	0.193034	0.0036232	0.193914	0.766627	0.323572	0.0316257	0.408891	0.2349	0	0	0.0304345	-0.0352481	-0.168121	3.77987	0.729106	0.767641	0.0097598	0.0556324	0.0101149	0	0	0	0	0	0	0	0	0.434	0	0	0	0	0	0	0	0	0	0	0	0.182312
Banque Nationale d_Alg?rie	Commercial banks	Private	AlGERIA	2010	2010Banque Nationale d_Alg?rie	270	0.733736	0.63431	0	0.126277	0.217382	0.164269	0.315179	0	-0.0713336	0.493792	0	0	0	0.0163224	-0.0573433	-0.877278	0	0.723685	0.52556	-0.0100501	-0.10875	0.0229305	0	0	0	0	0	0	0	0.1155	0.637	0	0	0	0	0	0.1155	0	0	0	0	0	0.135606
Banque Saudi Fransi JSC	Commercial banks	Public	SAUDI ARABIA	2010	2010Banque Saudi Fransi JSC	289	0.796774	0.649528	0.1313	0.133481	0.0502952	0.266066	0.331115	0.316969	3.30912	0.549793	0	0	0	0.0182918	-0.0506663	-0.369236	5.08125	0.777824	0.65718	-0.0189492	0.0076524	0.0227344	0.1418	0.0227343	0.172537	0.0107888	0.186835	0.8449	0.6572	0	0.553	0.131237	0.334918	1.5975	0.362267	0	0	0.0219444	0.0361599	0.0181026	0.012318	0.65718	0.171329
Barclays Bank - Egypt S.A.E.	Commercial banks	Private	EGYPT	2010	2010Barclays Bank - Egypt S.A.E.	119	0.851032	0.319216	0	0.563921	0.031092	0.0118974	0.211166	0	0.489717	0.285322	0.9999	0	0	0.0467384	0.117635	-0.47698	4.26288	0.847458	0.324162	-0.0035742	0.0049456	0.0184409	0	0	0	0	0	0	0	0	-0.087	0	0	0	0	0	0	-0.00111132	-0.0151691	0	0	0.324162	0.124909
BBAC sal	Commercial banks	Private	lebanon	2010	2010BBAC sal	186	0.908788	0.178602	0.2299	0.20386	0.02241	0.0261655	0.32177	0	4.36344	0.217593	0.37	0	0.18	0.10304	-0.0118765	-0.658608	3.74951	0.90877	0.207017	-1.8e-05	0.0284149	0.0093678	0.1085	0.0111536	0.247059	0.00685248	0.0777936	0.2278	0.207	0	0.631	0.320778	0	0	0.566372	0	0	0	0	0.0822045	0.0892841	0.207017	0.0812212
BBK B.S.C.	Commercial banks	Public	BAHRAIN	2010	2010BBK B.S.C.	213	0.770767	0.556672	0.1296	0.257361	0.136408	0.335734	0.355294	0.216057	3.82604	0.303325	0	0	0.187	0.0253977	-0.0279551	0.158312	3.35773	0.731775	0.521535	-0.0389915	-0.0351373	0.0159774	0.1404	0.0162383	0.205943	0.0216666	0.119257	0.6677	0.5215	0	0.933	0	0	0.893308	0	0	0	0.0738452	0.0195601	0.0608438	0.091069	0.521546	0.108986
BLOM Bank Egypt SAE	Commercial banks	Private	EGYPT	2010	2010BLOM Bank Egypt SAE	116	0.830641	0.264036	0.2349	0.523323	0.0401431	0.64495	0.263416	0	-0.925634	0.285322	0.9942	0	0	0.0467384	0.117635	-0.47698	3.92336	0.816384	0.355719	-0.0142568	0.0916836	0.0060576	0.2391	0	0	0	0	0	0	0.1272	-0.087	0	0	0	0	0	0.1272	0	0	0	0	0	0.14422
BLOM Bank s.a.l.	Commercial banks	Public	Lebanon	2010	2010BLOM Bank s.a.l.	269	0	0	0	0	0	0	0	0.227514	0	0.217593	0.3437	0	0	0.10304	-0.0118765	-0.658608	0	0.887219	0.512486	0.887219	0.512486	0.0147958	0	0.0179649	0.150868	0.00831422	0.0973966	0.2608	0.2315	0	0.631	0.320778	0	0	0.566372	0	0	0.0793047	0.283023	0.0238355	0.0338345	0.23148	0.0924496
BNP Paribas El Djaza?r	Commercial banks	Private	AlGERIA	2010	2010BNP Paribas El Djaza?r	114	0.746005	0.401113	0.1951	0.489873	0.0303832	0.0019978	0.689523	0	2.94365	0.493792	1	0	1	0.0163224	-0.0573433	-0.877278	0	0.735565	0.419615	-0.0104401	0.0185019	0.0241743	0.1837	0	0	0	0	0	0	0	0.637	0	0	0	0	0	0	0	0	0	0	0	0.120026
BSL Bank SAL	Commercial banks	Private	lebanon	2010	2010BSL Bank SAL	64	0	0	0	0	0	0	0	0	0	0.217593	0	0	0	0.10304	-0.0118765	-0.658608	0	0	0	0	0	0	0	0	0	0	0	0	0	0.1377	0.631	0	0	0	0	0	0.1377	0	0	0	0	0	0
Burgan Bank KPSC	Commercial banks	Public	KUWAIT	2010	2010Burgan Bank KPSC	252	0.829587	0.547784	0.1209	0.348116	0.287352	0.242555	0.445736	0.671847	2.23451	0.535198	0	0	0	-0.070761	-0.046096	0.186603	3.61297	0.814081	0.514961	-0.0155062	-0.0328231	0.0037372	0.156	0.00670266	0.241343	0.01136	0.125007	0.6326	0.515	0	0.384	0.188393	0.143179	0.87178	0.434042	0	0	0.0319952	-0.0348056	0.0446582	0.0612937	0.514963	0.149242
Byblos Bank S.A.L.	Commercial banks	Public	LEBANON	2010	2010Byblos Bank S.A.L.	247	0.840202	0.235483	0.1264	0.287376	0.0981396	0.0181771	0.346618	0.193622	4.06133	0.217593	0	0	0.417	0.10304	-0.0118765	-0.658608	4.31102	0.846616	0.246674	0.0064142	0.0111915	0.0116195	0.1402	0.0145131	0.164536	0.0112827	0.110476	0.2881	0.2462	0	0.631	0.320778	0	0	0.566372	0	0	0.126176	0.180554	0.0251783	0.0248434	0.246158	0.119295
Byblos Bank Syria SA	Commercial banks	Public	SYRIAN ARAB REPUBLIC	2010	2010Byblos Bank Syria SA	23	0.913681	0.574456	0.0844	0.289127	0.0783139	0.003307	0.278503	0	2.86221	0.303034	0.415	0	0.415	0	-0.029209	-0.910637	0	0.879176	0.556363	-0.0345057	-0.0180931	0.0054279	0	0	0	0	0	0	0	0.1556	0.777	0	0	0	0	0	0.1556	0	0	0	0	0	0.114921
Cairo Amman Bank	Commercial banks	Public	JORDAN	2010	2010Cairo Amman Bank	139	0.841834	0.417769	0.1276	0.266701	0.140419	0.524858	0.382489	0.375103	3.23828	0.405634	0.1139	0	0	0.0547658	0.0067818	-0.0365862	3.24227	0.820332	0.446512	-0.0215021	0.0287433	0.0188239	0.1319	0.0255614	0.168075	0.0157386	0.12545	0.5361	0.4465	0	0.263	0.643677	0.131954	0.452769	0.802295	0	0	0.0552584	0.122907	0.0510553	0.0533292	0.446503	0.125741
Capital Bank of Jordan	Commercial banks	Public	JORDAN	2010	2010Capital Bank of Jordan	126	0.714126	0.530244	0.1902	0.205286	0.0484754	0.297417	0.369469	0.310571	3.48331	0.405634	0	0	0	0.0547658	0.0067818	-0.0365862	3.03125	0.757968	0.556275	0.0438419	0.0260311	0.0042331	0.1763	0	0	0	0	0	0	0	0.263	0	0	0.452769	0	0	0	0	0	0	0	0	0.21611
Citibank N.A., United Arab Emir	Commercial banks	Private	UNITED ARAB EMIRATES	2010	2010Citibank N.A., United Arab Emir	205	0	0	0	0	0	0	0	0	0	0.480386	0	0	0	-0.0524292	0	0.472635	0	0	0	0	0	0	0	0	0	0	0	0	0	0	0.539	0	0	0.895545	0	0	0	0	0	0	0	0	0
Commercial Bank International P	Commercial banks	Public	UNITED ARAB EMIRATES	2010	2010Commercial Bank International P	164	0.78865	0.714099	0.1426	0.133817	0.007748	0.0791855	0.292302	0.712918	2.57981	0.480386	0.238	0	0.238	-0.0524292	0	0.472635	0	0.818567	0.693789	0.0299173	-0.0203103	0.0014072	0.1472	0	0	0	0	0	0	0.1253	0.539	0	0	0.895545	0	0	0.1253	0	0	0	0	0	0.165404
Commercial Bank of Dubai P.S.C.	Commercial banks	Public	UNITED ARAB EMIRATES	2010	2010Commercial Bank of Dubai P.S.C.	236	0.73005	0.771463	0.1406	0.0919743	0.0285475	0.0657718	0.2584	0.425187	3.71596	0.480386	0	0	0	-0.0524292	0	0.472635	4.56565	0.718684	0.705379	-0.0113656	-0.0660838	0.0213081	0.1558	0.0213092	0.260582	0.0131026	0.170184	0.9203	0.7054	0.1554	0.539	0.206104	0.165295	0.895545	0.453986	0.0320285	0.1554	0.0467718	-0.0254926	0.0388253	0.0523421	0.705425	0.18016
Commercial Bank of Kuwait K.P.S	Commercial banks	Public	KUWAIT	2010	2010Commercial Bank of Kuwait K.P.S	229	0.858315	0.669457	0.1654	0.148666	0.338313	0.216855	0.3274	0.165518	3.45166	0.535198	0.2311	0	0	-0.070761	-0.046096	0.186603	0	0.849942	0.648264	-0.0083731	-0.0211937	0.0111798	0.1816	0.011714	0.230531	0.00987522	0.133791	0.7627	0.6483	0	0.384	0.188393	0.143179	0.87178	0.434042	0	0	0.0283779	-0.0255846	0.0903811	0.154024	0.64825	0.154982
Commercial Bank of Syria	Commercial banks	Private	SYRIAN ARAB REPUBLIC	2010	2010Commercial Bank of Syria	245	0.651237	0.435612	0	0.409184	0.274304	0.145133	0.418006	0	-0.477121	0.303034	1	1	0	0	-0.029209	-0.910637	4.27951	0.698275	0.438491	0.0470376	0.0028788	0.0160108	0	0	0	0	0	0	0	0	0.777	0	0	0	0	0	0	0	0	0	0	0	0.14203
Commercial International Bank (	Commercial banks	Public	EGYPT	2010	2010Commercial International Bank (	256	0.85769	0.423974	0.1528	0.148615	0.0083795	0.774089	0.367971	0.361989	-0.185831	0.285322	0	0	0	0.0467384	0.117635	-0.47698	0	0.857629	0.46468	-6.07e-05	0.040706	0.0268079	0.1566	0.0316089	0.191015	0.0221743	0.124052	0.5418	0.4647	0	-0.087	0.561243	-0.0897988	0	0.749161	0	0	0.109497	0.202023	0.0345744	0.0268275	0.46468	0.128928
Cooperative & Agricultural Cred	Commercial banks	Private	Yemen	2010	2010Cooperative & Agricultural Cred	96	0	0	0	0	0	0	0	0	0	0	0	0	0	0.0386623	-0.0540776	-1.24455	0	0	0	0	0	0	0	0	0	0	0	0	0	0	0	0	0	0	0	0	0	0	0	0	0	0	0
Credit Agricole Egypt SAE	Commercial banks	Public	EGYPT	2010	2010Credit Agricole Egypt SAE	157	0.857368	0.362981	0.1529	0.351426	0.0066797	0.702061	0.314057	0.527277	0	0.285322	0	0	0	0.0467384	0.117635	-0.47698	4.35868	0.865066	0.425508	0.0076974	0.0625266	0.0176118	0.1329	0	0	0	0	0	0	0	-0.087	0	0	0	0	0	0	0	0	0	0	0	0.0962161
Cr?dit du Maroc	Commercial banks	Public	MOROCCO	2010	2010Cr?dit du Maroc	175	0.893156	0.790375	0	0.137937	0.184173	0.0479904	0.132225	0.250484	-0.30745	0.329204	0	0	0	0.0424376	-0.0099483	-0.313302	0	0.890556	0.743676	-0.0026002	-0.046699	0.0082308	0	0	0	0	0	0	0	0	0.522	0.693189	-0.058921	0	0.83258	0	0	-0.00230915	-0.0517211	0.0516583	0.0764501	0.743676	0.0736384
Cr?dit Immobilier et Hotelier	Commercial banks	Public	MOROCCO	2010	2010Cr?dit Immobilier et Hotelier	165	0.704066	0.813893	0	0.0701289	0.0556395	0.0627485	0.274944	0.108591	0	0.329204	0	0	0	0.0424376	-0.0099483	-0.313302	0	0.674123	0.82701	-0.0299437	0.0131171	0.0076509	0	0	0	0	0	0	0	0	0.522	0	0	0	0	0	0	0	0	0	0	0	0.122984
Cr?dit Libanais S.A.L.	Commercial banks	Private	Lebanon	2010	2010Cr?dit Libanais S.A.L.	214	0.894861	0.235676	0.1087	0.215313	0.0175393	0.0210812	0.247123	0	4.0191	0.217593	0	0	0	0.10304	-0.0118765	-0.658608	0	0.878411	0.253195	-0.01645	0.017519	0.0121122	0.1238	0	0	0	0	0	0	0	0.631	0	0	0	0	0	0	0	0	0	0	0	0.0802098
CreditBank SAL	Commercial banks	Private	Lebanon	2010	2010CreditBank SAL	134	0	0	0	0	0	0	0	0	0	0.217593	0	0	0.391	0.10304	-0.0118765	-0.658608	0	0.884841	0.481879	0.884841	0.481879	0.0112664	0	0	0	0	0	0	0	0	0.631	0	0	0	0	0	0	0	0	0	0	0	0.101823
Dar Es Salaam Investment Bank-D	Commercial banks	Public	Iraq	2010	2010Dar Es Salaam Investment Bank-D	15	0	0	0	0	0	0	0	0	2.4883	0	0	0	0	0.033793	-0.0687362	-1.40223	0	0.83835	0.0249956	0.83835	0.0249956	0.0026633	0	0	0	0	0	0	0	0.1348	0	0	0	0	0	0	0.1348	0	0	0	0	0	0.166529
Doha Bank	Commercial banks	Public	Qatar	2010	2010Doha Bank	255	0.834399	0.563001	0.115	0.298999	0.273294	0.1442	0.404031	0.513904	3.07627	0.458671	0	0	0	0.119566	0.0486328	0.724268	4.66272	0.836454	0.562082	0.002055	-0.0009191	0.0223207	0.1098	0.0223677	0.155578	0.0149098	0.162845	0.672	0.5621	0	0.356	0.379694	-6.98258	0	0.616194	0	0	0.0268159	0.0411332	0.0514671	0.0387894	0.562082	0.146486
Emirates Lebanon Bank SAL	Commercial banks	Private	lebanon	2010	2010Emirates Lebanon Bank SAL	84	0.818331	0.474003	0	0.291215	0.0416005	0.304222	0.314779	0	1.96124	0.217593	0.81	0	0.81	0.10304	-0.0118765	-0.658608	3.23158	0.816903	0.485343	-0.0014284	0.0113395	0.0069916	0	0	0	0	0	0	0	0.114	0.631	0	0	0	0	0	0.114	0	0	0	0	0	0.152727
Emirates NBD PJSC	Commercial banks	Public	UNITED ARAB EMIRATES	2010	2010Emirates NBD PJSC	306	0.762752	0.762188	0.119	0.0747303	0.13966	0.107613	0.402277	0.383429	2.54641	0.480386	0	0	0	-0.0524292	0	0.472635	5.4496	0.767676	0.688626	0.0049239	-0.0735623	0.0081729	0.128	0.00824567	0.227416	0.0102252	0.132265	0.8575	0.6886	0	0.539	0.206104	0.165295	0.895545	0.453986	0	0	0.0163381	-0.0687916	0.0405129	0.110355	0.688626	0.13368
Export Development Bank of Egyp	Commercial banks	Public	EGYPT	2010	2010Export Development Bank of Egyp	22	0.853156	0.577097	0	0.131719	0.23105	0.446023	0	0.545242	0	0.285322	0.4075	0.013	0	0.0467384	0.117635	-0.47698	0	0.824533	0.548529	-0.0286234	-0.0285685	0.0172766	0	0	0	0	0	0	0	0	-0.087	0	0	0	0	0	0	0	0	0	0	0	0.139983
Fenicia Bank SAL	Commercial banks	Private	Lebanon	2010	2010Fenicia Bank SAL	88	0	0	0	0	0	0	0	0	0	0.217593	0.1576	0	0.1576	0.10304	-0.0118765	-0.658608	0	0	0	0	0	0	0	0	0	0	0	0	0	0.1227	0.631	0	0	0	0	0	0.1227	0	0	0	0	0	0
FIBI Bank	Commercial banks	Public	ISRAEL	2010	2010FIBI Bank	272	0.819763	0.576974	0.0931	0.235464	0.0337257	0.277055	0.683393	0.412932	3.62915	0.235684	0.7408	0	0	0.0126866	-0.03325	0.495322	5.0194	0.819592	0.630295	-0.000171	0.0533212	0.0050853	0.0808	0.00727034	0.13321	0.0158219	0.0176644	0.769	0.6303	0	0.246	0.235086	-0.0634731	0	0.484856	0	0	0.0241612	0.114746	0.0427778	0.0483438	0.630295	0.0656767
Fransabank sal	Commercial banks	Private	LEBANON	2010	2010Fransabank sal	248	0.862378	0.213542	0	0.264213	0.0449866	0.0213012	0.305365	0	4.10324	0.217593	0.3625	0	0.06	0.10304	-0.0118765	-0.658608	4.21219	0.843473	0.256604	-0.0189047	0.0430623	0.0119034	0	0	0	0	0	0	0	0	0.631	0	0	0	0	0	0	0	0	0	0	0	0.117516
Fransabank-Syria S.A.	Commercial banks	Public	SYRIAN ARAB REPUBLIC	2010	2010Fransabank-Syria S.A.	5	0.870911	0	0.2717	0.845251	0.404103	0	0.428958	0	0	0.303034	0.48	0	0.48	0	-0.029209	-0.910637	4.13145	0.901583	0	0.0306725	0	0.0002195	0.1365	0	0	0	0	0	0	0	0.777	0	0	0	0	0	0	0	0	0	0	0	0.0689372
Future Bank B.S.C.	Commercial banks	Private	BAHRAIN	2010	2010Future Bank B.S.C.	82	0.770046	0.216256	0.1972	0.733151	0.741935	0.100486	0.070922	0	2.7939	0.303325	0.3333	0	0.3333	0.0253977	-0.0279551	0.158312	2.73838	0.707801	0.289338	-0.0622447	0.0730825	0.0173565	0.2654	0	0	0	0	0	0	0	0.933	0	0	0.893308	0	0	0	0	0	0	0	0	0.202247
Groupe Banque Centrale Populair	Commercial banks	Private	MOROCCO	2010	2010Groupe Banque Centrale Populair	275	0.838254	0.640429	0.1105	0.125613	0.0640546	0.277617	0.240553	0	2.2513	0.329204	0	0	0	0.0424376	-0.0099483	-0.313302	4.99465	0.824264	0.678937	-0.0139898	0.0385082	0.0142325	0	0	0	0	0	0	0	0	0.522	0	0	0	0	0	0	0	0	0	0	0	0.119483
Gulf Bank Algeria	Commercial banks	Private	Algeria	2010	2010Gulf Bank Algeria	93	0.495331	0.488347	0	0.35693	0.0403297	0.0006957	0.498799	0	-0.568108	0.493792	0.5999	0	0.5999	0.0163224	-0.0573433	-0.877278	4.66477	0.574992	0.460875	0.0796605	-0.0274715	0.0354413	0	0	0	0	0	0	0	0.006	0.637	0	0	0	0	0	0.006	0	0	0	0	0	0.275967
Gulf Bank KSC (The)	Commercial banks	Public	KUWAIT	2010	2010Gulf Bank KSC (The)	243	0.876557	0.688421	0.115	0.105588	0.242623	0.237973	0.341893	0.315143	2.75766	0.535198	0	0	0	-0.070761	-0.046096	0.186603	3.67614	0.874973	0.691639	-0.0015845	0.0032179	0.0041524	0.1345	0.00430195	0.192158	0.0178439	0.173797	0.7905	0.6916	0	0.384	0.188393	0.143179	0.87178	0.434042	0	0	-0.0103833	-0.0801592	0.0679564	0.188042	0.691637	0.0980401
Gulf Commercial Bank	Commercial banks	Public	Iraq	2010	2010Gulf Commercial Bank	38	0	0	0	0	0	0	0	0	-0.323533	0	0.073	0	0.697	0.033793	-0.0687362	-1.40223	0	0	0	0	0	0	0	0	0	0	0	0	0	0	0	0	0	0	0	0	0	0	0	0	0	0	0
Gulf International Bank BSC	Commercial banks	Private	BAHRAIN	2010	2010Gulf International Bank BSC	258	0.654905	0.573684	0.1644	0.287487	0.240633	0.214343	0.310839	0	3.04646	0.303325	0	0	0	0.0253977	-0.0279551	0.158312	4.20972	0.621412	0.483658	-0.0334928	-0.0900259	0.0064659	0.187	0.00685871	0.277246	0.00435351	0.342472	0.7783	0.4837	0	0.933	0	0	0.893308	0	0	0	-0.0419554	-0.179195	0.0787866	0.108631	0.483658	0.140929
Housing and Development Bank	Commercial banks	Public	EGYPT	2010	2010Housing and Development Bank	9	0.618536	0.545395	0.1244	0.238796	9.13e-05	0.470339	0.738132	0.209095	0	0.285322	0	0.1567	0	0.0467384	0.117635	-0.47698	4.02609	0.593006	0.518535	-0.02553	-0.0268597	0.0160146	0.2294	0	0	0	0	0	0	0.2316	-0.087	0	0	0	0	0	0.2316	0	0	0	0	0	0.189922
Housing Bank for Trade & Financ	Commercial banks	Public	JORDAN	2010	2010Housing Bank for Trade & Financ	220	0.821667	0.388914	0.2247	0.311397	0.114664	0.537483	0.372066	0.152302	3.69115	0.405634	0.34	0.1861	0.34	0.0547658	0.0067818	-0.0365862	0	0.824738	0.366648	0.0030703	-0.0222653	0.0132341	0.2187	0.0174263	0.265144	0.0111455	0.20674	0.4446	0.3667	0	0.263	0.643677	0.131954	0.452769	0.802295	0	0	0.0967635	0.0497527	0.0550966	0.101059	0.366658	0.181035
Housing Bank for Trade and Fina	Commercial banks	Private	AlGERIA	2010	2010Housing Bank for Trade and Fina	27	0.351434	0.312353	0	0.590632	0.0641671	0.0026545	0.803587	0	-0.32024	0.493792	0.612	0	0	0.0163224	-0.0573433	-0.877278	0	0.446588	0.252744	0.0951546	-0.0596096	0.0205431	0	0	0	0	0	0	0	0	0.637	0	0	0	0	0	0	0	0	0	0	0	0.769929
HSBC Bank Egypt S A E	Commercial banks	Private	EGYPT	2010	2010HSBC Bank Egypt S A E	198	0.886082	0.387128	0.1179	0.490462	0.0140466	0.746717	0.395571	0	0.381334	0.285322	0	0	0	0.0467384	0.117635	-0.47698	4.55768	0.901362	0.374676	0.0152793	-0.0124516	0.0219497	0.119	0	0	0	0	0	0	0.1215	-0.087	0	0	0	0	0	0.1215	0	0	0	0	0	0.0868941
HSBC Bank Middle East	Commercial banks	Private	UNITED ARAB EMIRATES	2010	2010HSBC Bank Middle East	60	0.89601	0.416984	0	0.333639	0.018544	0.274946	0.364558	0	0	0.480386	0	0	0	-0.0524292	0	0.472635	0	0.890813	0.375086	-0.0051971	-0.041898	0.0151282	0	0.0134308	0.163547	0.0207797	0.0443521	0.6895	0.4949	0.1215	0.539	0.206104	0.165295	0.895545	0.453986	0.0250416	0.1215	0.0619992	0.0419346	0.0664939	0.101791	0.494939	0.0588919
HSBC Bank Middle East Limited	Commercial banks	Private	UNITED ARAB EMIRATES	2010	2010HSBC Bank Middle East Limited	168	0	0	0	0	0	0	0	0	0	0.480386	0	0	0	-0.0524292	0	0.472635	0	0	0	0	0	0	0	0.0134308	0.163547	0.0207797	0.0443521	0.6895	0.4949	0	0.539	0.206104	0.165295	0.895545	0.453986	0	0	0.0619992	0.0419346	0.0664939	0.101791	0.494939	0
IBL Bank sal	Commercial banks	Private	LEBANON	2010	2010IBL Bank sal	179	0.898929	0.101739	0	0.61169	0.0154551	0.0247869	0.269395	0	3.24576	0.217593	0	0	0	0.10304	-0.0118765	-0.658608	3.59361	0.908856	0.152275	0.0099264	0.0505359	0.0111122	0	0	0	0	0	0	0	0	0.631	0	0	0	0	0	0	0	0	0	0	0	0.0727681
International Bank for Trade an	Commercial banks	Public	SYRIAN ARAB REPUBLIC	2010	2010International Bank for Trade an	44	0.835499	0.39564	0.1188	0.372616	0.120603	0.0191432	0.429021	0	0	0.303034	0.49	0	0.49	0	-0.029209	-0.910637	0	0.825958	0.422489	-0.0095415	0.0268493	0.0116804	0.2407	0	0	0	0	0	0	0	0.777	0	0	0	0	0	0	0	0	0	0	0	0.103126
International Bank of Qatar Q.S	Commercial banks	Private	Qatar	2010	2010International Bank of Qatar Q.S	206	0.869433	0.565824	0.1117	0.332835	0.344725	0.10496	0.297717	0	3.07864	0.458671	0.245	0	0.3	0.119566	0.0486328	0.724268	0	0.868537	0.635977	-0.0008958	0.0701526	0.0189894	0.1264	0	0	0	0	0	0	0	0.356	0	0	0	0	0	0	0	0	0	0	0	0.137511
International Bank of Yemen YSC	Commercial banks	Private	Yemen	2010	2010International Bank of Yemen YSC	109	0.896124	0.158562	0.1784	0.709861	0.0223534	0.0190278	0.254623	0	0	0	0.75	0	0.75	0.0386623	-0.0540776	-1.24455	5.16984	0.896133	0.181302	9.1e-06	0.0227402	0.0170848	0.1642	0	0	0	0	0	0	0	0	0	0	0	0	0	0	0	0	0	0	0	0.073991
Invest Bank P.S.C.	Commercial banks	Public	UNITED ARAB EMIRATES	2010	2010Invest Bank P.S.C.	155	0	0	0	0	0	0	0	0.011874	2.21661	0.480386	0	0	0	-0.0524292	0	0.472635	0	0.749932	0.730294	0.749932	0.730294	0.0292238	0.2272	0	0	0	0	0	0	0	0.539	0	0	0.895545	0	0	0	0	0	0	0	0	0.242626
Iraqi Middle East Investment Ba	Commercial banks	Public	Iraq	2010	2010Iraqi Middle East Investment Ba	16	0.811628	0.11443	0	0.63806	0	0.0120798	0.0109592	0	-0.108829	0	0	0	0	0.033793	-0.0687362	-1.40223	0	0.798668	0.245862	-0.0129601	0.131433	0.0148692	0	0	0	0	0	0	0	0.102	0	0	0	0	0	0	0.102	0	0	0	0	0	0.169541
Israel Discount Bank LTD	Commercial banks	Public	ISRAEL	2010	2010Israel Discount Bank LTD	294	0.776463	0.618932	0.089	0.144151	0.0274835	0.313044	0.420872	0.417036	3.54595	0.235684	0	0.0019	0	0.0126866	-0.03325	0.495322	5.27373	0.803369	0.647832	0.0269057	0.0288994	0.0041708	0.082	0.00574967	0.141819	0.0157617	0.0415186	0.8064	0.6478	0	0.246	0.235086	-0.0634731	0	0.484856	0	0	0.0509883	0.0945896	0.0493128	0.0458729	0.647832	0.0639362
Jammal Trust Bank SAL	Commercial banks	Private	Lebanon	2010	2010Jammal Trust Bank SAL	53	0	0	0	0	0	0	0	0	0	0.217593	0	0	0	0.10304	-0.0118765	-0.658608	0	0	0	0	0	0	0	0	0	0	0	0	0	0	0.631	0	0	0	0	0	0	0	0	0	0	0	0
Jordan Ahli Bank Plc	Commercial banks	Public	JORDAN	2010	2010Jordan Ahli Bank Plc	137	0.800142	0.434733	0.1218	0.256106	0.158985	0.403223	0.494407	0.541562	3.00012	0.405634	0.1038	0.028	0.1038	0.0547658	0.0067818	-0.0365862	3.35336	0.801984	0.423254	0.0018423	-0.0114785	0.009127	0.1103	0	0	0	0	0	0	0	0.263	0	0	0.452769	0	0	0	0	0	0	0	0	0.0998123
Jordan Commercial Bank	Commercial banks	Public	JORDAN	2010	2010Jordan Commercial Bank	111	0.734804	0.517061	0.1461	0.174575	0.0423326	0.424251	0.395522	0.612306	2.81953	0.405634	0.2332	0.2402	0.2332	0.0547658	0.0067818	-0.0365862	2.79941	0.785658	0.511799	0.0508541	-0.0052622	0.0057682	0.1333	0	0	0	0	0	0	0	0.263	0	0	0.452769	0	0	0	0	0	0	0	0	0.140891
Jordan Kuwait Bank	Commercial banks	Public	JORDAN	2010	2010Jordan Kuwait Bank	152	0.793211	0.509187	0	0.259993	0.266415	0.417042	0.466667	0.103767	0	0.405634	0	0	0	0.0547658	0.0067818	-0.0365862	3.33019	0.807486	0.56166	0.0142741	0.0524733	0.025048	0	0	0	0	0	0	0	0	0.263	0	0	0.452769	0	0	0	0	0	0	0	0	0.188616
Lebanese Swiss Bank SAL (The)	Commercial banks	Private	Lebanon	2010	2010Lebanese Swiss Bank SAL (The)	102	0.881414	0.15406	0	0.233889	0.0123732	0.0292278	0.48733	0	3.78792	0.217593	0.6477	0	0.1196	0.10304	-0.0118765	-0.658608	3.08492	0.893679	0.161561	0.0122644	0.0075009	0	0	0	0	0	0	0	0	0.1353	0.631	0	0	0	0	0	0.1353	0	0	0	0	0	0.102027
Mashreqbank PSC	Commercial banks	Public	UNITED ARAB EMIRATES	2010	2010Mashreqbank PSC	271	0.710847	0.504429	0.1402	0.306779	0.0763465	0.282546	0.661464	0.0132811	3.37391	0.480386	0	0	0	-0.0524292	0	0.472635	4.97599	0.693314	0.485715	-0.0175332	-0.0187139	0.0098602	0.1592	0.010084	0.265682	0.0247005	0.0523202	0.6589	0.4857	0	0.539	0.206104	0.165295	0.895545	0.453986	0	0	-0.10344	-0.110053	0.0667466	0.120106	0.485715	0.17092
Mercantile Discount Bank Ltd.	Commercial banks	Private	ISRAEL	2010	2010Mercantile Discount Bank Ltd.	196	0.862384	0.635025	0.113	0.153253	0.0333936	0.296009	0.393178	0	3.60551	0.235684	1	0	0	0.0126866	-0.03325	0.495322	4.3386	0.848516	0.668232	-0.013868	0.0332067	0.0062472	0.105	0	0	0	0	0	0	0.1131	0.246	0	0	0	0	0	0.1131	0	0	0	0	0	0.0870822
Mizrahi Tefahot Bank Ltd.	Commercial banks	Public	ISRAEL	2010	2010Mizrahi Tefahot Bank Ltd.	295	0.820076	0.806744	0.0801	0.0977296	0.0217031	0.092466	0.488958	0.246804	3.77681	0.235684	0	0.0034	0.1315	0.0126866	-0.03325	0.495322	5.07349	0.814642	0.803667	-0.0054345	-0.0030776	0.0061514	0.0791	0.00967239	0.149729	0.0103102	0.0313748	0.9865	0.8039	0	0.246	0.235086	-0.0634731	0	0.484856	0	0	0.196839	0.190865	0.0325721	0.0409431	0.803896	0.0595829
National Bank of Bahrain	Commercial banks	Public	BAHRAIN	2010	2010National Bank of Bahrain	197	0.881009	0.543677	0.203	0.214326	0.139243	0.522809	0.29184	0.023832	4.11206	0.303325	0	0.49	0	0.0253977	-0.0279551	0.158312	3.32588	0.879601	0.4181	-0.0014079	-0.125578	0.0189086	0.209	0	0	0	0	0	0	0.1187	0.933	0	0	0.893308	0	0	0.1187	0	0	0	0	0	0.130774
National Bank of Egypt	Commercial banks	Private	EGYPT	2010	2010National Bank of Egypt	301	0.894297	0.289979	0.0727	0.300324	0.0552583	0.0101441	0.578141	0	3.88884	0.285322	1	1	0	0.0467384	0.117635	-0.47698	5.41343	0.897147	0.271969	0.0028498	-0.0180098	0.006949	0.083	0.0122326	0.118263	0.00828828	0.0265148	0.3031	0.272	0.1691	-0.087	0.561243	-0.0897988	0	0.749161	0.0949061	0.1691	0.138547	0.054579	0.182243	0.204809	0.271969	0.0393629
National Bank of Fujairah PJSC	Commercial banks	Public	UNITED ARAB EMIRATES	2010	2010National Bank of Fujairah PJSC	200	0.673103	0.657377	0.142	0.207957	0.0506509	0.0864464	0.478125	0.0146464	3.27904	0.480386	0	0	0	-0.0524292	0	0.472635	4.07521	0.704837	0.674845	0.0317342	0.0174682	0.013231	0.1358	0.0132288	0.249602	0.0173076	0.195392	0.9575	0.6748	0.153	0.539	0.206104	0.165295	0.895545	0.453986	0.0315339	0.153	0.0861142	0.129872	0.0701955	0.115092	0.674844	0.166906
National Bank of Kuwait S.A.K.	Commercial banks	Public	KUWAIT	2010	2010National Bank of Kuwait S.A.K.	302	0.842105	0.605642	0.145	0.184454	0.392767	0.276826	0.270004	0	3.62523	0.535198	0	0	0	-0.070761	-0.046096	0.186603	4.11084	0.810852	0.608835	-0.0312528	0.0031931	0.0234826	0.182	0.0247755	0.221261	0.009925	0.189501	0.7509	0.6088	0	0.384	0.188393	0.143179	0.87178	0.434042	0	0	0.0199691	0.0230449	0.0343345	0.0164502	0.608835	0.209075
National Bank of Oman (SAOG)	Commercial banks	Public	OMAN	2010	2010National Bank of Oman (SAOG)	203	0.823268	0.756868	0.1387	0.204315	0.148338	0.0332377	0.42561	0.315522	2.83329	0.418835	0.3485	0	0.3485	0.0611245	-0.0393518	0.258636	3.25484	0.807268	0.755304	-0.0159994	-0.0015636	0.0150684	0.132	0	0	0	0	0	0	0.2019	0.381	0	0	0	0	0	0.2019	0	0	0	0	0	0.172676
National Bank of Ras Al-Khaimah	Commercial banks	Public	UNITED ARAB EMIRATES	2010	2010National Bank of Ras Al-Khaimah	218	0.752741	0.784551	0.1832	0.1045	0.0027318	0.0287728	0.282044	0.612509	0	0.480386	0	0	0	-0.0524292	0	0.472635	0	0.770373	0.767155	0.0176318	-0.0173954	0.0468992	0.1868	0.0469015	0.32596	0.0282959	0.155458	0.9958	0.7672	0	0.539	0.206104	0.165295	0.895545	0.453986	0	0	0.248833	0.212749	0.0184261	0.0246274	0.767155	0.2104
National Bank of Umm Al-Qaiwain	Commercial banks	Public	UNITED ARAB EMIRATES	2010	2010National Bank of Umm Al-Qaiwain	143	0.618715	0.596879	0.228	0.294291	0.142548	0.0561149	0.162771	0.441986	2.87114	0.480386	0	0	0	-0.0524292	0	0.472635	0	0.606605	0.582896	-0.0121102	-0.0139828	0.0265049	0.244	0	0	0	0	0	0	0	0.539	0	0	0.895545	0	0	0	0	0	0	0	0	0.318296
National Bank of Yemen	Commercial banks	Private	Yemen	2010	2010National Bank of Yemen	37	0.857234	0.0888581	0.62	0.784745	0.0063438	0.0428572	0.313358	0	4.14813	0	0	0	0	0.0386623	-0.0540776	-1.24455	5.02301	0.841777	0.0756016	-0.0154576	-0.0132565	0.018968	0.67	0	0	0	0	0	0	0.166	0	0	0	0	0	0	0.166	0	0	0	0	0	0.141362
National Commercial Bank (The)	Commercial banks	Public	SAUDI ARABIA	2010	2010National Commercial Bank (The)	308	0.847371	0.435645	0.186	0.134351	0.0713934	0.844202	0.319258	0	2.7813	0.549793	0.693	0	0	0.0182918	-0.0506663	-0.369236	5.4107	0.862309	0.444793	0.0149384	0.0091479	0.0170109	0.171	0.0170109	0.203703	0.012479	0.146446	0.5158	0.4448	0	0.553	0.131237	0.334918	1.5975	0.362267	0	0	0.096794	0.127188	0.045862	0.0392194	0.444793	0.131682
National Credit Bank (Closed Sh	Commercial banks	Public	SYRIAN ARAB REPUBLIC	2010	2010National Credit Bank (Closed Sh	39	0.901616	0.345483	0.153	0.473387	0.0474686	0.177163	0.24866	0	2.78604	0.303034	0.47	0	0.47	0	-0.029209	-0.910637	0	0.906475	0.42056	0.0048589	0.0750775	0.0072674	0.1565	0	0	0	0	0	0	0	0.777	0	0	0	0	0	0	0	0	0	0	0	0.0789609
Natixis Algerie	Commercial banks	Private	AlGERIA	2010	2010Natixis Algerie	68	0.509082	0.619781	0	0.215514	4.7e-05	0.0005048	0.392517	0	0.0217074	0.493792	1	0	1	0.0163224	-0.0573433	-0.877278	4.7005	0.511326	0.670712	0.002244	0.050931	0.0242231	0.114	0	0	0	0	0	0	0	0.637	0	0	0	0	0	0	0	0	0	0	0	0.320774
Oman Arab Bank SAOC	Commercial banks	Private	Oman	2010	2010Oman Arab Bank SAOC	174	0.812667	0.658517	0.1249	0.274421	0.0027221	0.0551937	0.45567	0	3.59426	0.418835	0.5099	0	0	0.0611245	-0.0393518	0.258636	2.93394	0.813254	0.692461	0.0005862	0.0339443	0.0243263	0.134	0	0	0	0	0	0	0.139	0.381	0	0	0	0	0	0.139	0	0	0	0	0	0.176101
Qatar National Bank	Commercial banks	Public	Qatar	2010	2010Qatar National Bank	309	0.829493	0.606613	0.132	0.196584	0.13979	0.253999	0.309358	0.363936	3.69917	0.458671	0.5	0	0	0.119566	0.0486328	0.724268	5.25365	0.804965	0.589554	-0.0245282	-0.0170592	0.0255266	0.153	0.025596	0.172101	0.00769119	0.0900915	0.7324	0.5896	0	0.356	0.379694	-6.98258	0	0.616194	0	0	0.245658	0.214769	0.0117993	0.0100249	0.589554	0.124844
Qatar National Bank Tunisia	Commercial banks	Private	TUNISIA	2010	2010Qatar National Bank Tunisia	14	0.634752	0.714894	0	0.133333	0.0256983	0.0615079	0.351351	0	0	0.408891	0.5	0	0	0.0304345	-0.0352481	-0.168121	2.14922	0.570811	0.689189	-0.063941	-0.0257044	0.0091892	0	0	0	0	0	0	0	0	0.434	0	0	0	0	0	0	0	0	0	0	0	0.536545
QNB Al Ahli	Commercial banks	Public	EGYPT	2010	2010QNB Al Ahli	240	0	0	0	0	0	0	0	0.501351	0	0.285322	0	0	0.19	0.0467384	0.117635	-0.47698	0	0	0	0	0	0	0	0	0	0	0	0	0	0	-0.087	0	0	0	0	0	0	0	0	0	0	0	0
Quds Bank Public Shareholding C	Commercial banks	Private	PALESTINIAN TERRITORIES	2010	2010Quds Bank Public Shareholding C	32	0	0	0	0	0	0	0	0	0	0	0	0	0	0	0	0	0	0	0	0	0	0	0	0	0	0	0	0	0	0.18	0	0	0	0	0	0	0.18	0	0	0	0	0	0
Riyad Bank	Commercial banks	Public	SAUDI ARABIA	2010	2010Riyad Bank	297	0.801824	0.603827	0.157	0.147569	0.114274	0.318916	0.289079	0.38952	3.55329	0.549793	0.217	0	0	0.0182918	-0.0506663	-0.369236	5.2465	0.803519	0.610953	0.0016952	0.0071264	0.0162748	0.16	0.016275	0.220067	0.010594	0.247018	0.7707	0.611	0.141	0.553	0.131237	0.334918	1.5975	0.362267	0.0185045	0.141	-0.0161159	0.000392799	0.0211252	0.0167414	0.610953	0.202554
Samba Financial Group	Commercial banks	Public	SAUDI ARABIA	2010	2010Samba Financial Group	300	0.832522	0.453575	0.16	0.18581	0.0473894	0.628128	0.338842	0.634615	3.32818	0.549793	0.229	0	0	0.0182918	-0.0506663	-0.369236	5.26839	0.817773	0.428197	-0.0147485	-0.0253781	0.0236485	0.178	0.0236485	0.218905	0.0126139	0.149673	0.5236	0.4282	0	0.553	0.131237	0.334918	1.5975	0.362267	0	0	0.0102285	-0.040727	0.0441531	0.0373842	0.428197	0.158225
Saradar Bank SAL	Commercial banks	Private	Lebanon	2010	2010Saradar Bank SAL	13	0.872718	0.115099	0.4844	0.318085	0	0.0318475	0.641482	0	2.8137	0.217593	0.43	0	0.43	0.10304	-0.0118765	-0.658608	2.44074	0.891806	0.113303	0.0190878	-0.0017969	0.0083717	0.1869	0	0	0	0	0	0	0.1124	0.631	0	0	0	0	0	0.1124	0	0	0	0	0	0.113585
Saudi British Bank JSC (The)	Commercial banks	Public	SAUDI ARABIA	2010	2010Saudi British Bank JSC (The)	291	0.810424	0.602198	0.1015	0.140361	0.132361	0.33109	0.345889	0	3.33327	0.549793	0	0	0	0.0182918	-0.0506663	-0.369236	5.10325	0.792309	0.592221	-0.0181151	-0.0099768	0.0150208	0.1186	0.0150204	0.161209	0.012733	0.167594	0.7475	0.5922	0	0.553	0.131237	0.334918	1.5975	0.362267	0	0	-0.0115509	-0.0165563	0.0340147	0.0340146	0.592221	0.137675
Saudi Hollandi Bank	Commercial banks	Private	SAUDI ARABIA	2010	2010Saudi Hollandi Bank	267	0.855763	0.609426	0.112	0.161063	0.113803	0.322288	0.305693	0	3.51935	0.549793	0	0	0	0.0182918	-0.0506663	-0.369236	4.77166	0.825141	0.650287	-0.0306217	0.0408604	0.014669	0.1266	0	0	0	0	0	0	0.1371	0.553	0	0	1.5975	0	0	0.1371	-0.103966	-0.0273159	0	0	0.650287	0.134476
Saudi Investment Bank (The)	Commercial banks	Public	SAUDI ARABIA	2010	2010Saudi Investment Bank (The)	262	0.826741	0.593936	0.1414	0.135477	0.0315055	0.373489	0.312156	0.479349	3.35663	0.549793	0.173	0.388	0.074	0.0182918	-0.0506663	-0.369236	4.70025	0.817831	0.602082	-0.0089099	0.0081455	0.0085432	0.1717	0.00854237	0.205372	0.00842575	0.222441	0.7362	0.6021	0	0.553	0.131237	0.334918	1.5975	0.362267	0	0	0.0267851	0.0625768	0.0599612	0.0543097	0.602081	0.187807
Soci?t? Arabe Internationale de	Commercial banks	Public	EGYPT	2010	2010Soci?t? Arabe Internationale de	187	0.799598	0.37192	0	0.143807	0.0093628	0.0104029	0.282575	0.0132004	2.68304	0.285322	0.4604	0.186	0	0.0467384	0.117635	-0.47698	0	0.805537	0.377445	0.0059389	0.0055244	0.0145231	0	0	0	0	0	0	0	0	-0.087	0	0	0	0	0	0	0	0	0	0	0	0.128714
Soci?t? G?n?rale Alg?rie	Commercial banks	Private	AlGERIA	2010	2010Soci?t? G?n?rale Alg?rie	113	0.689259	0.561391	0	0.293395	0.0037995	0.0041677	0.488716	0	0.0240016	0.493792	1	0	1	0.0163224	-0.0573433	-0.877278	0	0.692719	0.662534	0.0034601	0.101142	0.0216324	0	0	0	0	0	0	0	0	0.637	0	0	0	0	0	0	0	0	0	0	0	0.160216
Soci?t? G?n?rale de Banque au L	Commercial banks	Private	LEBANON	2010	2010Soci?t? G?n?rale de Banque au L	238	0.884772	0.293263	0.0825	0.178852	0.12502	0.0105178	0.429928	0	2.83901	0.217593	0	0	0	0.10304	-0.0118765	-0.658608	0	0.86613	0.276397	-0.0186428	-0.0168658	0.0162476	0.0804	0	0	0	0	0	0	0	0.631	0	0	0	0	0	0	0	0	0	0	0	0.108662
Soci?t? g?n?rale de Banque-Jord	Commercial banks	Public	JORDAN	2010	2010Soci?t? g?n?rale de Banque-Jord	98	0.756487	0.513639	0.2532	0.214571	0.351803	0.414437	0.5	0.34191	3.10679	0.405634	0	0	0.5432	0.0547658	0.0067818	-0.0365862	0	0.788153	0.377006	0.0316659	-0.136633	0.0134228	0.2881	0	0	0	0	0	0	0	0.263	0	0	0.452769	0	0	0	0	0	0	0	0	0.200771
Soci?t? G?n?rale Marocaine de B	Commercial banks	Private	MOROCCO	2010	2010Soci?t? G?n?rale Marocaine de B	204	0.725847	0.74746	0.0909	0.150396	0.0833879	0.0717148	0.241127	0	2.23265	0.329204	0.5691	0	0.5691	0.0424376	-0.0099483	-0.313302	0	0.70487	0.794123	-0.020977	0.0466624	0.0150814	0.0953	0	0	0	0	0	0	0	0.522	0	0	0	0	0	0	0	0	0	0	0	0.112926
Soci?t? Tunisienne de Banque	Commercial banks	Public	TUNISIA	2010	2010Soci?t? Tunisienne de Banque	153	0.746676	0.790658	0	0.0831145	0.0387915	0.0532583	0.577455	0.362937	0.013311	0.408891	0.1385	0.525	0.0807	0.0304345	-0.0352481	-0.168121	0	0.761721	0.776762	0.0150444	-0.0138961	0.0029292	0	0	0	0	0	0	0	0	0.434	0	0	0	0	0	0	0	0	0	0	0	0.0844504
Suez Canal Bank	Commercial banks	Public	EGYPT	2010	2010Suez Canal Bank	128	0.862621	0.353208	0.267	0.317713	0.0703352	0.488268	0.593207	0.674919	2.89271	0.285322	0	0	0.2394	0.0467384	0.117635	-0.47698	4.1887	0.862343	0.342842	-0.0002775	-0.0103663	0	0.25	0	0	0	0	0	0	0	-0.087	0	0	0	0	0	0	0	0	0	0	0	0.138544
Syria Gulf Bank SA	Commercial banks	Public	SYRIAN ARAB REPUBLIC	2010	2010Syria Gulf Bank SA	311	0.759403	0.374756	0.3753	0.389799	0.0669055	0.113154	0.398632	0	2.54661	0.303034	0	0	0	0	-0.029209	-0.910637	4.08393	0.817242	0.473384	0.0578392	0.0986278	-0.0128688	0.2526	0	0	0	0	0	0	0.1566	0.777	0	0	0	0	0	0.1566	0	0	0	0	0	0.18584
The Commercial Bank (QSC)	Commercial banks	Public	Qatar	2010	2010The Commercial Bank (QSC)	279	0.593725	0.557061	0.172	0.174781	0.228005	0.422	0.486658	0.712327	3.48003	0.458671	0	0	0	0.119566	0.0486328	0.724268	0	0.603668	0.536895	0.0099429	-0.0201666	0.0261564	0.1665	0.0261561	0.231106	0.0125438	0.214009	0.8894	0.5369	0	0.356	0.379694	-6.98258	0	0.616194	0	0	0.0907703	0.05803	0.0283624	0.0316097	0.536894	0.249897
The National Bank of Kuwait - E	Commercial banks	Public	EGYPT	2010	2010The National Bank of Kuwait - E	170	0.847056	0.418634	0.1788	0.351139	0.025337	0.83392	0.270863	0.441986	2.18885	0.285322	0.985	0	0.985	0.0467384	0.117635	-0.47698	0	0.8391	0.419773	-0.0079557	0.0011382	0.0261955	0.1503	0	0	0	0	0	0	0	-0.087	0	0	0	0	0	0	0	0	0	0	0	0.117961
Tunis International Bank	Commercial banks	Private	TUNISIA	2010	2010Tunis International Bank	17	0.810147	0.202335	0	0.600362	0.427684	0.823529	0.987578	0	-0.187573	0.408891	0	0	0	0.0304345	-0.0352481	-0.168121	2.69609	0.807678	0.223444	-0.002469	0.0211085	0.022363	0	0	0	0	0	0	0	0	0.434	0	0	0	0	0	0	0	0	0	0	0	0.214577
Union Bancaire pour le Commerce	Commercial banks	Public	TUNISIA	2010	2010Union Bancaire pour le Commerce	86	0.819128	0.691499	0	0.211265	0.0605633	0.0827062	0.39479	0.146768	0.0596782	0.408891	0	0	0	0.0304345	-0.0352481	-0.168121	0	0.849344	0.722046	0.0302157	0.0305474	0.0104572	0	0	0	0	0	0	0	0	0.434	0	0	0	0	0	0	0	0	0	0	0	0.108101
Union Bank of Israel Ltd	Commercial banks	Public	ISRAEL	2010	2010Union Bank of Israel Ltd	216	0.829563	0.633995	0.0903	0.169843	0.0053742	0.30193	0.422269	0.503712	3.69059	0.235684	0.2477	0	0	0.0126866	-0.03325	0.495322	4.48117	0.824564	0.61489	-0.0049992	-0.0191048	0.0041912	0.0829	0	0	0	0	0	0	0	0.246	0	0	0	0	0	0	0	0	0	0	0	0.0602294
Union Internationale de Banques	Commercial banks	Public	TUNISIA	2010	2010Union Internationale de Banques	110	0.817379	0.765405	0	0.161457	0.0017926	0.0293314	0.3614	0.148201	0	0.408891	0.5234	0	0	0.0304345	-0.0352481	-0.168121	3.39041	0.844563	0.798937	0.0271845	0.0335318	0.001668	0	0	0	0	0	0	0	0	0.434	0	0	0	0	0	0	0	0	0	0	0	0.0478843
Union National Bank - Egypt SAE	Commercial banks	Public	EGYPT	2010	2010Union National Bank - Egypt SAE	95	0.803542	0.301656	0.2974	0.545919	0.0531127	0.554807	0.414058	0.0118228	-0.749881	0.285322	0.949	0	0	0.0467384	0.117635	-0.47698	3.65377	0.801848	0.383062	-0.0016937	0.0814062	0.0031326	0.2716	0	0	0	0	0	0	0	-0.087	0	0	0	0	0	0	0	0	0	0	0	0.209031
United Arab Bank PJSC	Commercial banks	Public	UNITED ARAB EMIRATES	2010	2010United Arab Bank PJSC	189	0	0	0	0	0	0	0	0.0101436	0	0.480386	0.4	0	0.4	-0.0524292	0	0.472635	0	0	0	0	0	0	0	0.0397828	0.248256	0.0185276	0.29807	0.9539	0.7145	0	0.539	0	0	0.895545	0	0	0	0.106661	0.155026	0.0241436	0.0315517	0.7145	0
United Bank (The)	Commercial banks	Private	EGYPT	2010	2010United Bank (The)	144	0.80672	0.239027	0.0824	0.580106	0.0001442	0.523469	0.695305	0	0	0.285322	0.9998	0	0	0.0467384	0.117635	-0.47698	4.08048	0.76698	0.235966	-0.0397403	-0.0030604	-0.0101864	0.1201	0	0	0	0	0	0	0	-0.087	0	0	0	0	0	0	0	0	0	0	0	0.040975
United Bank for Investment	Commercial banks	Public	Iraq	2010	2010United Bank for Investment	10	0.554274	0.249129	0	0.669746	0.0486216	0.0302008	0.754699	0	0	0	0	0	0	0.033793	-0.0687362	-1.40223	5.6432	0.552558	0.505054	-0.0017165	0.255925	0.0775205	0	0	0	0	0	0	0	0	0	0	0	0	0	0	0	0	0	0	0	0	0.549852
United Gulf Bank (BSC) EC	Commercial banks	Public	BAHRAIN	2010	2010United Gulf Bank (BSC) EC	124	0.289155	0.0221875	0	0.148395	0.668563	0.0162598	0.0146721	0.43966	2.61475	0.303325	0.95	0	0.95	0.0253977	-0.0279551	0.158312	3.37488	0.300036	0.0302019	0.0108814	0.0080144	0.0221167	0.1639	0	0	0	0	0	0	0	0.933	0	0	0.893308	0	0	0	0	0	0	0	0	0.456431
Abu Dhabi Commercial Bank	Commercial banks	Public	UNITED ARAB EMIRATES	2011	2011Abu Dhabi Commercial Bank	299	0.628476	0.688681	0.1197	0.136226	0.0544086	0.135583	0.338143	0.587206	3.24957	0.496694	0	0.6483	0	0.0163545	0	0.389284	5.25108	0.648578	0.679027	0.020102	-0.0096532	0.0165742	0.159	0.0167714	0.255844	0.007551	0.10713	0.9501	0.679	0	0.558	0.126781	0.0938179	0.860233	0.356063	0	0	0.0307366	0.0109715	0.0437804	0.0461826	0.679027	0.136577
Ahli Bank QSC	Commercial banks	Public	QATAR	2011	2011Ahli Bank QSC	207	0.854701	0.631142	0.117	0.156932	0.169349	0.228247	0.173426	0.297484	2.91877	0.499134	0.091	0	0	0.195923	0.0242526	0.640635	4.25444	0.824213	0.678147	-0.0304879	0.0470055	0.0246717	0.1926	0	0	0	0	0	0	0	0.383	0.265129	0.111354	0.648074	0.514907	0	0	0	0	0	0	0	0.163072
Ahli Bank SAOG	Commercial banks	Public	OMAN	2011	2011Ahli Bank SAOG	172	0.800397	0.814796	0.1294	0.110104	0.0195409	0.0818306	0.256809	0.20538	3.28215	0.404256	0.2374	0	0.2374	0.0480285	-0.032034	0.205712	2.90612	0.799484	0.826915	-0.0009135	0.0121184	0.0195783	0.126	0.0222901	0.200532	0.0105292	0.141913	1.0341	0.8268	0	0.37	0.302575	-0.941916	0	0.550068	0	0	0	0	0.00957932	0.00989146	0.826809	0.148505
Ahli United Bank (Egypt) SAE	Commercial banks	Private	EGYPT	2011	2011Ahli United Bank (Egypt) SAE	149	0.87604	0.541439	0.1267	0.252696	0.074345	0.476053	0.291224	0	0.360522	0.231665	0.851	0	0.851	0.0514511	0.112652	-0.573745	4.0022	0.898062	0.449528	0.0220224	-0.0919117	0.0151801	0	0	0	0	0	0	0	0	0.634	0	0	0	0	0	0	0	0	0	0	0	0.0930027
Ahli United Bank BSC	Commercial banks	Public	BAHRAIN	2011	2011Ahli United Bank BSC	280	0.810587	0.547206	0.101	0.198511	0.23152	0.36674	0.315622	0.0112542	4.07662	0.33629	0.1878	0	0.1878	0.0433441	-0.0196188	0.0550303	4.42255	0.816536	0.546986	0.0059491	-0.00022	0.0118532	0.113	0.0129071	0.178324	0.0077121	0.0722141	0.6525	0.547	0.1723	0.935	0.177161	-0.3095	0	0.420905	0.0305249	0.1723	0	0	0.0343015	0.0253479	0.546985	0.114526
Al Ahli Bank of Kuwait (KSC)	Commercial banks	Public	KUWAIT	2011	2011Al Ahli Bank of Kuwait (KSC)	231	0.820386	0.68014	0.237	0.106609	0.164214	0.269396	0.273585	0.227028	2.77606	0.572754	0	0.1965	0	-0.0236706	-0.044964	0.191682	3.46969	0.820021	0.670953	-0.0003651	-0.009187	0.0163322	0.233	0.0176063	0.298599	0.0099909	0.207595	0.802	0.6576	0.271	0.379	0.180872	0.107257	0.770065	0.425291	0.0490164	0.271	0.0534993	0.0333377	0.0568054	0.0425475	0.657634	0.189617
Al Khalij Commercial Bank	Commercial banks	Public	Qatar	2011	2011Al Khalij Commercial Bank	234	0.693683	0.38729	0.255	0.176372	0.221803	0.954855	0.272392	0.223518	3.19625	0.499134	0	0.2725	0	0.195923	0.0242526	0.640635	4.2727	0.775094	0.41899	0.0814111	0.0316995	0.0180352	0.22	0.0183849	0.290749	0.0129704	0.302191	0.55	0.4232	0	0.383	0.265129	0.111354	0.648074	0.514907	0	0	0.451646	0.576607	0.0158246	0.00533627	0.423191	0.250107
Al khaliji France SA	Commercial banks	Private	UNITED ARAB EMIRATES	2011	2011Al khaliji France SA	61	0	0	0	0	0	0	0	0	0	0.496694	0	0	0	0.0163545	0	0.389284	0	0	0	0	0	0	0	0.0306649	0.309659	0.0185713	1.20554	0.735	0.5283	0	0.558	0.126781	0.0938179	0.860233	0.356063	0	0	0	0	0.0195442	0.0169916	0.528305	0
Alubaf Arab International Bank	Commercial banks	Private	BAHRAIN	2011	2011Alubaf Arab International Bank	79	0.786396	0.146233	0.4269	0.841164	0.994461	0	0.581197	0	2.43529	0.33629	0.9938	0	0.9938	0.0433441	-0.0196188	0.0550303	3.03306	0.755124	0.269273	-0.0312716	0.12304	0.0259974	0	0.0259982	0.590037	0.0146714	0.828665	0.3566	0.2692	0.129	0.935	0.177161	-0.3095	0	0.420905	0.0228538	0.129	0	0	0.0173172	0.00896334	0.269231	0.316787
Amen Bank	Commercial banks	Public	TUNISIA	2011	2011Amen Bank	150	0.786538	0.772091	0	0.108051	0.0815582	0.153084	0.501999	0	0.154817	0.419297	0	0	0	0.0351061	-0.0441627	-0.248185	3.68221	0.903608	0.776335	0.11707	0.0042435	0.0133123	0	0.014992	0	0.0148286	0.0793289	0.9725	0.7763	0	0.446	0.109189	0.186168	1.30576	0.330438	0	0	0	0	0	0	0	0.0949548
Arab African International Bank	Commercial banks	Private	EGYPT	2011	2011Arab African International Bank	230	0.850883	0.490998	0.0986	0.286345	0.141987	0.413587	0.323597	0	2.72281	0.231665	0.4937	0	0.4937	0.0514511	0.112652	-0.573745	3.92873	0.818463	0.467505	-0.0324196	-0.0234927	0.0162308	0	0.0207134	0.211525	0.0109487	0.0297536	0.5712	0.4675	0	0.634	0.150893	-0.0983824	0	0.38845	0	0	0	0	0.0412437	0.0415465	0.467519	0.115637
Arab Bank for Investment & Fore	Commercial banks	Private	UNITED ARAB EMIRATES	2011	2011Arab Bank for Investment & Fore	158	0.725269	0.500167	0.2672	0.327169	0.32121	0.0150224	0.429528	0	3.54405	0.496694	0	0	0	0.0163545	0	0.389284	0	0.749775	0.489693	0.0245065	-0.0104744	-0.0273859	0.2646	0	0	0	0	0	0	0	0.558	0	0	0.860233	0	0	0	0	0	0	0	0	0.286894
Arab Bank Group (Combined)	Commercial banks	Private	JORDAN	2011	2011Arab Bank Group (Combined)	290	0.786236	0.471624	0.155	0.263096	0.139093	0.463787	0.452304	0	3.68321	0.436557	0	0	0	0.0233683	-0.0501394	-0.0913177	4.65574	0.790195	0.459398	0.0039586	-0.0122267	0.0067064	0.151	0	0	0	0	0	0	0.179	0.328	0	0	0.790569	0	0	0.179	0.00573068	-0.0183774	0	0	0.459398	0.201723
Arab Bank Plc	Commercial banks	Public	JORDAN	2011	2011Arab Bank Plc	282	0.801629	0.431473	0.144	0.301401	0.135534	0.48881	0.414848	0.135187	3.75098	0.436557	0.0717	0	0.0717	0.0233683	-0.0501394	-0.0913177	4.36772	0.80329	0.418185	0.0016612	-0.0132889	0.0109943	0.1509	0.0102563	0.18146	0.00882878	0.205157	0.5814	0.4594	0	0.328	0.347152	0.21697	0.790569	0.589196	0	0	0.00774764	-0.00341027	0.0614833	0.0710562	0.459398	0.189651
Arab Bank Syria SA	Commercial banks	Public	SYRIAN ARAB REPUBLIC	2011	2011Arab Bank Syria SA	24	0.861579	0.56153	0.1559	0.284421	0.0049411	0.0220681	0.362132	0	3.25521	0.210736	0.49	0	0.49	0	-0.0439741	-0.95501	4.61467	0.773354	0.601006	-0.0882245	0.039476	0.0123364	0.2287	0.0127214	0.300205	0.0227315	0.15987	0.7273	0.601	0	0.516	0.3609	0.495877	1.17218	0.60075	0	0	0	0	0.0416717	0.109116	0.601007	0.189404
Arab Banking Corporation - Alge	Commercial banks	Private	AlGERIA	2011	2011Arab Banking Corporation - Alge	19	0.583793	0.409025	0	0.471229	0.169656	0.0801172	0.452711	0	-0.196041	0.5361	0.88	0	0.88	0.0363415	-0.0391304	-0.87368	0	0.59787	0.388399	0.0140763	-0.0206254	0.0220159	0	0.0297588	1.2916	0.0292108	0.446737	0.6924	0.3884	0	0.667	0.307334	0.017518	0.238747	0.554377	0	0	0	0	0.0250685	0.043871	0.388401	0.477232
Arab Banking Corporation - Egyp	Commercial banks	Private	EGYPT	2011	2011Arab Banking Corporation - Egyp	73	0.758252	0.302543	0	0.578426	0.0223873	0.483065	0.289965	0	2.94328	0.231665	0.98	0	0.98	0.0514511	0.112652	-0.573745	0	0.815591	0.251453	0.0573385	-0.0510907	0.0063746	0	0.0145566	0	0.00964904	0.700118	0.3083	0.2515	0	0.634	0.150893	-0.0983824	0	0.38845	0	0	0	0	0.119398	0.101487	0.251453	0.183042
Arab Banking Corporation (Jorda	Commercial banks	Public	JORDAN	2011	2011Arab Banking Corporation (Jorda	80	0.805396	0.447905	0.2835	0.211251	0.357805	0.596308	0.456647	0.0907662	3.49142	0.436557	0.87	0	0.87	0.0233683	-0.0501394	-0.0913177	0	0.808205	0.520116	0.0028086	0.0722114	0.0149057	0.2213	0.0218565	0.269031	0.0142676	2.15759	0.6431	0.5201	0.169	0.328	0.347152	0.21697	0.790569	0.589196	0.0586687	0.169	0	0	0.0377996	0.0664875	0.520136	0.184716
Arab Banking Corporation BSC-Ba	Commercial banks	Public	BAHRAIN	2011	2011Arab Banking Corporation BSC-Ba	265	0.754955	0.433588	0.1838	0.253442	0.298049	0.648973	0.452017	0.994218	3.01948	0.33629	0.5937	0	0.5937	0.0433441	-0.0196188	0.0550303	0	0.748671	0.479112	-0.0062838	0.0455242	0.0107935	0.1917	0.015031	0.289514	0.0123926	0.259764	0.6397	0.4791	0	0.935	0.177161	-0.3095	0	0.420905	0	0	-0.109945	-0.01427	0.0466911	0.0347598	0.479113	0.191417
Arab International Bank	Commercial banks	Private	EGYPT	2011	2011Arab International Bank	138	0.810203	0.363031	0	0.413178	0.223351	0.546354	0.677273	0	3.31545	0.231665	0.3584	0	0.3584	0.0514511	0.112652	-0.573745	3.61719	0.766496	0.358837	-0.0437077	-0.0041939	0.006764	0.2108	0	0	0	0	0	0	0	0.634	0	0	0	0	0	0	0	0	0	0	0	0.231086
Arab Investment Bank-Federal Ar	Commercial banks	Private	EGYPT	2011	2011Arab Investment Bank-Federal Ar	92	0.817235	0.49309	0.2194	0.282155	0.011202	0.382179	0.677333	0	3.85175	0.231665	0.1568	0	0	0.0514511	0.112652	-0.573745	0	0.829491	0.478542	0.0122565	-0.0145481	0.013687	0	0	0	0	0	0	0	0.1626	0.634	0	0	0	0	0	0.1626	0	0	0	0	0	0.166361
Arab National Bank Public Joint	Commercial banks	Public	SAUDI ARABIA	2011	2011Arab National Bank Public Joint	288	0.829885	0.570543	0.151	0.126383	0.125622	0.490209	0.327319	0.20067	3.41553	0.588455	0.4	0	0.4	0.0476188	-0.0534314	-0.277489	0	0.822317	0.619556	-0.007568	0.049012	0.0184624	0.1502	0.0184622	0.192606	0.0111255	0.187606	0.7534	0.6196	0	0.537	0.133501	-0.0112141	0	0.365378	0	0	0.0132679	0.103092	0.0345254	0.0468425	0.619555	0.165893
Arab Tunisian Bank	Commercial banks	Public	Tunisia	2011	2011Arab Tunisian Bank	121	0.890111	0.555684	0	0.393846	0.199019	0.426506	0.804289	0	0.173261	0.419297	0.6424	0	0.6424	0.0351061	-0.0441627	-0.248185	3.60809	0.889207	0.534088	-0.0009034	-0.021596	0.0082298	0	0.00867339	0	0.023592	0.0257938	0.6348	0.5355	0	0.446	0.109189	0.186168	1.30576	0.330438	0	0	0	0	0.0669584	0.0568263	0.535501	0.116052
Attijari Bank	Commercial banks	Public	TUNISIA	2011	2011Attijari Bank	133	0.856596	0.678811	0	0.228182	0.0678939	0.11508	0.55291	0.166917	0	0.419297	0	0	0	0.0351061	-0.0441627	-0.248185	3.60702	0.827599	0.741637	-0.0289968	0.0628259	0.0079489	0	0.0125785	0	0.082442	0.0848177	0.8961	0.7416	0	0.446	0.109189	0.186168	1.30576	0.330438	0	0	0	0	0.13969	0.151332	0.741645	0.0949989
Attijariwafa Bank	Commercial banks	Public	MOROCCO	2011	2011Attijariwafa Bank	285	0.732483	0.652904	0.0782	0.176301	0.0691466	0.264582	0.414445	0.17021	2.76359	0.321864	0.1347	0.0596	0.2027	0.0381572	-0.0098736	-0.273888	5.48665	0.739725	0.671656	0.0072422	0.0187519	0.015438	0.0792	0	0	0	0	0	0	0	0.504	0.198842	0.137599	0.831865	0.445917	0	0	0	0	0	0	0	0.0966884
Bahrain Commercial Facilities C	Commercial banks	Public	BAHRAIN	2011	2011Bahrain Commercial Facilities C	46	0.415105	0.785349	0	0.0249858	0.0383037	0.0210822	0.751351	0.157728	-0.184022	0.33629	0	0.1657	0	0.0433441	-0.0196188	0.0550303	0	0.430351	0.767837	0.0152461	-0.0175123	0.0492639	0	0.0491936	0	0.294244	0.156381	4.3766	0.7679	0	0.935	0.177161	-0.3095	0	0.420905	0	0	0	0	0.0284858	0.0354012	0.767867	0.774874
Bank al Etihad	Commercial banks	Public	JORDAN	2011	2011Bank al Etihad	135	0.821294	0.462388	0.1803	0.26205	0.278257	0.412941	0.299658	0.184488	3.21517	0.436557	0	0	0	0.0233683	-0.0501394	-0.0913177	3.18735	0.821964	0.495245	0.0006697	0.0328567	0.0070476	0.1688	0.00948041	0.199854	0.00863746	0.251731	0.5951	0.4952	0	0.328	0.347152	0.21697	0.790569	0.589196	0	0	0	0	0.0569952	0.138812	0.495225	0.18187
Bank Audi Private Bank	Commercial banks	Private	lebanon	2011	2011Bank Audi Private Bank	77	0.945885	0.148825	0	0.814913	0.0034401	0.187982	0.487796	0	0.326093	0.246383	1	0	0	0.0796043	-0.0398984	-0.627336	3.56659	0.923821	0.181512	-0.0220641	0.0326869	0.010442	0	0.0119904	0	0.00633862	0.131334	0.1965	0.1815	0	0.651	0.100412	0.0623556	0.788036	0.316878	0	0	0	0	0.0816517	0	0.181512	0.0751491
Bank Audi SAE	Commercial banks	Private	EGYPT	2011	2011Bank Audi SAE	169	0.879562	0.45357	0.1501	0.482691	0.0053391	0.336536	0.320972	0	1.44748	0.231665	1	0	1	0.0514511	0.112652	-0.573745	4.19526	0.903141	0.442955	0.0235785	-0.0106148	0.0071642	0	0.0115733	0.160009	0.0077823	0.0890769	0.4905	0.443	0.1193	0.634	0.150893	-0.0983824	0	0.38845	0.0180016	0.1193	0	0	0.0223926	0.0513005	0.442955	0.0922104
Bank Audi SAL	Commercial banks	Public	lebanon	2011	2011Bank Audi SAL	286	0.890258	0.297948	0.1108	0.218162	0.0270913	0.0121357	0.51243	0.101951	4.00872	0.246383	0	0	0	0.0796043	-0.0398984	-0.627336	4.63596	0.889262	0.299068	-0.0009954	0.00112	0.0127087	0.1045	0.0157238	0.116451	0.0159168	0.0947141	0.3295	0.293	0	0.651	0.100412	0.0623556	0.788036	0.316878	0	0	0.0016998	0.0139062	0.0282173	0.0400296	0.292982	0.089348
Bank Dhofar SAOG	Commercial banks	Public	OMAN	2011	2011Bank Dhofar SAOG	210	0.802379	0.758096	0.1243	0.138737	0.0642504	0.0899955	0.287115	0.307125	3.63623	0.404256	0.27	0.1	0	0.0480285	-0.032034	0.205712	3.22123	0.805009	0.762879	0.0026292	0.0047822	0.0070897	0.1116	0.00808889	0.167482	0.00932015	0.156662	0.9653	0.7629	0.1367	0.37	0.302575	-0.941916	0	0.550068	0.041362	0.1367	0	0	0.0308111	0.0386566	0.762862	0.132378
Bank Hapoalim BM	Commercial banks	Public	ISRAEL	2011	2011Bank Hapoalim BM	305	0.749573	0.702103	0.0907	0.164447	0.0256486	0.162497	0.447687	0.187579	3.3886	0.290142	0	0.0051	0	0.0551702	-0.0269296	0.587062	5.50634	0.745266	0.692844	-0.0043073	-0.0092594	0.0075898	0.0869	0.00987209	0.150789	0.0132114	0.0482906	0.9297	0.6928	0.1409	0.323	0.204993	0.30831	1.22638	0.452762	0.0288836	0.1409	0.0317165	-0.0155453	0.0163092	0.0342704	0.692844	0.0724709
Bank Leumi Le Israel BM	Commercial banks	Public	ISRAEL	2011	2011Bank Leumi Le Israel BM	304	0.773809	0.68367	0.0857	0.120791	0.013196	0.251221	0.523649	0.263941	3.50129	0.290142	0	0.003	0	0.0551702	-0.0269296	0.587062	5.5161	0.78015	0.660832	0.0063407	-0.0228381	0.0052945	0.0807	0.00603246	0.153301	0.011357	0.0465738	0.8471	0.6608	0.148	0.323	0.204993	0.30831	1.22638	0.452762	0.030339	0.148	0.0349915	-0.0272415	0.0161434	0.0278959	0.660832	0.0690421
Bank Muscat SAOG	Commercial banks	Public	OMAN	2011	2011Bank Muscat SAOG	274	0.759088	0.684982	0.1181	0.218147	0.205899	0.0767488	0.264136	0.28302	3.51515	0.404256	0.2484	0	0.15	0.0480285	-0.032034	0.205712	3.76724	0.772192	0.666768	0.0131035	-0.0182142	0.0162562	0.1189	0.0188446	0.187709	0.0113621	0.144088	0.8635	0.6668	0	0.37	0.302575	-0.941916	0	0.550068	0	0	0.236924	0.196791	0.0319488	0.0299488	0.666772	0.136943
Bank of Alexandria	Commercial banks	Private	EGYPT	2011	2011Bank of Alexandria	185	0.833281	0.48594	0.1261	0.404029	0.109617	0.418764	0.259698	0	2.64053	0.231665	0.7025	0	0.7025	0.0514511	0.112652	-0.573745	4.57076	0.83681	0.512586	0.0035288	0.0266465	0.0088016	0.1502	0.0123244	0.181616	0.0116001	0.0726285	0.6125	0.5126	0	0.634	0.150893	-0.0983824	0	0.38845	0	0	-0.0218758	0.0414543	0.107056	0.103115	0.512587	0.108765
Bank of Baghdad	Commercial banks	Public	IRAQ	2011	2011Bank of Baghdad	74	0.83729	0.188106	0	0.595009	0	0.716549	0.271657	0	2.91871	0	0.5179	0	0.5179	0.0640256	-0.0287775	-1.38265	5.98275	0.799035	0.166415	-0.0382555	-0.0216909	0.0285311	0	0.028531	0.440223	0.0300685	0.419216	0.2142	0.1711	0	0.776	0.141058	0.129068	0.956556	0.375576	0	0	0	0	0	0.10643	0	0.189792
Bank of Beirut S.A.L.	Commercial banks	Public	LEBANON	2011	2011Bank of Beirut S.A.L.	237	0.816302	0.291141	0	0.283773	0.0818782	0.0134025	0.386726	0.0194044	4.04564	0.246383	0	0	0	0.0796043	-0.0398984	-0.627336	4.08091	0.849642	0.32026	0.0333404	0.0291189	0.0106395	0	0.0128708	0.153305	0.013017	0.209068	0.3996	0.3383	0	0.651	0.100412	0.0623556	0.788036	0.316878	0	0	0	0	0.00724008	0.019791	0.338261	0.12065
Bank of Jordan Plc	Commercial banks	Public	Jordan	2011	2011Bank of Jordan Plc	132	0.8576	0.488142	0.1271	0.255396	0.0617635	0.308549	0.287139	0.258427	2.91476	0.436557	0.0351	0	0	0.0233683	-0.0501394	-0.0913177	3.29427	0.844408	0.509791	-0.0131923	0.0216497	0.0178293	0.139	0.0241975	0.164987	0.0154526	0.22287	0.6037	0.5098	0	0.328	0.347152	0.21697	0.790569	0.589196	0	0	0	0	0.0602784	0.0993267	0.509777	0.156181
Bank of Palestine Plc	Commercial banks	Public	PALESTINIAN TERRITORIES	2011	2011Bank of Palestine Plc	125	0.849968	0.352816	0	0.372298	0.0817088	0.494118	0.503169	0.162763	3.31927	0	0	0	0	0	0	0	3.18893	0.833192	0.435429	-0.0167754	0.0826138	0.0205562	0	0.0253138	0.153774	0.018102	0.152386	0.5226	0.4354	0	0	0.402555	0.435161	1.03971	0.634472	0	0	0	0	0.00946422	0.0179794	0.435423	0.133187
Bank of Sharjah	Commercial banks	Private	UNITED ARAB EMIRATES	2011	2011Bank of Sharjah	193	0.717893	0.587204	0.2316	0.208588	0.0286461	0.153164	0.150617	0	3.05322	0.496694	0	0	0	0.0163545	0	0.389284	4.31424	0.735908	0.575097	0.0180155	-0.0121077	0.0121236	0.2189	0.0125871	0.289215	0.00671288	0.242082	0.7815	0.5751	0	0.558	0.126781	0.0938179	0.860233	0.356063	0	0	0	0	0.0537046	0.0261959	0.575099	0.250928
Bank of Syria and Overseas SA	Commercial banks	Public	SYRIAN ARAB REPUBLIC	2011	2011Bank of Syria and Overseas SA	87	0.926095	0.329421	0.1019	0.404523	0.0046923	0.432969	0.288915	0.0522407	2.87978	0.210736	0.49	0	0.49	0	-0.0439741	-0.95501	4.96445	0.89408	0.305504	-0.0320149	-0.0239165	0.0082094	0	0.0122596	0.157605	0.0131239	0.0755992	0.3417	0.3055	0	0.516	0.3609	0.495877	1.17218	0.60075	0	0	0	0	0.0331844	0.0565965	0.305504	0.0884326
Bank Otsar Hahayal Ltd	Commercial banks	Private	Israel	2011	2011Bank Otsar Hahayal Ltd	161	0.819156	0.667567	0	0.188593	0.0621779	0.194229	0.369444	0	3.53108	0.290142	0	0	0	0.0551702	-0.0269296	0.587062	4.17932	0	0	-0.819156	-0.667567	0	0	0.00784126	0.140039	0.0172844	0.0387618	0.8507	0.6927	0	0.323	0.204993	0.30831	1.22638	0.452762	0	0	0	0	0.0112018	0	0.692731	0
Bank Sohar SAOG	Commercial banks	Public	OMAN	2011	2011Bank Sohar SAOG	182	0.84014	0.712935	0.1029	0.182902	0.0551352	0.117126	0.130312	0.178819	3.10443	0.404256	0	0	0	0.0480285	-0.032034	0.205712	0	0.848184	0.690992	0.0080444	-0.0219434	0.0101257	0.093	0.0115386	0.156241	0.00588627	0.0880726	0.8239	0.6741	0	0.37	0	0	0	0	0	0	0	0	0.0202703	0.0162373	0.67414	0.0987493
Bankmed, sal	Commercial banks	Private	Lebanon	2011	2011Bankmed, sal	233	0.851233	0.314806	0.0956	0.216668	0.146465	0.0120319	0.448687	0	3.89485	0.246383	0	0	0	0.0796043	-0.0398984	-0.627336	4.22695	0.870332	0.352806	0.0190992	0.0379998	0.0099614	0.0886	0.0117996	0.109145	0.0116806	0.0882629	0.4043	0.3528	0	0.651	0.100412	0.0623556	0.788036	0.316878	0	0	0	0	0.0338527	0.0286724	0.352806	0.0914528
Banque BEMO Sal	Commercial banks	Public	lebanon	2011	2011Banque BEMO Sal	90	0.865564	0.391636	0.0848	0.3289	0.0332695	0.589724	0.643993	0.205817	3.59529	0.246383	0.6071	0	0.1551	0.0796043	-0.0398984	-0.627336	3.26101	0.884071	0.360457	0.0185068	-0.0311784	0.0043125	0.0738	0.00497676	0.105509	0.0100547	0.330362	0.4077	0.3605	0	0.651	0.100412	0.0623556	0.788036	0.316878	0	0	0	0	0.00479631	0.0259308	0.360457	0.0766222
Banque Bemo Saudi Fransi SA	Commercial banks	Public	SYRIAN ARAB REPUBLIC	2011	2011Banque Bemo Saudi Fransi SA	107	0.912452	0.321139	0.1202	0.548403	0.0110195	0.0512779	0.362601	0.01	2.78101	0.210736	0.27	0	0.27	0	-0.0439741	-0.95501	5.0598	0.83563	0.435411	-0.0768224	0.114272	0.0087187	0.1713	0.0102188	0.203928	0.0169271	0.0875153	0.4979	0.4354	0	0.516	0.3609	0.495877	1.17218	0.60075	0	0	0	0	0.0464044	0.142428	0.435412	0.102314
Banque Centrale Populaire SA	Commercial banks	Public	MOROCCO	2011	2011Banque Centrale Populaire SA	249	0.865072	0.505785	0	0.179106	0.599987	0.559893	0.939763	0.203553	0.555028	0.321864	0.0835	0.0831	0	0.0381572	-0.0098736	-0.273888	5.11314	0.838877	0.533533	-0.0261954	0.0277477	0.0112123	0	0.0193682	0.14183	0.00987407	0.0884296	0.8512	0.712	0	0.504	0.198842	0.137599	0.831865	0.445917	0	0	0	0	0	0	0	0.10164
Banque de l_Agriculture et du D	Commercial banks	Private	AlGERIA	2011	2011Banque de l_Agriculture et du D	235	0.859131	0.31328	0	0.507833	0.0255792	0.405713	0.636053	0	0	0.5361	0	0	0	0.0363415	-0.0391304	-0.87368	0	0.876209	0.398804	0.0170781	0.0855242	0.010987	0	0.0107699	0.18517	0.0130995	0.0849418	0.4551	0.3988	0	0.667	0.307334	0.017518	0.238747	0.554377	0	0	0	0	0.172376	0.265647	0.398804	0.0635839
Banque de l_Habitat	Commercial banks	Private	TUNISIA	2011	2011Banque de l_Habitat	141	0.630363	0.733351	0	0.098109	0.0286022	0.11885	0.743755	0	0.102232	0.419297	0.3262	0	0	0.0351061	-0.0441627	-0.248185	0	0.64078	0.751184	0.010417	0.0178334	0.0026506	0	0.00384173	0	0.0232368	0.0789168	1.1723	0.7512	0	0.446	0.109189	0.186168	1.30576	0.330438	0	0	0	0	0.00500868	0	0.751185	0.0973609
Banque de l_Industrie et du Tra	Commercial banks	Private	Lebanon	2011	2011Banque de l_Industrie et du Tra	41	0.902934	0.275384	0	0.140766	0.005373	0.0171533	0.0790973	0	4.73036	0.246383	0	0	0	0.0796043	-0.0398984	-0.627336	2.9062	0.864718	0.263036	-0.0382159	-0.0123479	0.0001297	0.1533	0	0	0	0	0	0	0.1849	0.651	0	0	0.788036	0	0	0.1849	0.139916	0.0873819	0	0	0.263036	0.146258
Banque de Tunisie	Commercial banks	Public	TUNISIA	2011	2011Banque de Tunisie	112	0.605484	0.720775	0	0.166253	0.0269442	0.258289	0.412875	0.251331	-0.0921089	0.419297	0.2	0	0.2	0.0351061	-0.0441627	-0.248185	3.56413	0.739351	0.792957	0.133867	0.0721827	0.0184775	0	0.0217857	0	0.0176172	0.162029	1.0725	0.793	0	0.446	0.109189	0.186168	1.30576	0.330438	0	0	0	0	0	0	0	0.180743
Banque du Caire SAE	Commercial banks	Private	EGYPT	2011	2011Banque du Caire SAE	222	0.877699	0.287419	0	0.410317	0.0109609	0.0130787	0.323949	0	2.56206	0.231665	0	0	0	0.0514511	0.112652	-0.573745	4.67214	0.894365	0.353313	0.016666	0.0658944	0.000911	0	0.00889604	0.130238	0.000639485	0.0734644	0.395	0.3533	0	0.634	0.150893	-0.0983824	0	0.38845	0	0	0.00949714	0.22831	0.0136964	0.0100784	0.353313	0.0511556
Banque Ext?rieure d_Alg?rie	Commercial banks	Private	AlGERIA	2011	2011Banque Ext?rieure d_Alg?rie	260	0.852398	0.183563	0	0.672335	0.0008328	0.496776	0.529596	0	-0.0811488	0.5361	0	0	0	0.0363415	-0.0391304	-0.87368	0	0.83364	0.214156	-0.0187574	0.0305933	0.0114766	0	0	0	0	0	0	0	0	0.667	0.307334	0.017518	0.238747	0.554377	0	0	0	0	0	0	0	0.0769155
Banque Libano-Francaise	Commercial banks	Private	LEBANON	2011	2011Banque Libano-Francaise	221	0.886849	0.333381	0	0.302647	0.0304857	0.90922	0.305024	0	3.84989	0.246383	0.35	0	0	0.0796043	-0.0398984	-0.627336	4.11489	0.885445	0.328068	-0.0014037	-0.0053134	0.0059795	0	0.00742728	0.1202	0.0049889	0	0.3721	0.3281	0.0988	0.651	0.100412	0.0623556	0.788036	0.316878	0.00992066	0.0988	0	0	0.0402306	0.0498136	0.328068	0.0848418
Banque Marocaine du Commerce Ex	Commercial banks	Public	MOROCCO	2011	2011Banque Marocaine du Commerce Ex	266	0.839083	0.573584	0.0924	0.313884	0.143234	0.347189	0.367563	0.188023	2.99053	0.321864	0.2792	0.0881	0.2464	0.0381572	-0.0098736	-0.273888	0	0.846248	0.583411	0.0071652	0.0098275	0.007249	0.0873	0.0104887	0.133084	0.014612	0.102063	0.7399	0.5834	0	0.504	0.198842	0.137599	0.831865	0.445917	0	0	0.082596	0.103654	0.0419843	0.0607395	0.583411	0.085517
Banque Marocaine pour le Commer	Commercial banks	Public	MOROCCO	2011	2011Banque Marocaine pour le Commer	188	0.753868	0.793777	0.1186	0.129827	0.146844	0.0714125	0.231478	0.157373	2.2872	0.321864	0.66	0	0.66	0.0381572	-0.0098736	-0.273888	0	0.744471	0.813948	-0.0093967	0.0201708	0.0114769	0.1164	0.0200758	0	0.00857333	0.283615	1.0933	0.8139	0	0.504	0.198842	0.137599	0.831865	0.445917	0	0	0	0	0.0501527	0	0.813948	0.122088
Banque Misr Liban	Commercial banks	Private	lebanon	2011	2011Banque Misr Liban	85	0.877413	0.111312	0.4883	0.088518	0.0935218	0.0488774	0.2228	0	5.2451	0.246383	0.88	0	0	0.0796043	-0.0398984	-0.627336	3.1173	0.891124	0.139565	0.013711	0.0282525	0.0064496	0.1481	0.00652918	0.164267	0.00585756	0.295505	0.1566	0.1396	0	0.651	0.100412	0.0623556	0.788036	0.316878	0	0	0	0	0.125939	0.16083	0.139565	0.106922
Banque Misr SAE	Commercial banks	Private	EGYPT	2011	2011Banque Misr SAE	287	0.891791	0.231608	0.0829	0.478615	0.0945413	0.012994	0.821229	0	0.261676	0.231665	0	0	0	0.0514511	0.112652	-0.573745	5.25268	0.888032	0.255576	-0.0037583	0.0239675	0.0029045	0	0.00941575	0.137139	0.0108374	0.05827	0.2878	0.2556	0	0.634	0.150893	-0.0983824	0	0.38845	0	0	-0.0540786	-0.192404	0.17737	0	0.255576	0.0418115
Banque Nationale Agricole	Commercial banks	Public	TUNISIA	2011	2011Banque Nationale Agricole	162	0.729106	0.767641	0	0.136416	0.0435423	0.175011	0.6429	0.352923	0.0968043	0.419297	0.2349	0	0	0.0351061	-0.0441627	-0.248185	3.82627	0.75222	0.75553	0.0231141	-0.0121111	0.0082227	0	0.0100939	0	0.0235766	0.0829957	1.0044	0.7555	0	0.446	0.109189	0.186168	1.30576	0.330438	0	0	0	0	0.105003	0	0.755538	0.175897
Banque Nationale d_Alg?rie	Commercial banks	Private	AlGERIA	2011	2011Banque Nationale d_Alg?rie	270	0.723685	0.52556	0	0.164179	0.282412	0.355992	0.303206	0	-0.0652268	0.5361	0	0	0	0.0363415	-0.0391304	-0.87368	0	0.75756	0.555618	0.0338745	0.0300581	0.0214845	0	0	0	0	0	0	0	0.1372	0.667	0.307334	0.017518	0.238747	0.554377	0.0421662	0.1372	0	0	0	0	0	0.139007
Banque Saudi Fransi JSC	Commercial banks	Public	SAUDI ARABIA	2011	2011Banque Saudi Fransi JSC	289	0.777824	0.65718	0.1418	0.101129	0.0241324	0.294419	0.34923	0.198568	3.38581	0.588455	0	0	0	0.0476188	-0.0534314	-0.277489	5.09068	0.797459	0.657212	0.019635	3.17e-05	0.0207211	0.1395	0.0207214	0.168821	0.0103054	0.165054	0.8241	0.6572	0	0.537	0.133501	-0.0112141	0	0.365378	0	0	0.14009	0.138163	0.0163932	0.0120179	0.657212	0.162676
Barclays Bank - Egypt S.A.E.	Commercial banks	Private	EGYPT	2011	2011Barclays Bank - Egypt S.A.E.	119	0.847458	0.324162	0	0.600752	0.0424112	0.0151284	0.235837	0	0.483537	0.231665	0.9999	0	0	0.0514511	0.112652	-0.573745	4.24956	0.85052	0.335248	0.003062	0.0110863	0.0054639	0	0	0	0	0	0	0	0	0.634	0	0	0	0	0	0	-0.0799736	-0.0229739	0	0	0.335248	0.133713
BBAC sal	Commercial banks	Private	lebanon	2011	2011BBAC sal	186	0.90877	0.207017	0.1085	0.216937	0.0198441	0.0212332	0.270668	0	4.22552	0.246383	0.37	0	0.18	0.0796043	-0.0398984	-0.627336	3.79169	0.910512	0.244672	0.0017415	0.0376555	0.008923	0	0.0107938	0.111871	0.00692247	0.054642	0.2687	0.2447	0	0.651	0.100412	0.0623556	0.788036	0.316878	0	0	0.051173	0.217065	0.0631164	0.0639077	0.244672	0.0798346
BBK B.S.C.	Commercial banks	Public	BAHRAIN	2011	2011BBK B.S.C.	213	0.731775	0.521535	0.1404	0.269737	0.109169	0.435614	0.397993	0.154714	3.86935	0.33629	0	0	0.187	0.0433441	-0.0196188	0.0550303	3.38867	0.802756	0.508734	0.0709807	-0.0128009	0.0115367	0.1384	0.0117047	0.162487	0.0157505	0.11279	0.6338	0.5087	0	0.935	0.177161	-0.3095	0	0.420905	0	0	0.129895	0.107521	0.0653806	0.0914024	0.508749	0.0941791
BLOM Bank Egypt SAE	Commercial banks	Private	EGYPT	2011	2011BLOM Bank Egypt SAE	116	0.816384	0.355719	0.2391	0.383254	0.0436689	0.471317	0.276316	0	2.08968	0.231665	0.9942	0	0	0.0514511	0.112652	-0.573745	3.88234	0.817321	0.321148	0.0009366	-0.0345709	0.0088014	0	0.0120524	0	0.0096598	0.119657	0.3929	0.3211	0.1396	0.634	0.150893	-0.0983824	0	0.38845	0.0210647	0.1396	0	0	0.138991	0.188201	0.321145	0.134402
BLOM Bank s.a.l.	Commercial banks	Public	Lebanon	2011	2011BLOM Bank s.a.l.	269	0.887219	0.512486	0	0.311052	0.0190979	0.306713	0.362778	0.202752	0	0.246383	0.3437	0	0	0.0796043	-0.0398984	-0.627336	4.34916	0.884829	0.241376	-0.0023904	-0.27111	0.0143101	0	0.017714	0.141186	0.00915496	0.0627704	0.2718	0.2408	0	0.651	0.100412	0.0623556	0.788036	0.316878	0	0	0.0367565	0.0850415	0.0296929	0.0400943	0.240807	0.0936666
BNP Paribas El Djaza?r	Commercial banks	Private	AlGERIA	2011	2011BNP Paribas El Djaza?r	114	0.735565	0.419615	0.1837	0.480609	0.0259854	0.0016251	0.703641	0	3.0226	0.5361	0.8417	0	0.8417	0.0363415	-0.0391304	-0.87368	0	0.769105	0.458572	0.0335403	0.0389573	0.0286647	0.2001	0	0	0	0	0	0	0	0.667	0.307334	0.017518	0.238747	0.554377	0	0	0	0	0	0	0	0.136663
BSL Bank SAL	Commercial banks	Private	lebanon	2011	2011BSL Bank SAL	64	0	0	0	0	0	0	0	0	0	0.246383	0	0	0	0.0796043	-0.0398984	-0.627336	0	0	0	0	0	0	0	0.00755906	0.146728	0.00586828	0.107916	0.124	0.1114	0.169	0.651	0.100412	0.0623556	0.788036	0.316878	0.0169695	0.169	0	0	0.0553054	0.270183	0.111361	0
Burgan Bank KPSC	Commercial banks	Public	KUWAIT	2011	2011Burgan Bank KPSC	252	0.814081	0.514961	0.156	0.380759	0.240374	0.268205	0.407273	0.380052	2.58551	0.572754	0	0.0614	0	-0.0236706	-0.044964	0.191682	3.61779	0.821192	0.494815	0.0071108	-0.0201456	0.0126543	0.147	0.0149887	0.223817	0.0129189	0.139233	0.6026	0.4948	0.1531	0.379	0.180872	0.107257	0.770065	0.425291	0.0276916	0.1531	0.107131	0.059386	0.040638	0.115158	0.494829	0.141918
Byblos Bank S.A.L.	Commercial banks	Public	LEBANON	2011	2011Byblos Bank S.A.L.	247	0.846616	0.246674	0.1402	0.205355	0.07853	0.0168116	0.385998	0.205945	4.20224	0.246383	0	0	0.417	0.0796043	-0.0398984	-0.627336	4.36262	0.838189	0.241432	-0.0084274	-0.0052418	0.0108242	0.1329	0.0134623	0.151102	0.0115707	0.115272	0.285	0.2408	0	0.651	0.100412	0.0623556	0.788036	0.316878	0	0	0.0859065	0.0686932	0.031181	0.032539	0.240764	0.110227
Byblos Bank Syria SA	Commercial banks	Public	SYRIAN ARAB REPUBLIC	2011	2011Byblos Bank Syria SA	23	0.879176	0.556363	0	0.366733	0.069552	0.0510383	0.391003	0.0106972	2.94271	0.210736	0.415	0	0.415	0	-0.0439741	-0.95501	0	0.842957	0.626076	-0.0362189	0.069713	0.0036445	0	0.0046462	0.209129	0.0187477	0.152228	0.6065	0.5113	0.1444	0.516	0.3609	0.495877	1.17218	0.60075	0.052114	0.1444	0	0	0.0382116	0.0434444	0.511271	0.164415
Cairo Amman Bank	Commercial banks	Public	JORDAN	2011	2011Cairo Amman Bank	139	0.820332	0.446512	0.1319	0.241239	0.116651	0.484897	0.32659	0.238066	3.24864	0.436557	0.1139	0	0	0.0233683	-0.0501394	-0.0913177	3.26562	0.820801	0.488378	0.0004689	0.0418662	0.0188631	0.1404	0.0262449	0.169534	0.0175826	0.12844	0.5909	0.4884	0	0.328	0.347152	0.21697	0.790569	0.589196	0	0	0.0525743	0.144613	0.0455617	0.0587101	0.488357	0.13025
Capital Bank of Jordan	Commercial banks	Public	JORDAN	2011	2011Capital Bank of Jordan	126	0.757968	0.556275	0.1763	0.144588	0.116513	0.352785	0.328194	0.141713	3.38011	0.436557	0	0	0	0.0233683	-0.0501394	-0.0913177	3.08091	0.789583	0.46991	0.0316149	-0.0863652	0.001003	0.1544	0.00143139	0.204875	0.0135352	0.255629	0.5951	0.4699	0	0.328	0.347152	0.21697	0.790569	0.589196	0	0	0	0	0.0678665	0.191743	0.469867	0.188421
Citibank N.A., United Arab Emir	Commercial banks	Private	UnITED ARAB EMIRATES	2011	2011Citibank N.A., United Arab Emir	205	0	0	0	0	0	0	0	0	0	0.496694	0	0	0	0.0163545	0	0.389284	0	0	0	0	0	0	0	0	0	0	0	0	0	0	0.558	0	0	0.860233	0	0	0	0	0	0	0	0	0
Commercial Bank International P	Commercial banks	Public	UNITED ARAB EMIRATES	2011	2011Commercial Bank International P	164	0.818567	0.693789	0.1472	0.151202	0.0314316	0.0562583	0.418053	0.218334	2.68049	0.496694	0.238	0	0.238	0.0163545	0	0.389284	0	0.801591	0.689805	-0.0169763	-0.0039832	0.0056831	0.1499	0.00568021	0.179727	0.0109949	0.154914	0.8605	0.6898	0.2019	0.558	0.126781	0.0938179	0.860233	0.356063	0.0255971	0.2019	0	0	0.115358	0.225646	0.689804	0.178534
Commercial Bank of Dubai P.S.C.	Commercial banks	Public	UNITED ARAB EMIRATES	2011	2011Commercial Bank of Dubai P.S.C.	236	0.718684	0.705379	0.1558	0.152665	0.0111752	0.0666315	0.27607	0.229642	3.62995	0.496694	0.2	0	0	0.0163545	0	0.389284	4.58559	0.703637	0.701208	-0.0150472	-0.0041713	0.0214977	0.1662	0.0214982	0.276511	0.0136325	0.176521	0.9327	0.7012	0.1822	0.558	0.126781	0.0938179	0.860233	0.356063	0.0230995	0.1822	-0.00682995	0.00280131	0.0537273	0.123342	0.701223	0.198047
Commercial Bank of Kuwait K.P.S	Commercial banks	Public	KUWAIT	2011	2011Commercial Bank of Kuwait K.P.S	229	0.849942	0.648264	0.1816	0.250235	0.261871	0.314909	0.281098	0.342787	3.26732	0.572754	0.2311	0	0	-0.0236706	-0.044964	0.191682	0	0.845489	0.581805	-0.0044529	-0.0664582	0.0002423	0.158	0.000232077	0.21682	0.0100959	0.125952	0.6881	0.5818	0	0.379	0.180872	0.107257	0.770065	0.425291	0	0	0.0343228	-0.100258	0.0614991	0.0668821	0.581809	0.166955
Commercial Bank of Syria	Commercial banks	Private	SYRIAN ARAB REPUBLIC	2011	2011Commercial Bank of Syria	245	0.698275	0.438491	0	0.404474	0.290126	0.154942	0.546112	0	-0.319152	0.210736	0	0	0	0	-0.0439741	-0.95501	4.26834	0	0	-0.698275	-0.438491	0	0	0.0417821	0	0.0362655	0.153512	0.6091	0.437	0.1653	0.516	0.3609	0.495877	1.17218	0.60075	0.0596568	0.1653	0	0	0	0	0	0
Commercial International Bank (	Commercial banks	Public	EGYPT	2011	2011Commercial International Bank (	256	0.857629	0.46468	0.1566	0.134774	0.0204492	0.677186	0.391538	0.284937	2.15173	0.231665	0	0	0	0.0514511	0.112652	-0.573745	0	0.874689	0.463789	0.0170598	-0.0008916	0.018872	0.1415	0.0240502	0.171575	0.0155116	0.161523	0.5303	0.4639	0	0.634	0.150893	-0.0983824	0	0.38845	0	0	0.091467	0.0896954	0.0345446	0.0286875	0.46394	0.114484
Cooperative & Agricultural Cred	Commercial banks	Private	YEMEN	2011	2011Cooperative & Agricultural Cred	96	0	0	0	0	0	0	0	0	0	0	0	0	0	0.0770231	-0.111748	-1.27812	0	0.927545	0.260583	0.927545	0.260583	0.0047582	0	0	0	0	0	0	0	0	0	0	0	0	0	0	0	0	0	0	0	0	0.0571571
Credit Agricole Egypt SAE	Commercial banks	Public	EGYPT	2011	2011Credit Agricole Egypt SAE	157	0.865066	0.425508	0.1329	0.183683	0.0387983	0.831533	0.32057	0.23118	2.5064	0.231665	0	0	0	0.0514511	0.112652	-0.573745	4.40402	0.880776	0.447066	0.01571	0.0215577	0.0119486	0.1159	0.0178397	0	0.0143958	0.208381	0.5076	0.4471	0	0.634	0.150893	-0.0983824	0	0.38845	0	0	0	0	0.0318177	0.0194122	0.447062	0.0846592
Cr?dit du Maroc	Commercial banks	Public	MOROCCO	2011	2011Cr?dit du Maroc	175	0.890556	0.743676	0	0.17587	0.151897	0.057216	0.137679	0.251859	-0.189712	0.321864	0.767	0	0	0.0381572	-0.0098736	-0.273888	0	0.876723	0.752521	-0.0138331	0.0088456	0.0071742	0	0	0	0	0	0	0	0	0.504	0.198842	0.137599	0.831865	0.445917	0	0	0.021256	0.0419716	0.0594567	0.0827081	0.752521	0.0770266
Cr?dit Immobilier et Hotelier	Commercial banks	Public	MOROCCO	2011	2011Cr?dit Immobilier et Hotelier	165	0.674123	0.82701	0	0.085501	0.0676238	0.0585005	0.237513	0.196861	-0.477121	0.321864	0	0.5866	0	0.0381572	-0.0098736	-0.273888	0	0.595778	0.798357	-0.0783444	-0.0286525	0.0109101	0	0	0	0	0	0	0	0	0.504	0.198842	0.137599	0.831865	0.445917	0	0	0	0	0.0420908	0.0887663	0.798357	0.149578
Cr?dit Libanais S.A.L.	Commercial banks	Private	Lebanon	2011	2011Cr?dit Libanais S.A.L.	214	0.878411	0.253195	0.1238	0.147614	0.0159148	0.0183731	0.325283	0	4.14581	0.246383	0	0	0	0.0796043	-0.0398984	-0.627336	0	0.8719	0.275484	-0.0065105	0.0222885	0.0090426	0.1202	0	0	0	0	0	0	0	0.651	0.100412	0.0623556	0.788036	0.316878	0	0	0	0	0.0210863	0.0512432	0.274947	0.0731073
CreditBank SAL	Commercial banks	Private	Lebanon	2011	2011CreditBank SAL	134	0.884841	0.481879	0	0.0872455	0.0795659	0.618067	0.421451	0	0	0.246383	0	0	0.391	0.0796043	-0.0398984	-0.627336	6.35844	0.899689	0.510756	0.0148476	0.028877	0.0119702	0	0	0	0	0	0	0	0	0.651	0	0	0.788036	0	0	0	0	0	0	0	0	0.0861585
Dar Es Salaam Investment Bank-D	Commercial banks	Public	IRAQ	2011	2011Dar Es Salaam Investment Bank-D	15	0.83835	0.0249956	0	0.670937	0.166857	0.0737134	0.0106418	0	2.4883	0	0	0	0	0.0640256	-0.0287775	-1.38265	0	0.828279	0.0254799	-0.0100717	0.0004843	0.0151121	0	0.0151121	0.766516	0.0212279	0.445005	0.0308	0.0255	0.1441	0.776	0.141058	0.129068	0.956556	0.375576	0.0203264	0.1441	0	0	0.257211	0	0.0254794	0.161388
Doha Bank	Commercial banks	Public	QATAR	2011	2011Doha Bank	255	0.836454	0.562082	0.1098	0.266795	0.219803	0.189867	0.380571	0.274106	3.12219	0.499134	0	0	0	0.195923	0.0242526	0.640635	4.67421	0.821592	0.588272	-0.0148622	0.0261903	0.0235324	0.107	0.0237749	0.152847	0.0124427	0.155436	0.7085	0.5857	0	0.383	0.265129	0.111354	0.648074	0.514907	0	0	0.109903	0.135089	0.0334955	0.033209	0.585728	0.155075
Emirates Lebanon Bank SAL	Commercial banks	Private	lebanon	2011	2011Emirates Lebanon Bank SAL	84	0.816903	0.485343	0	0.265512	0.0896958	0.315633	0.296822	0	2.24035	0.246383	0.51	0	0.51	0.0796043	-0.0398984	-0.627336	3.30239	0.820416	0.436688	0.0035129	-0.0486551	0.010366	0	0	0	0	0	0	0	0.1868	0.651	0	0	0.788036	0	0	0.1868	0	0	0	0	0	0.158966
Emirates NBD PJSC	Commercial banks	Public	UNITED ARAB EMIRATES	2011	2011Emirates NBD PJSC	306	0.767676	0.688626	0.128	0.146835	0.0858211	0.104504	0.36731	0.010442	2.7824	0.496694	0	0.5564	0	0.0163545	0	0.389284	5.45669	0.779791	0.713741	0.0121157	0.0251152	0.0087259	0.1302	0.0088167	0.234069	0.00938762	0.13387	0.8785	0.7137	0	0.558	0.126781	0.0938179	0.860233	0.356063	0	0	-0.00546352	0.0518407	0.0596981	0.13754	0.713741	0.14013
Export Development Bank of Egyp	Commercial banks	Public	EGYPT	2011	2011Export Development Bank of Egyp	22	0.824533	0.548529	0	0.132	0.161753	0.502388	0.417664	0.195712	0	0.231665	0	0.0066	0	0.0514511	0.112652	-0.573745	0	0.844725	0.498249	0.0201922	-0.0502801	0.0081369	0	0.0111078	0	0.0110575	0.161325	0.6236	0.4982	0	0.634	0.150893	-0.0983824	0	0.38845	0	0	0	0	0.115318	0	0.498246	0.152541
Fenicia Bank SAL	Commercial banks	Private	Lebanon	2011	2011Fenicia Bank SAL	88	0	0	0	0	0	0	0	0	0	0.246383	0.1576	0	0.1576	0.0796043	-0.0398984	-0.627336	0	0.851843	0.247317	0.851843	0.247317	0.0116987	0	0.0138604	0.134981	0.00632855	0.25172	0.2129	0.1879	0.1381	0.651	0.100412	0.0623556	0.788036	0.316878	0.0138668	0.1381	0	0	0.042945	0.0720691	0.187894	0.0920759
FIBI Bank	Commercial banks	Public	ISRAEL	2011	2011FIBI Bank	272	0.819592	0.630295	0.0808	0.174627	0.0286479	0.284295	0.20401	0.168955	3.63932	0.290142	0.5353	0	0	0.0551702	-0.0269296	0.587062	5.00296	0.818886	0.642726	-0.0007064	0.0124314	0.0049351	0.0846	0.00652735	0.13915	0.0126195	0.0190386	0.7849	0.6427	0	0.323	0.204993	0.30831	1.22638	0.452762	0	0	-0.0672187	-0.0772099	0.0133301	0.0161844	0.642726	0.063027
Fransabank sal	Commercial banks	Private	LEBANON	2011	2011Fransabank sal	248	0.843473	0.256604	0	0.247306	0.0284689	0.0167742	0.355799	0	4.40765	0.246383	0.3637	0	0.06	0.0796043	-0.0398984	-0.627336	4.26618	0.8447	0.306437	0.0012277	0.0498329	0.0107532	0.0929	0.0134878	0.109963	0.00772027	0.0549951	0.3628	0.3064	0	0.651	0.100412	0.0623556	0.788036	0.316878	0	0	0	0	0.0439969	0.160767	0.306437	0.098528
Fransabank-Syria S.A.	Commercial banks	Public	SYRIAN ARAB REPUBLIC	2011	2011Fransabank-Syria S.A.	5	0.901583	0	0.1365	0.84984	0.387274	0	0.57623	0	2.28524	0.210736	0.48	0	0.48	0	-0.0439741	-0.95501	4.37457	0	0	-0.901583	0	0	0	0	0	0	0	0	0	0	0.516	0	0	1.17218	0	0	0	0	0	0	0	0	0
Future Bank B.S.C.	Commercial banks	Private	BAHRAIN	2011	2011Future Bank B.S.C.	82	0.707801	0.289338	0.2654	0.581347	0.645379	0.318354	0.083871	0	2.93068	0.33629	0	0	0	0.0433441	-0.0196188	0.0550303	2.71958	0.699605	0.265264	-0.0081954	-0.0240743	0.0157806	0.2057	0.0158445	0.246793	0.00128123	0.59092	0.3793	0.2654	0	0.935	0.177161	-0.3095	0	0.420905	0	0	0	0	0.0841926	0.198964	0.26539	0.221712
Groupe Banque Centrale Populair	Commercial banks	Private	MOROCCO	2011	2011Groupe Banque Centrale Populair	275	0.824264	0.678937	0	0.117616	0.0417209	0.252001	0.240215	0	2.52523	0.321864	0	0	0	0.0381572	-0.0098736	-0.273888	5.11314	0.836462	0.711983	0.0121979	0.0330457	0.0128042	0.103	0.0193682	0.14183	0.00987407	0.0884296	0.8512	0.712	0	0.504	0.198842	0.137599	0.831865	0.445917	0	0	0	0	0	0	0	0.116775
Gulf Bank Algeria	Commercial banks	Private	AlGERIA	2011	2011Gulf Bank Algeria	93	0.574992	0.460875	0	0.452107	0.0101602	0.0005944	0.661693	0	-0.419299	0.5361	0	0	0	0.0363415	-0.0391304	-0.87368	4.75822	0.584509	0.593292	0.009517	0.132417	0.0344535	0	0.0469188	0	0.056189	0.236652	1.015	0.5933	0.159	0.667	0.307334	0.017518	0.238747	0.554377	0.048866	0.159	0	0	0.0205521	0.0343297	0.593293	0.218387
Gulf Bank KSC (The)	Commercial banks	Public	KUWAIT	2011	2011Gulf Bank KSC (The)	243	0.874973	0.691639	0.1345	0.08983	0.237011	0.27061	0.448368	0.288082	2.73627	0.572754	0	0	0	-0.0236706	-0.044964	0.191682	3.66274	0.874109	0.696651	-0.0008634	0.0050118	0.0063938	0.136	0.00667336	0.185694	0.0111296	0.171144	0.797	0.6966	0	0.379	0.180872	0.107257	0.770065	0.425291	0	0	0.0496082	0.0432836	0.055512	0.14577	0.696649	0.0987924
Gulf Commercial Bank	Commercial banks	Public	IRAQ	2011	2011Gulf Commercial Bank	38	0	0	0	0	0	0	0	0.0116861	-0.323533	0	0	0	0	0.0640256	-0.0287775	-1.38265	0	0.630997	0.25493	0.630997	0.25493	0.0362719	0	0.036272	0	0.0348913	1.07612	0.404	0.2549	0	0.776	0.141058	0.129068	0.956556	0.375576	0	0	0	0	0	0	0	0.53198
Gulf International Bank BSC	Commercial banks	Private	BAHRAIN	2011	2011Gulf International Bank BSC	258	0.621412	0.483658	0.187	0.302678	0.230529	0.394313	0.358803	0	3.06438	0.33629	0.9722	0	0.9722	0.0433441	-0.0196188	0.0550303	4.19111	0.616652	0.402159	-0.0047605	-0.0814996	0.0062244	0.192	0.00649238	0.263846	0.00494374	0.317591	0.5782	0.4022	0	0.935	0.177161	-0.3095	0	0.420905	0	0	0.0812226	-0.0958491	0.0840049	0.0790259	0.402159	0.132388
Housing and Development Bank	Commercial banks	Public	EGYPT	2011	2011Housing and Development Bank	9	0.593006	0.518535	0.2294	0.240851	9.33e-05	0.539812	0.703151	0.231597	0	0.231665	0	0.1492	0	0.0514511	0.112652	-0.573745	4.10234	0.53851	0.473502	-0.0544966	-0.0450333	0.0124887	0	0.00871231	0.281442	0.012869	0.0842313	0.8149	0.2885	0.2292	0.634	0.150893	-0.0983824	0	0.38845	0.0345847	0.2292	0	0	0.0550869	0.0606952	0.288525	0.171433
Housing Bank for Trade & Financ	Commercial banks	Public	JORDAN	2011	2011Housing Bank for Trade & Financ	220	0.824738	0.366648	0.2187	0.318457	0.127137	0.607045	0.383333	0.0652023	3.67382	0.436557	0.34	0.1861	0.34	0.0233683	-0.0501394	-0.0913177	0	0.824226	0.360642	-0.0005112	-0.0060059	0.0144136	0.2031	0.0195592	0.241384	0.0142957	0.199811	0.4381	0.3606	0	0.328	0.347152	0.21697	0.790569	0.589196	0	0	0.0386709	0.0277762	0.0607738	0.100847	0.360632	0.178052
Housing Bank for Trade and Fina	Commercial banks	Private	AlGERIA	2011	2011Housing Bank for Trade and Fina	27	0.446588	0.252744	0	0.666781	0.0806953	0.002487	0.888825	0	-0.299406	0.5361	0.612	0	0	0.0363415	-0.0391304	-0.87368	0	0.425365	0.32767	-0.0212234	0.074927	0.0359679	0	0.050164	1.23859	0.0598104	0.567001	0.7703	0.3277	0	0.667	0.307334	0.017518	0.238747	0.554377	0	0	0	0	0	0	0	0.634023
HSBC Bank Egypt S A E	Commercial banks	Private	EGYPT	2011	2011HSBC Bank Egypt S A E	198	0.901362	0.374676	0.119	0.476272	0.0223302	0.737884	0.39563	0	2.14175	0.231665	0	0	0	0.0514511	0.112652	-0.573745	4.65429	0.891486	0.402408	-0.0098752	0.0277317	0.023184	0	0.0307237	0.142422	0.0175054	0.0782575	0.4514	0.4024	0.1378	0.634	0.150893	-0.0983824	0	0.38845	0.0207931	0.1378	0	0	0.0291545	0.022151	0.402409	0.0955511
HSBC Bank Middle East	Commercial banks	Private	UNITED ARAB EMIRATES	2011	2011HSBC Bank Middle East	60	0.890813	0.375086	0	0.351102	0.0098849	0.36431	0.387541	0	0	0.496694	0	0	0	0.0163545	0	0.389284	0	0	0	-0.890813	-0.375086	0	0	0.0196433	0.156666	0.0216562	0.0410084	0.6633	0.4759	0.1378	0.558	0.126781	0.0938179	0.860233	0.356063	0.0174704	0.1378	0.089224	0.0461444	0.0654455	0.0962459	0.475898	0
HSBC Bank Middle East Limited	Commercial banks	Private	UNITED ARAB EMIRATES	2011	2011HSBC Bank Middle East Limited	168	0	0	0	0	0	0	0	0	0	0.496694	0	0	0	0.0163545	0	0.389284	0	0.702966	0.386113	0.702966	0.386113	0.0199229	0	0.0196433	0.156666	0.0216562	0.0410084	0.6633	0.4759	0	0.558	0.126781	0.0938179	0.860233	0.356063	0	0	0.089224	0.0461444	0.0654455	0.0962459	0.475898	0.14601
IBL Bank sal	Commercial banks	Private	LEBANON	2011	2011IBL Bank sal	179	0.908856	0.152275	0	0.591836	0.0172442	0.0150241	0.323601	0	3.26654	0.246383	0	0	0	0.0796043	-0.0398984	-0.627336	3.68677	0.908791	0.165787	-6.51e-05	0.0135117	0.0108354	0	0.0127193	0.126325	0.0119754	0.113218	0.1795	0.1658	0	0.651	0.100412	0.0623556	0.788036	0.316878	0	0	0	0	0.0422702	0.0442185	0.165787	0.076024
International Bank for Trade an	Commercial banks	Public	SYRIAN ARAB REPUBLIC	2011	2011International Bank for Trade an	44	0.825958	0.422489	0.2407	0.459611	0.0832926	0.0070802	0.352693	0	3.42001	0.210736	0.49	0	0.49	0	-0.0439741	-0.95501	0	0.752541	0.471943	-0.0734165	0.0494534	0.0164154	0.2939	0.021598	0.260588	0.0172133	0.11199	0.5605	0.4719	0	0.516	0.3609	0.495877	1.17218	0.60075	0	0	0	0	0.0154287	0.0438219	0.471943	0.145946
International Bank of Qatar Q.S	Commercial banks	Private	QATAR	2011	2011International Bank of Qatar Q.S	206	0.868537	0.635977	0.1264	0.245992	0.237479	0.115195	0.385796	0	3.19885	0.499134	0.245	0	0.3	0.195923	0.0242526	0.640635	0	0.831615	0.617693	-0.0369221	-0.018284	0.0209288	0.1559	0.0184453	0.198488	0.00852968	0.227576	0.7372	0.6177	0	0.383	0.265129	0.111354	0.648074	0.514907	0	0	0	0	0.00723706	0.00801433	0.617693	0.17867
International Bank of Yemen YSC	Commercial banks	Private	YEMEN	2011	2011International Bank of Yemen YSC	109	0.896133	0.181302	0.1642	0.67558	0.043244	0.0186206	0.452155	0	2.58457	0	0.75	0	0.75	0.0770231	-0.111748	-1.27812	5.27477	0.875949	0.13223	-0.0201848	-0.0490715	0.0125228	0	0.0224161	0.322113	0.022124	0.16798	0.151	0.1322	0	0	0.554347	0	0	0.744545	0	0	0	0	0.465758	0.56851	0.13223	0.0852867
Invest Bank P.S.C.	Commercial banks	Public	UNITED ARAB EMIRATES	2011	2011Invest Bank P.S.C.	155	0.749932	0.730294	0.2272	0.162911	0.010231	0.070784	0.2651	0.280036	2.12625	0.496694	0.1505	0	0.0574	0.0163545	0	0.389284	4.01269	0.736057	0.754455	-0.0138751	0.0241613	0.0305008	0.2233	0	0	0	0	0	0	0	0.558	0.126781	0.0938179	0.860233	0.356063	0	0	0	0	0	0	0	0.25631
Iraqi Middle East Investment Ba	Commercial banks	Public	IRAQ	2011	2011Iraqi Middle East Investment Ba	16	0.798668	0.245862	0	0.59282	0	0.0610106	0.646723	0.0134094	-0.0268705	0	0	0	0	0.0640256	-0.0287775	-1.38265	0	0.725493	0.287121	-0.0731748	0.0412587	0.0280552	0	0.0328786	0.619982	0.0384222	0.546133	0.3776	0.29	0.121	0.776	0.141058	0.129068	0.956556	0.375576	0.017068	0.121	0	0	0	0	0	0.265269
Israel Discount Bank LTD	Commercial banks	Public	ISRAEL	2011	2011Israel Discount Bank LTD	294	0.803369	0.647832	0.082	0.110063	0.0258106	0.32341	0.389319	0.238279	3.54569	0.290142	0	0.0019	0	0.0551702	-0.0269296	0.587062	5.26852	0.816123	0.58291	0.0127537	-0.0649214	0.004534	0.088	0.00459817	0.150491	0.0141699	0.0441562	0.7142	0.5829	0	0.323	0.204993	0.30831	1.22638	0.452762	0	0	0.0133795	-0.118633	0.0164586	0.0473341	0.58291	0.0575656
Jammal Trust Bank SAL	Commercial banks	Private	Lebanon	2011	2011Jammal Trust Bank SAL	53	0	0	0	0	0	0	0	0	0	0.246383	0	0	0	0.0796043	-0.0398984	-0.627336	0	0	0	0	0	0	0	0	0	0	0	0	0	0	0.651	0	0	0.788036	0	0	0	0	0	0	0	0	0
Jordan Ahli Bank Plc	Commercial banks	Public	JORDAN	2011	2011Jordan Ahli Bank Plc	137	0.801984	0.423254	0.1103	0.293691	0.176497	0.373268	0.411268	0.258427	3.25568	0.436557	0.1038	0.0241	0.1038	0.0233683	-0.0501394	-0.0913177	3.4014	0.785684	0.450262	-0.0162998	0.0270078	0.0088661	0.116	0.0128526	0.135831	0.0106865	0.124925	0.5127	0.4503	0	0.328	0.347152	0.21697	0.790569	0.589196	0	0	0	0	0.0695449	0.139216	0.450278	0.107926
Jordan Commercial Bank	Commercial banks	Public	JORDAN	2011	2011Jordan Commercial Bank	111	0.785658	0.511799	0.1333	0.169769	0.0795929	0.449322	0.330935	0.16581	2.86215	0.436557	0.2332	0	0.2332	0.0233683	-0.0501394	-0.0913177	2.88241	0.816321	0.524457	0.0306633	0.0126586	-0.0016222	0.1068	-0.00123777	0.120623	0.00907737	0.35926	0.6062	0.5244	0	0.328	0.347152	0.21697	0.790569	0.589196	0	0	0	0	0.0666339	0.160888	0.524436	0.129369
Jordan Kuwait Bank	Commercial banks	Public	JORDAN	2011	2011Jordan Kuwait Bank	152	0.807486	0.56166	0	0.216459	0.224566	0.351645	0.317851	0.139242	-0.477121	0.436557	0	0	0	0.0233683	-0.0501394	-0.0913177	3.3189	0.816003	0.549	0.0085179	-0.0126605	0.0174544	0.1632	0.0244547	0.193201	0.0106336	0.192181	0.6728	0.549	0	0.328	0.347152	0.21697	0.790569	0.589196	0	0	0	0	0.0433787	0.0969445	0.549003	0.183095
Lebanese Swiss Bank SAL (The)	Commercial banks	Private	Lebanon	2011	2011Lebanese Swiss Bank SAL (The)	102	0.893679	0.161561	0	0.369322	0.0030214	0.0300706	0	0	3.86665	0.246383	0.6477	0	0.1196	0.0796043	-0.0398984	-0.627336	3.15113	0.90635	0.154819	0.0126715	-0.0067418	0.0096846	0	0.0108487	0	0.00401156	0.0788482	0.1708	0.1548	0.2018	0.651	0.100412	0.0623556	0.788036	0.316878	0.020263	0.2018	0	0	0	0	0	0.0750621
Mashreqbank PSC	Commercial banks	Public	UNITED ARAB EMIRATES	2011	2011Mashreqbank PSC	271	0.693314	0.485715	0.1592	0.325494	0.0714342	0.282754	0.49497	0.01	3.33932	0.496694	0	0	0	0.0163545	0	0.389284	4.92863	0.67274	0.475693	-0.0205741	-0.0100227	0.0108655	0.1619	0.0111408	0.270032	0.024334	0.0568773	0.6558	0.4757	0	0.558	0.126781	0.0938179	0.860233	0.356063	0	0	-0.0659277	-0.0910594	0.0607325	0.127129	0.475693	0.192721
Mercantile Discount Bank Ltd.	Commercial banks	Private	ISRAEL	2011	2011Mercantile Discount Bank Ltd.	196	0.848516	0.668232	0.105	0.100443	0.0216699	0.29292	0.344168	0	3.60928	0.290142	1	0	0	0.0551702	-0.0269296	0.587062	4.35353	0.850114	0.627661	0.0015981	-0.0405712	0.0064699	0.097	0.00742841	0.142004	0.0129798	0.214332	0.7383	0.6277	0.1425	0.323	0.204993	0.30831	1.22638	0.452762	0.0292116	0.1425	0	0	0.0199552	0.0316164	0.627661	0.0757895
Mizrahi Tefahot Bank Ltd.	Commercial banks	Public	ISRAEL	2011	2011Mizrahi Tefahot Bank Ltd.	295	0.814642	0.803667	0.0791	0.0986467	0.023979	0.0986682	0.380568	0.222511	3.7972	0.290142	0	0.0038	0.1309	0.0551702	-0.0269296	0.587062	5.12484	0.807975	0.795289	-0.0066668	-0.0083778	0.0072015	0.0777	0.0106692	0.14159	0.00978395	0.0298322	0.9843	0.7953	0	0.323	0.204993	0.30831	1.22638	0.452762	0	0	0.0471587	0.015943	0.013523	0.0131019	0.795289	0.0566417
National Bank of Bahrain	Commercial banks	Public	BAHRAIN	2011	2011National Bank of Bahrain	197	0.879601	0.4181	0.209	0.284552	0.0625906	0.868935	0.289291	0.128942	4.13363	0.33629	0	0.49	0	0.0433441	-0.0196188	0.0550303	3.35681	0.880437	0.381881	0.0008364	-0.0362181	0.0190899	0.235	0.019107	0.283621	0.0100425	0.0799902	0.4337	0.3819	0.1236	0.935	0.177161	-0.3095	0	0.420905	0.0218971	0.1236	0	0	0.0201066	0.0192967	0.381876	0.129943
National Bank of Egypt	Commercial banks	Private	EGYPT	2011	2011National Bank of Egypt	301	0.897147	0.271969	0.083	0.247688	0.0907131	0.0127997	0.250074	0	3.9712	0.231665	1	1	0	0.0514511	0.112652	-0.573745	5.47712	0.883433	0.277204	-0.0137136	0.005235	0.0068774	0.091	0.0136101	0.112984	0.00874324	0.0502822	0.3138	0.2772	0.2236	0.634	0.150893	-0.0983824	0	0.38845	0.0337397	0.2236	-0.0258105	-0.121788	0.0754118	0.0905821	0.277204	0.0442178
National Bank of Fujairah PJSC	Commercial banks	Public	UNITED ARAB EMIRATES	2011	2011National Bank of Fujairah PJSC	200	0.704837	0.674845	0.1358	0.188672	0.0490438	0.0723642	0.467969	0.0990993	3.27226	0.496694	0.3936	0	0	0.0163545	0	0.389284	4.11115	0.729465	0.70442	0.0246276	0.0295754	0.0188354	0.1283	0.0188371	0.235672	0.0150346	0.173897	1.068	0.7044	0.15	0.558	0.126781	0.0938179	0.860233	0.356063	0.0190172	0.15	0.154745	0.190323	0.0584557	0.108451	0.704419	0.160377
National Bank of Kuwait S.A.K.	Commercial banks	Public	KUWAIT	2011	2011National Bank of Kuwait S.A.K.	302	0.810852	0.608835	0.182	0.150664	0.389508	0.329739	0.279126	0	3.58696	0.572754	0	0	0	-0.0236706	-0.044964	0.191682	4.11055	0.815268	0.600449	0.0044164	-0.0083858	0.022287	0.183	0.0235537	0.220873	0.010432	0.198342	0.7365	0.6004	0	0.379	0.180872	0.107257	0.770065	0.425291	0	0	0.0657174	0.0546239	0.0376173	0.0154785	0.600449	0.206958
National Bank of Oman (SAOG)	Commercial banks	Public	OMAN	2011	2011National Bank of Oman (SAOG)	203	0.807268	0.755304	0.132	0.1724	0.0907906	0.0440519	0.396927	0.133357	2.83196	0.404256	0.349	0	0.349	0.0480285	-0.032034	0.205712	3.2565	0.817819	0.74954	0.0105506	-0.0057642	0.0153425	0.1226	0.0173606	0.175204	0.0152745	0.114774	0.8635	0.7062	0.2755	0.37	0.302575	-0.941916	0	0.550068	0.0833594	0.2755	0	0	0.0304609	0.0394408	0.706198	0.144361
National Bank of Ras Al-Khaimah	Commercial banks	Public	UnITED ARAB EMIRATES	2011	2011National Bank of Ras Al-Khaimah	218	0.770373	0.767155	0.1868	0.109103	0.0061018	0.0459616	0.27644	0.268831	2.28312	0.496694	0.4932	0.53	0	0.0163545	0	0.389284	0	0.76011	0.749658	-0.0102629	-0.0174969	0.0491174	0.2702	0.049119	0.387722	0.026648	0.165828	0.9862	0.7497	0	0.558	0.126781	0.0938179	0.860233	0.356063	0	0	0.146208	0.119653	0.0180674	0.0253451	0.749656	0.23715
National Bank of Umm Al-Qaiwain	Commercial banks	Public	UNITED ARAB EMIRATES	2011	2011National Bank of Umm Al-Qaiwain	143	0.606605	0.582896	0.244	0.225616	0.0138007	0.0932285	0.176349	0.223552	2.96604	0.496694	0.3	0	0	0.0163545	0	0.389284	0	0.605521	0.576483	-0.0010846	-0.0064126	0.0273292	0.276	0.0273313	0.394907	0.00582197	0.366825	0.952	0.5765	0	0.558	0.126781	0.0938179	0.860233	0.356063	0	0	0	0	0.0405077	0.0825203	0.576484	0.395436
National Bank of Yemen	Commercial banks	Private	YEMEN	2011	2011National Bank of Yemen	37	0.841777	0.0756016	0.67	0.791407	0.0031642	0.0508439	0.378294	0	4.14476	0	0	0	0	0.0770231	-0.111748	-1.27812	5.03918	0.82994	0.0598554	-0.0118371	-0.0157462	0.0210983	0	0.0263728	1.03842	0.00690647	0.287213	0.0721	0.0599	0.166	0	0.554347	0	0	0.744545	0.0920216	0.166	0	0	0.394739	0.537398	0.0598543	0.15766
National Commercial Bank (The)	Commercial banks	Public	SAUDI ARABIA	2011	2011National Commercial Bank (The)	308	0.862309	0.444793	0.171	0.115664	0.058859	0.829363	0.325745	0	3.318	0.588455	0	0	0	0.0476188	-0.0534314	-0.277489	5.45082	0.861218	0.449171	-0.0010913	0.0043782	0.0202727	0.172	0.0202728	0.206383	0.0118392	0.140287	0.5216	0.4492	0	0.537	0.133501	-0.0112141	0	0.365378	0	0	0.0666715	0.0734766	0.0425787	0.0302271	0.449171	0.133974
National Credit Bank (Closed Sh	Commercial banks	Public	SYRIAN ARAB REPUBLIC	2011	2011National Credit Bank (Closed Sh	39	0.906475	0.42056	0.1565	0.394435	0.0261476	0.156323	0.364509	0.0102618	2.97982	0.210736	0.47	0	0.47	0	-0.0439741	-0.95501	0	0.867877	0.459402	-0.0385982	0.0388421	0.0018035	0.1828	0.00472694	0.226702	0.019946	0.112036	0.5291	0.4594	0	0.516	0.3609	0.495877	1.17218	0.60075	0	0	0	0	0.0597167	0.0946401	0.459403	0.123398
Natixis Algerie	Commercial banks	Private	AlGERIA	2011	2011Natixis Algerie	68	0.511326	0.670712	0.114	0.179063	0.0003465	0.0004276	0.411161	0	0.0964616	0.5361	0.51	0	0	0.0363415	-0.0391304	-0.87368	4.73831	0.551793	0.610006	0.0404673	-0.0607061	0.0181045	0	0	0	0	0	0	0	0	0.667	0	0	0.238747	0	0	0	0	0	0	0	0	0.282224
Oman Arab Bank SAOC	Commercial banks	Private	Oman	2011	2011Oman Arab Bank SAOC	174	0.813254	0.692461	0.134	0.243997	0.0074781	0.0466002	0.440777	0	3.58597	0.404256	0.5099	0	0	0.0480285	-0.032034	0.205712	2.97941	0.822912	0.744416	0.0096584	0.0519545	0.0208128	0.1268	0.0237937	0.160004	0.0169513	0.194445	0.9046	0.7445	0.132	0.37	0.302575	-0.941916	0	0.550068	0.0399399	0.132	0	0	0.025057	0.0287205	0.744479	0.168816
Qatar National Bank	Commercial banks	Public	Qatar	2011	2011Qatar National Bank	309	0.804965	0.589554	0.153	0.235405	0.0676267	0.215913	0.258378	0.177511	3.73138	0.499134	0.5	0	0	0.195923	0.0242526	0.640635	5.34905	0.793512	0.642291	-0.0114525	0.052737	0.0250169	0.22	0.0250951	0.256171	0.00734912	0.108762	0.8094	0.6423	0	0.383	0.265129	0.111354	0.648074	0.514907	0	0	0.351742	0.475393	0.013631	0.0114686	0.642291	0.164412
Qatar National Bank Tunisia	Commercial banks	Private	TUNISIA	2011	2011Qatar National Bank Tunisia	14	0.570811	0.689189	0	0.201081	0.0956439	0.0358423	0.164835	0	0	0.419297	0.5	0	0	0.0351061	-0.0441627	-0.248185	2.26717	0.736103	0.74496	0.165292	0.0557711	0.0058033	0	0	0	0	0	0	0	0	0.446	0	0	1.30576	0	0	0	0	0	0	0	0	0.252966
QNB Al Ahli	Commercial banks	Public	EGYPT	2011	2011QNB Al Ahli	240	0	0	0	0	0	0	0	0.291441	0	0.231665	0	0	0.19	0.0514511	0.112652	-0.573745	0	0.829349	0.561115	0.829349	0.561115	0.0238137	0	0.0288059	0.167788	0.0154467	0.0985692	0.6766	0.5611	0	0.634	0.150893	-0.0983824	0	0.38845	0	0	0	0	0.0308545	0.0304549	0.561116	0.133701
Quds Bank Public Shareholding C	Commercial banks	Private	PALESTINIAN TERRITORIES	2011	2011Quds Bank Public Shareholding C	32	0	0	0	0	0	0	0	0	0	0	0	0	0	0	0	0	0	0	0	0	0	0	0	0.0139647	0.24884	0.0162782	0.14945	0.7123	0.6166	0.182	0	0.402555	0.435161	1.03971	0.634472	0.0732649	0.182	0	0	0.00933038	0.0234428	0.61661	0
Riyad Bank	Commercial banks	Public	SAUDI ARABIA	2011	2011Riyad Bank	297	0.803519	0.610953	0.16	0.125204	0.089708	0.340909	0.356373	0.147451	3.53513	0.588455	0.217	0	0	0.0476188	-0.0534314	-0.277489	5.23944	0.807487	0.624548	0.0039687	0.0135947	0.0174108	0.148	0.0174106	0.205214	0.0117432	0.241914	0.7734	0.6245	0.171	0.537	0.133501	-0.0112141	0	0.365378	0.0228287	0.171	0.0422396	0.0613739	0.017383	0.0163451	0.624547	0.200084
Samba Financial Group	Commercial banks	Public	SAUDI ARABIA	2011	2011Samba Financial Group	300	0.817773	0.428197	0.178	0.163996	0.129193	0.830303	0.391301	0.178719	3.41869	0.588455	0.229	0	0	0.0476188	-0.0534314	-0.277489	5.27281	0.819017	0.462259	0.0012439	0.0340615	0.0223313	0.181	0.0223311	0.224978	0.0116919	0.144624	0.5643	0.4623	0	0.537	0.133501	-0.0112141	0	0.365378	0	0	0.0285891	0.102341	0.0371556	0.0298633	0.462259	0.17176
Saradar Bank SAL	Commercial banks	Private	Lebanon	2011	2011Saradar Bank SAL	13	0.891806	0.113303	0.1869	0.43093	0.0015772	0.0283388	0.522186	0	3.08357	0.246383	0	0	0	0.0796043	-0.0398984	-0.627336	2.55082	0.914629	0.146561	0.0228228	0.0332585	0.0018726	0	0	0	0	0	0	0	0.1276	0.651	0	0	0.788036	0	0	0.1276	0	0	0	0	0	0.0840074
Saudi British Bank JSC (The)	Commercial banks	Public	SAUDI ARABIA	2011	2011Saudi British Bank JSC (The)	291	0.792309	0.592221	0.1186	0.135435	0.0469245	0.351067	0.340163	0	3.30758	0.588455	0	0	0	0.0476188	-0.0534314	-0.277489	5.0982	0.803928	0.61166	0.0116185	0.0194391	0.0208312	0.1182	0.0208314	0.16777	0.0135342	0.15666	0.7608	0.6117	0	0.537	0.133501	-0.0112141	0	0.365378	0	0	0.105961	0.13048	0.0239461	0.0193121	0.61166	0.141296
Saudi Hollandi Bank	Commercial banks	Private	SAUDI ARABIA	2011	2011Saudi Hollandi Bank	267	0.825141	0.650287	0.1266	0.0593144	0.0642591	0.333439	0.386879	0	3.31759	0.588455	0	0	0	0.0476188	-0.0534314	-0.277489	4.73145	0.809472	0.654043	-0.015669	0.003756	0.018041	0.1322	0	0	0	0	0	0	0.1448	0.537	0	0	0	0	0	0.1448	0.0536506	0.067656	0	0	0.654043	0.148793
Saudi Investment Bank (The)	Commercial banks	Public	SAUDI ARABIA	2011	2011Saudi Investment Bank (The)	262	0.817831	0.602082	0.1717	0.163999	0.0473842	0.272018	0.279959	0.121334	3.31858	0.588455	0.173	0.388	0.074	0.0476188	-0.0534314	-0.277489	4.71173	0.789183	0.521971	-0.0286477	-0.0801105	0.0137028	0.1904	0.0137024	0.22891	0.00749677	0.249718	0.6614	0.522	0	0.537	0.133501	-0.0112141	0	0.365378	0	0	0.00882383	-0.109756	0.0764859	0.061384	0.521971	0.197226
Soci?t? Arabe Internationale de	Commercial banks	Public	EGYPT	2011	2011Soci?t? Arabe Internationale de	187	0.805537	0.377445	0	0.0726157	0.0083312	0.0121041	0.318741	0.99394	3.06445	0.231665	0.4608	0.2099	0	0.0514511	0.112652	-0.573745	0	0.820477	0.32856	0.0149404	-0.0488846	0.0104281	0	0	0	0	0	0	0	0	0.634	0.150893	-0.0983824	0	0.38845	0	0	0	0	0.0598407	0.070168	0.328535	0.123305
Soci?t? G?n?rale Alg?rie	Commercial banks	Private	AlGERIA	2011	2011Soci?t? G?n?rale Alg?rie	113	0.692719	0.662534	0	0.239335	0.0027964	0.0013014	0.510471	0	0.0978044	0.5361	0.9999	0	0.9999	0.0363415	-0.0391304	-0.87368	0	0.742489	0.668908	0.0497696	0.0063741	0.0260732	0	0	0	0	0	0	0	0	0.667	0.307334	0.017518	0.238747	0.554377	0	0	0	0	0.0381046	0.0466096	0.668908	0.170598
Soci?t? G?n?rale de Banque au L	Commercial banks	Private	LEBANON	2011	2011Soci?t? G?n?rale de Banque au L	238	0.86613	0.276397	0.0804	0.174641	0.0738319	0.0104236	0.652652	0	2.83317	0.246383	0	0	0	0.0796043	-0.0398984	-0.627336	0	0.929057	0.27797	0.0629272	0.0015727	0.006401	0.0475	0	0	0	0	0	0	0	0.651	0.100412	0.0623556	0.788036	0.316878	0	0	0	0	0.129538	0.157316	0.278673	0.0522935
Soci?t? g?n?rale de Banque-Jord	Commercial banks	Public	JORDAN	2011	2011Soci?t? g?n?rale de Banque-Jord	98	0.788153	0.377006	0.2881	0.244821	0.154017	0.784257	0.506329	0.123987	3.20445	0.436557	0	0	0.8426	0.0233683	-0.0501394	-0.0913177	0	0.812742	0.375623	0.0245895	-0.0013828	0.0091413	0.2525	0	0	0	0	0	0	0	0.328	0.347152	0.21697	0.790569	0.589196	0	0	0	0	0.0572493	0.262724	0.375628	0.200133
Soci?t? G?n?rale Marocaine de B	Commercial banks	Private	MOROCCO	2011	2011Soci?t? G?n?rale Marocaine de B	204	0.70487	0.794123	0.0953	0.108885	0.0389919	0.0611466	0.235524	0	2.54453	0.321864	0.5691	0	0.5691	0.0381572	-0.0098736	-0.273888	0	0.69505	0.78956	-0.0098203	-0.0045626	0.0141444	0.0975	0	0	0	0	0	0	0	0.504	0.198842	0.137599	0.831865	0.445917	0	0	0	0	0.0533283	0	0.78956	0.112208
Soci?t? Tunisienne de Banque	Commercial banks	Public	TUNISIA	2011	2011Soci?t? Tunisienne de Banque	153	0.761721	0.776762	0	0.0928424	0.0393016	0.0655605	0.621294	0.346798	0.101103	0.419297	0.1385	0	0.0569	0.0351061	-0.0441627	-0.248185	0	0.864888	0.789232	0.103168	0.0124695	-0.0018855	0	0	0	0	0	0	0	0	0.446	0.109189	0.186168	1.30576	0.330438	0	0	0	0	0	0	0	0.0523995
Suez Canal Bank	Commercial banks	Public	EGYPT	2011	2011Suez Canal Bank	128	0.862343	0.342842	0.25	0.329484	0.0835332	0.554299	0.220098	0.325725	2.94852	0.231665	0	0	0.2771	0.0514511	0.112652	-0.573745	4.20165	0.874386	0.340927	0.012043	-0.0019143	0	0.2359	0.00464176	0.266274	0.00862522	0.18423	0.3899	0.3409	0	0.634	0	0	0	0	0	0	0	0	0.367773	0.52137	0.340924	0.12876
Syria Gulf Bank SA	Commercial banks	Public	SYRIAN ARAB REPUBLIC	2011	2011Syria Gulf Bank SA	311	0.817242	0.473384	0.2526	0.320094	0.0798975	0.0698307	0.55767	0.01	2.98576	0.210736	0	0	0	0	-0.0439741	-0.95501	4.19753	0.83467	0.568503	0.017428	0.0951195	0.0115361	0	0.0130235	0.228127	0.0174517	0.204449	0.6593	0.5685	0.1886	0.516	0.3609	0.495877	1.17218	0.60075	0.0680658	0.1886	0	0	0.0115166	0.0755598	0.568504	0.138928
The Commercial Bank (QSC)	Commercial banks	Public	QATAR	2011	2011The Commercial Bank (QSC)	279	0.603668	0.536895	0.1665	0.18213	0.0941513	0.408308	0.363389	0.262135	3.50206	0.499134	0	0	0	0.195923	0.0242526	0.640635	0	0.663406	0.582258	0.059738	0.0453634	0.0262989	0.164	0.0262985	0.223371	0.0129248	0.220554	0.8777	0.5823	0	0.383	0.265129	0.111354	0.648074	0.514907	0	0	0.145841	0.223256	0.0129534	0.0120122	0.582257	0.247881
The National Bank of Kuwait - E	Commercial banks	Public	EGYPT	2011	2011The National Bank of Kuwait - E	170	0.8391	0.419773	0.1503	0.384236	0.0981325	0.806787	0.334812	0.223552	2.55839	0.231665	0.985	0	0.985	0.0514511	0.112652	-0.573745	0	0.822896	0.431575	-0.0162038	0.0118023	0.0136765	0.1413	0.0202598	0.248829	0.0116669	0.114958	0.5244	0.4316	0	0.634	0.150893	-0.0983824	0	0.38845	0	0	0	0	0.117015	0.109777	0.431574	0.10886
Tunis International Bank	Commercial banks	Private	TUNISIA	2011	2011Tunis International Bank	17	0.807678	0.223444	0	0.503354	0.417167	0.010544	0.0105076	0	-0.0922933	0.419297	0.8656	0	0.8656	0.0351061	-0.0441627	-0.248185	2.72965	0.799245	0.200189	-0.0084334	-0.023255	0.0296506	0	0	0	0	0	0	0	0	0.446	0	0	1.30576	0	0	0	0	0	0	0	0	0.222017
Union Bancaire pour le Commerce	Commercial banks	Public	TUNISIA	2011	2011Union Bancaire pour le Commerce	86	0.849344	0.722046	0	0.189769	0.114753	0.0667023	0.397504	0.268294	0.14985	0.419297	0	0	0	0.0351061	-0.0441627	-0.248185	0	0.784494	0.709033	-0.0648498	-0.0130135	0.0106135	0	0.0129301	0	0.0208027	0.080321	0.9038	0.709	0	0.446	0.109189	0.186168	1.30576	0.330438	0	0	0	0	0.0500309	0.0687356	0.709024	0.195017
Union Bank of Israel Ltd	Commercial banks	Public	ISRAEL	2011	2011Union Bank of Israel Ltd	216	0.824564	0.61489	0.0829	0.223352	0.009376	0.218427	0.199402	0.267236	3.69474	0.290142	0.2477	0	0	0.0551702	-0.0269296	0.587062	4.54792	0.810767	0.58764	-0.0137968	-0.0272504	0.003392	0.0809	0.00390595	0.145632	0.0111525	0.0305441	0.7248	0.5876	0	0.323	0.204993	0.30831	1.22638	0.452762	0	0	0	0	0.0117546	0.0226448	0.58764	0.0537789
Union Internationale de Banques	Commercial banks	Public	TUNISIA	2011	2011Union Internationale de Banques	110	0.844563	0.798937	0	0.142127	0.0754197	0.0249202	0.372661	0.176173	0	0.419297	0.5234	0	0	0.0351061	-0.0441627	-0.248185	3.45905	0.823067	0.904979	-0.0214967	0.106042	0.0048457	0	0.00840831	0	0.0170085	0.0584221	1.0995	0.905	0	0.446	0.109189	0.186168	1.30576	0.330438	0	0	0	0	0.0865226	0	0.905017	0.050448
Union National Bank - Egypt SAE	Commercial banks	Public	EGYPT	2011	2011Union National Bank - Egypt SAE	95	0.801848	0.383062	0.2716	0.444003	0.0942314	0.444747	0.184249	0.447846	2.23734	0.231665	0.949	0	0	0.0514511	0.112652	-0.573745	3.65332	0.802468	0.446265	0.0006199	0.0632036	0.0038706	0.2802	0.00914728	0.354554	0.0180137	0.28099	0.5561	0.4463	0	0.634	0.150893	-0.0983824	0	0.38845	0	0	0	0	0.143428	0.169659	0.446256	0.211041
United Arab Bank PJSC	Commercial banks	Public	UnITED ARAB EMIRATES	2011	2011United Arab Bank PJSC	189	0	0	0	0	0	0	0	0.165245	0	0.496694	0.4	0	0.4	0.0163545	0	0.389284	0	0.802605	0.743743	0.802605	0.743743	0.0304835	0.2	0.0304792	0.249846	0.0138584	0.216063	0.9267	0.7437	0	0.558	0.126781	0.0938179	0.860233	0.356063	0	0	0.399312	0.438317	0.0117494	0.0156391	0.743744	0.230767
United Bank (The)	Commercial banks	Private	EGYPT	2011	2011United Bank (The)	144	0.76698	0.235966	0.1201	0.492092	0.0055637	0.795951	0.435811	0	1.90837	0.231665	0	0	0	0.0514511	0.112652	-0.573745	4.16224	0.788194	0.246548	0.0212143	0.0105819	-0.0357543	0	0	0	0	0	0	0	0	0.634	0	0	0	0	0	0	0	0	0	0	0	0.0386066
United Bank for Investment	Commercial banks	Public	Iraq	2011	2011United Bank for Investment	10	0.552558	0.505054	0	0.37541	0	0.0244161	0.0136481	0.0801452	0	0	0	0	0	0.0640256	-0.0287775	-1.38265	5.71483	0.45649	0.426963	-0.0960677	-0.0780909	0.0662659	0	0.0750335	0.353303	0.0566557	0.709788	0.9581	0.4374	0	0.776	0.141058	0.129068	0.956556	0.375576	0	0	0	0	0	0	0	0.605922
United Gulf Bank (BSC) EC	Commercial banks	Public	BAHRAIN	2011	2011United Gulf Bank (BSC) EC	124	0.300036	0.0302019	0.1639	0.16791	0.757302	0.0349473	0.0197018	0.4094	2.4582	0.33629	0.96	0	0.96	0.0433441	-0.0196188	0.0550303	3.28264	0.164982	0.0158147	-0.135055	-0.0143872	-0.0016944	0.1821	-0.00171364	0.276037	0.036872	0.260303	0.0964	0.0308	0	0.935	0.177161	-0.3095	0	0.420905	0	0	0	0	0.047664	0.0348441	0.0307969	0.516748
Abu Dhabi Commercial Bank	Commercial banks	Public	UNITED ARAB EMIRATES	2012	2012Abu Dhabi Commercial Bank	299	0.648578	0.679027	0.159	0.149601	0.032353	0.156296	0.270082	0.213345	3.20176	0.508732	0.582	0.582	0	0.052078	0	0.517124	5.26417	0.672619	0.681406	0.0240413	0.0023788	0.0155441	0.1747	0.0155765	0.266986	0.00767671	0.137651	0.9425	0.6814	0	0.576	0.1231	0.0329907	0.517687	0.350856	0	0	-0.0159472	-0.0061901	0.0498517	0.0535169	0.681406	0.158293
Ahli Bank QSC	Commercial banks	Public	QATAR	2012	2012Ahli Bank QSC	207	0.824213	0.678147	0.1926	0.112127	0.140969	0.210663	0.182958	0.218259	3.34949	0.604093	0.5	0	0	0.133752	-0.0191639	0.518379	4.25342	0.800093	0.680071	-0.0241198	0.0019235	0.0225758	0.184	0.0225738	0.249706	0.00747772	0.152245	0.85	0.6801	0	0.38	0.274442	0.136946	0.706399	0.523872	0	0	0	0	0.0275378	0.0317541	0.68007	0.200507
Ahli Bank SAOG	Commercial banks	Public	OMAN	2012	2012Ahli Bank SAOG	172	0.799484	0.826915	0.126	0.0504518	0.0999731	0.139802	0.283286	0.149539	3.34102	0.422032	0.2805	0.057	0.2805	-0.0110699	-0.0407006	0.0923926	2.9683	0.786754	0.843704	-0.0127297	0.0167897	0.0197416	0.1347	0.0225558	0.198795	0.0090618	0.212874	1.0725	0.8437	0	0.372	0.268516	0	0	0.518186	0	0	0.182471	0.209283	0.0117843	0.0107985	0.843674	0.179779
Ahli United Bank (Egypt) SAE	Commercial banks	Private	EGYPT	2012	2012Ahli United Bank (Egypt) SAE	149	0.898062	0.449528	0	0.219289	0.0709656	0.537634	0.323013	0	2.04872	0.195409	0.851	0	0.851	0.0177959	0.100539	-0.772814	4.11009	0.878326	0.475738	-0.0197363	0.0262098	0.0155956	0	0	0	0	0	0	0	0	0.701	0	0	0	0	0	0	0	0	0	0	0	0.110462
Ahli United Bank BSC	Commercial banks	Public	BAHRAIN	2012	2012Ahli United Bank BSC	280	0.816536	0.546986	0.113	0.216811	0.191706	0.334486	0.355777	0.152823	4.05138	0.346241	0.1878	0	0.1878	0.0198341	0.0036445	-0.0594817	4.45224	0.844844	0.534677	0.0283086	-0.0123086	0.0126437	0.108	0.0139056	0.174678	0.00651911	0.136384	0.6329	0.5343	0.255	0.913	0.17193	-0.328386	0	0.414645	0.0438422	0.255	0.0553009	0.0332721	0.0366733	0.0244848	0.534252	0.118359
Al Ahli Bank of Kuwait (KSC)	Commercial banks	Public	KUWAIT	2012	2012Al Ahli Bank of Kuwait (KSC)	231	0.820021	0.670953	0.233	0.103676	0.167492	0.287196	0.276817	0.143356	2.92539	0.577661	0.1012	0.1012	0	0.0962844	-0.0490534	0.082645	3.48852	0.806055	0.668315	-0.0139663	-0.0026379	0.0100908	0.2596	0.0110231	0.334668	0.0105832	0.220637	0.795	0.6408	0.27	0.369	0.192203	0.0565076	0.542218	0.438409	0.0518947	0.27	-0.0439219	-0.053058	0.072107	0.0546032	0.640783	0.210357
Al Khalij Commercial Bank	Commercial banks	Public	Qatar	2012	2012Al Khalij Commercial Bank	234	0.775094	0.41899	0.22	0.127024	0.193261	0.962049	0.42731	0.245987	3.06935	0.604093	0.355	0.355	0	0.133752	-0.0191639	0.518379	4.43141	0.813029	0.387015	0.0379355	-0.0319751	0.0152114	0.194	0.0157041	0.257341	0.0135977	0.245923	0.476	0.387	0	0.38	0.274442	0.136946	0.706399	0.523872	0	0	0.237965	0.134803	0.0181387	0.00445088	0.387014	0.202528
Al khaliji France SA	Commercial banks	Private	UNITED ARAB EMIRATES	2012	2012Al khaliji France SA	61	0	0	0	0	0	0	0	0	0	0.508732	0	0	0	0.052078	0	0.517124	0	0.676845	0.600935	0.676845	0.600935	0.0263848	0	0.0334936	0.295792	0.0192937	0.292376	0.83	0.6009	0	0.576	0.1231	0.0329907	0.517687	0.350856	0	0	0.0410847	0.188813	0.0233345	0.0155687	0.600939	0.264037
Alubaf Arab International Bank	Commercial banks	Private	BAHRAIN	2012	2012Alubaf Arab International Bank	79	0.755124	0.269273	0	0.69943	0.988877	0.050365	0.448795	0	2.64099	0.346241	0.9938	0	0.9938	0.0198341	0.0036445	-0.0594817	3.00004	0.725834	0.340527	-0.0292905	0.0712538	0.026976	0	0.0269913	0.686719	0.0139583	0.431556	0.4692	0.3405	0.131	0.913	0.17193	-0.328386	0	0.414645	0.0225228	0.131	0.111978	0.407825	0.0183201	0.0167232	0.340513	0.370425
Amen Bank	Commercial banks	Public	TUNISIA	2012	2012Amen Bank	150	0.903608	0.776335	0	0.0759617	0.262397	0.150619	0.481295	0	0.249479	0.390555	0	0	0	-0.0191718	-0.0354403	-0.180471	3.74203	0.89527	0.738839	-0.0083376	-0.037496	0.0082461	0	0.00938817	0	0.0138221	0.077198	0.9397	0.7388	0	0.452	0.109626	0.147885	1.16146	0.331098	0	0	0.148959	0.0934697	0	0	0	0.0821952
Arab African International Bank	Commercial banks	Private	EGYPT	2012	2012Arab African International Bank	230	0.818463	0.467505	0	0.291938	0.0971823	0.465032	0.314536	0	3.03279	0.195409	0	0	0	0.0177959	0.100539	-0.772814	3.87137	0.817104	0.41625	-0.0013592	-0.0512551	0.0175796	0	0.0224569	0.198929	0.00940156	0.0394567	0.5094	0.4163	0	0.701	0.146663	-0.166463	0	0.382967	0	0	0.102271	-0.0144016	0.0453279	0.0358912	0.416253	0.121985
Arab Bank for Investment & Fore	Commercial banks	Private	UNITED ARAB EMIRATES	2012	2012Arab Bank for Investment & Fore	158	0.749775	0.489693	0.2646	0.378286	0.288486	0.101452	0.387577	0	3.50393	0.508732	0.4228	0	0.4228	0.052078	0	0.517124	0	0.719555	0.439252	-0.0302203	-0.0504406	0.0243482	0.238	0	0	0	0	0	0	0	0.576	0	0	0.517687	0	0	0	0	0	0	0	0	0.323846
Arab Bank Group (Combined)	Commercial banks	Private	JORDAN	2012	2012Arab Bank Group (Combined)	290	0.790195	0.459398	0.151	0.260458	0.119947	0.511819	0.436166	0	3.61452	0.415724	0	0	0	0.0256081	-0.0415833	-0.0978617	4.65909	0.806079	0.448674	0.0158848	-0.0107236	0.0077136	0.151	0	0	0	0	0	0	0.159	0.375	0	0	0.246982	0	0	0.159	0.00763649	-0.0226299	0	0	0.448674	0.202892
Arab Bank Plc	Commercial banks	Public	JORDAN	2012	2012Arab Bank Plc	282	0.80329	0.418185	0.1509	0.301628	0.130736	0.536348	0.387276	0.15763	3.69711	0.415724	0.1529	0	0.0711	0.0256081	-0.0415833	-0.0978617	4.37879	0.810517	0.415584	0.0072268	-0.0026009	0.0109274	0.1445	0.0123318	0.181636	0.00786478	0.205835	0.5577	0.4487	0	0.375	0.344369	0.0210065	0.246982	0.58683	0	0	0.000730337	-0.00599125	0.0771939	0.0818388	0.448674	0.193418
Arab Bank Syria SA	Commercial banks	Public	SYRIAN ARAB REPUBLIC	2012	2012Arab Bank Syria SA	24	0.773354	0.601006	0.2287	0.28892	0.0503363	0.0398204	0.726035	0.369235	3.28399	0.36869	0.5129	0	0.5129	0	-0.0475316	-1.19042	4.57195	0.786973	0.464655	0.0136186	-0.136351	-0.0011876	0.1679	-0.00999891	0.283889	0.0370978	0.337076	0.5621	0.4647	0	-0.202	0.336936	0.335925	0.998499	0.580462	0	0	-0.290562	-0.389679	0.138764	0.43452	0.464656	0.187324
Arab Banking Corporation - Alge	Commercial banks	Private	AlGERIA	2012	2012Arab Banking Corporation - Alge	19	0.59787	0.388399	0	0.500362	0.144302	0.0966113	0.497547	0	-0.199474	0.461213	0.88	0	0.88	0.0289187	-0.0452176	-0.911854	0	0.604384	0.42372	0.0065142	0.035321	0.0282439	0	0.0371725	1.36474	0.0363037	0.475764	0.7112	0.4237	0	0.626	0.260397	0.159623	0.782943	0.510291	0	0	0.0965915	0.188511	0.0186723	0.0322789	0.42372	0.483416
Arab Banking Corporation - Egyp	Commercial banks	Private	EGYPT	2012	2012Arab Banking Corporation - Egyp	73	0.815591	0.251453	0	0.546835	0.132291	0.0161449	0.21847	0	3.39622	0.195409	0.98	0	0.98	0.0177959	0.100539	-0.772814	0	0.819455	0.340456	0.0038641	0.089004	0.0070326	0	0.0168976	0.35915	0.00793784	0.237421	0.4155	0.3405	0	0.701	0.146663	-0.166463	0	0.382967	0	0	0.0873446	0.427321	0.0916862	0.0680729	0.340461	0.170245
Arab Banking Corporation (Jorda	Commercial banks	Public	JORDAN	2012	2012Arab Banking Corporation (Jorda	80	0.808205	0.520116	0.2213	0.103812	0.251999	0.578331	0.389646	0.119343	3.56319	0.415724	0.87	0.0206	0.87	0.0256081	-0.0415833	-0.0978617	0	0.733986	0.559101	-0.0742187	0.0389847	0.0132947	0.2093	0.0193122	0.255818	0.00991599	0.25331	0.7021	0.5592	0.231	0.375	0.344369	0.0210065	0.246982	0.58683	0.0795493	0.231	0.0913771	0.17071	0.035662	0.059147	0.559185	0.187599
Arab Banking Corporation BSC-Ba	Commercial banks	Public	BAHRAIN	2012	2012Arab Banking Corporation BSC-Ba	265	0.748671	0.479112	0.1917	0.239176	0.229336	0.505329	0.443765	0.248156	3.04436	0.346241	0.5937	0	0.5937	0.0198341	0.0036445	-0.0594817	0	0.718229	0.52432	-0.0304419	0.0452076	0.0107229	0.186	0.0143108	0.284819	0.0120276	0.262812	0.7296	0.5243	0	0.913	0.17193	-0.328386	0	0.414645	0	0	-0.0195083	0.0698377	0.0438662	0.0319703	0.52432	0.206859
Arab International Bank	Commercial banks	Private	EGYPT	2012	2012Arab International Bank	138	0.766496	0.358837	0.2108	0.426372	0.18051	0.635068	0.442308	0	3.40743	0.195409	0.3584	0	0.3584	0.0177959	0.100539	-0.772814	3.57973	0.714359	0.467878	-0.0521367	0.109041	0.0086383	0	0	0	0	0	0	0	0	0.701	0	0	0	0	0	0	0	0	0	0	0	0.311569
Arab Investment Bank-Federal Ar	Commercial banks	Private	EGYPT	2012	2012Arab Investment Bank-Federal Ar	92	0.829491	0.478542	0	0.317791	0.14882	0.544549	0.345079	0	2.47747	0.195409	0.1568	0	0	0.0177959	0.100539	-0.772814	0	0.825185	0.496626	-0.0043064	0.0180842	0.0122551	0	0.0199937	0.202598	0.0250769	0.953449	0.6018	0.4966	0.1695	0.701	0.146663	-0.166463	0	0.382967	0.0248594	0.1695	0	0	0.200336	0.268438	0.496626	0.170416
Arab National Bank Public Joint	Commercial banks	Public	SAUDI ARABIA	2012	2012Arab National Bank Public Joint	288	0.822317	0.619556	0.1502	0.08814	0.0912722	0.353452	0.370052	0.20831	3.45161	0.584623	0.4	0	0.4	0.0995893	-0.0582359	-0.483387	0	0.835121	0.631799	0.012804	0.0122437	0.0173523	0.1375	0.0173524	0.16998	0.00998582	0.180948	0.7565	0.6318	0	0.527	0.133935	0.0906741	0.8228	0.365972	0	0	0.162153	0.179972	0.0303135	0.0387654	0.631799	0.150843
Arab Tunisian Bank	Commercial banks	Public	Tunisia	2012	2012Arab Tunisian Bank	121	0.889207	0.534088	0	0.403581	0.171647	0.546929	0.767703	0.261558	0.280263	0.390555	0.6424	0	0.6424	-0.0191718	-0.0354403	-0.180471	3.63971	0.891013	0.5363	0.0018061	0.0022118	0.0110713	0	0.0121832	0	0.0231766	0.0406236	0.6326	0.538	0	0.452	0.109626	0.147885	1.16146	0.331098	0	0	0.0270766	0.039651	0.0740075	0.0543238	0.537962	0.112536
Attijari Bank	Commercial banks	Public	TUNISIA	2012	2012Attijari Bank	133	0.827599	0.741637	0	0.168767	0.0885565	0.0951867	0.415644	0.273601	0	0.390555	0.5898	0	0	-0.0191718	-0.0354403	-0.180471	3.64376	0.816502	0.756794	-0.0110964	0.0151576	0.0100047	0.1257	0.0165396	0	0.0221569	0.114031	0.9269	0.7568	0	0.452	0.109626	0.147885	1.16146	0.331098	0	0	0.0294418	0.0563675	0.144486	0.157237	0.756801	0.093645
Attijariwafa Bank	Commercial banks	Public	MOROCCO	2012	2012Attijariwafa Bank	285	0.739725	0.671656	0.0792	0.189528	0.0616689	0.265777	0.421065	0.17815	2.8565	0.296667	0.487	0.0233	0	0.052457	-0.0092236	-0.33324	5.53587	0.740393	0.672345	0.0006674	0.0006891	0.014415	0.0908	0.0221912	0.132094	0.0190833	0.0284758	0.9092	0.6723	0	0.438	0.201341	-0.312079	0	0.448711	0	0	0	0	0.0341684	0.0505239	0.672345	0.106319
Bahrain Commercial Facilities C	Commercial banks	Public	BAHRAIN	2012	2012Bahrain Commercial Facilities C	46	0.430351	0.767837	0	0.0220838	0	0.008596	0.759776	0.156307	-0.0885908	0.346241	0	0.1656	0	0.0198341	0.0036445	-0.0594817	0	0.487868	0.776975	0.0575167	0.0091378	0.0635003	0	0.0635802	0	0.307997	0.168697	1.5921	0.7774	0	0.913	0.17193	-0.328386	0	0.414645	0	0	0.0966828	0.112066	0.0300871	0.0221051	0.777354	0.790203
Bank al Etihad	Commercial banks	Public	JORDAN	2012	2012Bank al Etihad	135	0.821964	0.495245	0.1688	0.24947	0.272205	0.331726	0.206148	0.241492	3.2414	0.415724	0	0	0	0.0256081	-0.0415833	-0.0978617	3.1648	0.768813	0.477973	-0.0531505	-0.0172719	0.0083995	0.1468	0.0116215	0.175812	0.00919539	0.223823	0.5602	0.478	0	0.375	0.344369	0.0210065	0.246982	0.58683	0	0	0.197446	0.162634	0.0625707	0.108341	0.477985	0.155105
Bank Audi Private Bank	Commercial banks	Private	lebanon	2012	2012Bank Audi Private Bank	77	0.923821	0.181512	0	0.785163	0.001864	0.152438	0.356518	0	0.270889	0.240658	1	0	0	0.0198255	0	-0.644495	3.47297	0.901529	0.196552	-0.022292	0.0150392	0.0082371	0	0.00983546	0	0.00674291	0.076306	0.1431	0.129	0	0.653	0.0995742	0.0762738	0.875214	0.315554	0	0	-0.117353	-0.399095	0.0411347	0	0.129025	0.0958024
Bank Audi SAE	Commercial banks	Private	EGYPT	2012	2012Bank Audi SAE	169	0.903141	0.442955	0	0.47973	0.0233203	0.68561	0.245069	0	1.70009	0.195409	1	0	1	0.0177959	0.100539	-0.772814	4.25031	0.873873	0.49739	-0.029268	0.0544352	0.013292	0	0.0231637	0.144756	0.0102868	0.141803	0.5692	0.4974	0.1142	0.701	0.146663	-0.166463	0	0.382967	0.016749	0.1142	0.0128226	0.139936	0.024662	0.027907	0.49739	0.109239
Bank Audi SAL	Commercial banks	Public	lebanon	2012	2012Bank Audi SAL	286	0.889262	0.299068	0.1045	0.235341	0.0296171	0.0115976	0.500138	0.177951	3.94687	0.240658	0.2829	0	0.2829	0.0198255	0	-0.644495	4.6367	0.898348	0.333135	0.0090858	0.0340669	0.0122543	0.121	0.0148135	0.128928	0.0168503	0.0905884	0.368	0.3267	0	0.653	0.0995742	0.0762738	0.875214	0.315554	0	0	0.0892595	0.214187	0.0278559	0.0286909	0.326705	0.093202
Bank Dhofar SAOG	Commercial banks	Public	OMAN	2012	2012Bank Dhofar SAOG	210	0.805009	0.762879	0.1116	0.154595	0.037382	0.0747473	0.330789	0.184638	3.63037	0.422032	0.275	0.1	0	-0.0110699	-0.0407006	0.0923926	3.29239	0.803853	0.780157	-0.0011556	0.017278	0.0175856	0.1092	0.0200086	0.170383	0.00920036	0.157903	0.9749	0.7801	0.1392	0.372	0.268516	0	0	0.518186	0.0373775	0.1392	0.0934612	0.114932	0.0279349	0.0323568	0.78015	0.138926
Bank Hapoalim BM	Commercial banks	Public	ISRAEL	2012	2012Bank Hapoalim BM	305	0.745266	0.692844	0.0869	0.166494	0.0304205	0.180468	0.389441	0.230351	3.41054	0.172705	0.202	0.0053	0	0.0506218	-0.034592	0.654826	5.55226	0.741711	0.664155	-0.0035551	-0.0286885	0.0068467	0.0968	0.0101624	0.168945	0.013866	0.0432583	0.8954	0.6642	0.1496	0.319	0.205296	0.201601	0.990959	0.453096	0.0307123	0.1496	0.0801846	0.0352188	0.0160824	0.0321885	0.664155	0.0774538
Bank Leumi Le Israel BM	Commercial banks	Public	ISRAEL	2012	2012Bank Leumi Le Israel BM	304	0.78015	0.660832	0.0807	0.174963	0.0195326	0.251405	0.367609	0.258351	3.52355	0.172705	0.05	0.0069	0.05	0.0506218	-0.034592	0.654826	5.56331	0.784424	0.642562	0.0042742	-0.0182702	0.0025734	0.0855	0.00490749	0.15939	0.0125718	0.0430428	0.8192	0.6426	0.1478	0.319	0.205296	0.201601	0.990959	0.453096	0.0303428	0.1478	0.0524073	0.0239276	0.0167358	0.0304532	0.642562	0.0718886
Bank Muscat SAOG	Commercial banks	Public	OMAN	2012	2012Bank Muscat SAOG	274	0.772192	0.666768	0.1189	0.234505	0.149049	0.0881723	0.27107	0.252668	3.5258	0.422032	0.2483	0	0.15	-0.0110699	-0.0407006	0.0923926	3.85902	0.777563	0.70776	0.0053715	0.0409919	0.0175897	0.1331	0.0198081	1.8	0.011783	0.140433	0.8967	0.7078	0	0.372	0.268516	0	0	0.518186	0	0	0.0948628	0.163167	0.0327866	0.0299958	0.707757	0.156788
Bank of Alexandria	Commercial banks	Private	EGYPT	2012	2012Bank of Alexandria	185	0.83681	0.512586	0.1502	0.421915	0.0271706	0.504271	0.212915	0	2.61854	0.195409	0.7025	0	0.7025	0.0177959	0.100539	-0.772814	4.57762	0.825837	0.472372	-0.0109731	-0.0402143	0.0152048	0.1293	0.0205898	0.160222	0.0106267	0.0675339	0.5724	0.4724	0	0.701	0.146663	-0.166463	0	0.382967	0	0	0.0375014	-0.0339443	0.116257	0.094849	0.472371	0.11653
Bank of Baghdad	Commercial banks	Public	IRAQ	2012	2012Bank of Baghdad	74	0.799035	0.166415	0	0.443504	0.0258506	0.0127329	0.011449	0.0100209	2.95907	0	0.5179	0	0.5179	0.0754647	-0.0580146	-1.29385	5.94214	0.804763	0.105528	0.0057282	-0.0608875	0.0227866	0	0.0227866	0.654252	0.0209543	0.227065	0.1408	0.1133	0	-2.082	0.11962	-0.250724	0	0.345862	0	0	0.491107	-0.0125216	0	0.0903129	0	0.189549
Bank of Beirut S.A.L.	Commercial banks	Public	LEBANON	2012	2012Bank of Beirut S.A.L.	237	0.849642	0.32026	0	0.315793	0.0803694	0.0108209	0.426375	0.0282448	3.96865	0.240658	0.28	0	0.28	0.0198255	0	-0.644495	4.16637	0.835724	0.299429	-0.0139178	-0.0208315	0.011583	0.1419	0.0137702	0.16193	0.0130174	0.0969329	0.3575	0.2994	0	0.653	0.0995742	0.0762738	0.875214	0.315554	0	0	0.187858	0.0548832	0.0104319	0.019618	0.299429	0.139549
Bank of Jordan Plc	Commercial banks	Public	Jordan	2012	2012Bank of Jordan Plc	132	0.844408	0.509791	0.139	0.199094	0.0769586	0.375449	0.337912	0.133234	3.00168	0.415724	0.1491	0	0.0454	0.0256081	-0.0415833	-0.0978617	3.31235	0.829267	0.46147	-0.0151405	-0.0483217	0.0164634	0.1596	0.0229204	0.191514	0.015275	0.192271	0.5565	0.4615	0	0.375	0.344369	0.0210065	0.246982	0.58683	0	0	-0.0176485	-0.0882702	0.0834222	0.11141	0.461477	0.168502
Bank of Palestine Plc	Commercial banks	Public	PALESTINIAN TERRITORIES	2012	2012Bank of Palestine Plc	125	0.833192	0.435429	0	0.329988	0.0981787	0.322101	0.457955	0.205621	3.32601	0	0.0763	0	0	0	0	0	3.21854	0.815415	0.487104	-0.017777	0.0516747	0.019107	0	0.0249275	0.148354	0.0194942	0.160545	0.5774	0.4871	0	0.314	0.424215	0.133203	0.560357	0.651318	0	0	0.211935	0.353954	0.00812984	0.0160789	0.487103	0.123914
Bank of Sharjah	Commercial banks	Private	UNITED ARAB EMIRATES	2012	2012Bank of Sharjah	193	0.735908	0.575097	0.2189	0.210133	0.0302289	0.153937	0.152522	0	3.08558	0.508732	0	0	0	0.052078	0	0.517124	4.32086	0.762845	0.545021	0.0269361	-0.0300756	0.0121361	0.2148	0.0124409	0.281573	0.0067152	0.25081	0.7145	0.545	0	0.576	0.1231	0.0329907	0.517687	0.350856	0	0	0.0906795	0.0444724	0.0635182	0.0302795	0.545023	0.224227
Bank of Syria and Overseas SA	Commercial banks	Public	SYRIAN ARAB REPUBLIC	2012	2012Bank of Syria and Overseas SA	87	0.89408	0.305504	0	0.386282	0.0287561	0.708001	0.474268	0.401066	3.01306	0.36869	0.49	0	0.49	0	-0.0475316	-1.19042	4.84195	0.876162	0.242764	-0.0179171	-0.0627396	0.0010695	0.1444	0.000944265	0.197332	0.0230915	0.186932	0.2771	0.2428	0	-0.202	0.336936	0.335925	0.998499	0.580462	0	0	-0.421652	-0.489072	0.130356	0.216946	0.242764	0.112359
Bank Otsar Hahayal Ltd	Commercial banks	Private	Israel	2012	2012Bank Otsar Hahayal Ltd	161	0	0	0	0	0	0	0	0	3.59245	0.172705	0.76	0	0	0.0506218	-0.034592	0.654826	0	0	0	0	0	0	0	0.0099762	0.146651	0.0148821	0.0486149	0.8583	0.6909	0	0.319	0.205296	0.201601	0.990959	0.453096	0	0	0.086176	0.0831957	0.0111428	0.0146451	0.690872	0
Bank Sohar SAOG	Commercial banks	Public	OMAN	2012	2012Bank Sohar SAOG	182	0.848184	0.690992	0.093	0.225698	0.0355673	0.084677	0.180139	0.230018	3.14728	0.422032	0.15	0	0	-0.0110699	-0.0407006	0.0923926	0	0.873713	0.619852	0.0255288	-0.0711393	0.0128693	0.0966	0.0145012	0.14963	0.00583214	0.118951	0.7793	0.5833	0	0.372	0	0	0	0	0	0	0.248041	0.0809997	0.0212968	0.017162	0.583299	0.0881637
Bankmed, sal	Commercial banks	Private	Lebanon	2012	2012Bankmed, sal	233	0.870332	0.352806	0.0886	0.259796	0.0471107	0.9089	0.423724	0	3.84938	0.240658	0	0	0	0.0198255	0	-0.644495	4.24982	0.849745	0.346501	-0.0205867	-0.0063052	0.0101324	0.1219	0.0115606	0.138699	0.015103	0.101192	0.4071	0.3465	0	0.653	0.0995742	0.0762738	0.875214	0.315554	0	0	0.0607238	0.0446211	0.0364923	0.0374509	0.346501	0.114941
Banque BEMO Sal	Commercial banks	Public	lebanon	2012	2012Banque BEMO Sal	90	0.884071	0.360457	0.0738	0.43142	0.169386	0.584024	0.526453	0.518958	3.72672	0.240658	0	0	0	0.0198255	0	-0.644495	3.36165	0.88428	0.410078	0.0002091	0.0496205	0.0024915	0.1039	0.0036246	0.110861	0.00925287	0.0865196	0.4637	0.4101	0	0.653	0.0995742	0.0762738	0.875214	0.315554	0	0	-0.0236364	0.111452	0.00540641	0.00718466	0.410078	0.0763179
Banque Bemo Saudi Fransi SA	Commercial banks	Public	SYRIAN ARAB REPUBLIC	2012	2012Banque Bemo Saudi Fransi SA	107	0.83563	0.435411	0.1713	0.45508	0.023416	0.061367	0.528766	0.359808	2.90901	0.36869	0.27	0	0.27	0	-0.0475316	-1.19042	4.87876	0.858087	0.314945	0.0224572	-0.120466	0.0004911	0.1737	-0.00275427	0.242619	0.0224085	0.15609	0.3552	0.3149	0	-0.202	0.336936	0.335925	0.998499	0.580462	0	0	-0.214592	-0.391197	0.110147	0.327869	0.314946	0.0918941
Banque Centrale Populaire SA	Commercial banks	Public	MOROCCO	2012	2012Banque Centrale Populaire SA	249	0.838877	0.533533	0	0.26129	0.59638	0.504712	0.0113445	0.110371	0.522173	0.296667	0.3483	0.0337	0	0.052457	-0.0092236	-0.33324	5.16824	0.841647	0.511506	0.0027698	-0.0220267	0.0109044	0	0.0179923	0.13613	0.0107361	0.128123	0.8074	0.677	0	0.438	0.201341	-0.312079	0	0.448711	0	0	0	0	0.0401607	0.052237	0.678617	0.127833
Banque de l_Agriculture et du D	Commercial banks	Private	AlGERIA	2012	2012Banque de l_Agriculture et du D	235	0.876209	0.398804	0	0.424344	0.023765	0.379787	0.564023	0	-0.804805	0.461213	0	0	0	0.0289187	-0.0452176	-0.911854	0	0.879852	0.422226	0.0036429	0.0234225	0.0057266	0	0.00646363	0.177381	0.0102452	0.0934725	0.4799	0.4222	0	0.626	0.260397	0.159623	0.782943	0.510291	0	0	0.0406199	0.0833294	0.158313	0.22456	0.422226	0.0685596
Banque de l_Habitat	Commercial banks	Private	TUNISIA	2012	2012Banque de l_Habitat	141	0.64078	0.751184	0	0.0858425	0.0913328	0.098892	0.754035	0	0.197761	0.390555	0.3262	0	0	-0.0191718	-0.0354403	-0.180471	0	0.690795	0.781555	0.0500153	0.0303709	0.0003316	0	0.000998343	0	0.0230406	0.0914921	1.1314	0.7816	0	0.452	0.109626	0.147885	1.16146	0.331098	0	0	-0.0208979	0.0135806	0	0	0	0.116425
Banque de l_Industrie et du Tra	Commercial banks	Private	Lebanon	2012	2012Banque de l_Industrie et du Tra	41	0.864718	0.263036	0.1533	0.133364	0.0083599	0.0186832	0.0931952	0	4.62887	0.240658	0	0	0	0.0198255	0	-0.644495	2.9625	0.875277	0.272057	0.0105588	0.009021	0.002315	0.152	0	0	0	0	0	0	0.1738	0.653	0	0	0.875214	0	0	0.1738	0.137004	0.172855	0	0	0.272057	0.131017
Banque de Tunisie	Commercial banks	Public	TUNISIA	2012	2012Banque de Tunisie	112	0.739351	0.792957	0	0.0894003	0.128101	0.176928	0.3875	0.238912	-0.0083302	0.390555	0.2	0	0.2	-0.0191718	-0.0354403	-0.180471	3.55813	0.728212	0.742392	-0.0111384	-0.0505654	0.02	0	0.0251159	0	0.0222295	0.1524	1.0195	0.7424	0.1415	0.452	0.109626	0.147885	1.16146	0.331098	0.0155121	0.1415	0.0845557	0.0190347	0.00357776	0	0.742396	0.18225
Banque du Caire SAE	Commercial banks	Private	EGYPT	2012	2012Banque du Caire SAE	222	0.894365	0.353313	0	0.410673	0.0108942	0.012742	0.0530143	0	2.5631	0.195409	0.9999	0	0	0.0177959	0.100539	-0.772814	4.69271	0.884253	0.379614	-0.0101123	0.0263007	0.0148268	0	0.0246106	0.0894106	0.0108963	0.069767	0.4293	0.3796	0	0.701	0.146663	-0.166463	0	0.382967	0	0	0.0844704	0.172017	0.0194359	0.00923016	0.379614	0.0695049
Banque Ext?rieure d_Alg?rie	Commercial banks	Private	AlGERIA	2012	2012Banque Ext?rieure d_Alg?rie	260	0.83364	0.214156	0	0.615793	0.007034	0.459742	0.81599	0	-0.0079764	0.461213	0	0	0	0.0289187	-0.0452176	-0.911854	0	0.806775	0.251611	-0.0268648	0.0374545	0.0154077	0	0	0	0	0	0	0	0	0.626	0.260397	0.159623	0.782943	0.510291	0	0	-0.149468	-0.00693908	0	0	0	0.10145
Banque Libano-Francaise	Commercial banks	Private	LEBANON	2012	2012Banque Libano-Francaise	221	0.885445	0.328068	0	0.343305	0.031362	0.879422	0.289573	0	3.9232	0.240658	0.35	0	0	0.0198255	0	-0.644495	4.1869	0.897469	0.323638	0.0120241	-0.0044302	0.0080077	0.1341	0.00954584	0.14654	0.00672985	0.0691951	0.3603	0.3236	0.1255	0.653	0.0995742	0.0762738	0.875214	0.315554	0.0124966	0.1255	0.028132	0.0235986	0.048998	0.0596624	0.323638	0.0870923
Banque Marocaine du Commerce Ex	Commercial banks	Public	MOROCCO	2012	2012Banque Marocaine du Commerce Ex	266	0.846248	0.583411	0.0873	0.297839	0.158745	0.352123	0.366548	0.195918	3.09627	0.296667	0.2792	0.0827	0.25	0.052457	-0.0092236	-0.33324	0	0.83573	0.54584	-0.0105179	-0.0375712	0.0068409	0.0964	0.00930722	0.142789	0.0105938	0.0966715	0.7757	0.6012	0	0.438	0.201341	-0.312079	0	0.448711	0	0	0.12902	0.160653	0.0396898	0.0589883	0.601194	0.0866616
Banque Marocaine pour le Commer	Commercial banks	Public	MOROCCO	2012	2012Banque Marocaine pour le Commer	188	0.744471	0.813948	0.1164	0.0950806	0.16567	0.099175	0.267284	0.221737	2.57549	0.296667	0.66	0	0.66	0.052457	-0.0092236	-0.33324	0	0.716531	0.801148	-0.0279393	-0.0128005	0.0114955	0.1214	0.0184386	0.147248	0.00773253	0.179789	1.1181	0.8011	0	0.438	0.201341	-0.312079	0	0.448711	0	0	0.00122181	-0.0134944	0.0511446	0	0.801147	0.132675
Banque Misr Liban	Commercial banks	Private	lebanon	2012	2012Banque Misr Liban	85	0.891124	0.139565	0.1481	0.07225	0.104369	0.0399718	0.266845	0	3.90869	0.240658	0	0	0	0.0198255	0	-0.644495	3.15708	0.892786	0.157614	0.001662	0.0180491	0.0052396	0.1345	0.00661644	0.147526	0.00689305	0.144286	0.1765	0.1576	0	0.653	0.0995742	0.0762738	0.875214	0.315554	0	0	0.133105	0.249477	0.104835	0.139006	0.157614	0.0968502
Banque Misr SAE	Commercial banks	Private	EGYPT	2012	2012Banque Misr SAE	287	0.888032	0.255576	0	0.452078	0.0197161	0.0156089	0.358596	0	3.29343	0.195409	1	1	0	0.0177959	0.100539	-0.772814	5.24908	0.888828	0.23136	0.0007954	-0.0242158	0.0037739	0	0.012912	0.14264	0.00566884	0.0948635	0.2603	0.2314	0	0.701	0.146663	-0.166463	0	0.382967	0	0	0.0428584	-0.0745329	0.160853	0	0.23136	0.0700666
Banque Nationale Agricole	Commercial banks	Public	TUNISIA	2012	2012Banque Nationale Agricole	162	0.75222	0.75553	0	0.155921	0.169004	0.183104	0.617809	0.425266	0.181953	0.390555	0.2349	0	0	-0.0191718	-0.0354403	-0.180471	3.88844	0.772537	0.756918	0.0203165	0.0013881	0.0089335	0	0.0109671	0	0.0227748	0.105776	0.9726	0.7514	0	0.452	0.109626	0.147885	1.16146	0.331098	0	0	0.0453212	0.0429698	0.107944	0.179031	0.751361	0.154881
Banque Nationale d_Alg?rie	Commercial banks	Private	AlGERIA	2012	2012Banque Nationale d_Alg?rie	270	0.75756	0.555618	0	0.162183	0.205182	0.287546	0.242951	0	-0.0206372	0.461213	1	1	0	0.0289187	-0.0452176	-0.911854	0	0.69708	0.550545	-0.06048	-0.005073	0.0131939	0	0	0	0	0	0	0	0.1473	0.626	0.260397	0.159623	0.782943	0.510291	0.0383564	0.1473	0.237832	0.22653	0	0	0	0.11427
Banque Saudi Fransi JSC	Commercial banks	Public	SAUDI ARABIA	2012	2012Banque Saudi Fransi JSC	289	0.797459	0.657212	0.1395	0.142101	0.0184214	0.226807	0.365273	0.3046	3.4239	0.584623	0.313	0	0.313	0.0995893	-0.0582359	-0.483387	5.14761	0.77966	0.651459	-0.0177997	-0.005753	0.0191098	0.1465	0.0191101	0.192593	0.0107986	0.168206	0.8478	0.6515	0	0.527	0.133935	0.0906741	0.8228	0.365972	0	0	0.12313	0.111586	0.0148776	0.0100126	0.651459	0.167938
Barclays Bank - Egypt S.A.E.	Commercial banks	Private	EGYPT	2012	2012Barclays Bank - Egypt S.A.E.	119	0.85052	0.335248	0	0.515713	0.0027112	0.0120852	0.282237	0	0.504095	0.195409	0	0	0	0.0177959	0.100539	-0.772814	4.22486	0.835973	0.343684	-0.0145467	0.0084363	0.0206385	0	0	0	0	0	0	0	0.2285	0.701	0	0	0	0	0	0.2285	-0.00261269	0.0903597	0	0	0.343684	0.153927
BBAC sal	Commercial banks	Private	lebanon	2012	2012BBAC sal	186	0.910512	0.244672	0	0.179165	0.0273316	0.0182611	0.382716	0	4.15179	0.240658	0.37	0	0.18	0.0198255	0	-0.644495	3.81337	0.906116	0.239591	-0.0043954	-0.005081	0.0088177	0.1182	0.0107204	0.130826	0.00687414	0.0551494	0.2644	0.2396	0	0.653	0.0995742	0.0762738	0.875214	0.315554	0	0	0.132655	0.106561	0.0609386	0.0568555	0.239591	0.0847948
BBK B.S.C.	Commercial banks	Public	BAHRAIN	2012	2012BBK B.S.C.	213	0.802756	0.508734	0.1384	0.147807	0.0641528	0.554515	0.574669	0.0957548	3.93277	0.346241	0.254	0	0	0.0198341	0.0036445	-0.0594817	3.44171	0.806989	0.482269	0.0042335	-0.0264646	0.0136761	0.1291	0.0138636	0.157589	0.0119859	0.0987405	0.5976	0.4823	0	0.913	0.17193	-0.328386	0	0.414645	0	0	0.12387	0.0694785	0.0689283	0.0918427	0.48229	0.102807
BLOM Bank Egypt SAE	Commercial banks	Private	EGYPT	2012	2012BLOM Bank Egypt SAE	116	0.817321	0.321148	0	0.425523	0.0360462	0.884289	0.273455	0	2.38584	0.195409	0.9942	0	0	0.0177959	0.100539	-0.772814	3.92292	0.84742	0.260518	0.030099	-0.0606304	0.0080467	0	0.0151449	0.252878	0.00829159	0.162111	0.3074	0.2605	0.1381	0.701	0.146663	-0.166463	0	0.382967	0.0202542	0.1381	0.152746	-0.0833971	0.121603	0.138878	0.260514	0.122902
BLOM Bank s.a.l.	Commercial banks	Public	Lebanon	2012	2012BLOM Bank s.a.l.	269	0.884829	0.241376	0	0.339332	0.017085	0.0167364	0.413599	0.0792797	-0.477121	0.240658	0.3437	0	0	0.0198255	0	-0.644495	4.36484	0.888213	0.240923	0.0033846	-0.0004536	0.0134077	0	0.0161928	0.177674	0.0109582	0.0617368	0.2706	0.2402	0	0.653	0.0995742	0.0762738	0.875214	0.315554	0	0	0.0814007	0.0895258	0.0394386	0.0627893	0.240179	0.0955278
BNP Paribas El Djaza?r	Commercial banks	Private	AlGERIA	2012	2012BNP Paribas El Djaza?r	114	0.769105	0.458572	0.2001	0.484215	0.022316	0.0008248	0.669286	0	3.10415	0.461213	0	0	0	0.0289187	-0.0452176	-0.911854	0	0.755095	0.393794	-0.0140096	-0.064778	0.0220395	0	0	0	0	0	0	0	0	0.626	0.260397	0.159623	0.782943	0.510291	0	0	0.163038	-0.0012545	0	0	0	0.123562
BSL Bank SAL	Commercial banks	Private	lebanon	2012	2012BSL Bank SAL	64	0	0	0	0	0	0	0	0	0	0.240658	0	0	0	0.0198255	0	-0.644495	0	0.90011	0.166435	0.90011	0.166435	0.0059963	0	0.00733724	0.148717	0.00552231	0.1063	0.1715	0.1543	0.21	0.653	0.0995742	0.0762738	0.875214	0.315554	0.0209106	0.21	0.0819914	0.476035	0.0402931	0.198278	0.154331	0.101579
Burgan Bank KPSC	Commercial banks	Public	KUWAIT	2012	2012Burgan Bank KPSC	252	0.821192	0.494815	0.147	0.402346	0.25204	0.241811	0.428047	0.269466	2.81817	0.577661	0.6	0.0984	0	0.0962844	-0.0490534	0.082645	3.65818	0.827554	0.565019	0.0063629	0.0702035	0.0104974	0.12	0.0131811	0.206421	0.0119164	0.111316	0.6859	0.565	0.147	0.369	0.192203	0.0565076	0.542218	0.438409	0.0282538	0.147	0.299648	0.475679	0.0352244	0.0706947	0.565021	0.115804
Byblos Bank S.A.L.	Commercial banks	Public	LEBANON	2012	2012Byblos Bank S.A.L.	247	0.838189	0.241432	0.1329	0.240226	0.0787125	0.0141239	0.421452	0.127849	4.19611	0.240658	0.1138	0	0	0.0198255	0	-0.644495	4.39841	0.839003	0.242142	0.0008145	0.00071	0.0098362	0.137	0.011577	0.191504	0.0124916	0.114082	0.2864	0.2415	0	0.653	0.0995742	0.0762738	0.875214	0.315554	0	0	0.0248886	0.04116	0.0433181	0.0562008	0.241523	0.107598
Byblos Bank Syria SA	Commercial banks	Public	SYRIAN ARAB REPUBLIC	2012	2012Byblos Bank Syria SA	23	0.842957	0.626076	0	0.30063	0.0385788	0.0377186	0.866588	0.240229	2.91699	0.36869	0.4832	0	0.4832	0	-0.0475316	-1.19042	0	0.669023	0.391684	-0.173934	-0.234392	-0.0036137	0	-0.0149282	0.234032	0.0406371	0.346392	0.5855	0.3917	0.1493	-0.202	0.336936	0.335925	0.998499	0.580462	0.0503046	0.1493	-0.336371	-0.414805	0.164487	0.40109	0.391651	0.174284
Cairo Amman Bank	Commercial banks	Public	JORDAN	2012	2012Cairo Amman Bank	139	0.820801	0.488378	0.1404	0.20636	0.136569	0.494359	0.329861	0.150797	3.24735	0.415724	0.1139	0	0.1078	0.0256081	-0.0415833	-0.0978617	3.28787	0.829175	0.497604	0.0083746	0.009226	0.0174381	0.1402	0.0248735	0.169499	0.01384	0.125952	0.6004	0.4976	0	0.375	0.344369	0.0210065	0.246982	0.58683	0	0	0.0432766	0.0607218	0.0434652	0.0556101	0.497614	0.135334
Capital Bank of Jordan	Commercial banks	Public	JORDAN	2012	2012Capital Bank of Jordan	126	0.789583	0.46991	0.1544	0.195228	0.141911	0.514708	0.425139	0.1059	3.3153	0.415724	0	0	0	0.0256081	-0.0415833	-0.0978617	3.14482	0.813678	0.38789	0.0240955	-0.08202	0.013691	0.1795	0.0184901	0.227118	0.023565	0.204891	0.4807	0.3879	0	0.375	0.344369	0.0210065	0.246982	0.58683	0	0	0.151215	-0.0654064	0.0521332	0.123532	0.387892	0.177993
Citibank N.A., United Arab Emir	Commercial banks	Private	UnITED ARAB EMIRATES	2012	2012Citibank N.A., United Arab Emir	205	0	0	0	0	0	0	0	0	0	0.508732	0	0	0	0.052078	0	0.517124	0	0	0	0	0	0	0	0.0280239	0.176299	0.0273677	0.0876708	0.6168	0.3174	0	0.576	0.1231	0.0329907	0.517687	0.350856	0	0	0	0	0.0480463	0.0281778	0.317381	0
Commercial Bank International P	Commercial banks	Public	UNITED ARAB EMIRATES	2012	2012Commercial Bank International P	164	0.801591	0.689805	0.1499	0.0675834	0.0771343	0.147229	0.278404	0.200236	2.74702	0.508732	0.238	0	0.238	0.052078	0	0.517124	0	0.775011	0.686168	-0.0265797	-0.0036374	0.0196714	0.1568	0.0196712	0.192249	0.0202038	0.242367	0.8854	0.6862	0.2208	0.576	0.1231	0.0329907	0.517687	0.350856	0.0271804	0.2208	0.117268	0.101835	0.107698	0.233692	0.686166	0.186729
Commercial Bank of Dubai P.S.C.	Commercial banks	Public	UNITED ARAB EMIRATES	2012	2012Commercial Bank of Dubai P.S.C.	236	0.703637	0.701208	0.1662	0.141206	0.0121191	0.0731146	0.288882	0.125267	3.57432	0.508732	0.2	0	0	0.052078	0	0.517124	4.58253	0.692064	0.692191	-0.011573	-0.0090165	0.0218562	0.1759	0.021855	0.280999	0.013198	0.17993	0.9139	0.6922	0.1996	0.576	0.1231	0.0329907	0.517687	0.350856	0.0245707	0.1996	0.0276484	0.0297434	0.0678137	0.0986312	0.692192	0.20964
Commercial Bank of Kuwait K.P.S	Commercial banks	Public	KUWAIT	2012	2012Commercial Bank of Kuwait K.P.S	229	0.845489	0.581805	0.158	0.291387	0.282289	0.388257	0.279231	0.160127	3.23961	0.577661	0.2311	0	0	0.0962844	-0.0490534	0.082645	0	0.8382	0.580055	-0.0072895	-0.0017504	0.0003271	0.1674	0.000317876	0.234917	0.0102208	0.128511	0.692	0.5801	0	0.369	0.192203	0.0565076	0.542218	0.438409	0	0	-0.0219006	-0.0400443	0.0466271	0.0276069	0.580065	0.177522
Commercial Bank of Syria	Commercial banks	Private	SYRIAN ARAB REPUBLIC	2012	2012Commercial Bank of Syria	245	0	0	0	0	0	0	0	0	-0.204526	0.36869	1	1	0	0	-0.0475316	-1.19042	0	0	0	0	0	0	0	0.0482718	0.39132	0.0515146	0.29961	0.5862	0.4048	0.1692	-0.202	0.336936	0.335925	0.998499	0.580462	0.0570096	0.1692	-0.317296	-0.347018	0.031556	0.0624833	0.404763	0
Commercial International Bank (	Commercial banks	Public	EGYPT	2012	2012Commercial International Bank (	256	0.874689	0.463789	0.1415	0.146033	0.0447486	0.624563	0.316245	0.446392	2.43613	0.195409	0	0	0	0.0177959	0.100539	-0.772814	0	0.856817	0.433161	-0.017872	-0.0306276	0.0237025	0.1433	0.0327909	0.177529	0.0163554	0.156591	0.5059	0.4332	0	0.701	0.146663	-0.166463	0	0.382967	0	0	0.048501	-0.0107256	0.0446302	0.0370516	0.433161	0.130039
Cooperative & Agricultural Cred	Commercial banks	Private	YEMEN	2012	2012Cooperative & Agricultural Cred	96	0.927545	0.260583	0	0.117977	0.0191704	0.0174278	0.367564	0	0	0	0	0	0	-0.127149	-0.195436	-1.38636	0	0.930891	0.100941	0.0033457	-0.159642	0.0064316	0	0.00904931	0.252764	0.00890535	0.0792345	0.1084	0.1009	0	-0.045	0.173686	-0.00781586	0	0.416756	0	0	0	0	0.286116	0.362774	0.100942	0.048813
Credit Agricole Egypt SAE	Commercial banks	Public	EGYPT	2012	2012Credit Agricole Egypt SAE	157	0.880776	0.447066	0.1159	0.26862	0.101634	0.5585	0.290129	0.987988	2.65153	0.195409	0	0	0	0.0177959	0.100539	-0.772814	4.40926	0.872287	0.459786	-0.0084888	0.0127206	0.0167543	0	0.0227516	0.126682	0.0166436	0.0936494	0.5271	0.4598	0	0.701	0.146663	-0.166463	0	0.382967	0	0	0.0453892	0.0793177	0.0355606	0.0199335	0.459787	0.0902033
Cr?dit du Maroc	Commercial banks	Public	MOROCCO	2012	2012Cr?dit du Maroc	175	0.876723	0.752521	0	0.131923	0.179719	0.0997483	0.126893	0.152496	-0.0982551	0.296667	0.77	0	0	0.052457	-0.0092236	-0.33324	0	0.734163	0.74575	-0.14256	-0.006771	0.0073976	0	0	0	0	0	0	0	0	0.438	0.201341	-0.312079	0	0.448711	0	0	0.0370676	0.0358756	0.0668475	0.0844792	0.74575	0.0823917
Cr?dit Immobilier et Hotelier	Commercial banks	Public	MOROCCO	2012	2012Cr?dit Immobilier et Hotelier	165	0.595778	0.798357	0	0.0579157	0.0691027	0.114717	0.0955018	0.332176	-0.338735	0.296667	0.7153	0.7153	0	0.052457	-0.0092236	-0.33324	0	0.614309	0.805046	0.0185309	0.0066887	0.0125608	0	0	0	0	0	0	0	0	0.438	0.201341	-0.312079	0	0.448711	0	0	0.179362	0.210803	0.0591474	0.0991524	0.805046	0.13503
Cr?dit Libanais S.A.L.	Commercial banks	Private	Lebanon	2012	2012Cr?dit Libanais S.A.L.	214	0.8719	0.275484	0.1202	0.178771	0.0265578	0.0155397	0.24645	0	4.06319	0.240658	0	0	0	0.0198255	0	-0.644495	0	0.886944	0.27135	0.0150435	-0.0041337	0.0076848	0.1162	0	0	0	0	0	0	0	0.653	0.0995742	0.0762738	0.875214	0.315554	0	0	0.105708	0.1284	0.0192225	0.0521386	0.281124	0.07277
CreditBank SAL	Commercial banks	Private	Lebanon	2012	2012CreditBank SAL	134	0.899689	0.510756	0	0.152663	0.0478197	0.545582	0.560566	0	2.53372	0.240658	0	0	0	0.0198255	0	-0.644495	6.45544	0.898339	0.486954	-0.0013495	-0.0238017	0.0073203	0	0	0	0	0	0	0	0	0.653	0	0	0.875214	0	0	0	0	0	0	0	0	0.0828081
Dar Es Salaam Investment Bank-D	Commercial banks	Public	IRAQ	2012	2012Dar Es Salaam Investment Bank-D	15	0.828279	0.0254799	0	0.685926	0.0716106	0.0779763	0.0123316	0.0134164	2.49534	0	0	0	0	0.0754647	-0.0580146	-1.29385	0	0.769287	0.0157197	-0.0589916	-0.0097602	0.0275745	0	0.0275745	0.917908	0.0392002	0.307548	0.0204	0.0157	0.1357	-2.082	0.11962	-0.250724	0	0.345862	0.0162325	0.1357	-0.126581	-0.382847	0.351406	0	0.0157206	0.223877
Doha Bank	Commercial banks	Public	QATAR	2012	2012Doha Bank	255	0.821592	0.588272	0.107	0.214764	0.26677	0.238689	0.286369	0.294937	3.19218	0.604093	0	0	0	0.133752	-0.0191639	0.518379	4.72218	0.780937	0.611724	-0.0406548	0.0234517	0.023636	0.109	0.0237042	0.157431	0.0143785	0.151129	0.7833	0.6117	0	0.38	0.274442	0.136946	0.706399	0.523872	0	0	0.0532651	0.0920022	0.0264051	0.0280627	0.611725	0.158435
Emirates Lebanon Bank SAL	Commercial banks	Private	lebanon	2012	2012Emirates Lebanon Bank SAL	84	0.820416	0.436688	0	0.277833	0.0843511	0.424192	0.283429	0	2.41183	0.240658	0.51	0	0.51	0.0198255	0	-0.644495	3.30787	0.761689	0.392931	-0.0587271	-0.043757	0.0060384	0	0	0	0	0	0	0	0.2006	0.653	0	0	0.875214	0	0	0.2006	0	0	0	0	0	0.226351
Emirates NBD PJSC	Commercial banks	Public	UNITED ARAB EMIRATES	2012	2012Emirates NBD PJSC	306	0.779791	0.713741	0.1302	0.104617	0.117623	0.102037	0.286258	0.330382	2.96166	0.508732	0.556	0.5564	0	0.052078	0	0.517124	5.45426	0.782541	0.707635	0.0027496	-0.006106	0.0082842	0.1383	0.00833372	0.234117	0.0107223	0.124419	0.8973	0.7076	0	0.576	0.1231	0.0329907	0.517687	0.350856	0	0	0.083211	0.0866483	0.070691	0.143164	0.707635	0.134286
Export Development Bank of Egyp	Commercial banks	Public	EGYPT	2012	2012Export Development Bank of Egyp	22	0.844725	0.498249	0	0.153144	0.109674	0.600498	0.314333	0.0101723	0	0.195409	0.4075	0.0066	0	0.0177959	0.100539	-0.772814	0	0.84142	0.426414	-0.0033046	-0.0718349	0.0015477	0	0.00658356	0	0.00343548	0.217737	0.5274	0.4264	0	0.701	0.146663	-0.166463	0	0.382967	0	0	0.0654914	-0.0936817	0.109894	0	0.426412	0.138016
Fenicia Bank SAL	Commercial banks	Private	Lebanon	2012	2012Fenicia Bank SAL	88	0.851843	0.247317	0	0.172034	0.0128809	0.0167956	0.274459	0	0	0.240658	0	0	0	0.0198255	0	-0.644495	3.27661	0.847784	0.255593	-0.004059	0.0082763	0.0100365	0.1394	0.0119395	0.153401	0.00621958	0.133172	0.2103	0.1855	0.125	0.653	0.0995742	0.0762738	0.875214	0.315554	0.0124468	0.125	0.0183709	0.0178376	0.0547934	0.0798559	0.185471	0.100437
FIBI Bank	Commercial banks	Public	ISRAEL	2012	2012FIBI Bank	272	0.818886	0.642726	0.0846	0.205147	0.0170652	0.228859	0.304683	0.180548	3.64894	0.172705	0.54	0	0	0.0506218	-0.034592	0.654826	5.00481	0.817855	0.642305	-0.0010309	-0.0004215	0.0056678	0.0965	0.00827426	0.159659	0.0136829	0.0173802	0.7854	0.6441	0	0.319	0.205296	0.201601	0.990959	0.453096	0	0	0.0668395	0.0678943	0.0121657	0.0166914	0.644121	0.0684642
Fransabank sal	Commercial banks	Private	LEBANON	2012	2012Fransabank sal	248	0.8447	0.306437	0.0929	0.171644	0.0392745	0.0128067	0.365991	0	4.35602	0.240658	0.3637	0	0.06	0.0198255	0	-0.644495	4.33795	0.847826	0.307236	0.003125	0.0007989	0.0101817	0.1132	0.0127099	0.137378	0.00575321	0.0667926	0.3624	0.3071	0	0.653	0.0995742	0.0762738	0.875214	0.315554	0	0	0.0909151	0.0911375	0.0421053	0.165413	0.307106	0.104373
Fransabank-Syria S.A.	Commercial banks	Public	SYRIAN ARAB REPUBLIC	2012	2012Fransabank-Syria S.A.	5	0	0	0	0	0	0	0	0.562272	2.48757	0.36869	0.48	0	0.48	0	-0.0475316	-1.19042	0	0	0	0	0	0	0	0	0	0	0	0	0	0	-0.202	0	0	0.998499	0	0	0	0	0	0	0	0	0
Future Bank B.S.C.	Commercial banks	Private	BAHRAIN	2012	2012Future Bank B.S.C.	82	0.699605	0.265264	0.2057	0.63498	0.621912	0.236706	-0.029703	0	3.05327	0.346241	0.3333	0	0.3333	0.0198341	0.0036445	-0.0594817	2.72616	0.687957	0.206259	-0.011648	-0.0590048	0.0144583	0.2151	0.0145174	0.280711	0.00138549	0.316335	0.3	0.2064	0	0.913	0.17193	-0.328386	0	0.414645	0	0	0.0264514	-0.143439	0.146569	0.192829	0.206381	0.236479
Groupe Banque Centrale Populair	Commercial banks	Private	MOROCCO	2012	2012Groupe Banque Centrale Populair	275	0.836462	0.711983	0.103	0.110575	0.0436995	0.235729	0.262486	0	2.50256	0.296667	0	0	0	0.052457	-0.0092236	-0.33324	5.16824	0.83853	0.677033	0.0020682	-0.0349504	0.0118216	0	0.0179923	0.13613	0.0107361	0.128123	0.8074	0.677	0	0.438	0.201341	-0.312079	0	0.448711	0	0	0	0	0.0401607	0.052237	0.678617	0.115823
Gulf Bank Algeria	Commercial banks	Private	AlGERIA	2012	2012Gulf Bank Algeria	93	0.584509	0.593292	0	0.279677	0.0053501	0.0003518	0.668454	0	-0.300964	0.461213	0	0	0	0.0289187	-0.0452176	-0.911854	4.87628	0.623295	0.617159	0.0387857	0.023867	0.0380001	0	0.0523355	0.214997	0.0584361	0.210021	0.9902	0.6172	0.175	0.626	0.260397	0.159623	0.782943	0.510291	0.0455694	0.175	0.362587	0.41764	0.0207198	0.0120586	0.617159	0.194427
Gulf Bank KSC (The)	Commercial banks	Public	KUWAIT	2012	2012Gulf Bank KSC (The)	243	0.874109	0.696651	0.136	0.0887189	0.203901	0.269407	0.337312	0.206791	2.73547	0.577661	0.1608	0	0	0.0962844	-0.0490534	0.082645	3.67996	0.871044	0.685532	-0.0030658	-0.0111184	0.0063756	0.141	0.00667223	0.185163	0.0127804	0.176529	0.787	0.6855	0	0.369	0.192203	0.0565076	0.542218	0.438409	0	0	0.00299225	-0.00897405	0.0593738	0.106412	0.685523	0.102151
Gulf Commercial Bank	Commercial banks	Public	IRAQ	2012	2012Gulf Commercial Bank	38	0.630997	0.25493	0	0.225142	0	0.0147647	0.0125845	0.275848	-0.323533	0	0.0493	0	0	0.0754647	-0.0580146	-1.29385	5.53631	0.613937	0.504617	-0.0170597	0.249687	0.0855598	0	0.0855598	0.793513	0.0736758	0.502134	0.8219	0.5046	0	-2.082	0.11962	-0.250724	0	0.345862	0	0	0.23974	1.454	0	0	0	0.547358
Gulf International Bank BSC	Commercial banks	Private	BAHRAIN	2012	2012Gulf International Bank BSC	258	0.616652	0.402159	0.192	0.391443	0.149649	0.449939	0.399471	0	3.10612	0.346241	0.9722	0	0.9722	0.0198341	0.0036445	-0.0594817	4.22502	0.716885	0.401603	0.100233	-0.0005556	0.0066592	0.174	0.0068456	0.228492	0.00587976	0.302048	0.5738	0.4016	0	0.913	0.17193	-0.328386	0	0.414645	0	0	0.0545539	0.0495184	0.0808816	0.0598371	0.401603	0.136774
Housing and Development Bank	Commercial banks	Public	EGYPT	2012	2012Housing and Development Bank	9	0.53851	0.473502	0	0.305207	0.0001191	0.659198	0.555711	0.998879	0	0.195409	0	0.1492	0	0.0177959	0.100539	-0.772814	4.14727	0.627892	0.442938	0.0893825	-0.0305635	0.016979	0	0.0236083	0.17632	0.0285987	0.137792	0.6487	0.2519	0.2245	0.701	0.146663	-0.166463	0	0.382967	0.0329259	0.2245	-0.0529256	-0.149771	0.0811579	0.0808115	0.251874	0.19123
Housing Bank for Trade & Financ	Commercial banks	Public	JORDAN	2012	2012Housing Bank for Trade & Financ	220	0.824226	0.360642	0.2031	0.270975	0.154676	0.78795	0.464072	0.0338248	3.70905	0.415724	0.345	0.1861	0.345	0.0256081	-0.0415833	-0.0978617	0	0.811383	0.378462	-0.0128439	0.0178195	0.0147357	0.1888	0.0200576	0.221373	0.0125625	0.194915	0.4581	0.3785	0	0.375	0.344369	0.0210065	0.246982	0.58683	0	0	0.0221474	0.0786984	0.0660209	0.11289	0.378458	0.173135
Housing Bank for Trade and Fina	Commercial banks	Private	AlGERIA	2012	2012Housing Bank for Trade and Fina	27	0.425365	0.32767	0	0.558971	0.0636455	0.0015821	0.010091	0	-0.18338	0.461213	0.6117	0	0	0.0289187	-0.0452176	-0.911854	0	0.427331	0.291391	0.0019662	-0.0362793	0.0355238	0	0.0497486	0	0.0548421	0.521327	0.6541	0.2914	0	0.626	0.260397	0.159623	0.782943	0.510291	0	0	0.303865	0.159507	0	0	0	0.458224
HSBC Bank Egypt S A E	Commercial banks	Private	EGYPT	2012	2012HSBC Bank Egypt S A E	198	0.891486	0.402408	0	0.372484	0.0202266	0.819804	0.303887	0	2.4557	0.195409	0.9453	0	0	0.0177959	0.100539	-0.772814	4.68403	0.893648	0.363203	0.0021616	-0.0392049	0.0263011	0	0.0352443	0.133161	0.0167966	0.10546	0.4064	0.3632	0.1481	0.701	0.146663	-0.166463	0	0.382967	0.0217208	0.1481	0.0655071	-0.0337768	0.0337015	0.0218618	0.363203	0.0888069
HSBC Bank Middle East	Commercial banks	Private	UNITED ARAB EMIRATES	2012	2012HSBC Bank Middle East	60	0	0	0	0	0	0	0	0	-0.310888	0.508732	0	0	0	0.052078	0	0.517124	7.25732	0	0	0	0	0	0	0.0146426	0.154025	0.0175639	0.0366892	0.6723	0.476	0.1481	0.576	0.1231	0.0329907	0.517687	0.350856	0.0182311	0.1481	0.113701	0.111689	0.0636403	0.0898721	0.475956	0
HSBC Bank Middle East Limited	Commercial banks	Private	UNITED ARAB EMIRATES	2012	2012HSBC Bank Middle East Limited	168	0.702966	0.386113	0	0.286001	0.205101	0.753747	0.524916	0	0	0.508732	0	0	0	0.052078	0	0.517124	7.25732	0.788564	0.423732	0.0855982	0.0376191	0.0244517	0	0.0146426	0.154025	0.0175639	0.0366892	0.6723	0.476	0	0.576	0.1231	0.0329907	0.517687	0.350856	0	0	0.113701	0.111689	0.0636403	0.0898721	0.475956	0.149691
IBL Bank sal	Commercial banks	Private	LEBANON	2012	2012IBL Bank sal	179	0.908791	0.165787	0	0.459317	0.0143871	0.024533	0.598714	0	3.29022	0.240658	0	0	0	0.0198255	0	-0.644495	3.75615	0.90927	0.198619	0.000479	0.0328325	0.0107757	0	0.0126485	0.122387	0.00734606	0.0541709	0.2147	0.1986	0	0.653	0.0995742	0.0762738	0.875214	0.315554	0	0	0.152085	0.370113	0.0351889	0.0106271	0.198619	0.0735679
International Bank for Trade an	Commercial banks	Public	SYRIAN ARAB REPUBLIC	2012	2012International Bank for Trade an	44	0.752541	0.471943	0.2939	0.448946	0.11027	0.0094592	0.559529	0.298416	3.40126	0.36869	0.4906	0	0.4906	0	-0.0475316	-1.19042	0	0.784901	0.401314	0.0323599	-0.0706287	0	0	0.0117586	0.30952	0.020767	0.242314	0.4824	0.4004	0	-0.202	0.336936	0.335925	0.998499	0.580462	0	0	-0.340773	-0.408996	0.0683645	0.134604	0.400353	0.174203
International Bank of Qatar Q.S	Commercial banks	Private	QATAR	2012	2012International Bank of Qatar Q.S	206	0.831615	0.617693	0.1559	0.179533	0.146186	0.251855	0.261978	0	3.41633	0.604093	0.245	0	0.3	0.133752	-0.0191639	0.518379	0	0.841949	0.615059	0.0103337	-0.0026337	0.0162965	0	0.0162971	0.165795	0.00737509	0.131276	0.7221	0.6151	0	0.38	0.274442	0.136946	0.706399	0.523872	0	0	0.176594	0.171725	0.00736462	0.00808528	0.615057	0.151357
International Bank of Yemen YSC	Commercial banks	Private	YEMEN	2012	2012International Bank of Yemen YSC	109	0.875949	0.13223	0	0.323198	0.0912974	0.0188832	0.612448	0	2.73167	0	0	0	0	-0.127149	-0.195436	-1.38636	5.293	0.89136	0.147241	0.0154117	0.015011	0.0316731	0	0.0479939	0.48967	0.00383004	0.0889104	0.1652	0.1472	0	-0.045	0.173686	-0.00781586	0	0.416756	0	0	0.454097	0.402206	0.383091	0.522194	0.147242	0.0855022
Invest Bank P.S.C.	Commercial banks	Public	UNITED ARAB EMIRATES	2012	2012Invest Bank P.S.C.	155	0.736057	0.754455	0.2233	0.124676	0.0153712	0.066213	0.243531	0.213598	2.48586	0.508732	0.1505	0	0.0613	0.052078	0	0.517124	4.01716	0.748817	0.713557	0.0127599	-0.0408984	0.0284585	0.2297	0.0284598	0.331982	0.0123708	0.457868	0.9142	0.7136	0	0.576	0.1231	0.0329907	0.517687	0.350856	0	0	0	0	0.0635916	0.0702534	0.713555	0.258935
Iraqi Middle East Investment Ba	Commercial banks	Public	IRAQ	2012	2012Iraqi Middle East Investment Ba	16	0.725493	0.287121	0	0.562091	0.0043408	0.0375451	0.87948	0.0126741	0.0410334	0	0.0712	0	0.0712	0.0754647	-0.0580146	-1.29385	0	0.731035	0.240956	0.0055419	-0.0461646	0.0296498	0	0.0349078	0.687639	0.039702	0.322766	0.3221	0.2422	0.132	-2.082	0.11962	-0.250724	0	0.345862	0.0157899	0.132	0.249386	0.0433759	0	0	0	0.297432
Israel Discount Bank LTD	Commercial banks	Public	ISRAEL	2012	2012Israel Discount Bank LTD	294	0.816123	0.58291	0.088	0.167149	0.0313117	0.396738	0.407975	0.162582	3.58818	0.172705	0	0	0	0.0506218	-0.034592	0.654826	5.30636	0.806479	0.593532	-0.0096435	0.0106215	0.0042833	0.093	0.0057907	0.153632	0.0160637	0.0419463	0.736	0.5935	0	0.319	0.205296	0.201601	0.990959	0.453096	0	0	0.0161927	0.0354642	0.0171758	0.0455302	0.593532	0.0642425
Jammal Trust Bank SAL	Commercial banks	Private	Lebanon	2012	2012Jammal Trust Bank SAL	53	0	0	0	0	0	0	0	0	0	0.240658	0	0	0	0.0198255	0	-0.644495	0	0.895694	0.380018	0.895694	0.380018	0.0020396	0	0	0	0	0	0	0	0	0.653	0	0	0.875214	0	0	0	0	0	0	0	0	0.0922727
Jordan Ahli Bank Plc	Commercial banks	Public	JORDAN	2012	2012Jordan Ahli Bank Plc	137	0.785684	0.450262	0.116	0.207131	0.170534	0.494906	0.384892	0.133234	3.31367	0.415724	0.1038	0	0.1038	0.0256081	-0.0415833	-0.0978617	3.41775	0.777912	0.4807	-0.0077723	0.0304385	0.0089801	0.1138	0.0115886	0.134509	0.0100336	0.148933	0.5468	0.4807	0	0.375	0.344369	0.0210065	0.246982	0.58683	0	0	0.0128478	0.0849606	0.0726802	0.136091	0.480711	0.113478
Jordan Commercial Bank	Commercial banks	Public	JORDAN	2012	2012Jordan Commercial Bank	111	0.816321	0.524457	0.1068	0.147242	0.0678692	0.446369	0.452229	0.16583	2.89587	0.415724	0.2332	0.2391	0.2332	0.0256081	-0.0415833	-0.0978617	2.90385	0.863437	0.521734	0.0471158	-0.0027232	0.0024873	0.1221	0.00359451	0.141318	0.00948548	0.223955	0.6043	0.5217	0	0.375	0.344369	0.0210065	0.246982	0.58683	0	0	0.0535279	0.0589554	0.0761978	0.148783	0.521736	0.139714
Jordan Kuwait Bank	Commercial banks	Public	JORDAN	2012	2012Jordan Kuwait Bank	152	0.816003	0.549	0.1632	0.251088	0.18944	0.346204	0.261993	0.210418	-0.303126	0.415724	0.51	0	0	0.0256081	-0.0415833	-0.0978617	3.35689	0.802747	0.587774	-0.0132561	0.0387741	0.0193393	0.1601	0.0262878	0.193553	0.0109145	0.156738	0.7188	0.5877	0	0.375	0.344369	0.0210065	0.246982	0.58683	0	0	0.059419	0.134973	0.0440418	0.0914067	0.587748	0.186703
Lebanese Swiss Bank SAL (The)	Commercial banks	Private	Lebanon	2012	2012Lebanese Swiss Bank SAL (The)	102	0.90635	0.154819	0	0.266204	0.0412347	0.0291018	0.308393	0	3.52177	0.240658	0	0	0	0.0198255	0	-0.644495	3.23936	0.905582	0.201522	-0.000768	0.0467033	0.0096097	0	0.0113015	0	0.00688213	0.104191	0.2225	0.2015	0.2269	0.653	0.0995742	0.0762738	0.875214	0.315554	0.0225934	0.2269	0.148961	0.495458	0	0	0	0.0843328
Mashreqbank PSC	Commercial banks	Public	UNITED ARAB EMIRATES	2012	2012Mashreqbank PSC	271	0.67274	0.475693	0.1619	0.326768	0.101051	0.308454	0.541539	0.013484	3.3139	0.508732	0	0	0	0.052078	0	0.517124	4.89895	0.720705	0.542107	0.0479646	0.0664141	0.0179437	0.172	0.018362	0.235512	0.0285512	0.0590423	0.7301	0.5421	0	0.576	0.1231	0.0329907	0.517687	0.350856	0	0	-0.0360673	0.0875846	0.0512936	0.0945426	0.542107	0.220902
Mercantile Discount Bank Ltd.	Commercial banks	Private	ISRAEL	2012	2012Mercantile Discount Bank Ltd.	196	0.850114	0.627661	0.097	0.144335	0.0143287	0.314106	0.316297	0	3.64072	0.172705	1	0	0	0.0506218	-0.034592	0.654826	4.39862	0.850283	0.6268	0.0001689	-0.0008611	0.0071994	0.105	0.0110441	0.161499	0.0140596	0.00952979	0.7372	0.6268	0.1412	0.319	0.205296	0.201601	0.990959	0.453096	0.0289878	0.1412	0.0845244	0.0829352	0.0198633	0.0314159	0.6268	0.0766608
Mizrahi Tefahot Bank Ltd.	Commercial banks	Public	ISRAEL	2012	2012Mizrahi Tefahot Bank Ltd.	295	0.807975	0.795289	0.0777	0.115105	0.0177849	0.095759	0.244589	0.156797	3.81396	0.172705	0.1309	0.0037	0.1309	0.0506218	-0.034592	0.654826	5.1768	0.800545	0.794911	-0.00743	-0.0003777	0.0069402	0.0855	0.0106323	0.141573	0.00947967	0.0265548	0.9898	0.7949	0	0.319	0.205296	0.201601	0.990959	0.453096	0	0	0.105298	0.103295	0.0122012	0.012745	0.794911	0.0604745
National Bank of Bahrain	Commercial banks	Public	BAHRAIN	2012	2012National Bank of Bahrain	197	0.880437	0.381881	0.235	0.177	0.0604821	0.0110775	0.2675	0.15968	4.18368	0.346241	0	0	0	0.0198341	0.0036445	-0.0594817	3.37816	0.87467	0.317336	-0.0057667	-0.0645455	0.0178935	0.258	0.0178937	0.317099	0.00901656	0.0962118	0.3628	0.3174	0.113	0.913	0.17193	-0.328386	0	0.414645	0.0194281	0.113	0.111322	-0.0651756	0.0319107	0.0801621	0.317358	0.136533
National Bank of Egypt	Commercial banks	Private	EGYPT	2012	2012National Bank of Egypt	301	0.883433	0.277204	0.091	0.154981	0.0354721	0.0165754	0.303411	0	3.85077	0.195409	0	0	0	0.0177959	0.100539	-0.772814	5.4863	0.880907	0.296342	-0.0025263	0.0191383	0.0087572	0.0694	0.0189399	0.0918249	0.00718881	0.0662408	0.3371	0.2963	0.2139	0.701	0.146663	-0.166463	0	0.382967	0.0313713	0.2139	0.0335534	0.0774652	0.0518606	0.0650374	0.296342	0.0434642
National Bank of Fujairah PJSC	Commercial banks	Public	UNITED ARAB EMIRATES	2012	2012National Bank of Fujairah PJSC	200	0.729465	0.70442	0.1283	0.18478	0.0496562	0.0523415	0.433774	0.697031	3.2649	0.508732	0.3941	0	0	0.052078	0	0.517124	4.17358	0.744229	0.695143	0.0147642	-0.0092775	0.0174299	0.123	0.0174302	0.220746	0.0145109	0.149568	0.9459	0.6951	0.183	0.576	0.1231	0.0329907	0.517687	0.350856	0.0225272	0.183	0.176436	0.163945	0.0608843	0.0763673	0.695142	0.148523
National Bank of Kuwait S.A.K.	Commercial banks	Public	KUWAIT	2012	2012National Bank of Kuwait S.A.K.	302	0.815268	0.600449	0.183	0.155539	0.387983	0.340038	0.28886	0.0101393	3.58186	0.577661	0	0	0	0.0962844	-0.0490534	0.082645	4.13439	0.828425	0.597884	0.0131565	-0.0025652	0.0187115	0.177	0.0198411	0.217499	0.014475	0.1679	0.7217	0.5979	0	0.369	0.192203	0.0565076	0.542218	0.438409	0	0	0.198695	0.200561	0.0432139	0.0275089	0.597886	0.18852
National Bank of Oman (SAOG)	Commercial banks	Public	OMAN	2012	2012National Bank of Oman (SAOG)	203	0.817819	0.74954	0.1226	0.170831	0.122381	0.0547961	0.553629	0.0995893	2.8249	0.422032	0.349	0.06	0.349	-0.0110699	-0.0407006	0.0923926	3.34813	0.826385	0.753251	0.0085662	0.0037106	0.0160375	0.117	0.0183938	0.16363	0.0123988	0.150048	0.8664	0.716	0.2693	0.372	0.268516	0	0	0.518186	0.0723115	0.2693	0.138509	0.154894	0.030932	0.0283705	0.716014	0.136345
National Bank of Ras Al-Khaimah	Commercial banks	Public	UnITED ARAB EMIRATES	2012	2012National Bank of Ras Al-Khaimah	218	0.76011	0.749658	0.2702	0.0992266	0.0179601	0.0622137	0.237658	0.321725	2.42741	0.508732	0.5275	0	0	0.052078	0	0.517124	0	0.768933	0.744342	0.0088227	-0.005316	0.0514787	0.2878	0.0514786	0.363842	0.0242155	0.176175	0.968	0.7443	0	0.576	0.1231	0.0329907	0.517687	0.350856	0	0	0.112135	0.101627	0.0157277	0.025064	0.744342	0.264218
National Bank of Umm Al-Qaiwain	Commercial banks	Public	UNITED ARAB EMIRATES	2012	2012National Bank of Umm Al-Qaiwain	143	0.605521	0.576483	0.276	0.197248	8.46e-05	0.149522	0.146071	0.309771	3.04949	0.508732	0.3	0	0	0.052078	0	0.517124	0	0.594805	0.551371	-0.0107153	-0.0251118	0.0268398	0.309	0.0268418	0.441302	0.00756498	0.345777	0.927	0.5514	0	0.576	0.1231	0.0329907	0.517687	0.350856	0	0	0.0452797	0.00261692	0.0432588	0.0984679	0.55137	0.387739
National Bank of Yemen	Commercial banks	Private	YEMEN	2012	2012National Bank of Yemen	37	0.82994	0.0598554	0	0.84513	0.0048836	0.0621252	0.142542	0	4.19648	0	0	0	0	-0.127149	-0.195436	-1.38636	5.01896	0.839537	0.0778076	0.0095977	0.0179522	0.0205242	0	0.0252735	0.754821	0.00570885	0.206272	0.0829	0.0696	0.18	-0.045	0.173686	-0.00781586	0	0.416756	0.0312635	0.18	0.210836	0.161203	0.265707	0.307698	0.0696378	0.152399
National Commercial Bank (The)	Commercial banks	Public	SAUDI ARABIA	2012	2012National Commercial Bank (The)	308	0.861218	0.449171	0.172	0.0866038	0.0768694	0.86038	0.325996	0	3.37151	0.584623	0.693	0	0.307	0.0995893	-0.0582359	-0.483387	5.47885	0.866317	0.473444	0.0050993	0.024273	0.0191546	0.165	0.0191546	0.197546	0.0131869	0.127624	0.5465	0.4734	0	0.527	0.133935	0.0906741	0.8228	0.365972	0	0	0.146288	0.206716	0.0413751	0.0289281	0.473444	0.128832
National Credit Bank (Closed Sh	Commercial banks	Public	SYRIAN ARAB REPUBLIC	2012	2012National Credit Bank (Closed Sh	39	0.867877	0.459402	0.1828	0.341701	0.0922763	0.231509	0.600007	0.275501	3.13573	0.36869	0.47	0	0.47	0	-0.0475316	-1.19042	0	0.825723	0.417786	-0.0421541	-0.0416157	0.0001127	0.1929	0.000112471	0.308876	0.0349585	0.295222	0.506	0.4178	0	-0.202	0.336936	0.335925	0.998499	0.580462	0	0	-0.445416	-0.438159	0.155943	0.200155	0.417786	0.165131
Natixis Algerie	Commercial banks	Private	AlGERIA	2012	2012Natixis Algerie	68	0.551793	0.610006	0	0.257526	0.0001348	0.0003828	0.436501	0	0.141756	0.461213	0.51	0	0	0.0289187	-0.0452176	-0.911854	4.82761	0.613134	0.568499	0.0613408	-0.041507	0.0283916	0	0	0	0	0	0	0	0	0.626	0	0	0.782943	0	0	0	0	0	0	0	0	0.237983
Oman Arab Bank SAOC	Commercial banks	Private	Oman	2012	2012Oman Arab Bank SAOC	174	0.822912	0.744416	0.1268	0.192429	0.0083942	0.0424737	0.406872	0	3.57539	0.422032	0.5099	0	0	-0.0110699	-0.0407006	0.0923926	3.04716	0.795972	0.682137	-0.02694	-0.0622789	0.0184618	0	0.021047	0.195344	0.0144928	0.206098	0.857	0.6821	0.153	0.372	0.268516	0	0	0.518186	0.041083	0.153	0.229436	0.127375	0.0258206	0.0271857	0.682142	0.155188
Qatar National Bank	Commercial banks	Public	Qatar	2012	2012Qatar National Bank	309	0.793512	0.642291	0.22	0.140282	0.157184	0.281009	0.242808	0.0287254	3.76143	0.604093	0.5	0	0	0.133752	-0.0191639	0.518379	5.47994	0.79727	0.681297	0.003758	0.0390057	0.0229601	0.21	0.0231154	0.241605	0.00569314	0.101883	0.8545	0.6813	0	0.38	0.274442	0.136946	0.706399	0.523872	0	0	0.214927	0.290875	0.0152861	0.0133167	0.681297	0.150498
Qatar National Bank Tunisia	Commercial banks	Private	TUNISIA	2012	2012Qatar National Bank Tunisia	14	0.736103	0.74496	0	0.177764	0.220332	0.0239845	0.201613	0	0	0.390555	0.5	0	0	-0.0191718	-0.0354403	-0.180471	2.51508	0.874322	0.620865	0.138219	-0.124096	0.0019254	0	0	0	0	0	0	0	0	0.452	0	0	1.16146	0	0	0	0	0	0	0	0	0.121075
QNB Al Ahli	Commercial banks	Public	EGYPT	2012	2012QNB Al Ahli	240	0.829349	0.561115	0	0.100305	0.0032365	0.431059	0.216223	0.328269	0	0.195409	0.7717	0.0015	0.19	0.0177959	0.100539	-0.772814	0	0.820952	0.536372	-0.0083965	-0.0247439	0.0229867	0.1311	0.0287548	0.168762	0.0158341	0.160568	0.6534	0.5364	0	0.701	0.146663	-0.166463	0	0.382967	0	0	0.0205849	-0.0227428	0.0325201	0.0271615	0.536371	0.145703
Quds Bank Public Shareholding C	Commercial banks	Private	PALESTINIAN TERRITORIES	2012	2012Quds Bank Public Shareholding C	32	0	0	0	0	0	0	0	0	0	0	0	0	0.05	0	0	0	0	0	0	0	0	0	0	0.00938021	0.252665	0.0161424	0.236046	0.7094	0.609	0.183	0.314	0.424215	0.133203	0.560357	0.651318	0.0776313	0.183	0.02828	0.0161805	0.00993908	0.00238673	0.60898	0
Riyad Bank	Commercial banks	Public	SAUDI ARABIA	2012	2012Riyad Bank	297	0.807487	0.624548	0.148	0.0925708	0.0328889	0.351009	0.376542	0.17294	3.50369	0.584623	0.217	0	0	0.0995893	-0.0582359	-0.483387	5.25741	0.801225	0.617679	-0.0062625	-0.0068686	0.0182248	0.153	0.018225	0.212758	0.0126448	0.233824	0.7709	0.6177	0.189	0.527	0.133935	0.0906741	0.8228	0.365972	0.0253137	0.189	0.051377	0.0438461	0.0211786	0.0169744	0.617679	0.202023
Samba Financial Group	Commercial banks	Public	SAUDI ARABIA	2012	2012Samba Financial Group	300	0.819017	0.462259	0.181	0.163608	0.130654	0.706564	0.373756	0.24411	3.41419	0.584623	0.229	0	0	0.0995893	-0.0582359	-0.483387	5.28505	0.806595	0.525971	-0.0124223	0.0637119	0.0217449	0.19	0.0219826	0.238394	0.0122836	0.141925	0.6385	0.5208	0	0.527	0.133935	0.0906741	0.8228	0.365972	0	0	0.0222814	0.142622	0.0294922	0.0221368	0.520787	0.189502
Saradar Bank SAL	Commercial banks	Private	Lebanon	2012	2012Saradar Bank SAL	13	0.914629	0.146561	0	0.276506	6.47e-05	0.0258073	0.638786	0	3.12919	0.240658	0	0	0	0.0198255	0	-0.644495	2.65902	0.923353	0.23255	0.0087242	0.0859892	0.0036905	0	0	0	0	0	0	0	0.1417	0.653	0	0	0.875214	0	0	0.1417	0	0	0	0	0	0.0700992
Saudi British Bank JSC (The)	Commercial banks	Public	SAUDI ARABIA	2012	2012Saudi British Bank JSC (The)	291	0.803928	0.61166	0.1182	0.151066	0.0528758	0.284551	0.387354	0	3.28331	0.584623	0.4	0	0	0.0995893	-0.0582359	-0.483387	5.14194	0.806863	0.61345	0.002935	0.0017892	0.0206847	0.1199	0.0206848	0.17995	0.012144	0.162685	0.7605	0.6134	0	0.527	0.133935	0.0906741	0.8228	0.365972	0	0	0.129779	0.133726	0.0244984	0.016227	0.61345	0.146907
Saudi Hollandi Bank	Commercial banks	Private	SAUDI ARABIA	2012	2012Saudi Hollandi Bank	267	0.809472	0.654043	0.1322	0.0757778	0.0347971	0.309297	0.410804	0	3.32077	0.584623	0	0	0	0.0995893	-0.0582359	-0.483387	4.75738	0.808528	0.660913	-0.0009446	0.0068707	0.0182905	0.1241	0	0	0	0	0	0	0.1729	0.527	0	0	0.8228	0	0	0.1729	0.195492	0.210283	0	0	0.660913	0.137975
Saudi Investment Bank (The)	Commercial banks	Public	SAUDI ARABIA	2012	2012Saudi Investment Bank (The)	262	0.789183	0.521971	0.1904	0.220011	0.0289502	0.338048	0.303177	0.23376	3.27804	0.584623	0.173	0.3881	0.075	0.0995893	-0.0582359	-0.483387	4.71555	0.790339	0.576479	0.0011554	0.0545078	0.0154402	0.174	0.0154408	0.209459	0.00812081	0.241962	0.7294	0.5765	0	0.527	0.133935	0.0906741	0.8228	0.365972	0	0	0.137087	0.187587	0.0234171	0.012916	0.576479	0.188754
Soci?t? Arabe Internationale de	Commercial banks	Public	EGYPT	2012	2012Soci?t? Arabe Internationale de	187	0.820477	0.32856	0	0.161311	0.0221357	0.0151085	0.23662	0.0134547	3.39217	0.195409	0.4608	0.2099	0	0.0177959	0.100539	-0.772814	0	0.848367	0.255093	0.02789	-0.0734667	0.0109642	0	0	0	0	0	0	0	0	0.701	0.146663	-0.166463	0	0.382967	0	0	0.283299	-0.00144779	0.0618035	0.0741133	0.255104	0.0989105
[truncated: 991 more rows]
[truncated: 101 more columns]
