# Supplementary material for: Competition, capital growth and risk-taking in emerging markets: Policy implications for banking sector stability during COVID-19 pandemic
Source: PLoS One. 2021 Jun 24;16(6):e0253803. doi: 10.1371/journal.pone.0253803 (PMC8224939; doi:10.1371/journal.pone.0253803)
Supplement: S3 File — (XLSX) [file pone.0253803.s007.xlsx]

## Sheet: Source (Islamic sample)
banks	specialisation	specification	mapping	y	code	index	deposit_asset(t-1)	loan_asset(t-1)	tier1(t-1)	luqidasset(t-1)	fundingragility(t-1)	otherearningassets(t-1)	incomediversity(t-1)	equity_volatility(t-1)	logz(t-1)	Lerner(t-1)	ownership_concentration(t-1)	ownership_government(t-1)	ownership_foreign(t-1)	gdp_growth(t-1)	inflation(t-1)	insitution(t-1)	size(t-1)	deposit_asset	loan_asset	Delta(deposit)	Delta(loan)	roa	tier1	pre-tax income/TA	Leverage	Revenue Diversification	EC/TA	Net Loans/Dep.ST Funding	NL/TA	CAR	H-statistics	HHI	HHI*H-Stat	H-Stat^2	(HHI^2)	HHI*CAR	CAR(T-1)	GrowthinAssets	GrowthinLoans	(NPL/GL)	(LLR/GL)	(NetLoan)/Total Assets	tangibleequity
A_Ayan Leasing & Investment Com	Islamic banks	Public	KUWAIT	2006	2006A_Ayan Leasing & Investment Com	67	0.691233	0.225159	0	0.251334	0	0.0160389	0.31339	0.442653	0	0.615341	0.0938	0	0	0.10076	-0.0414298	0.243256	0	0.661542	0.238837	-0.0296908	0.0136786	0.0406487	0	0.0406633	0	0.254605	0.178818	0.3611	0.2389	0	0.4596	0.195409	-0.258331	0	0.442051	0	0	0	0	0.190682	0.11254	0.238887	0.34276
ABC Islamic Bank (E.C.)	Islamic banks	Private	BAHRAIN	2006	2006ABC Islamic Bank (E.C.)	75	0.382565	0.760059	0	0.0017991	0.980333	0.307941	0.269231	0	0	0.254145	1	0	0	0.0676894	-0.0258621	0.220629	2.78633	0.168104	0.663671	-0.214461	-0.0963883	0.0064375	0	0	0	0	0	0	0	0	0.977	0	0	0.482701	0	0	0	0	0	0	0	0	0.142837
Abu Dhabi Islamic Bank	Islamic banks	Public	uNITED ARAB EMIRATES	2006	2006Abu Dhabi Islamic Bank	130	0	0	0	0	0	0	0	0	0	0.518333	0.4962	0	0	0.0485514	0	0.488199	0	0	0	0	0	0	0	0	0	0	0	0	0	0	0.4932	0	0	0.630079	0	0	0	0	0	0	0	0	0
Abu Dhabi Islamic Bank - Public	Islamic banks	Public	UNITED ARAB EMIRATES	2006	2006Abu Dhabi Islamic Bank - Public	273	0.889303	0.602053	0	0.321771	0.0862561	0.101031	0.191396	0.0107108	3.00379	0.518333	0.403	0	0	0.0485514	0	0.488199	0	0.803733	0.563143	-0.0855698	-0.0389098	0.0157617	0	0.0157604	0.131972	0.00750732	0.263875	0.7007	0.5631	0	0.4932	0.180998	0.0718562	0.630079	0.425439	0	0	0	0	0.0119329	0.00679816	0.563143	0.0826233
Ahli United Bank KSC	Islamic banks	Public	KUWAIT	2006	2006Ahli United Bank KSC	228	0.804218	0.470099	0.1601	0.437221	0.275687	0.619569	0.455764	0	3.45628	0.615341	0.6733	0	0	0.10076	-0.0414298	0.243256	3.20737	0.829636	0.478387	0.0254178	0.0082878	0.0256038	0.1469	0	0	0	0	0	0	0	0.4596	0	0	0	0	0	0	0	0	0.0400511	0.0326979	0.478379	0.153602
Ajman Bank	Islamic banks	Private	unITED ARAB EMIRATES	2006	2006Ajman Bank	148	0	0	0	0	0	0	0	0	0	0.518333	0.2623	0	0	0.0485514	0	0.488199	0	0	0	0	0	0	0	0	0	0	0	0	0	0	0.4932	0	0	0.630079	0	0	0	0	0	0	0	0	0
Al Baraka Bank Egypt SAE	Islamic banks	Private	EGYPT	2006	2006Al Baraka Bank Egypt SAE	145	0.876744	0.451333	0	0.134333	0.0041986	0.756089	0.522203	0	0.0387412	0	0.7368	0	0.466	0.0447896	0.048694	-0.513815	3.76646	0.893258	0.455354	0.0165143	0.0040212	0.0005585	0	0	0	0	0	0	0	0	0.124527	0	0	1.07703	0	0	0	0	0	0	0	0	0.0773713
Al Baraka Bank Syria SA	Islamic banks	Private	SYRIAN ARAB REPUBLIC	2006	2006Al Baraka Bank Syria SA	103	0	0	0	0	0	0	0	0	0	0.295756	0.23	0	0	0.062	-0.0724035	-0.921232	0	0	0	0	0	0	0	0	0	0	0	0	0	0	0	0	0	0	0	0	0	0	0	0	0	0	0
Al Rajhi Bank Public Joint Stoc	Islamic banks	Public	SAUDI ARABIA	2006	2006Al Rajhi Bank Public Joint Stoc	303	0.797945	0.840861	0.182	0.119265	0.0452891	0.0050247	0.301855	0.738841	2.32186	0.534569	0.132	0	0	0.0725602	-0.0069936	-0.358799	0	0.754268	0.665831	-0.0436766	-0.17503	0.069404	0.253	0.0694038	0.327891	0.0255094	0.178653	0.8515	0.6574	0	0.5964	0.124296	-0.0222489	0	0.352556	0	0	0	0	0.0472035	0.0297724	0.657407	0.237324
Albaraka Bank Tunisia	Islamic banks	Private	TUNISIA	2006	2006Albaraka Bank Tunisia	42	0	0	0	0	0	0	0	0	0	0.351227	0.784	0	0	0.0348654	-0.0201779	-0.149546	0	0	0	0	0	0	0	0	0	0	0	0	0	0	0.4304	0	0	0	0	0	0	0	0	0	0	0	0
Albaraka Banking Group B.S.C.	Islamic banks	Public	BAHRAIN	2006	2006Albaraka Banking Group B.S.C.	261	0.845095	0.541976	0	0.292876	0.0209002	0.211434	0.621333	0	-0.301907	0.254145	0.3011	0	0.55	0.0676894	-0.0258621	0.220629	3.79983	0.80604	0.595046	-0.0390552	0.0530692	0.0162212	0.293	0	0	0	0	0	0	0	0.977	0	0	0.482701	0	0	0	0	0	0	0	0	0.188801
Albaraka Islamic Bank BSC	Islamic banks	Private	BAHRAIN	2006	2006Albaraka Islamic Bank BSC	105	0	0	0	0	0	0	0	0	0	0.254145	0.9112	0	0.1	0.0676894	-0.0258621	0.220629	0	0	0	0	0	0	0	0	0	0	0	0	0	0	0.977	0	0	0.482701	0	0	0	0	0	0	0	0	0
Al-Salam Bank-Bahrain B.S.C.	Islamic banks	Public	BAHRAIN	2006	2006Al-Salam Bank-Bahrain B.S.C.	163	0	0	0	0	0	0	0	0	0	0.254145	0.1474	0	0.05	0.0676894	-0.0258621	0.220629	0	0	0	0	0	0	0	0	0	0	0	0	0	0.5258	0.977	0	0	0.482701	0	0	0.5258	0	0	0	0	0	0
Amlak Finance PJSC	Islamic banks	Public	UNITED ARAB EMIRATES	2006	2006Amlak Finance PJSC	106	0.433902	0.676903	0	0.165018	0	0.20155	0.646699	0	2.69639	0.518333	0.4808	0	0	0.0485514	0	0.488199	3.65701	0.497127	0.821311	0.0632241	0.144408	0.0258412	0	0.0258456	0.571064	0.0206046	0.419467	1.6447	0.8176	0	0.4932	0.180998	0.0718562	0.630079	0.425439	0	0	0.111473	0.351559	0.0104226	0	0.817617	0.539696
Ansar Bank	Islamic banks	Public	Iran	2006	2006Ansar Bank	191	0	0	0	0	0	0	0	0	0	0.393586	0.1	0	0	0.0420869	-0.134331	-0.86619	0	0	0	0	0	0	0	0	0	0	0	0	0	0	0	0	0	0	0	0	0	0	0	0	0	0	0
Arab Islamic Bank	Islamic banks	Private	PALESTINIAN TERRITORIES	2006	2006Arab Islamic Bank	28	0.839572	0.490909	0	0.349733	0.207643	0.237473	0.739583	0	-0.349923	0	0.2098	0	0	0	0	0	2.27184	0.390055	0.422901	-0.449518	-0.0680076	0.017792	0	0	0	0	0	0	0	0	0	0	0	0	0	0	0	0	0	0	0	0	0.183585
Arcapita Bank B.S.C.	Islamic banks	Private	BAHRAIN	2006	2006Arcapita Bank B.S.C.	146	0.543373	0.0733433	0.2701	0.221692	0.931821	0.0580044	0.0226453	0	2.15848	0.254145	0.3	0	0	0.0676894	-0.0258621	0.220629	3.27073	0.55405	0.0520368	0.0106763	-0.0213065	0.0507442	0.31	0	0	0	0	0	0	0	0.977	0	0	0.482701	0	0	0	0.482548	0.0299708	0	0	0.0520368	0.516494
Bahrain Islamic Bank B.S.C.	Islamic banks	Public	BAHRAIN	2006	2006Bahrain Islamic Bank B.S.C.	120	0.764578	0.338011	0	0.361085	0.221452	0.870849	0.622047	0	-0.477121	0.254145	0.2906	0	0.2588	0.0676894	-0.0258621	0.220629	2.5061	0.814433	0.277663	0.0498555	-0.0603474	0.0300115	0	0.0299054	0	0.0190847	0.0893589	0.2663	0.2154	0	0.977	0.904096	0.210654	0.482701	0.95084	0	0	0	0	0.0204756	0	0.215366	0.207135
Bank AlJazira JSC	Islamic banks	Public	SAUDI ARABIA	2006	2006Bank AlJazira JSC	239	0.774469	0.487755	0.2544	0.323196	0.0143257	0.322817	0.778081	0.716385	3.32679	0.534569	0.0659	0	0	0.0725602	-0.0069936	-0.358799	4.15133	0.705834	0.399105	-0.0686353	-0.0886496	0.125521	0.402	0.131885	0.569285	0.136114	0.642315	0.5654	0.3991	0	0.5964	0	0	0	0	0	0	0	0	0.0537491	0.0311316	0.399107	0.370773
Bank Alkhair BSC	Islamic banks	Private	BAHRAIN	2006	2006Bank Alkhair BSC	18	0	0	0	0.404953	0	0	0.0102091	0	0	0.254145	0.0816	0	0.13	0.0676894	-0.0258621	0.220629	2.17435	0	0.0951244	0	0.0951244	0.102625	0.6787	0	0	0	0	0	0	0	0.977	0	0	0.482701	0	0	0	0	0	0	0	0	0.0648214
Bank Mellat	Islamic banks	Public	Iran	2006	2006Bank Mellat	293	0.659255	0.480322	0	0.15801	0.226221	0.530634	0.248637	0.0145989	-0.305051	0.393586	0.17	0	0	0.0420869	-0.134331	-0.86619	5.31987	0.728968	0.534795	0.0697122	0.0544727	0.0043099	0	0	0	0	0	0	0	0	0	0	0	0	0	0	0	0	0	0	0	0	0.0802772
Bank Nizwa SAOG	Islamic banks	Public	oMAN	2006	2006Bank Nizwa SAOG	52	0	0	0	0	0	0	0	0	0	0.443857	0.08	0	0	0.0249046	-0.0186144	0.268715	0	0	0	0	0	0	0	0	0	0	0	0	0	0	0.3686	0	0	0	0	0	0	0	0	0	0	0	0
Bank Pasargad	Islamic banks	Private	Iran	2006	2006Bank Pasargad	244	0	0	0	0	0	0	0	0	0	0.393586	0.0986	0	0	0.0420869	-0.134331	-0.86619	0	0	0	0	0	0	0	0	0	0	0	0	0	0	0	0	0	0	0	0	0	0	0	0	0	0	0
Bank Saderat Iran	Islamic banks	Public	Iran	2006	2006Bank Saderat Iran	278	0.426189	0.487756	0	0.1805	0.273762	0.159216	0.02835	0	-0.0861153	0.393586	0.4	0	0	0.0420869	-0.134331	-0.86619	5.27524	0.295196	0.576928	-0.130993	0.0891729	0.0162616	0	0	0	0	0	0	0	0	0	0	0	0	0	0	0	0	0	0	0	0	0.135487
Bank Sarmayeh	Islamic banks	Private	Iran	2006	2006Bank Sarmayeh	173	0	0	0	0	0	0	0	0	0	0.393586	0.1	0	0	0.0420869	-0.134331	-0.86619	0	0	0	0	0	0	0	0	0	0	0	0	0	0	0	0	0	0	0	0	0	0	0	0	0	0	0
Bank Sepah	Islamic banks	Private	Iran	2006	2006Bank Sepah	251	0.607534	0.472546	0	0.216703	0.062966	0.0688231	0.471981	0	-0.0258755	0.393586	1	0	0	0.0420869	-0.134331	-0.86619	5.1071	0.663448	0.510162	0.0559147	0.0376162	0.0001429	0	0	0	0	0	0	0	0	0	0	0	0	0	0	0	0	0	0	0	0	0.100321
Bank Tejarat	Islamic banks	Public	Iran	2006	2006Bank Tejarat	277	0.622874	0.591349	0	0.307304	0.131218	0.234022	0.526919	0	0.129358	0.393586	0.17	0	0	0.0420869	-0.134331	-0.86619	5.23371	0.644598	0.626473	0.0217237	0.0351237	0.0046836	0	0	0	0	0	0	0	0	0	0	0	0	0	0	0	0	0	0	0	0	0.0822594
Banque Zitouna	Islamic banks	Private	TUNISIA	2006	2006Banque Zitouna	51	0	0	0	0	0	0	0	0	0	0.351227	0.21	0	0	0.0348654	-0.0201779	-0.149546	0	0	0	0	0	0	0	0	0	0	0	0	0	0	0.4304	0	0	0	0	0	0	0	0	0	0	0	0
Barwa Bank	Islamic banks	Private	QATAR	2006	2006Barwa Bank	225	0	0	0	0	0	0	0	0	0	0.520702	0.2036	0	0	0.0749276	-0.088144	0.413149	0	0	0	0	0	0	0	0	0	0	0	0	0	0	0.3326	0	0	0	0	0	0	0	0	0	0	0	0
Boubyan Bank KSCP	Islamic banks	Public	KUWAIT	2006	2006Boubyan Bank KSCP	215	0.607001	0.0450533	0	0.814612	0.542628	0.72327	0.195312	0.0324738	0	0.615341	0	0	0	0.10076	-0.0414298	0.243256	2.51654	0.745191	0.135634	0.13819	0.0905803	0.0204244	0	0.0213963	0.486042	0.0204148	0.272294	0.3286	0.2448	0	0.4596	0.195409	-0.258331	0	0.442051	0	0	0	0	0.0166288	0	0.244833	0.313623
Cham Islamic Bank SA	Islamic banks	Private	SYRIAN ARAB REPUBLIC	2006	2006Cham Islamic Bank SA	26	0	0	0	0	0	0	0	0	0	0.295756	0.3226	0	0.1	0.062	-0.0724035	-0.921232	0	0	0	0	0	0	0	0	0	0	0	0	0	0	0	0	0	0	0	0	0	0	0	0	0	0	0
Cihan Bank for Islamic Investme	Islamic banks	Private	Iraq	2006	2006Cihan Bank for Islamic Investme	25	0	0	0	0	0	0	0	0	0	0	0	0	0	0.0440062	-0.369595	-1.70713	0	0	0	0	0	0	0	0	0	0	0	0	0	0	0	0	0	0	0	0	0	0	0	0	0	0	0
Dubai Islamic Bank PJSC	Islamic banks	Public	UNITED ARAB EMIRATES	2006	2006Dubai Islamic Bank PJSC	284	0.871925	0.658303	0	0.225446	0.109343	0.116407	0.645103	0	0	0.518333	0	0.298	0.039	0.0485514	0	0.488199	4.63345	0.812963	0.547158	-0.0589618	-0.111145	0.0244871	0	0.0245828	0	0.0264618	0.243093	0.673	0.5472	0	0.4932	0.180998	0.0718562	0.630079	0.425439	0	0	0	0	0.0251283	0.039164	0.547156	0.158681
Eghtesad Novin Bank PJSC-EN Ban	Islamic banks	Public	Iran	2006	2006Eghtesad Novin Bank PJSC-EN Ban	224	0	0	0	0	0	0	0	0	0	0.393586	0.0949	0	0	0.0420869	-0.134331	-0.86619	0	0	0	0	0	0	0	0	0	0	0	0	0	0	0	0	0	0	0	0	0	0	0	0	0	0	0
Emirates Islamic Bank PJSC	Islamic banks	Public	UNITED ARAB EMIRATES	2006	2006Emirates Islamic Bank PJSC	232	0.753834	0.449154	0	0.0696007	0.0049482	0.958805	0.550427	0	0	0.518333	0.9989	0	0	0.0485514	0	0.488199	3.68113	0.869035	0.63022	0.115201	0.181066	0.0112185	0.1135	0	0	0	0	0	0	0	0.4932	0	0	0.630079	0	0	0	0	0	0	0	0	0.101589
Faisal Islamic Bank of Egypt	Islamic banks	Public	EGYPT	2006	2006Faisal Islamic Bank of Egypt	190	0.917925	0.700603	0	0.105866	0.0179224	0.239352	0.45708	0	2.50011	0	0.3332	0	0	0.0447896	0.048694	-0.513815	4.21532	0.918873	0.730089	0.0009472	0.0294856	0.0061606	0	0	0	0	0	0	0	0	0.124527	0	0	1.07703	0	0	0	0	0	0	0	0	0.0364966
First energy bank	Islamic banks	Private	BAHRAIN	2006	2006First energy bank	62	0	0	0	0	0	0	0	0	0	0.254145	0.2185	0	0	0.0676894	-0.0258621	0.220629	0	0	0	0	0	0	0	0	0	0	0	0	0	0	0.977	0	0	0.482701	0	0	0	0	0	0	0	0	0
GFH Financial Group B.S.C.	Islamic banks	Public	BAHRAIN	2006	2006GFH Financial Group B.S.C.	122	0.5992	0.638025	0	0.012184	0.725038	0.358843	0.005168	0	-0.019849	0.254145	0.1338	0	0.0795	0.0676894	-0.0258621	0.220629	3.04131	0.464255	0.524152	-0.134945	-0.113873	0.141182	0	0	0	0	0	0	0	0	0.977	0	0	0.482701	0	0	0	0	0	0	0	0	0.801584
Ibdar Bank BSC	Islamic banks	Private	BAHRAIN	2006	2006Ibdar Bank BSC	2	0	0	0	0	0	0	0	0	0	0.254145	0.4	0	0	0.0676894	-0.0258621	0.220629	0	0	0	0	0	0	0	0	0	0	0	0	0	0	0.977	0	0	0.482701	0	0	0	0	0	0	0	0	0
International Islamic Trade Fin	Islamic banks	Private	SAUDI ARABIA	2006	2006International Islamic Trade Fin	50	0	0	0	0	0	0	0	0	0	0.534569	0.377	0	0	0.0725602	-0.0069936	-0.358799	0	0	0	0	0	0	0	0	0	0	0	0	0	0	0.5964	0	0	0	0	0	0	0	0	0	0	0	0
Islamic Corporation for the Dev	Islamic banks	Private	Lebanon	2006	2006Islamic Corporation for the Dev	99	0	0.622017	0	0.0349984	0	0.422871	0.117647	0	-0.305793	0.162289	0.5	0	0	0.0273228	0	-0.416264	0	0	0.651373	0	0.0293561	0.0252809	0	0	0	0	0	0	0	0	0.615	0	0	0	0	0	0	0	0	0	0	0	0.354091
Islamic Development Bank	Islamic banks	Private	SAUDI ARABIA	2006	2006Islamic Development Bank	253	0	0.692922	0	0.0912964	0	0.241304	0.0619539	0	0.0759432	0.534569	0	0	0	0.0725602	-0.0069936	-0.358799	3.68231	0	0.55942	0	-0.133501	0.0244177	0	0	0	0	0	0	0	0	0.5964	0	0	0	0	0	0	0.171554	-0.00296923	0	0	0.55942	0.0348957
Islamic International Arab Bank	Islamic banks	Private	Jordan	2006	2006Islamic International Arab Bank	117	0.818461	0.430325	0.2478	0.433649	0.27054	0.183215	0.763158	0	3.64838	0.401355	1	0	0.03	0.0816378	-0.0349369	0.0099171	2.59229	0.853166	0.477036	0.0347055	0.0467108	0.0139179	0.2141	0	0	0	0	0	0	0	0.1666	0	0	0	0	0	0	0	0	0	0	0	0.122656
Jordan Dubai Islamic Bank	Islamic banks	Public	JORDAN	2006	2006Jordan Dubai Islamic Bank	63	0	0	0	0	0	0	0	0	0	0.401355	0	0	0	0.0816378	-0.0349369	0.0099171	0	0	0	0	0	0	0	0	0	0	0	0	0	0	0.1666	0	0	0	0	0	0	0	0	0	0	0	0
Jordan Islamic Bank	Islamic banks	Public	JORDAN	2006	2006Jordan Islamic Bank	178	0.89638	0.360846	0.109	0.497169	0.039641	0.318338	0.485523	0.402706	4.0378	0.401355	0.66	0	0.537	0.0816378	-0.0349369	0.0099171	3.12788	0.866607	0.409613	-0.0297722	0.0487667	0.0105976	0.1488	0	0	0	0	0	0	0	0.1666	0	0	0	0	0	0	0	0	0	0	0	0.0855786
Karafarin Bank	Islamic banks	Public	Iran	2006	2006Karafarin Bank	154	0	0	0	0	0	0	0	0	0	0.393586	0.0891	0	0	0.0420869	-0.134331	-0.86619	0	0	0	0	0	0	0	0	0	0	0	0	0	0	0	0	0	0	0	0	0	0	0	0	0	0	0
Khaleeji Commercial Bank	Islamic banks	Public	BAHRAIN	2006	2006Khaleeji Commercial Bank	100	0	0	0	0	0	0	0	0	0	0.254145	0.47	0	0	0.0676894	-0.0258621	0.220629	0	0.544748	0.121548	0.544748	0.121548	0.0829714	0	0	0	0	0	0	0	0	0.977	0	0	0.482701	0	0	0	0	0	0	0	0	0.793133
Kurdistan International Bank fo	Islamic banks	Public	Iraq	2006	2006Kurdistan International Bank fo	49	0.17676	0.0003	0	0.934732	0.157861	0.919789	0.0100664	0	0	0	0.099	0	0	0.0440062	-0.369595	-1.70713	0	0.586211	0	0.409451	-0.0003	0.005004	0	0	0	0	0	0	0	0	0	0	0	0	0	0	0	0	0	0	0	0	0.688447
Kuwait Finance House	Islamic banks	Public	KUWAIT	2006	2006Kuwait Finance House	296	0.741471	0.578411	0	0.175621	0.0811317	0.34149	0.863497	0	1.13216	0.615341	0.2408	0.4285	0	0.10076	-0.0414298	0.243256	3.67035	0.74296	0.542637	0.0014889	-0.0357742	0.0305996	0.183	0.0314182	0.222213	0.0299342	0.116878	0.7123	0.5426	0	0.4596	0.195409	-0.258331	0	0.442051	0	0	0	0	0.0492671	0.0333618	0.542638	0.169547
Kuwait International Bank	Islamic banks	Public	KUWAIT	2006	2006Kuwait International Bank	184	0	0	0	0	0	0	0	0.349233	0	0.615341	0	0	0	0.10076	-0.0414298	0.243256	0	0	0	0	0	0	0	0	0	0	0	0	0	0	0.4596	0	0	0	0	0	0	0	0	0	0	0	0
Masraf Al Rayan (Q.S.C.)	Islamic banks	Public	QATAR	2006	2006Masraf Al Rayan (Q.S.C.)	254	0	0	0	0	0	0	0	0	0	0.520702	0.157	0	0	0.0749276	-0.088144	0.413149	0	0	0	0	0	0	0	0	0	0	0	0	0	0	0.3326	0	0	0	0	0	0	0	0	0	0	0	0
Noor Bank	Islamic banks	Private	UNITED ARAB EMIRATES	2006	2006Noor Bank	217	0	0	0	0	0	0	0	0	0	0.518333	0.9522	0	0	0.0485514	0	0.488199	0	0	0	0	0	0	0	0	0	0	0	0	0	0	0.4932	0	0	0.630079	0	0	0	0	0	0	0	0	0
Palestine Islamic Bank	Islamic banks	Private	PALESTINIAN TERRITORIES	2006	2006Palestine Islamic Bank	33	0	0	0	0	0	0	0	0	0	0	0.2142	0	0	0	0	0	0	0	0	0	0	0	0	0	0	0	0	0	0	0	0	0	0	0	0	0	0	0	0	0	0	0	0
Parsian Bank	Islamic banks	Public	Iran	2006	2006Parsian Bank	246	0	0	0	0	0	0	0	0	0	0.393586	0.081	0	0.42	0.0420869	-0.134331	-0.86619	0	0	0	0	0	0	0	0	0	0	0	0	0	0	0	0	0	0	0	0	0	0	0	0	0	0	0
Qatar International Islamic Ban	Islamic banks	Public	QATAR	2006	2006Qatar International Islamic Ban	219	0	0	0	0	0	0	0	0.676948	0	0.520702	0.6065	0	0.824	0.0749276	-0.088144	0.413149	0	0	0	0	0	0	0	0.0475145	0.308084	0.0168387	0.363025	0.5325	0.431	0	0.3326	0.411669	-0.102506	0	0.641615	0	0	0	0	0.0184052	0.0128726	0.431029	0
Qatar Islamic Bank SAQ	Islamic banks	Public	QATAR	2006	2006Qatar Islamic Bank SAQ	281	0.721575	0.62533	0.1847	0.176033	0.0037724	0.250218	0.362184	0.599221	3.05021	0.520702	0.1736	0	0	0.0749276	-0.088144	0.413149	3.98008	0.663595	0.480636	-0.0579804	-0.144694	0.0691603	0.2157	0	0	0	0	0	0	0	0.3326	0	0	0	0	0	0	0	0	0	0	0	0.410653
Sharjah Islamic Bank	Islamic banks	Public	UNITED ARAB EMIRATES	2006	2006Sharjah Islamic Bank	199	0.580025	0.830568	0	0.0647828	0.0410049	0.0934318	0.319898	0.0112219	-0.185007	0.518333	0.313	0	0	0.0485514	0	0.488199	3.72409	0.58968	0.736443	0.0096549	-0.0941254	0.026251	0	0	0	0	0	0	0	0	0.4932	0	0	0.630079	0	0	0	0	0	0	0	0	0.381295
Sina Bank	Islamic banks	Private	Iran	2006	2006Sina Bank	177	0	0	0	0	0	0	0	0	0	0.393586	0	0	0	0.0420869	-0.134331	-0.86619	0	0	0	0	0	0	0	0	0	0	0	0	0	0	0	0	0	0	0	0	0	0	0	0	0	0	0
Syria International Islamic Ban	Islamic banks	Public	SYRIAN ARAB REPUBLIC	2006	2006Syria International Islamic Ban	81	0	0	0	0	0	0	0	0	0	0.295756	0.4904	0	0	0.062	-0.0724035	-0.921232	0	0	0	0	0	0	0	0	0	0	0	0	0	0	0	0	0	0	0	0	0	0	0	0	0	0	0
Tamweel PJSC	Islamic banks	Private	UNITED ARAB EMIRATES	2006	2006Tamweel PJSC	83	0.631678	0.818856	0	0.101823	0.696517	0.0007659	0.0102057	0	2.47994	0.518333	0.92	0	0	0.0485514	0	0.488199	3.20167	0.37728	0.791987	-0.254398	-0.0268689	0.261104	0	0	0	0	0	0	0	0	0.4932	0	0	0.630079	0	0	0	0	0	0	0	0	0.0126125
Warba Bank	Islamic banks	Public	KUWAIT	2006	2006Warba Bank	118	0	0	0	0	0	0	0	0	0	0.615341	0	0	0	0.10076	-0.0414298	0.243256	0	0	0	0	0	0	0	0	0	0	0	0	0	0	0.46	0	0	0	0	0	0	0	0	0	0	0	0
A_Ayan Leasing & Investment Com	Islamic banks	Public	KUWAIT	2007	2007A_Ayan Leasing & Investment Com	67	0.661542	0.238837	0	0.135847	0.0939191	0.010982	0.638677	0.546515	-0.477121	0.539481	0	0	0.038	0.0752025	-0.0305701	0.23056	0	0.719821	0.235336	0.0582789	-0.0035011	0.0466368	0	0.0466452	0	0.207286	0.274315	0.327	0.2354	0	0.444	0.179801	-0.00719205	0	0.42403	0	0	0.243036	0.203002	0.176071	0.130732	0.235368	0.293203
ABC Islamic Bank (E.C.)	Islamic banks	Private	BAHRAIN	2007	2007ABC Islamic Bank (E.C.)	75	0.168104	0.663671	0	0.0024292	0.888006	0.488751	0.311927	0	-0.477121	0.190338	1	0	0	0.0646857	-0.0200747	0.0636991	2.91556	0.129973	0.730896	-0.0381311	0.0672255	0.0372921	0	0	0	0	0	0	0	0	0.967	0	0	0.644205	0	0	0	0	0	0	0	0	0.19122
Abu Dhabi Islamic Bank	Islamic banks	Public	uNITED ARAB EMIRATES	2007	2007Abu Dhabi Islamic Bank	130	0	0	0	0	0	0	0	0.01	0	0.375128	0	0	0	0.0983732	0	0.451041	0	0	0	0	0	0	0	0	0	0	0	0	0	0	0.506	0	0	0.929516	0	0	0	0	0	0	0	0	0
Abu Dhabi Islamic Bank - Public	Islamic banks	Public	UNITED ARAB EMIRATES	2007	2007Abu Dhabi Islamic Bank - Public	273	0.803733	0.563143	0	0.329765	0.183274	0.158963	0.353837	0.0107108	3.02918	0.375128	0	0	0.58	0.0983732	0	0.451041	0	0.777672	0.552391	-0.0260616	-0.0107522	0.0174615	0.179	0.0174615	0.190782	0.0104191	0.130556	0.7327	0.5626	0	0.506	0.226994	0.196123	0.929516	0.476439	0	0	0.213768	0.21502	0.0139869	0.00678494	0.562552	0.140369
Ahli United Bank KSC	Islamic banks	Public	KUWAIT	2007	2007Ahli United Bank KSC	228	0.829636	0.478387	0.1469	0.412667	0.332542	0.489964	0.419146	0	3.40238	0.539481	0.75	0	0	0.0752025	-0.0305701	0.23056	3.28542	0.843601	0.55908	0.0139644	0.0806927	0.0247934	0.1225	0.0254585	0.180446	0.0223908	0.105107	0.6627	0.5591	0	0.444	0.179801	-0.00719205	0	0.42403	0	0	0.228226	0.426063	0.0337898	0.0266691	0.559057	0.156728
Ajman Bank	Islamic banks	Private	unITED ARAB EMIRATES	2007	2007Ajman Bank	148	0	0	0	0	0	0	0	0	0	0.375128	0	0	0	0.0983732	0	0.451041	0	0	0	0	0	0	0	0	0	0	0	0	0	0	0.506	0	0	0.929516	0	0	0	0	0	0	0	0	0
Al Baraka Bank Egypt SAE	Islamic banks	Private	EGYPT	2007	2007Al Baraka Bank Egypt SAE	145	0.893258	0.455354	0	0.0927109	0.0057644	0.813041	0.417752	0	-0.0119865	0	0.7368	0	0.7368	0.0685391	0.0764453	-0.664254	3.86576	0.911883	0.423459	0.018624	-0.0318953	0	0	0	0	0	0	0	0	0	0.186	0	0	0.911043	0	0	0	0	0	0	0	0	0.0621193
Al Baraka Bank Syria SA	Islamic banks	Private	SYRIAN ARAB REPUBLIC	2007	2007Al Baraka Bank Syria SA	103	0	0	0	0	0	0	0	0	0	-0.173352	0	0	0	0.05	-0.100241	-1.05211	0	0	0	0	0	0	0	0	0	0	0	0	0	0	0	0	0	0	0	0	0	0	0	0	0	0	0
Al Rajhi Bank Public Joint Stoc	Islamic banks	Public	SAUDI ARABIA	2007	2007Al Rajhi Bank Public Joint Stoc	303	0.754268	0.665831	0.253	0.287124	0.0437675	0.0059204	0.324191	0.0158358	2.33571	0.511588	0	0	0	0.0557675	-0.0220735	-0.448599	0	0.763488	0.692103	0.0092192	0.0262719	0.0516445	0.236	0.0516442	0.300871	0.0128059	0.230424	0.8721	0.6789	0	0.585	0.126892	-0.0356566	0	0.356219	0	0	0.185453	0.221918	0.0453756	0.0351986	0.678929	0.233077
Albaraka Bank Tunisia	Islamic banks	Private	TUNISIA	2007	2007Albaraka Bank Tunisia	42	0	0	0	0	0	0	0	0	0	0.372259	0.784	0	0	0.052442	-0.0449051	-0.0686326	0	0	0	0	0	0	0	0	0	0	0	0	0	0	0.433	0	0	0	0	0	0	0	0	0	0	0	0
Albaraka Banking Group B.S.C.	Islamic banks	Public	BAHRAIN	2007	2007Albaraka Banking Group B.S.C.	261	0.80604	0.595046	0.293	0.238742	0.018758	0.197577	0.52509	0	-0.20152	0.190338	0.3011	0	0.3011	0.0646857	-0.0200747	0.0636991	3.88229	0.800119	0.660907	-0.0059213	0.0658609	0.0198733	0.3169	0	0	0	0	0	0	0	0.967	0	0	0.644205	0	0	0	0	0	0	0	0	0.183915
Albaraka Islamic Bank BSC	Islamic banks	Private	BAHRAIN	2007	2007Albaraka Islamic Bank BSC	105	0	0	0	0	0	0	0	0	0	0.190338	0.783	0	0.1	0.0646857	-0.0200747	0.0636991	0	0	0	0	0	0	0	0	0	0	0	0	0	0	0.967	0	0	0.644205	0	0	0	0	0	0	0	0	0
Al-Salam Bank-Bahrain B.S.C.	Islamic banks	Public	BAHRAIN	2007	2007Al-Salam Bank-Bahrain B.S.C.	163	0	0	0	0	0	0	0	0.01	0	0.190338	0	0	0.05	0.0646857	-0.0200747	0.0636991	0	0	0	0	0	0	0	0	0	0	0	0	0	0.4724	0.967	0	0	0.644205	0	0	0.4724	0	0	0	0	0	0
Amlak Finance PJSC	Islamic banks	Public	UNITED ARAB EMIRATES	2007	2007Amlak Finance PJSC	106	0.497127	0.821311	0	0.0534858	0	0.130789	0.414556	0	2.93835	0.375128	0.4808	0	0	0.0983732	0	0.451041	3.70296	0.556395	0.658037	0.0592686	-0.163274	0.0320068	0	0.0320028	0.207374	0.111133	0.360516	1.1827	0.658	0	0.506	0.226994	0.196123	0.929516	0.476439	0	0	0.875633	0.499767	0.00396667	0.0056143	0.658036	0.266898
Ansar Bank	Islamic banks	Public	Iran	2007	2007Ansar Bank	191	0	0	0	0	0	0	0	0	0	0.276773	0	0	0	0.0570425	-0.119396	-0.993973	0	0	0	0	0	0	0	0	0	0	0	0	0	0	0	0	0	0	0	0	0	0	0	0	0	0	0
Arab Islamic Bank	Islamic banks	Private	PALESTINIAN TERRITORIES	2007	2007Arab Islamic Bank	28	0.390055	0.422901	0	0.314325	0.440936	0.381484	0.943396	0	-0.345768	0	0	0	0	0	0	0	2.34084	0.459881	0.31565	0.069826	-0.107252	0.0109416	0	0	0	0	0	0	0	0	0	0	0	0	0	0	0	0	0	0	0	0	0.155113
Arcapita Bank B.S.C.	Islamic banks	Private	BAHRAIN	2007	2007Arcapita Bank B.S.C.	146	0.55405	0.0520368	0.31	0.114932	0.894547	0.124045	0.258165	0	2.343	0.190338	0.81	0	0	0.0646857	-0.0200747	0.0636991	3.4326	0.404967	0.0470897	-0.149083	-0.0049471	0.0750756	0.3627	0	0	0	0	0	0	0	0.967	0	0	0.644205	0	0	0	0.321702	0.271824	0	0	0.0470897	0.38968
Bahrain Islamic Bank B.S.C.	Islamic banks	Public	BAHRAIN	2007	2007Bahrain Islamic Bank B.S.C.	120	0.814433	0.277663	0	0.446735	0.418847	0.941419	0.593458	0	-0.314644	0.190338	0	0	0	0.0646857	-0.0200747	0.0636991	2.63998	0.704401	0.449317	-0.110032	0.171654	0.0379363	0	0.037976	0.54724	0.0302412	0.211572	0.5339	0.3741	0	0.967	0.91641	0.38031	0.644205	0.957293	0	0	0.509745	1.58903	0.00790858	0.00950664	0.374065	0.396778
Bank AlJazira JSC	Islamic banks	Public	SAUDI ARABIA	2007	2007Bank AlJazira JSC	239	0.705834	0.399105	0.402	0.519999	0.0156528	0.185973	0.816089	0.0113216	2.89077	0.511588	0	0	0	0.0557675	-0.0220735	-0.448599	4.19626	0.758848	0.458134	0.0530141	0.0590287	0.0372009	0.3255	0.0371993	0.430768	0.0394951	0.227532	0.6037	0.4581	0	0.585	0	0	0	0	0	0	0.370547	0.537062	0.0314684	0.0195279	0.458136	0.285492
Bank Alkhair BSC	Islamic banks	Private	BAHRAIN	2007	2007Bank Alkhair BSC	18	0	0.0951244	0.6787	0.357654	0	0.0335541	0.0113752	0	-0.477121	0.190338	0	0	0	0.0646857	-0.0200747	0.0636991	2.46731	0.1576	0.0967092	0.1576	0.0015848	0.111036	0.6238	0	0	0	0	0	0	0	0.967	0	0	0.644205	0	0	0	0	0	0	0	0	0.0239954
Bank Mellat	Islamic banks	Public	Iran	2007	2007Bank Mellat	293	0.728968	0.534795	0	0.175002	0.23065	0.348498	0.155852	0.0102477	-0.19112	0.276773	0	0	0	0.0570425	-0.119396	-0.993973	5.37866	0.787725	0.564709	0.0587578	0.0299142	0.0038723	0	0	0	0	0	0	0	0	0	0	0	0	0	0	0	0	0	0	0	0	0.0660635
Bank Nizwa SAOG	Islamic banks	Public	oMAN	2007	2007Bank Nizwa SAOG	52	0	0	0	0	0	0	0	0	0	0.441938	0	0	0	0.0537207	-0.0320413	0.207539	0	0	0	0	0	0	0	0	0	0	0	0	0	0	0.37	0	0	0	0	0	0	0	0	0	0	0	0
Bank Pasargad	Islamic banks	Private	Iran	2007	2007Bank Pasargad	244	0	0	0	0	0	0	0	0	0	0.276773	0	0	0	0.0570425	-0.119396	-0.993973	0	0	0	0	0	0	0	0	0	0	0	0	0	0	0	0	0	0	0	0	0	0	0	0	0	0	0
Bank Saderat Iran	Islamic banks	Public	Iran	2007	2007Bank Saderat Iran	278	0.295196	0.576928	0	0.16672	0.287839	0.106509	0.0281186	0	-0.0195441	0.276773	0	0	0	0.0570425	-0.119396	-0.993973	5.40626	0.773311	0.592354	0.478115	0.0154256	0.0077834	0	0	0	0	0	0	0	0	0	0	0	0	0	0	0	0	0	0	0	0	0.10462
Bank Sarmayeh	Islamic banks	Private	Iran	2007	2007Bank Sarmayeh	173	0	0	0	0	0	0	0	0	0	0.276773	0	0	0	0.0570425	-0.119396	-0.993973	0	0.29534	0.205619	0.29534	0.205619	0.077121	0	0	0	0	0	0	0	0	0	0	0	0	0	0	0	0	0	0	0	0	0.0210983
Bank Sepah	Islamic banks	Private	Iran	2007	2007Bank Sepah	251	0.663448	0.510162	0	0.232699	0.0772282	0.0485463	0.535918	0	-0.0627013	0.276773	0	0	0	0.0570425	-0.119396	-0.993973	5.1853	0.760922	0.611382	0.0974733	0.10122	0.0009351	0	0	0	0	0	0	0	0	0	0	0	0	0	0	0	0	0	0	0	0	0.0712686
Bank Tejarat	Islamic banks	Public	Iran	2007	2007Bank Tejarat	277	0.644598	0.626473	0	0.2913	0.133834	0.191668	0.368162	0	0.148514	0.276773	0	0	0	0.0570425	-0.119396	-0.993973	5.31142	0.678427	0.510977	0.0338286	-0.115496	0.0045747	0	0	0	0	0	0	0	0	0	0	0	0	0	0	0	0	0	0	0	0	0.0567701
Banque Zitouna	Islamic banks	Private	TUNISIA	2007	2007Banque Zitouna	51	0	0	0	0	0	0	0	0	0	0.372259	0	0	0	0.052442	-0.0449051	-0.0686326	0	0	0	0	0	0	0	0	0	0	0	0	0	0	0.433	0	0	0	0	0	0	0	0	0	0	0	0
Barwa Bank	Islamic banks	Private	QATAR	2007	2007Barwa Bank	225	0	0	0	0	0	0	0	0	0	0.424363	0	0	0	0.261702	-0.118358	0.418997	0	0	0	0	0	0	0	0	0	0	0	0	0	0	0.34	0	0	0.308221	0	0	0	0	0	0	0	0	0
Boubyan Bank KSCP	Islamic banks	Public	KUWAIT	2007	2007Boubyan Bank KSCP	215	0.745191	0.135634	0	0.7674	0.551357	0.378723	0.381818	0.01	-0.477121	0.539481	0	0	0	0.0752025	-0.0305701	0.23056	2.70269	0.79756	0.266926	0.0523687	0.131292	0.0249363	0.28	0.0260226	0.348709	0.0225987	0.277871	0.4456	0.3554	0	0.444	0.179801	-0.00719205	0	0.42403	0	0	0.565703	1.26613	0.0137872	0	0.355386	0.230046
Cham Islamic Bank SA	Islamic banks	Private	SYRIAN ARAB REPUBLIC	2007	2007Cham Islamic Bank SA	26	0	0	0	0	0	0	0	0	0	-0.173352	0.1	0	0.1	0.05	-0.100241	-1.05211	0	0.677945	0.0313624	0.677945	0.0313624	-0.032793	0.106	0	0	0	0	0	0	0	0	0	0	0	0	0	0	0	0	0	0	0	0.458669
Cihan Bank for Islamic Investme	Islamic banks	Private	Iraq	2007	2007Cihan Bank for Islamic Investme	25	0	0	0	0	0	0	0	0	0	0	0	0	0	0.101582	-0.53231	-1.72471	0	0	0	0	0	0	0	0	0	0	0	0	0	0	0	0	0	0	0	0	0	0	0	0	0	0	0
Dubai Islamic Bank PJSC	Islamic banks	Public	UNITED ARAB EMIRATES	2007	2007Dubai Islamic Bank PJSC	284	0.812963	0.547158	0	0.288016	0.0887684	0.212193	0.833576	0.01	0	0.375128	0	0.298	0.039	0.0983732	0	0.451041	4.80911	0.799158	0.480498	-0.0138052	-0.0666592	0.0297867	0.126	0.0223033	0.149958	0.0236993	0.140795	0.6013	0.4805	0	0.506	0.226994	0.196123	0.929516	0.476439	0	0	0.309425	0.152112	0.0269967	0.033123	0.480499	0.14472
Eghtesad Novin Bank PJSC-EN Ban	Islamic banks	Public	Iran	2007	2007Eghtesad Novin Bank PJSC-EN Ban	224	0	0	0	0	0	0	0	0	0	0.276773	0	0	0	0.0570425	-0.119396	-0.993973	0	0	0	0	0	0	0	0	0	0	0	0	0	0	0	0	0	0	0	0	0	0	0	0	0	0	0
Emirates Islamic Bank PJSC	Islamic banks	Public	UNITED ARAB EMIRATES	2007	2007Emirates Islamic Bank PJSC	232	0.869035	0.63022	0.1135	0.0469553	0.0061524	0.369264	0.555534	0	-0.477121	0.375128	0	0	0	0.0983732	0	0.451041	4.0201	0.829738	0.641546	-0.0392968	0.0113254	0.0140676	0.0711	0	0	0	0	0	0	0	0.506	0	0	0.929516	0	0	0	0	0	0	0	0	0.0849038
Faisal Islamic Bank of Egypt	Islamic banks	Public	EGYPT	2007	2007Faisal Islamic Bank of Egypt	190	0.918873	0.730089	0	0.122255	0.0112194	0.199684	0.34103	0.01	2.50377	0	0	0	0	0.0685391	0.0764453	-0.664254	4.2841	0.92555	0.743139	0.0066773	0.0130504	0	0	0	0	0	0	0	0	0	0.186	0	0	0.911043	0	0	0	0	0	0	0	0	0.0313897
First energy bank	Islamic banks	Private	BAHRAIN	2007	2007First energy bank	62	0	0	0	0	0	0	0	0	0	0.190338	0	0	0	0.0646857	-0.0200747	0.0636991	0	0	0	0	0	0	0	0	0	0	0	0	0	0	0.967	0	0	0.644205	0	0	0	0	0	0	0	0	0
GFH Financial Group B.S.C.	Islamic banks	Public	BAHRAIN	2007	2007GFH Financial Group B.S.C.	122	0.464255	0.524152	0	0.009994	0.500287	0.55307	0.0248487	0	0.0647733	0.190338	0	0	0.0795	0.0646857	-0.0200747	0.0636991	3.17635	0.482428	0.359939	0.0181736	-0.164213	0.152911	0.3607	0	0	0	0	0	0	0	0.967	0	0	0.644205	0	0	0	0	0	0	0	0	0.64416
Ibdar Bank BSC	Islamic banks	Private	BAHRAIN	2007	2007Ibdar Bank BSC	2	0	0	0	0	0	0	0	0	0	0.190338	0	0	0	0.0646857	-0.0200747	0.0636991	0	0	0	0	0	0.0218872	0	0	0	0	0	0	0	0	0.967	0	0	0.644205	0	0	0	0	0	0	0	0	0.1018
International Islamic Trade Fin	Islamic banks	Private	SAUDI ARABIA	2007	2007International Islamic Trade Fin	50	0	0	0	0	0	0	0	0	0	0.511588	0	0	0	0.0557675	-0.0220735	-0.448599	0	0	0	0	0	0	0	0	0	0	0	0	0	0	0.585	0	0	0	0	0	0	0	0	0	0	0	0
Islamic Corporation for the Dev	Islamic banks	Private	Lebanon	2007	2007Islamic Corporation for the Dev	99	0	0.651373	0	0.031211	0	0.377706	0.0446097	0	-0.190698	0.161456	0	0	0	0.0155648	0	-0.707287	0	0	0.182535	0	-0.468838	0.0454298	0	0	0	0	0	0	0	0	0.621	0	0	0.384708	0	0	0	0	0	0	0	0	0.233444
Islamic Development Bank	Islamic banks	Private	SAUDI ARABIA	2007	2007Islamic Development Bank	253	0	0.55942	0	0.227164	0	0.30508	0.151797	0	0.165146	0.511588	0	0	0	0.0557675	-0.0220735	-0.448599	3.77396	0	0.539546	0	-0.0198749	0.0200487	0	0	0	0	0	0	0	0	0.585	0	0	0	0	0	0	0.0303377	-0.000210571	0	0	0.539545	0.0357211
Islamic International Arab Bank	Islamic banks	Private	Jordan	2007	2007Islamic International Arab Bank	117	0.853166	0.477036	0.2141	0.426061	0.291191	0.113694	0.0153672	0	3.66581	0.393003	0	0	0	0.0809333	-0.0625172	-0.0592245	2.75952	0.335354	0.411784	-0.517813	-0.065251	0.0183502	0.1998	0	0	0	0	0	0	0	0.197	0	0	0.296648	0	0	0	0	0	0	0	0	0.142527
Jordan Dubai Islamic Bank	Islamic banks	Public	JORDAN	2007	2007Jordan Dubai Islamic Bank	63	0	0	0	0	0	0	0	0	0	0.393003	0	0	0	0.0809333	-0.0625172	-0.0592245	0	0	0	0	0	0	0	0	0	0	0	0	0	0	0.197	0	0	0.296648	0	0	0	0	0	0	0	0	0
Jordan Islamic Bank	Islamic banks	Public	JORDAN	2007	2007Jordan Islamic Bank	178	0.866607	0.409613	0.1488	0.45549	0.0242998	0.262046	0.379798	0.412898	3.80018	0.393003	0.555	0	0.555	0.0809333	-0.0625172	-0.0592245	3.16513	0.864339	0.468682	-0.0022685	0.0590686	0.0143921	0.1438	0	0	0	0	0	0	0	0.197	0	0	0.296648	0	0	0	0	0	0	0	0	0.0911512
Karafarin Bank	Islamic banks	Public	Iran	2007	2007Karafarin Bank	154	0	0	0	0	0	0	0	0	0	0.276773	0	0	0.71	0.0570425	-0.119396	-0.993973	0	0	0	0	0	0	0	0.0313524	0.121595	0.138791	0.092589	0.7355	0.6685	0	0	1	0	0	1	0	0	0	0	0.0278587	0.0785938	0.668477	0
Khaleeji Commercial Bank	Islamic banks	Public	BAHRAIN	2007	2007Khaleeji Commercial Bank	100	0.544748	0.121548	0	0.375294	0.424378	0.0289332	0.0173929	0	0	0.190338	0	0	0	0.0646857	-0.0200747	0.0636991	1.9834	0.476188	0.279996	-0.0685597	0.158448	0.0773104	0	0	0	0	0	0	0	0	0.967	0	0	0.644205	0	0	0	0	0	0	0	0	0.0100349
Kurdistan International Bank fo	Islamic banks	Public	Iraq	2007	2007Kurdistan International Bank fo	49	0.586211	0	0	0.905559	0.298952	0.999634	0.716444	0	0	0	0	0	0	0.101582	-0.53231	-1.72471	0	0.531613	0.001023	-0.0545981	0.001023	0.0474306	0	0	0	0	0	0	0	0	0	0	0	0	0	0	0	0	0	0	0	0	0.761836
Kuwait Finance House	Islamic banks	Public	KUWAIT	2007	2007Kuwait Finance House	296	0.74296	0.542637	0.183	0.203126	0.204865	0.298535	0.805503	0	1.0518	0.539481	0	0.4285	0	0.0752025	-0.0305701	0.23056	3.80029	0.731515	0.559065	-0.0114444	0.0164284	0.0369861	0.228	0.03804	0.27708	0.0274906	0.17256	0.7512	0.5591	0	0.444	0.179801	-0.00719205	0	0.42403	0	0	0.475111	0.494926	0.0334339	0.0214542	0.559086	0.20468
Kuwait International Bank	Islamic banks	Public	KUWAIT	2007	2007Kuwait International Bank	184	0	0	0	0	0	0	0	0.40953	0	0.539481	0	0	0	0.0752025	-0.0305701	0.23056	0	0	0	0	0	0	0	0	0	0	0	0	0	0	0.444	0	0	0	0	0	0	0	0	0	0	0	0
Masraf Al Rayan (Q.S.C.)	Islamic banks	Public	QATAR	2007	2007Masraf Al Rayan (Q.S.C.)	254	0	0	0	0	0	0	0	0	0	0.424363	0	0	0	0.261702	-0.118358	0.418997	0	0.485002	0.66112	0.485002	0.66112	0.117009	0.4571	0.188518	0.94567	0.0954915	0.491575	1.3631	0.6611	0	0.34	0.390968	0.0371419	0.308221	0.625274	0	0	0	0	0	0	0	0.0102498
Noor Bank	Islamic banks	Private	UNITED ARAB EMIRATES	2007	2007Noor Bank	217	0	0	0	0	0	0	0	0	0	0.375128	0	0	0	0.0983732	0	0.451041	0	0	0	0	0	0	0	0	0	0	0	0	0	0	0.506	0	0	0.929516	0	0	0	0	0	0	0	0	0
Palestine Islamic Bank	Islamic banks	Private	PALESTINIAN TERRITORIES	2007	2007Palestine Islamic Bank	33	0	0	0	0	0	0	0	0	0	0	0	0	0	0	0	0	0	0	0	0	0	0	0	0	0	0	0	0	0	0	0	0	0	0	0	0	0	0	0	0	0	0	0
Parsian Bank	Islamic banks	Public	Iran	2007	2007Parsian Bank	246	0	0	0	0	0	0	0	0	0	0.276773	0.62	0	0.62	0.0570425	-0.119396	-0.993973	0	0	0	0	0	0	0	0	0	0	0	0	0	0	0	0	0	0	0	0	0	0	0	0	0	0	0
Qatar International Islamic Ban	Islamic banks	Public	QATAR	2007	2007Qatar International Islamic Ban	219	0	0	0	0	0	0	0	0.0111095	0	0.424363	0.824	0	0.824	0.261702	-0.118358	0.418997	0	0	0	0	0	0	0	0.0482348	0.328483	0.0207205	0.214658	0.6035	0.441	0	0.34	0.390968	0.0371419	0.308221	0.625274	0	0	0.184959	0.208466	0.0152016	0.0202037	0.441014	0
Qatar Islamic Bank SAQ	Islamic banks	Public	QATAR	2007	2007Qatar Islamic Bank SAQ	281	0.663595	0.480636	0.2157	0.285037	0.116113	0.396103	0.501459	0.0172062	2.91222	0.424363	0	0	0	0.261702	-0.118358	0.418997	4.17285	0.740783	0.547395	0.0771881	0.0667583	0.0619991	0.1834	0	0	0	0	0	0	0	0.34	0	0	0.308221	0	0	0	0	0	0	0	0	0.286165
Sharjah Islamic Bank	Islamic banks	Public	UNITED ARAB EMIRATES	2007	2007Sharjah Islamic Bank	199	0.58968	0.736443	0	0.0816452	0.0192184	0.119094	0.523697	0.0112219	-0.104932	0.375128	0.274	0	0	0.0983732	0	0.451041	3.88318	0.680415	0.597538	0.0907351	-0.138905	0.0277392	0.3076	0	0	0	0	0	0	0	0.506	0	0	0.929516	0	0	0	0	0	0	0	0	0.257176
Sina Bank	Islamic banks	Private	Iran	2007	2007Sina Bank	177	0	0	0	0	0	0	0	0	0	0.276773	0	0	0	0.0570425	-0.119396	-0.993973	0	0	0	0	0	0	0	0	0	0	0	0	0	0	0	0	0	0	0	0	0	0	0	0	0	0	0
Syria International Islamic Ban	Islamic banks	Public	SYRIAN ARAB REPUBLIC	2007	2007Syria International Islamic Ban	81	0	0	0	0	0	0	0	0	0	-0.173352	0	0	0	0.05	-0.100241	-1.05211	0	0	0	0	0	0	0	0	0	0	0	0	0	0	0	0	0	0	0	0	0	0	0	0	0	0	0
Tamweel PJSC	Islamic banks	Private	UNITED ARAB EMIRATES	2007	2007Tamweel PJSC	83	0.37728	0.791987	0	0.11918	0.455639	0.0277122	0.968629	0	2.42811	0.375128	0.5	0	0	0.0983732	0	0.451041	3.51352	0.660383	0.625286	0.283103	-0.166701	0.0529969	0	0	0	0	0	0	0	0	0.506	0	0	0.929516	0	0	0	0	0	0	0	0	0.316341
Warba Bank	Islamic banks	Public	KUWAIT	2007	2007Warba Bank	118	0	0	0	0	0	0	0	0	0	0.539481	0	0	0	0.0752025	-0.0305701	0.23056	0	0	0	0	0	0	0	0	0	0	0	0	0	0	0.444	0	0	0	0	0	0	0	0	0	0	0	0
A_Ayan Leasing & Investment Com	Islamic banks	Public	KUWAIT	2008	2008A_Ayan Leasing & Investment Com	67	0.719821	0.235336	0	0.208072	0.056317	0.0144554	0.341338	0.391483	-0.316352	0.490092	0	0	0	0.0599166	-0.0548495	0.234971	0	0.693963	0.251167	-0.025858	0.0158311	0.0076718	0	0.00774397	0	0.149504	0.300071	0.362	0.2512	0	0.428	0.179701	0.167122	0.964365	0.423912	0	0	0.0638475	0.131471	0.17316	0.158492	0.251213	0.330966
ABC Islamic Bank (E.C.)	Islamic banks	Private	BAHRAIN	2008	2008ABC Islamic Bank (E.C.)	75	0.129973	0.730896	0	0.0026376	0.748027	0.329691	0.663717	0	-0.301289	0.305394	1	0	0	0.0829244	-0.0325667	0.130699	3.1351	0.176008	0.770684	0.0460348	0.0397875	0.0175186	0	0	0	0	0	0	0	0	0.957	0	0	1.1068	0	0	0	0	0	0	0	0	0.116946
Abu Dhabi Islamic Bank	Islamic banks	Public	UNITED ARAB EMIRATES	2008	2008Abu Dhabi Islamic Bank	130	0	0	0	0	0	0	0	0.0185303	0	0.362035	0.49	0	0.49	0.0318439	0	0.483457	0	0	0	0	0	0	0	0	0	0	0	0	0	0.1219	0.518	0	0	1.03875	0	0	0.1219	0	0	0	0	0	0
Abu Dhabi Islamic Bank - Public	Islamic banks	Public	UNITED ARAB EMIRATES	2008	2008Abu Dhabi Islamic Bank - Public	273	0.777672	0.552391	0.179	0.354784	0.134888	0.116745	0.502156	0.460271	3.15584	0.362035	0	0	0	0.0318439	0	0.483457	0	0.801834	0.667417	0.0241624	0.115026	0.0166198	0.1346	0.0166188	0.130797	0.00901081	0.155812	0.8324	0.6674	0	0.518	0.224726	0.242479	1.03875	0.474052	0	0	0.16275	0.38366	0.0169488	0.0348935	0.66742	0.123687
Ahli United Bank KSC	Islamic banks	Public	KUWAIT	2008	2008Ahli United Bank KSC	228	0.843601	0.55908	0.1225	0.32495	0.322919	0.325021	0.49784	0	3.42809	0.490092	0.75	0	0.75	0.0599166	-0.0548495	0.234971	3.34996	0.856415	0.658427	0.0128143	0.0993467	0.023916	0.127	0.024931	0.168477	0.0287387	0.119293	0.7688	0.6584	0	0.428	0.179701	0.167122	0.964365	0.423912	0	0	-0.0113777	0.170405	0.0387788	0.0304942	0.658436	0.138365
Ajman Bank	Islamic banks	Private	UNITED ARAB EMIRATES	2008	2008Ajman Bank	148	0	0	0	0	0	0	0	0	0	0.362035	0	0	0	0.0318439	0	0.483457	0	0	0	0	0	0	0	0	0	0	0	0	0	0	0.518	0	0	1.03875	0	0	0	0	0	0	0	0	0
Al Baraka Bank Egypt SAE	Islamic banks	Private	EGYPT	2008	2008Al Baraka Bank Egypt SAE	145	0.911883	0.423459	0	0.38493	0.0059126	0.318486	0.399376	0	-0.0603606	0.098878	0.735	0.0227	0.735	0.0709027	0.0931897	-0.564828	3.95492	0.908375	0.455056	-0.0035077	0.0315969	0	0	0	0	0	0	0	0	0	0.247	0	0	1.01931	0	0	0	0	0	0	0	0	0.0506744
Al Baraka Bank Syria SA	Islamic banks	Private	SYRIAN ARAB REPUBLIC	2008	2008Al Baraka Bank Syria SA	103	0	0	0	0	0	0	0	0	0	0.332807	0	0	0	0.057	-0.0390771	-1.02445	0	0	0	0	0	0	0	0	0	0	0	0	0	0.265	0	0	0	0	0	0	0.265	0	0	0	0	0	0
Al Rajhi Bank Public Joint Stoc	Islamic banks	Public	SAUDI ARABIA	2008	2008Al Rajhi Bank Public Joint Stoc	303	0.763488	0.692103	0.236	0.259219	0.0271958	0.0063712	0.179786	0.816761	2.42222	0.464604	0	0	0.41	0.0599231	-0.0416871	-0.393316	0	0.775174	0.660774	0.0116867	-0.0313292	0.0399368	0.146	0.0399368	0.256309	0.012723	0.247351	0.8274	0.6663	0	0.574	0.123345	-0.0529152	0	0.351206	0	0	0.308174	0.269942	0.0349429	0.0254639	0.66629	0.198266
Albaraka Bank Tunisia	Islamic banks	Private	TUNISIA	2008	2008Albaraka Bank Tunisia	42	0	0	0	0	0	0	0	0	0	0.373803	0.784	0	0	0.0670962	-0.0341655	-0.146981	0	0	0	0	0	0	0	0	0	0	0	0	0	0	0.435	0	0	0	0	0	0	0	0	0	0	0	0
Albaraka Banking Group B.S.C.	Islamic banks	Public	BAHRAIN	2008	2008Albaraka Banking Group B.S.C.	261	0.800119	0.660907	0.3169	0.228474	0.008535	0.103575	0.424488	0	2.66428	0.305394	0.3011	0	0.3011	0.0829244	-0.0325667	0.130699	4.00449	0.812469	0.725401	0.0123498	0.0644947	0.0184061	0.2185	0	0	0	0	0	0	0	0.957	0	0	1.1068	0	0	0	0	0	0	0	0	0.165441
Albaraka Islamic Bank BSC	Islamic banks	Private	BAHRAIN	2008	2008Albaraka Islamic Bank BSC	105	0	0	0	0	0	0	0	0	0	0.305394	0.911	0	0	0.0829244	-0.0325667	0.130699	0	0	0	0	0	0	0	0	0	0	0	0	0	0	0.957	0	0	1.1068	0	0	0	0	0	0	0	0	0
Al-Salam Bank-Bahrain B.S.C.	Islamic banks	Public	BAHRAIN	2008	2008Al-Salam Bank-Bahrain B.S.C.	163	0	0	0	0	0	0	0	0.235411	0	0.305394	0	0	0	0.0829244	-0.0325667	0.130699	0	0.65807	0.205591	0.65807	0.205591	0.0459874	0	0	0	0	0	0	0	0.3709	0.957	0	0	1.1068	0	0	0.3709	0	0	0	0	0	0.451571
Amlak Finance PJSC	Islamic banks	Public	UNITED ARAB EMIRATES	2008	2008Amlak Finance PJSC	106	0.556395	0.658037	0	0.0523902	0	0.408896	0.632984	0	3.00476	0.362035	0.4808	0	0	0.0318439	0	0.483457	3.97606	0.722241	0.634885	0.165846	-0.0231524	0.0126148	0	0.0126122	0	0.0270463	0.200127	0.878	0.6341	0	0.518	0.224726	0.242479	1.03875	0.474052	0	0	0.674463	0.626493	0.0118498	0.000726254	0.634126	0.149463
Ansar Bank	Islamic banks	Public	Iran	2008	2008Ansar Bank	191	0	0	0	0	0	0	0	0	0	0.226698	0	0	0	0.0911617	-0.17213	-1.03888	0	0	0	0	0	0	0	0	0	0	0	0	0	0	0	0	0	0	0	0	0	0	0	0	0	0	0
Arab Islamic Bank	Islamic banks	Private	PALESTINIAN TERRITORIES	2008	2008Arab Islamic Bank	28	0.459881	0.31565	0	0.268568	0.532084	0.902185	0.461539	0	-0.218606	0	0	0	0	0	0	0	2.47943	0.388834	0.368473	-0.0710466	0.052823	0.0167488	0	0	0	0	0	0	0	0	0	0	0	0	0	0	0	0	0	0	0	0	0.18621
Arcapita Bank B.S.C.	Islamic banks	Private	BAHRAIN	2008	2008Arcapita Bank B.S.C.	146	0.404967	0.0470897	0.3627	0.385074	0.793913	0.0701027	0.0210147	0	2.54706	0.305394	0.81	0	0	0.0829244	-0.0325667	0.130699	3.58041	0.484934	0.0566824	0.0799675	0.0095927	0.0705026	0.1859	0	0	0	0	0	0	0	0.957	0	0	1.1068	0	0	0	0.393523	0.625	0	0	0.0566824	0.38564
Bahrain Islamic Bank B.S.C.	Islamic banks	Public	BAHRAIN	2008	2008Bahrain Islamic Bank B.S.C.	120	0.704401	0.449317	0	0.250076	0.351573	0.641275	0.811321	0	-0.207217	0.305394	0	0	0	0.0829244	-0.0325667	0.130699	2.81889	0.793593	0.558467	0.0891921	0.10915	0.0255149	0	0.0255307	0.361806	0.0399489	0.253161	0.6118	0.4837	0	0.957	0.728819	0.892804	1.1068	0.853709	0	0	0.326264	0.737405	0.0206562	0.00507282	0.483728	0.235161
Bank AlJazira JSC	Islamic banks	Public	SAUDI ARABIA	2008	2008Bank AlJazira JSC	239	0.758848	0.458134	0.3255	0.271508	0.0437979	0.494059	0.59324	0.746064	2.66364	0.464604	0	0	0.0583	0.0599231	-0.0416871	-0.393316	4.33373	0.809129	0.549904	0.0502814	0.0917703	0.0080597	0.1934	0.00805986	0.240627	0.018355	0.243498	0.6796	0.5499	0	0.574	0	0	0	0	0	0	0.276188	0.521016	0.0245926	0.0150087	0.549903	0.207963
Bank Alkhair BSC	Islamic banks	Private	BAHRAIN	2008	2008Bank Alkhair BSC	18	0.1576	0.0967092	0.6238	0.183121	0.631316	0.0396828	0.0108526	0	2.12279	0.305394	0	0	0	0.0829244	-0.0325667	0.130699	2.65002	0.431651	0	0.274051	-0.0967092	0.0357581	0.1929	0	0	0	0	0	0	0	0.957	0	0	1.1068	0	0	0	0	0	0	0	0	0.864736
Bank Mellat	Islamic banks	Public	Iran	2008	2008Bank Mellat	293	0.787725	0.564709	0	0.188634	0.217901	0.258976	0.142714	0.297317	-0.0943702	0.226698	0	0	0	0.0911617	-0.17213	-1.03888	5.47773	0.789949	0.582795	0.0022232	0.0180858	0.0050922	0	0	0	0	0	0	0	0	0	0	0	0	0	0	0	0	0	0	0	0	0.0441746
Bank Nizwa SAOG	Islamic banks	Public	oMAN	2008	2008Bank Nizwa SAOG	52	0	0	0	0	0	0	0	0	0	0.393011	0	0	0	0.0445269	-0.0595522	0.264805	0	0	0	0	0	0	0	0	0	0	0	0	0	0	0.371	0	0	0	0	0	0	0	0	0	0	0	0
Bank Pasargad	Islamic banks	Private	Iran	2008	2008Bank Pasargad	244	0	0	0	0	0	0	0	0	0	0.226698	0.2801	0	0	0.0911617	-0.17213	-1.03888	0	0	0	0	0	0	0	0	0	0	0	0	0	0	0	0	0	0	0	0	0	0	0	0	0	0	0
Bank Saderat Iran	Islamic banks	Public	Iran	2008	2008Bank Saderat Iran	278	0.773311	0.592354	0	0.249717	0.198343	0.104457	0.453758	0	0.0677195	0.226698	0	0	0	0.0911617	-0.17213	-1.03888	5.50503	0.793312	0.604148	0.0200005	0.0117939	0.0039481	0	0	0	0	0	0	0	0	0	0	0	0	0	0	0	0	0	0	0	0	0.0847586
Bank Sarmayeh	Islamic banks	Private	Iran	2008	2008Bank Sarmayeh	173	0.29534	0.205619	0	0.230007	0	0.0201142	0.0100023	0	0	0.226698	0	0	0	0.0911617	-0.17213	-1.03888	3.7705	0.609896	0.610324	0.314557	0.404705	0.038924	0	0	0	0	0	0	0	0	0	0	0	0	0	0	0	0	0	0	0	0	0.520076
Bank Sepah	Islamic banks	Private	Iran	2008	2008Bank Sepah	251	0.760922	0.611382	0	0.195521	0.0929231	0.0417683	0.71052	0	-0.0681799	0.226698	0	1	0	0.0911617	-0.17213	-1.03888	5.33105	0.843856	0.713103	0.082934	0.101721	0.0004819	0	0	0	0	0	0	0	0	0	0	0	0	0	0	0	0	0	0	0	0	0.0646742
Bank Tejarat	Islamic banks	Public	Iran	2008	2008Bank Tejarat	277	0.678427	0.510977	0	0.181694	0.111275	0.329362	0.353798	0	0.175292	0.226698	1	1	0	0.0911617	-0.17213	-1.03888	5.38387	0.700173	0.545752	0.0217464	0.0347753	0.010492	0	0	0	0	0	0	0	0	0	0	0	0	0	0	0	0	0	0	0	0	0.0608682
Banque Zitouna	Islamic banks	Private	TUNISIA	2008	2008Banque Zitouna	51	0	0	0	0	0	0	0	0	0	0.373803	0	0	0	0.0670962	-0.0341655	-0.146981	0	0	0	0	0	0	0	0	0	0	0	0	0	0	0.435	0	0	0	0	0	0	0	0	0	0	0	0
Barwa Bank	Islamic banks	Private	Qatar	2008	2008Barwa Bank	225	0	0	0	0	0	0	0	0	0	0.395335	0	0	0	0.179857	-0.137582	0.327415	0	0	0	0	0	0	0	0	0	0	0	0	0	0.37	0.347	0	0	1.57575	0	0	0.37	0	0	0	0	0	0
Boubyan Bank KSCP	Islamic banks	Public	KUWAIT	2008	2008Boubyan Bank KSCP	215	0.79756	0.266926	0.28	0.57863	0.675189	0.556925	0.401515	0.262074	-0.301083	0.490092	0	0	0	0.0599166	-0.0548495	0.234971	2.87268	0.818322	0.565616	0.0207624	0.29869	0.0022606	0.2427	0.00240582	0.290189	0.0241463	0.273733	0.6913	0.5657	0	0.428	0.179701	0.167122	0.964365	0.423912	0	0	0.114675	0.81718	0.0370784	0.0271036	0.565679	0.19559
Cham Islamic Bank SA	Islamic banks	Private	SYRIAN ARAB REPUBLIC	2008	2008Cham Islamic Bank SA	26	0.677945	0.0313624	0.106	0.85066	0	0	0.0954962	0	0	0.332807	0	0	0	0.057	-0.0390771	-1.02445	3.85731	0.774482	0.190324	0.0965376	0.158962	-0.0074364	0.7672	0	0	0	0	0	0	0	0	0	0	0	0	0	0	0	0	0	0	0	0.270984
Cihan Bank for Islamic Investme	Islamic banks	Private	Iraq	2008	2008Cihan Bank for Islamic Investme	25	0	0	0	0	0	0	0	0	0	0	0	0	0	0.013776	0.100675	-1.68017	0	0	0	0	0	0	0	0	0	0	0	0	0	0	0	0	0	0	0	0	0	0	0	0	0	0	0
Dubai Islamic Bank PJSC	Islamic banks	Public	UNITED ARAB EMIRATES	2008	2008Dubai Islamic Bank PJSC	284	0.799158	0.480498	0.126	0.238713	0.0332454	0.444141	0.663043	0.0113494	0	0.362035	0	0.3	0	0.0318439	0	0.483457	4.92614	0.821881	0.621297	0.0227223	0.140798	0.0183384	0.107	0.0183135	0.119317	0.0132341	0.135388	0.7559	0.6213	0	0.518	0.224726	0.242479	1.03875	0.474052	0	0	0.00470255	0.293923	0.0231003	0.0413118	0.621297	0.115111
Eghtesad Novin Bank PJSC-EN Ban	Islamic banks	Public	Iran	2008	2008Eghtesad Novin Bank PJSC-EN Ban	224	0	0	0	0	0	0	0	0.0637506	0	0.226698	0	0	0	0.0911617	-0.17213	-1.03888	0	0	0	0	0	0	0	0	0	0	0	0	0	0	0	0	0	0	0	0	0	0	0	0	0	0	0
Emirates Islamic Bank PJSC	Islamic banks	Public	UNITED ARAB EMIRATES	2008	2008Emirates Islamic Bank PJSC	232	0.829738	0.641546	0.0711	0.0525661	0.0112459	0.316518	0.511664	0	2.2326	0.362035	0	0	0	0.0318439	0	0.483457	4.22927	0.821291	0.676339	-0.008447	0.0347938	0.015174	0.0674	0	0	0	0	0	0	0	0.518	0	0	1.03875	0	0	0	0	0	0	0	0	0.067705
Faisal Islamic Bank of Egypt	Islamic banks	Public	EGYPT	2008	2008Faisal Islamic Bank of Egypt	190	0.92555	0.743139	0	0.117603	0.0084621	0.192882	0.489881	0.665299	2.53142	0.098878	0	0	0.0933	0.0709027	0.0931897	-0.564828	4.34316	0.924366	0.660038	-0.0011844	-0.0831009	0.0035774	0	0	0	0	0	0	0	0	0.247	0	0	1.01931	0	0	0	0	0	0	0	0	0.0648784
First energy bank	Islamic banks	Private	BAHRAIN	2008	2008First energy bank	62	0	0	0	0	0	0	0	0	0	0.305394	0	0	0	0.0829244	-0.0325667	0.130699	0	0	0	0	0	0	0	0	0	0	0	0	0	0	0.957	0	0	1.1068	0	0	0	0	0	0	0	0	0.471698
GFH Financial Group B.S.C.	Islamic banks	Public	BAHRAIN	2008	2008GFH Financial Group B.S.C.	122	0.482428	0.359939	0.3607	0.0068594	0.541594	0.661304	0.118386	0	0.151844	0.305394	0	0	0	0.0829244	-0.0325667	0.130699	3.35124	0.605796	0.0198565	0.123368	-0.340083	0.083759	0.1612	0.0837535	0	0	0.228274	0.0558	0.0199	0	0.957	0.728819	0.892804	1.1068	0.853709	0	0	0	0	0	0	0	0.38398
Ibdar Bank BSC	Islamic banks	Private	BAHRAIN	2008	2008Ibdar Bank BSC	2	0	0	0	0.690175	0	0	0.0736842	0	0	0.305394	0	0	0	0.0829244	-0.0325667	0.130699	2.31302	0	0.0761658	0	0.0761658	0.0119171	0.6545	0	0	0	0	0	0	0	0.957	0	0	1.1068	0	0	0	0	0	0	0	0	0.147461
International Islamic Trade Fin	Islamic banks	Private	SAUDI ARABIA	2008	2008International Islamic Trade Fin	50	0	0	0	0	0	0	0	0	0	0.464604	0	0	0	0.0599231	-0.0416871	-0.393316	0	0	0	0	0	0	0	0	0	0	0	0	0	0	0.574	0	0	0	0	0	0	0	0	0	0	0	0
Islamic Corporation for the Dev	Islamic banks	Private	Lebanon	2008	2008Islamic Corporation for the Dev	99	0	0.182535	0	0.225245	0	0.0179501	0.0195677	0	-0.0939016	0.155734	0.83	0	0.83	0.093495	0	-0.793076	0	0	0.153389	0	-0.0291466	0.0549346	0	0	0	0	0	0	0	0	0.627	0	0	0.1	0	0	0	0	0	0	0	0	0.188349
Islamic Development Bank	Islamic banks	Private	SAUDI ARABIA	2008	2008Islamic Development Bank	253	0	0.539546	0	0.235519	0	0.312849	0.113786	0	0.265807	0.464604	0	0	0	0.0599231	-0.0416871	-0.393316	3.78958	0	0.599899	0	0.0603538	0.0264239	0	0	0	0	0	0	0	0	0.574	0	0	0	0	0	0	0.208452	0.326544	0	0	0.599899	0.0288549
Islamic International Arab Bank	Islamic banks	Private	Jordan	2008	2008Islamic International Arab Bank	117	0.335354	0.411784	0.1998	0.423064	0.603916	0.101316	0.0153587	0	3.66644	0.376598	1	0	0	0.0817572	-0.0538682	0.0344316	2.77379	0.485346	0.509475	0.149993	0.097691	0.0085941	0	0	0	0	0	0	0	0	0.226	0	0	0.083666	0	0	0	0	0	0	0	0	0.114851
Jordan Dubai Islamic Bank	Islamic banks	Public	JORDAN	2008	2008Jordan Dubai Islamic Bank	63	0	0	0	0	0	0	0	0	0	0.376598	0	0	0	0.0817572	-0.0538682	0.0344316	0	0	0	0	0	0	0	0	0	0	0	0	0	0	0.226	0	0	0.083666	0	0	0	0	0	0	0	0	0
Jordan Islamic Bank	Islamic banks	Public	JORDAN	2008	2008Jordan Islamic Bank	178	0.864339	0.468682	0.1438	0.402728	0.0044885	0.231466	0.451863	0.314786	3.68598	0.376598	0.574	0	0.574	0.0817572	-0.0538682	0.0344316	3.2036	0.860149	0.509684	-0.0041896	0.0410024	0.0189894	0.1261	0	0	0	0	0	0	0	0.226	0	0	0.083666	0	0	0	0	0	0	0	0	0.0954131
Karafarin Bank	Islamic banks	Public	Iran	2008	2008Karafarin Bank	154	0	0	0	0	0	0	0	0.0678571	0	0.226698	0	0	0	0.0911617	-0.17213	-1.03888	0	0.896173	0.668477	0.896173	0.668477	0.0283947	0	0.0328329	0.163193	0.142688	0.0993327	0.7474	0.6245	0	0	1	0	0	1	0	0	0.231579	0.155948	0.0323201	0.169985	0.624546	0.0856731
Khaleeji Commercial Bank	Islamic banks	Public	BAHRAIN	2008	2008Khaleeji Commercial Bank	100	0.476188	0.279996	0	0.316254	0.32384	0.0103818	0.0115433	0	2.44652	0.305394	0.4001	0	0	0.0829244	-0.0325667	0.130699	2.43058	0.67835	0.301387	0.202162	0.0213913	0.0587192	0.4203	0	0	0	0	0	0	0	0.957	0	0	1.1068	0	0	0	0	0	0	0	0	0.421949
Kurdistan International Bank fo	Islamic banks	Public	Iraq	2008	2008Kurdistan International Bank fo	49	0.531613	0.001023	0	0.851217	0.153184	0.983663	0.998029	0	-0.760034	0	0	0	0	0.013776	0.100675	-1.68017	0	0.69475	0.0008058	0.163137	-0.0002172	0.0527788	0	0	0	0	0	0	0	0.19	0	0	0	0	0	0	0.19	0	0	0	0	0	0.358911
Kuwait Finance House	Islamic banks	Public	KUWAIT	2008	2008Kuwait Finance House	296	0.731515	0.559065	0.228	0.184226	0.166972	0.316622	0.963365	0	2.81352	0.490092	0	0	0.97	0.0599166	-0.0548495	0.234971	3.94438	0.766808	0.565406	0.0352925	0.0063411	0.016559	0.2174	0.0170792	0.259317	0.0250495	0.181425	0.7264	0.5654	0	0.428	0.179701	0.167122	0.964365	0.423912	0	0	0.185657	0.222477	0.0519657	0.10212	0.565396	0.178718
Kuwait International Bank	Islamic banks	Public	KUWAIT	2008	2008Kuwait International Bank	184	0	0	0	0	0	0	0	0.278725	0	0.490092	0	0	0.0999	0.0599166	-0.0548495	0.234971	0	0	0	0	0	0	0	0	0	0	0	0	0	0	0.428	0	0	0.964365	0	0	0	0	0	0	0	0	0
Masraf Al Rayan (Q.S.C.)	Islamic banks	Public	Qatar	2008	2008Masraf Al Rayan (Q.S.C.)	254	0.485002	0.66112	0.4571	0.265898	0	0.0830093	0.644137	0.253143	0	0.395335	0	0	0	0.179857	-0.137582	0.327415	4.00824	0.649874	0.794658	0.164872	0.133538	0.0546839	0.3185	0.0546864	0.501188	0.0499075	0.538989	1.2228	0.7947	0	0.347	0.364498	0.905047	1.57575	0.603736	0	0	0.645403	0.977747	0	0	0	0.514167
Noor Bank	Islamic banks	Private	UNITED ARAB EMIRATES	2008	2008Noor Bank	217	0	0	0	0	0	0	0	0	0	0.362035	0	0	0	0.0318439	0	0.483457	0	0.809334	0.650178	0.809334	0.650178	0.0234635	0	0	0	0	0	0	0	0	0.518	0	0	1.03875	0	0	0	0	0	0	0	0	0.207645
Palestine Islamic Bank	Islamic banks	Private	PALESTINIAN TERRITORIES	2008	2008Palestine Islamic Bank	33	0	0	0	0	0	0	0	0	0	0	0	0	0	0	0	0	0	0	0	0	0	0	0	0	0	0	0	0	0	0	0	0	0	0	0	0	0	0	0	0	0	0	0
Parsian Bank	Islamic banks	Public	Iran	2008	2008Parsian Bank	246	0	0	0	0	0	0	0	0	0	0.226698	0.655	0	0.345	0.0911617	-0.17213	-1.03888	0	0	0	0	0	0	0	0	0	0	0	0	0	0.2558	0	0	0	0	0	0	0.2558	0	0	0	0	0	0
Qatar International Islamic Ban	Islamic banks	Public	Qatar	2008	2008Qatar International Islamic Ban	219	0	0	0	0	0	0	0	0.387994	0	0.395335	0	0	0	0.179857	-0.137582	0.327415	0	0	0	0	0	0	0	0.0390235	0.256666	0.0216643	0.258284	0.9005	0.6426	0	0.347	0.364498	0.905047	1.57575	0.603736	0	0	0.290543	0.867094	0.00814098	0.0131825	0.642612	0
Qatar Islamic Bank SAQ	Islamic banks	Public	Qatar	2008	2008Qatar Islamic Bank SAQ	281	0.740783	0.547395	0.1834	0.216598	0.228051	0.351291	0.409219	0.347785	2.80691	0.395335	0	0	0	0.179857	-0.137582	0.327415	4.32911	0.753908	0.562436	0.0131253	0.0150414	0.050818	0.1635	0	0	0	0	0	0	0	0.347	0	0	1.57575	0	0	0	0	0	0	0	0	0.281532
Sharjah Islamic Bank	Islamic banks	Public	UNITED ARAB EMIRATES	2008	2008Sharjah Islamic Bank	199	0.680415	0.597538	0.3076	0.231277	0.0578234	0.149708	0.832536	0.487274	-0.0161154	0.362035	0	0	0.2	0.0318439	0	0.483457	4.03677	0.648292	0.656788	-0.0321233	0.0592509	0.0149074	0.3363	0	0	0	0	0	0	0	0.518	0	0	1.03875	0	0	0	0	0	0	0	0	0.365914
Sina Bank	Islamic banks	Private	Iran	2008	2008Sina Bank	177	0	0	0	0	0	0	0	0	0	0.226698	0	0	0	0.0911617	-0.17213	-1.03888	0	0	0	0	0	0	0	0	0	0	0	0	0	0	0	0	0	0	0	0	0	0	0	0	0	0	0
Syria International Islamic Ban	Islamic banks	Public	SYRIAN ARAB REPUBLIC	2008	2008Syria International Islamic Ban	81	0	0	0	0	0	0	0	0	0	0.332807	0	0	0.3	0.057	-0.0390771	-1.02445	0	0	0	0	0	0	0	0	0	0	0	0	0	0	0	0	0	0	0	0	0	0	0	0	0	0	0
Tamweel PJSC	Islamic banks	Private	UNITED ARAB EMIRATES	2008	2008Tamweel PJSC	83	0.660383	0.625286	0	0.0250068	0.714761	0.454329	0.900466	0	1.68707	0.362035	0.199	0	0.55	0.0318439	0	0.483457	3.93012	0.542178	0.883218	-0.118204	0.257932	0.038801	0	0	0	0	0	0	0	0	0.518	0	0	1.03875	0	0	0	0	0	0	0	0	0.242585
Warba Bank	Islamic banks	Public	KUWAIT	2008	2008Warba Bank	118	0	0	0	0	0	0	0	0	0	0.490092	0	0	0	0.0599166	-0.0548495	0.234971	0	0	0	0	0	0	0	0	0	0	0	0	0	0	0.428	0	0	0.964365	0	0	0	0	0	0	0	0	0
A_Ayan Leasing & Investment Com	Islamic banks	Public	KUWAIT	2009	2009A_Ayan Leasing & Investment Com	67	0.693963	0.251167	0	0.185624	0.0410959	0.0158358	0.171642	0.15508	-0.198019	0.462833	0	0.1141	0	0.0247984	-0.105827	0.188976	0	0.799059	0.179965	0.105096	-0.0712027	-0.151343	0	-0.151291	0	0.0497345	0.395182	0.2251	0.1799	0	0.412	0.187559	-0.0658332	0	0.433081	0	0	-0.181365	-0.354136	0.249612	0.262811	0.179869	0.167277
ABC Islamic Bank (E.C.)	Islamic banks	Private	BAHRAIN	2009	2009ABC Islamic Bank (E.C.)	75	0.176008	0.770684	0	0.0002737	0.869751	0.288581	0.235988	0	-0.346282	0.18791	1	0	0	0.0624513	-0.03526	0.118892	3.16474	0.204339	0.717081	0.0283309	-0.0536023	0.0076608	0.23	0	0	0	0	0	0	0	0.947	0	0	0.8	0	0	0	0	0	0	0	0	0.154567
Abu Dhabi Islamic Bank	Islamic banks	Public	UNITED ARAB EMIRATES	2009	2009Abu Dhabi Islamic Bank	130	0	0	0	0	0	0	0	0.460197	0	0.400059	0.49	0	0.49	0.0319184	0	0.455878	0	0	0	0	0	0	0	0	0	0	0	0	0	0.1673	0.53	0	0	0.816088	0	0	0.1673	0	0	0	0	0	0
Abu Dhabi Islamic Bank - Public	Islamic banks	Public	UNITED ARAB EMIRATES	2009	2009Abu Dhabi Islamic Bank - Public	273	0.801834	0.667417	0.1346	0.229142	0.0870829	0.0891227	0.334986	0.369115	3.35387	0.400059	0	0.0761	0	0.0319184	0	0.455878	0	0.772396	0.631576	-0.0294384	-0.0358414	0.0012187	0.1352	0.00121756	0.190881	0.00606538	0.133305	0.8177	0.6316	0.156	0.53	0.211448	0.140824	0.816088	0.459834	0.0329858	0.156	0.251395	0.214474	0.0414638	0.0598471	0.631576	0.125475
Ahli United Bank KSC	Islamic banks	Public	KUWAIT	2009	2009Ahli United Bank KSC	228	0.856415	0.658427	0.127	0.238489	0.252271	0.282255	0.456037	0	3.43539	0.462833	0.75	0.1077	0.75	0.0247984	-0.105827	0.188976	3.34967	0.879457	0.690569	0.0230419	0.0321424	0.0042024	0.1526	0.00453035	0.170501	0.0122798	0.125862	0.7853	0.6906	0	0.412	0.187559	-0.0658332	0	0.433081	0	0	-0.027693	0.0349632	0.0528701	0.0492244	0.690591	0.117284
Ajman Bank	Islamic banks	Private	UNITED ARAB EMIRATES	2009	2009Ajman Bank	148	0	0	0	0	0	0	0	0	0	0.400059	0	0	0	0.0319184	0	0.455878	0	0	0	0	0	0	0	0	0	0	0	0	0	0	0.53	0	0	0.816088	0	0	0	0	0	0	0	0	0
Al Baraka Bank Egypt SAE	Islamic banks	Private	EGYPT	2009	2009Al Baraka Bank Egypt SAE	145	0.908375	0.455056	0	0.438093	0.0118717	0.333315	0.129328	0	-0.131283	-0.08417	0.7368	0.0554	0.7368	0.0715762	0.183168	-0.529911	4.01799	0.894761	0.380862	-0.013614	-0.0741935	0.0105919	0	0	0	0	0	0	0	0	0.309	0	0	0	0	0	0	0	0	0	0	0	0.0662761
Al Baraka Bank Syria SA	Islamic banks	Private	SYRIAN ARAB REPUBLIC	2009	2009Al Baraka Bank Syria SA	103	0	0	0	0	0	0	0	0	0	0.380402	0	0	0	0	-0.157453	-0.952024	0	0	0	0	0	0	0	0	0	0	0	0	0	0.244	0	0	0	0	0	0	0.244	0	0	0	0	0	0
Al Rajhi Bank Public Joint Stoc	Islamic banks	Public	SAUDI ARABIA	2009	2009Al Rajhi Bank Public Joint Stoc	303	0.775174	0.660774	0.146	0.29704	0.0623929	0.014391	0.223201	0.398076	2.53232	0.451446	0	0	0	0.0842716	-0.0986875	-0.328305	0	0.755369	0.656873	-0.0198049	-0.0039008	0.0396369	0.1382	0.0396371	0.232066	0.0133148	0.25184	0.8268	0.6609	0	0.562	0.1292	0.0271321	0.458258	0.359445	0	0	0.0450288	0.0379939	0.0361928	0.0386818	0.660948	0.202417
Albaraka Bank Tunisia	Islamic banks	Private	TUNISIA	2009	2009Albaraka Bank Tunisia	42	0	0	0	0	0	0	0	0	0	0.411304	0.784	0	0	0.0423778	-0.049207	-0.185619	0	0	0	0	0	0	0	0	0	0	0	0	0	0	0.438	0	0	0	0	0	0	0	0	0	0	0	0
Albaraka Banking Group B.S.C.	Islamic banks	Public	BAHRAIN	2009	2009Albaraka Banking Group B.S.C.	261	0.812469	0.725401	0.2185	0.103504	0.006864	0.0980809	0.387675	0.0103386	2.92173	0.18791	0.3011	0	0.3011	0.0624513	-0.03526	0.118892	4.03823	0.835406	0.633701	0.022937	-0.0917001	0.0127143	0.2198	0	0	0	0	0	0	0	0.947	0	0	0.8	0	0	0	0	0	0	0	0	0.151958
Albaraka Islamic Bank BSC	Islamic banks	Private	BAHRAIN	2009	2009Albaraka Islamic Bank BSC	105	0	0	0	0	0	0	0	0	0	0.18791	0.911	0	0	0.0624513	-0.03526	0.118892	0	0	0	0	0	0	0	0	0	0	0	0	0	0	0.947	0	0	0.8	0	0	0	0	0	0	0	0	0
Al-Salam Bank-Bahrain B.S.C.	Islamic banks	Public	BAHRAIN	2009	2009Al-Salam Bank-Bahrain B.S.C.	163	0.65807	0.205591	0	0.574752	0.0901617	0.0105964	0.01	0.527935	0	0.18791	0	0	0	0.0624513	-0.03526	0.118892	2.7439	0.559231	0.176867	-0.0988388	-0.0287233	0.017814	0	0	0	0	0	0	0	0.1604	0.947	0	0	0.8	0	0	0.1604	0	0	0	0	0	0.345489
Amlak Finance PJSC	Islamic banks	Public	UNITED ARAB EMIRATES	2009	2009Amlak Finance PJSC	106	0.722241	0.634885	0	0.111779	0	0.449344	0.559488	0	2.99941	0.400059	0.4808	0	0	0.0319184	0	0.455878	4.19993	0.788336	0.633883	0.0660943	-0.0010018	-0.0109295	0	-0.010928	0	0.0121624	0.215949	0.8111	0.6329	0	0.53	0.211448	0.140824	0.816088	0.459834	0	0	-0.101585	-0.0790985	0.0378407	0.0399768	0.632901	0.175703
Ansar Bank	Islamic banks	Public	Iran	2009	2009Ansar Bank	191	0	0	0	0	0	0	0	0	0	0.221662	0	0	0	0.009237	-0.255498	-1.07741	0	0	0	0	0	0	0	0	0	0	0	0	0	0	0	0	0	0	0	0	0	0	0	0	0	0	0
Arab Islamic Bank	Islamic banks	Private	PALESTINIAN TERRITORIES	2009	2009Arab Islamic Bank	28	0.388834	0.368473	0	0.172414	0.336149	0.933452	0.503106	0	-0.126549	0	0	0	0	0	0	0	2.48359	0.308138	0.313926	-0.0806965	-0.0545471	0.0034048	0	0	0	0	0	0	0	0	0	0	0	0	0	0	0	0	0	0	0	0	0.20517
Arcapita Bank B.S.C.	Islamic banks	Private	BAHRAIN	2009	2009Arcapita Bank B.S.C.	146	0.484934	0.0566824	0.1859	0.253942	0.90507	0.078737	0.0207554	0	2.964	0.18791	0.67	0	0	0.0624513	-0.03526	0.118892	3.71074	0.359353	0.122887	-0.125581	0.0662049	-0.0201038	0.171	0	0	0	0	0	0	0.3918	0.947	0	0	0.8	0	0	0.3918	-0.242657	0.845124	0	0	0.122887	0.576342
Bahrain Islamic Bank B.S.C.	Islamic banks	Public	BAHRAIN	2009	2009Bahrain Islamic Bank B.S.C.	120	0.793593	0.558467	0	0.166362	0	0.467606	0.967626	0.367707	-0.123714	0.18791	0	0	0.13	0.0624513	-0.03526	0.118892	2.94151	0.833333	0.657237	0.0397406	0.09877	-0.0212719	0	-0.0212698	0.162424	0.00627227	0.24888	0.6052	0.5044	0	0.947	0.802435	0.513558	0.8	0.895787	0	0	0.0434633	0.131683	0.058454	0.100677	0.504376	0.182113
Bank AlJazira JSC	Islamic banks	Public	SAUDI ARABIA	2009	2009Bank AlJazira JSC	239	0.809129	0.549904	0.1934	0.242986	0.0613733	0.321327	0.456417	0.409963	2.75006	0.451446	0.065	0	0.0583	0.0842716	-0.0986875	-0.328305	4.43964	0.828413	0.517207	0.0192833	-0.0326975	0.0009174	0.1715	0.000919184	0.210221	0.0167883	0.248794	0.6243	0.5172	0	0.562	0	0	0.458258	0	0	0	0.0892778	0.0504683	0.0486945	0.0746937	0.517206	0.18568
Bank Alkhair BSC	Islamic banks	Private	BAHRAIN	2009	2009Bank Alkhair BSC	18	0.431651	0	0.1929	0.706375	0.656915	0.109872	0.0111473	0	2.37191	0.18791	0	0	0	0.0624513	-0.03526	0.118892	2.99069	0.50445	0	0.0727994	0	0.0021285	0.2305	0	0	0	0	0	0	0	0.947	0	0	0.8	0	0	0	0	0	0	0	0	0.694704
Bank Mellat	Islamic banks	Public	Iran	2009	2009Bank Mellat	293	0.789949	0.582795	0	0.185382	0.210934	0.277985	0.225406	0.465199	-0.0072564	0.221662	0	1	0	0.009237	-0.255498	-1.07741	5.59201	0.781416	0.554528	-0.0085324	-0.0282663	0.0063945	0	0	0	0	0	0	0	0	0	0	0	0	0	0	0	0	0	0	0	0	0.0476179
Bank Nizwa SAOG	Islamic banks	Public	oMAN	2009	2009Bank Nizwa SAOG	52	0	0	0	0	0	0	0	0	0	0.420541	0	0	0	0.081997	-0.120908	0.346009	0	0	0	0	0	0	0	0	0	0	0	0	0	0	0.372	0	0	0	0	0	0	0	0	0	0	0	0
Bank Pasargad	Islamic banks	Private	Iran	2009	2009Bank Pasargad	244	0	0	0	0	0	0	0	0	0	0.221662	0.2999	0	0	0.009237	-0.255498	-1.07741	0	0	0	0	0	0	0	0.0286223	0	0.0474273	0.177376	0.6635	0.5719	0	0	0.491301	-0.353245	0	0.700928	0	0	0	0	0.0423933	0	0.571898	0
Bank Saderat Iran	Islamic banks	Public	Iran	2009	2009Bank Saderat Iran	278	0.793312	0.604148	0	0.165051	0.133846	0.0993312	0.570194	0	0.133699	0.221662	0	0	0	0.009237	-0.255498	-1.07741	5.58688	0.76929	0.59396	-0.0240217	-0.0101884	0.0060638	0	0.00804411	0	0.019499	0.0798444	0.6586	0.5466	0	0	0.491301	-0.353245	0	0.700928	0	0	0	0	0	0	0	0.0723128
Bank Sarmayeh	Islamic banks	Private	Iran	2009	2009Bank Sarmayeh	173	0.609896	0.610324	0	0.219896	0.0468969	0.0486349	0.0114738	0	-0.477121	0.221662	0	0	0	0.009237	-0.255498	-1.07741	4.08008	0.66081	0.6502	0.0509141	0.0398764	0.0232991	0	0	0	0	0	0	0	0	0	0	0	0	0	0	0	0	0	0	0	0	0.213157
Bank Sepah	Islamic banks	Private	Iran	2009	2009Bank Sepah	251	0.843856	0.713103	0	0.0584018	0.281843	0.0629559	0.244245	0	-0.0630153	0.221662	1	1	0	0.009237	-0.255498	-1.07741	5.36592	0.839437	0.685385	-0.0044185	-0.0277178	0.0004127	0	0	0	0	0	0	0	0	0	0	0	0	0	0	0	0	0	0	0	0	0.0699035
Bank Tejarat	Islamic banks	Public	Iran	2009	2009Bank Tejarat	277	0.700173	0.545752	0	0.172755	0.100296	0.309932	0.43987	0	0.251267	0.221662	1	1	0	0.009237	-0.255498	-1.07741	5.4741	0.750325	0.539064	0.0501521	-0.0066884	0.0081684	0	0	0	0	0	0	0	0	0	0	0	0	0	0	0	0	0	0	0	0	0.0595533
Banque Zitouna	Islamic banks	Private	TUNISIA	2009	2009Banque Zitouna	51	0	0	0	0	0	0	0	0	0	0.411304	0	0	0	0.0423778	-0.049207	-0.185619	0	0	0	0	0	0	0	0	0	0	0	0	0	0	0.438	0	0	0	0	0	0	0	0	0	0	0	0
Barwa Bank	Islamic banks	Private	Qatar	2009	2009Barwa Bank	225	0	0	0	0	0	0	0	0	0	0.440303	0	0	0	0.176636	-0.150501	0.493666	0	0.0443692	0.240948	0.0443692	0.240948	0.0014372	0.4986	0	0	0	0	0	0	0.2835	0.354	0	0	0.835464	0	0	0.2835	0	0	0	0	0	0.769982
Boubyan Bank KSCP	Islamic banks	Public	KUWAIT	2009	2009Boubyan Bank KSCP	215	0.818322	0.565616	0.2427	0.301487	0.621101	0.285396	0.347541	0.145134	2.43973	0.462833	0	0	0	0.0247984	-0.105827	0.188976	2.92454	0.897284	0.597637	0.078962	0.0320211	-0.0538972	0.1384	-0.0539118	0.152483	-0.015871	0.254717	0.666	0.5976	0	0.412	0.187559	-0.0658332	0	0.433081	0	0	0.104517	0.186436	0.0529691	0.117108	0.597606	0.101747
Cham Islamic Bank SA	Islamic banks	Private	SYRIAN ARAB REPUBLIC	2009	2009Cham Islamic Bank SA	26	0.774482	0.190324	0.7672	0.70546	0	0	-0.769231	0	3.03227	0.380402	0.1	0	0.1	0	-0.157453	-0.952024	4.01116	0.815271	0.380747	0.0407882	0.190423	-0.0332415	0.6	0	0	0	0	0	0	0	0	0	0	0	0	0	0	0	0	0	0	0	0.197096
Cihan Bank for Islamic Investme	Islamic banks	Private	Iraq	2009	2009Cihan Bank for Islamic Investme	25	0	0	0	0	0	0	0	0	0	0	0	0	0	0.0822811	-0.126629	-1.53131	0	0	0	0	0	0	0	0	0	0	0	0	0	0.131	0	0	0	0	0	0	0.131	0	0	0	0	0	0
Dubai Islamic Bank PJSC	Islamic banks	Public	UNITED ARAB EMIRATES	2009	2009Dubai Islamic Bank PJSC	284	0.821881	0.621297	0.107	0.0682425	0.0478195	0.370042	0.404129	0.541884	1.54398	0.400059	0	0.298	0	0.0319184	0	0.455878	4.92817	0.778663	0.592199	-0.0432179	-0.0290981	0.01438	0.121	0.014461	0.195865	0.0118171	0.143736	0.7605	0.5922	0	0.53	0.211448	0.140824	0.816088	0.459834	0	0	-0.00533704	-0.0376774	0.0375589	0.0598961	0.592199	0.119231
Eghtesad Novin Bank PJSC-EN Ban	Islamic banks	Public	Iran	2009	2009Eghtesad Novin Bank PJSC-EN Ban	224	0	0	0	0	0	0	0	0.550406	0	0.221662	0	0	0	0.009237	-0.255498	-1.07741	0	0.910147	0.723444	0.910147	0.723444	0.0153334	0	0	0	0	0	0	0	0	0	0	0	0	0	0	0	0	0	0	0	0	0.0486189
Emirates Islamic Bank PJSC	Islamic banks	Public	UNITED ARAB EMIRATES	2009	2009Emirates Islamic Bank PJSC	232	0.821291	0.676339	0.0674	0.0929528	0.0968477	0.34467	0.439758	0	2.50377	0.400059	0	0	0	0.0319184	0	0.455878	4.42161	0.815576	0.66058	-0.0057149	-0.0157595	0.0051523	0.1237	0	0	0	0	0	0	0	0.53	0	0	0.816088	0	0	0	0	0	0	0	0	0.128159
Faisal Islamic Bank of Egypt	Islamic banks	Public	EGYPT	2009	2009Faisal Islamic Bank of Egypt	190	0.924366	0.660038	0	0.0834317	0.005192	0.363474	0.493272	0.482073	2.53142	-0.08417	0.1382	0	0.0933	0.0715762	0.183168	-0.529911	4.37687	0.923707	0.644815	-0.0006588	-0.0152235	0.004474	0.1331	0	0	0	0	0	0	0	0.309	0	0	0	0	0	0	0	0	0	0	0	0.0603299
First energy bank	Islamic banks	Private	BAHRAIN	2009	2009First energy bank	62	0	0	0	0.952703	0	0	0.02	0	0	0.18791	0	0	0	0.0624513	-0.03526	0.118892	3.00911	0.13899	0.112246	0.13899	0.112246	0.0115082	0	0	0	0	0	0	0	0	0.947	0	0	0.8	0	0	0	0	0	0	0	0	0.058856
GFH Financial Group B.S.C.	Islamic banks	Public	BAHRAIN	2009	2009GFH Financial Group B.S.C.	122	0.605796	0.0198565	0.1612	0.370043	0.300729	0.100105	0.243638	0	1.85137	0.18791	0	0	0	0.0624513	-0.03526	0.118892	3.5422	0.675577	0.0177191	0.0697806	-0.0021374	-0.443524	0.1291	0	0	0	0	0	0	0	0.947	0	0	0.8	0	0	0	0	0	0	0	0	0.358395
Ibdar Bank BSC	Islamic banks	Private	BAHRAIN	2009	2009Ibdar Bank BSC	2	0	0.0761658	0.6545	0.162176	0	0.0791716	0.291667	0	3.2467	0.18791	0	0	0	0.0624513	-0.03526	0.118892	2.28556	0	0.156198	0	0.0800321	-0.148972	0.56	0	0	0	0	0	0	0	0.947	0	0	0.8	0	0	0	0	0	0	0	0	0.44875
International Islamic Trade Fin	Islamic banks	Private	SAUDI ARABIA	2009	2009International Islamic Trade Fin	50	0	0	0	0	0	0	0	0	0	0.451446	0	0	0	0.0842716	-0.0986875	-0.328305	0	0	0	0	0	0	0	0	0	0	0	0	0	0	0.562	0	0	0.458258	0	0	0	0	0	0	0	0	0
Islamic Corporation for the Dev	Islamic banks	Private	Lebanon	2009	2009Islamic Corporation for the Dev	99	0	0.153389	0	0.259691	0	0.0236279	0.0197868	0	-0.0367128	0.191558	0.5	0	0.5	0.0912617	0	-0.741606	0	0	0.147939	0	-0.0054499	0.030687	0	0	0	0	0	0	0	0	0.632	0	0	0	0	0	0	0	0	0	0	0	0.0365861
Islamic Development Bank	Islamic banks	Private	SAUDI ARABIA	2009	2009Islamic Development Bank	253	0	0.599899	0	0.183008	0	0.280972	0.258759	0	0.417948	0.451446	0	0	0	0.0842716	-0.0986875	-0.328305	3.86625	0.0362399	0.605447	0.0362399	0.0055481	0.0142046	0	0	0	0	0	0	0	0	0.562	0	0	0.458258	0	0	0	0.199668	0.206514	0	0	0.605447	0.0203412
Islamic International Arab Bank	Islamic banks	Private	Jordan	2009	2009Islamic International Arab Bank	117	0.485346	0.509475	0	0.36602	0.761181	0.0720156	0.0266327	0	3.68621	0.376553	1	0	0	0.0723241	-0.149278	0.034377	2.95789	0.380573	0.776038	-0.104773	0.266562	0.0024981	0.2108	0	0	0	0	0	0	0	0.256	0	0	0	0	0	0	0	0	0	0	0	0.127383
Jordan Dubai Islamic Bank	Islamic banks	Public	JORDAN	2009	2009Jordan Dubai Islamic Bank	63	0	0	0	0	0	0	0	0.0100897	0	0.376553	0	0	0	0.0723241	-0.149278	0.034377	0	0	0	0	0	0	0	0	0	0	0	0	0	0	0.256	0	0	0	0	0	0	0	0	0	0	0	0
Jordan Islamic Bank	Islamic banks	Public	JORDAN	2009	2009Jordan Islamic Bank	178	0.860149	0.509684	0.1261	0.373025	0.0053462	0.191224	0.56777	0.510355	3.54136	0.376553	0.587	0	0.587	0.0723241	-0.149278	0.034377	3.2668	0.883468	0.490907	0.0233191	-0.0187766	0.01278	0.1333	0	0	0	0	0	0	0.112	0.256	0	0	0	0	0	0.112	0	0	0	0	0	0.0884479
Karafarin Bank	Islamic banks	Public	Iran	2009	2009Karafarin Bank	154	0.896173	0.668477	0	0.0732019	0.201047	0.084644	0.303397	0.0101272	0	0.221662	0	0	0	0.009237	-0.255498	-1.07741	4.4159	0.877694	0.624547	-0.0184796	-0.0439307	0.0328329	0	0.050577	0	0.163118	0.122489	0.7317	0.6012	0	0	0.491301	-0.353245	0	0.700928	0	0	0.0509831	0.0171213	0.0374334	0.190621	0.60123	0.110911
Khaleeji Commercial Bank	Islamic banks	Public	BAHRAIN	2009	2009Khaleeji Commercial Bank	100	0.67835	0.301387	0.4203	0.334048	0.0958349	0.794818	0.0733453	0.404185	2.56684	0.18791	0.3696	0	0.14	0.0624513	-0.03526	0.118892	2.66745	0.718776	0.405581	0.0404256	0.104194	0.0065456	0.3257	0	0	0	0	0	0	0	0.947	0	0	0.8	0	0	0	0	0	0	0	0	0.364735
Kurdistan International Bank fo	Islamic banks	Public	Iraq	2009	2009Kurdistan International Bank fo	49	0.69475	0.0008058	0	0.913165	0.0480342	0.975064	0.0107156	0	-0.451141	0	0.06	0	0	0.0822811	-0.126629	-1.53131	0	0.714709	0.0008899	0.0199591	8.41e-05	0.0438553	0	0	0	0	0	0	0	0.23	0	0	0	0	0	0	0.23	0	0	0	0	0	0.281295
Kuwait Finance House	Islamic banks	Public	KUWAIT	2009	2009Kuwait Finance House	296	0.766808	0.565406	0.2174	0.15935	0.182269	0.290265	0.695808	0	2.95257	0.462833	0	0	0.93	0.0247984	-0.105827	0.188976	4.02301	0.755046	0.564934	-0.0117618	-0.0004723	0.0063592	0.1508	0.00680649	0.17612	0.0205652	0.177137	0.7312	0.5649	0	0.412	0.187559	-0.0658332	0	0.433081	0	0	0.0303183	0.0375036	0.0593052	0.0946925	0.564931	0.157914
Kuwait International Bank	Islamic banks	Public	KUWAIT	2009	2009Kuwait International Bank	184	0	0	0	0	0	0	0	0.352529	0	0.462833	0	0	0.0999	0.0247984	-0.105827	0.188976	0	0	0	0	0	0	0	0	0	0	0	0	0	0.467	0.412	0	0	0	0	0	0.467	0	0	0	0	0	0
Masraf Al Rayan (Q.S.C.)	Islamic banks	Public	Qatar	2009	2009Masraf Al Rayan (Q.S.C.)	254	0.649874	0.794658	0.3185	0.0844231	0	0.0730168	0.61029	0.397847	2.12506	0.440303	0	0	0	0.176636	-0.150501	0.493666	4.22451	0.73915	0.735804	0.0892758	-0.0588535	0.0365075	0.2407	0.0365058	0.32861	0.017455	0.407538	0.9955	0.7358	0	0.354	0.369186	0.257691	0.835464	0.607606	0	0	0.438588	0.33268	0.000477983	0.000632323	0.735807	0.328257
Noor Bank	Islamic banks	Private	UNITED ARAB EMIRATES	2009	2009Noor Bank	217	0.809334	0.650178	0	0.247311	0.295524	0.0103089	0.0184985	0	0	0.400059	0	0	0	0.0319184	0	0.455878	4.33794	0.834929	0.732136	0.0255947	0.0819588	-0.0658909	0.1664	0	0	0	0	0	0	0	0.53	0	0	0.816088	0	0	0	0	0	0	0	0	0.171234
Palestine Islamic Bank	Islamic banks	Private	PALESTINIAN TERRITORIES	2009	2009Palestine Islamic Bank	33	0	0	0	0	0	0	0	0	0	0	0	0	0	0	0	0	0	0.847424	0.297825	0.847424	0.297825	0.0012392	0.4411	0	0	0	0	0	0	0	0	0	0	0	0	0	0	0	0	0	0	0	0.138419
Parsian Bank	Islamic banks	Public	Iran	2009	2009Parsian Bank	246	0	0	0	0	0	0	0	0	0	0.221662	0	0	0.305	0.009237	-0.255498	-1.07741	0	0	0	0	0	0	0	0	0	0	0	0	0	0.2507	0	0	0	0	0	0	0.2507	0	0	0	0	0	0
Qatar International Islamic Ban	Islamic banks	Public	Qatar	2009	2009Qatar International Islamic Ban	219	0	0	0	0	0	0	0	0.654385	0	0.440303	0	0	0	0.176636	-0.150501	0.493666	0	0.69938	0.612442	0.69938	0.612442	0.0308928	0.1975	0.0308947	0.257384	0.00769207	0.291725	0.8757	0.6124	0	0.354	0.369186	0.257691	0.835464	0.607606	0	0	0.288767	0.228107	0.00802206	0.0185633	0.612439	0.297949
Qatar Islamic Bank SAQ	Islamic banks	Public	Qatar	2009	2009Qatar Islamic Bank SAQ	281	0.753908	0.562436	0.1635	0.196818	0.343899	0.319777	0.407055	0.716128	2.80618	0.440303	0	0	0	0.176636	-0.150501	0.493666	4.5256	0.73975	0.57708	-0.0141579	0.0146443	0.0329669	0.1733	0	0	0	0	0	0	0	0.354	0	0	0.835464	0	0	0	0	0	0	0	0	0.305873
Sharjah Islamic Bank	Islamic banks	Public	UNITED ARAB EMIRATES	2009	2009Sharjah Islamic Bank	199	0.648292	0.656788	0.3363	0.167361	0.0995651	0.159572	0.512709	0.780097	2.36763	0.400059	0	0	0.2	0.0319184	0	0.455878	4.19134	0.657548	0.627356	0.009256	-0.0294324	0.0162822	0.3415	0	0	0	0	0	0	0	0.53	0	0	0.816088	0	0	0	0	0	0	0	0	0.364153
Sina Bank	Islamic banks	Private	Iran	2009	2009Sina Bank	177	0	0	0	0	0	0	0	0	0	0.221662	0	0	0	0.009237	-0.255498	-1.07741	0	0	0	0	0	0	0	0	0	0	0	0	0	0	0	0	0	0	0	0	0	0	0	0	0	0	0
Syria International Islamic Ban	Islamic banks	Public	SYRIAN ARAB REPUBLIC	2009	2009Syria International Islamic Ban	81	0	0	0	0	0	0	0	0	0	0.380402	0	0	0.3	0	-0.157453	-0.952024	0	0.23261	0.0004449	0.23261	0.0004449	0.0042009	0	0	0	0	0	0	0	0	0	0	0	0	0	0	0	0	0	0	0	0	0.0886742
Tamweel PJSC	Islamic banks	Private	UNITED ARAB EMIRATES	2009	2009Tamweel PJSC	83	0.542178	0.883218	0	0.0300251	0.768124	0.0724825	0.782072	0	1.69119	0.400059	0.199	0	0.55	0.0319184	0	0.455878	4.07458	0.543966	0.896918	0.001788	0.0136997	-0.004686	0	0	0	0	0	0	0	0	0.53	0	0	0.816088	0	0	0	0	0	0	0	0	0.237024
Warba Bank	Islamic banks	Public	KUWAIT	2009	2009Warba Bank	118	0	0	0	0	0	0	0	0	0	0.462833	0	0	0	0.0247984	-0.105827	0.188976	0	0	0	0	0	0	0	0	0	0	0	0	0	0	0.412	0	0	0	0	0	0	0	0	0	0	0	0
A_Ayan Leasing & Investment Com	Islamic banks	Public	KUWAIT	2010	2010A_Ayan Leasing & Investment Com	67	0.799059	0.179965	0	0.101745	0.0284593	0.0232418	-0.0258427	0.53712	-0.170034	0.535198	0	0	0	-0.070761	-0.046096	0.186603	0	0.830844	0.139912	0.0317847	-0.0400531	-0.0477593	0	-0.0478034	0	0.0751731	0.260498	0.1685	0.14	0	0.384	0.188393	0.143179	0.87178	0.434042	0	0	-0.0489338	-0.205287	0.301022	0.287768	0.140002	0.125503
ABC Islamic Bank (E.C.)	Islamic banks	Private	BAHRAIN	2010	2010ABC Islamic Bank (E.C.)	75	0.204339	0.717081	0.23	0.0008343	0.925761	0.390205	0.0196078	0	-0.232723	0.303325	1	0	0	0.0253977	-0.0279551	0.158312	3.12005	0.155427	0.680122	-0.048912	-0.0369588	0.001692	0	0	0	0	0	0	0	0	0.933	0	0	0.893308	0	0	0	0	0	0	0	0	0.215216
Abu Dhabi Islamic Bank	Islamic banks	Public	UNITED ARAB EMIRATES	2010	2010Abu Dhabi Islamic Bank	130	0	0	0	0	0	0	0	0.730706	0	0.480386	0.49	0.003	0.49	-0.0524292	0	0.472635	0	0	0	0	0	0	0	0	0	0	0	0	0	0.1164	0.539	0	0	0.895545	0	0	0.1164	0	0	0	0	0	0
Abu Dhabi Islamic Bank - Public	Islamic banks	Public	UNITED ARAB EMIRATES	2010	2010Abu Dhabi Islamic Bank - Public	273	0.772396	0.631576	0.1352	0.280708	0.0268313	0.0683463	0.225529	0.289096	3.52191	0.480386	0.4085	0.0761	0	-0.0524292	0	0.472635	0	0.762827	0.63718	-0.009569	0.0056037	0.0136	0.1304	0.0136008	0.179663	0.00523548	0.123699	0.8353	0.6372	0.148	0.539	0.206104	0.165295	0.895545	0.453986	0.0305033	0.148	0.174197	0.189409	0.045326	0.071292	0.63718	0.12079
Ahli United Bank KSC	Islamic banks	Public	KUWAIT	2010	2010Ahli United Bank KSC	228	0.879457	0.690569	0.1526	0.23361	0.26548	0.192998	0.309048	0	3.47675	0.535198	0.749	0.1094	0.749	-0.070761	-0.046096	0.186603	3.35422	0.874873	0.655992	-0.0045841	-0.0345773	0.0093713	0.17	0.00992855	0.213587	0.00713431	0.122111	0.7498	0.656	0	0.384	0.188393	0.143179	0.87178	0.434042	0	0	0.108129	0.0309147	0.0329612	0.029113	0.655976	0.121197
Ajman Bank	Islamic banks	Private	UNITED ARAB EMIRATES	2010	2010Ajman Bank	148	0	0	0	0	0	0	0	0	0	0.480386	0.25	0	0	-0.0524292	0	0.472635	0	0	0	0	0	0	0	0	0	0	0	0	0	0	0.539	0	0	0.895545	0	0	0	0	0	0	0	0	0
Al Baraka Bank Egypt SAE	Islamic banks	Private	EGYPT	2010	2010Al Baraka Bank Egypt SAE	145	0.894761	0.380862	0	0.348733	0.0346567	0.515093	0.139152	0	-0.144017	0.285322	0.7368	0.0554	0.7368	0.0467384	0.117635	-0.47698	4.06493	0.897568	0.385556	0.0028075	0.0046941	0.00793	0	0	0	0	0	0	0	0	-0.087	0	0	0	0	0	0	0	0	0	0	0	0.0640222
Al Baraka Bank Syria SA	Islamic banks	Private	SYRIAN ARAB REPUBLIC	2010	2010Al Baraka Bank Syria SA	103	0	0	0	0	0	0	0	0	0	0.303034	0.23	0	0.23	0	-0.029209	-0.910637	0	0.275867	0.220193	0.275867	0.220193	-0.0453507	0.83	0	0	0	0	0	0	0.2139	0.777	0	0	0	0	0	0.2139	0	0	0	0	0	0.79212
Al Rajhi Bank Public Joint Stoc	Islamic banks	Public	SAUDI ARABIA	2010	2010Al Rajhi Bank Public Joint Stoc	303	0.755369	0.656873	0.1382	0.309368	0.0473163	0.0248273	0.199301	0.460504	2.63008	0.549793	0	0	0	0.0182918	-0.0506663	-0.369236	0	0.803276	0.651245	0.0479063	-0.0056279	0.0366315	0.1523	0.0366306	0.246777	0.0143091	0.244058	0.8107	0.6512	0	0.553	0.131237	0.334918	1.5975	0.362267	0	0	0.0826522	0.059462	0.0295549	0.0278235	0.651245	0.196202
Albaraka Bank Tunisia	Islamic banks	Private	TUNISIA	2010	2010Albaraka Bank Tunisia	42	0	0	0	0	0	0	0	0	0	0.408891	0.784	0	0	0.0304345	-0.0352481	-0.168121	0	0	0	0	0	0	0	0	0	0	0	0	0	0	0.434	0	0	0	0	0	0	0	0	0	0	0	0
Albaraka Banking Group B.S.C.	Islamic banks	Public	BAHRAIN	2010	2010Albaraka Banking Group B.S.C.	261	0.835406	0.633701	0.2198	0.194322	0.0138828	0.126078	0.369792	0.209037	3.03961	0.303325	0.3011	0	0.3011	0.0253977	-0.0279551	0.158312	4.11946	0.854676	0.632423	0.0192704	-0.0012783	0.0121675	0.1858	0	0	0	0	0	0	0	0.933	0	0	0.893308	0	0	0	0	0	0	0	0	0.129188
Albaraka Islamic Bank BSC	Islamic banks	Private	BAHRAIN	2010	2010Albaraka Islamic Bank BSC	105	0	0	0	0	0	0	0	0	0	0.303325	0.9112	0	0	0.0253977	-0.0279551	0.158312	0	0	0	0	0	0	0	0	0	0	0	0	0	0	0.933	0	0	0.893308	0	0	0	0	0	0	0	0	0
Al-Salam Bank-Bahrain B.S.C.	Islamic banks	Public	BAHRAIN	2010	2010Al-Salam Bank-Bahrain B.S.C.	163	0.559231	0.176867	0	0.62807	0.203413	0.0139281	0.96	0.298818	-0.477121	0.303325	0	0	0	0.0253977	-0.0279551	0.158312	2.89537	0.718071	0.23208	0.15884	0.055213	0.0085221	0.247	0	0	0	0	0	0	0	0.933	0	0	0.893308	0	0	0	0	0	0	0	0	0.308385
Amlak Finance PJSC	Islamic banks	Public	UNITED ARAB EMIRATES	2010	2010Amlak Finance PJSC	106	0.788336	0.633883	0	0.0561507	0.0102109	0.446891	0.294138	0	3.01573	0.480386	0.4808	0	0	-0.0524292	0	0.472635	4.15341	0.825946	0.607988	0.0376104	-0.0258947	-0.0170022	0	-0.0170009	0	0.00395183	0.240737	0.7398	0.6079	0	0.539	0.206104	0.165295	0.895545	0.453986	0	0	-0.0784402	-0.100284	0.0533811	0.0643119	0.60792	0.168959
Ansar Bank	Islamic banks	Public	Iran	2010	2010Ansar Bank	191	0	0	0	0	0	0	0	0	0	0.18014	0	0	0	0.0231471	-0.135003	-1.20553	0	0	0	0	0	0	0	0	0	0	0	0	0	0	0	0	0	0	0	0	0	0	0	0	0	0	0
Arab Islamic Bank	Islamic banks	Private	PALESTINIAN TERRITORIES	2010	2010Arab Islamic Bank	28	0.308138	0.313926	0	0.207695	0.0585635	0.0110453	0.421053	0	2.37798	0	0.1953	0	0.0894	0	0	0	2.4679	0.288414	0.273014	-0.0197232	-0.0409121	-0.0080504	0	0	0	0	0	0	0	0	0	0	0	0	0	0	0	0	0	0	0	0	0.201935
Arcapita Bank B.S.C.	Islamic banks	Private	BAHRAIN	2010	2010Arcapita Bank B.S.C.	146	0.359353	0.122887	0.171	0.0437298	0.852151	0.0440134	0.0988781	0	3.04234	0.303325	0.67	0	0	0.0253977	-0.0279551	0.158312	3.64071	0.366376	0.134303	0.0070232	0.011416	-0.161812	0.127	0	0	0	0	0	0	0.2929	0.933	0	0	0.893308	0	0	0.2929	-0.193062	-0.135865	0	0	0.134303	0.442321
Bahrain Islamic Bank B.S.C.	Islamic banks	Public	BAHRAIN	2010	2010Bahrain Islamic Bank B.S.C.	120	0.833333	0.657237	0	0.0395833	0	0.441608	0.259414	0.317854	-0.0348375	0.303325	0	0	0	0.0253977	-0.0279551	0.158312	2.95999	0.879662	0.718072	0.046329	0.0608353	-0.0424281	0	-0.0424421	0.157884	-0.0164502	0.261692	0.5122	0.4505	0	0.933	0.802359	0.640283	0.893308	0.895745	0	0	0.0260147	-0.0583763	0.0836364	0.372727	0.45051	0.119794
Bank AlJazira JSC	Islamic banks	Public	SAUDI ARABIA	2010	2010Bank AlJazira JSC	239	0.828413	0.517207	0.1715	0.329093	0.108348	0.305276	0.444919	0.422782	2.79289	0.549793	0.065	0	0.058	0.0182918	-0.0506663	-0.369236	4.47678	0.839949	0.566488	0.0115361	0.0492809	0.0008662	0.1511	0	0	0	0	0	0	0	0.553	0	0	1.5975	0	0	0	0	0	0	0	0	0.170339
Bank Alkhair BSC	Islamic banks	Private	BAHRAIN	2010	2010Bank Alkhair BSC	18	0.50445	0	0.2305	0.614358	0.625366	0.115542	0.011917	0	2.43895	0.303325	0	0	0	0.0253977	-0.0279551	0.158312	3.01435	0.541283	0.315153	0.0368327	0.315153	-0.315291	0.1166	0	0	0	0	0	0	0	0.933	0	0	0.893308	0	0	0	0	0	0	0	0	0.385157
Bank Mellat	Islamic banks	Public	Iran	2010	2010Bank Mellat	293	0.781416	0.554528	0	0.265106	0.241442	0.0290717	0.0116274	0.682267	0.0784033	0.18014	0	0	0	0.0231471	-0.135003	-1.20553	5.63516	0.788762	0.501126	0.0073454	-0.0534024	0.0065582	0	0	0	0	0	0	0	0	0	0	0	0	0	0	0	0	0	0	0	0	0.0406359
Bank Nizwa SAOG	Islamic banks	Public	oMAN	2010	2010Bank Nizwa SAOG	52	0	0	0	0	0	0	0	0	0	0.418835	0	0	0	0.0611245	-0.0393518	0.258636	0	0	0	0	0	0	0	0	0	0	0	0	0	0	0.381	0	0	0	0	0	0	0	0	0	0	0	0
Bank Pasargad	Islamic banks	Private	Iran	2010	2010Bank Pasargad	244	0	0	0	0	0	0	0	0	0	0.18014	0.2999	0	0	0.0231471	-0.135003	-1.20553	0	0.862513	0.572464	0.862513	0.572464	0.0265164	0	0.0350303	0	0.085409	0.182587	0.7359	0.5526	0	0	0.23426	-0.0602049	0	0.484004	0	0	0.439982	0.386783	0.0391519	0	0.552634	0.121188
Bank Saderat Iran	Islamic banks	Public	Iran	2010	2010Bank Saderat Iran	278	0.76929	0.59396	0	0.147625	0.189163	0.0741225	0.978251	0	0.18719	0.18014	0	0	0	0.0231471	-0.135003	-1.20553	5.61258	0.835074	0.613027	0.0657837	0.0190671	0.0051099	0	0.0145196	0	0.0349744	0.081462	0.6139	0.5093	0	0	0.23426	-0.0602049	0	0.484004	0	0	0.131691	0.054306	0	0	0	0.0596873
Bank Sarmayeh	Islamic banks	Private	Iran	2010	2010Bank Sarmayeh	173	0.66081	0.6502	0	0.0654714	0.268903	0.0131838	0.0910128	0	-0.32861	0.18014	0	0	0	0.0231471	-0.135003	-1.20553	4.37553	0.769102	0.655917	0.108292	0.0057169	0.021311	0	0	0	0	0	0	0	0	0	0	0	0	0	0	0	0	0	0	0	0	0.165724
Bank Sepah	Islamic banks	Private	Iran	2010	2010Bank Sepah	251	0.839437	0.685385	0	0.12157	0.276674	0.058403	0.326843	0	-0.0613729	0.18014	1	1	0	0.0231471	-0.135003	-1.20553	5.33858	0.829167	0.668391	-0.0102696	-0.0169938	0.0004157	0	0	0	0	0	0	0	0	0	0	0	0	0	0	0	0	0	0	0	0	0.0616622
Bank Tejarat	Islamic banks	Public	Iran	2010	2010Bank Tejarat	277	0.750325	0.539064	0	0.173673	0.148709	0.25102	0.46143	0	0.33689	0.18014	0.4281	0	0	0.0231471	-0.135003	-1.20553	5.53508	0.761178	0.0575718	0.0108528	-0.481492	0.0087453	0	0	0	0	0	0	0	0	0	0.23426	-0.0602049	0	0.484004	0	0	0	0	0	0	0	0.0611413
Banque Zitouna	Islamic banks	Private	TUNISIA	2010	2010Banque Zitouna	51	0	0	0	0	0	0	0	0	0	0.408891	0	0	0	0.0304345	-0.0352481	-0.168121	0	0.823726	0.284956	0.823726	0.284956	-0.0166108	0	0	0	0	0	0	0	0	0.434	0	0	0	0	0	0	0	0	0	0	0	0.160911
Barwa Bank	Islamic banks	Private	Qatar	2010	2010Barwa Bank	225	0.0443692	0.240948	0.4986	0.467384	0.92581	0.510294	0.500805	0	0	0.458671	0	0	0	0.119566	0.0486328	0.724268	3.33383	0.236603	0.258109	0.192234	0.0171617	0.0031686	0.4521	0	0	0	0	0	0	0.2427	0.356	0	0	0	0	0	0.2427	0	0	0	0	0	0.568993
Boubyan Bank KSCP	Islamic banks	Public	KUWAIT	2010	2010Boubyan Bank KSCP	215	0.897284	0.597637	0.1384	0.273321	0.621101	0.252792	-0.548673	0.590507	2.71098	0.535198	0.4	0	0	-0.070761	-0.046096	0.186603	2.98444	0.806731	0.626453	-0.0905534	0.0288161	0.0045582	0.2782	0.00474603	0.337336	0.00502637	0.291002	0.7765	0.6264	0	0.384	0.188393	0.143179	0.87178	0.434042	0	0	0.392451	0.422897	0.0285052	0.00681708	0.626448	0.2231
Cham Islamic Bank SA	Islamic banks	Private	SYRIAN ARAB REPUBLIC	2010	2010Cham Islamic Bank SA	26	0.815271	0.380747	0.6	0.449388	0	0	-0.100133	0	3.26856	0.303034	0.32	0	0.32	0	-0.029209	-0.910637	4.04428	0.710782	0.570693	-0.104489	0.189946	0.0064473	0.63	0	0	0	0	0	0	0	0.777	0	0	0	0	0	0	0	0	0	0	0	0.360358
Cihan Bank for Islamic Investme	Islamic banks	Private	Iraq	2010	2010Cihan Bank for Islamic Investme	25	0	0	0	0	0	0	0	0	0	0	0	0	0	0.033793	-0.0687362	-1.40223	0	0	0	0	0	0	0	0	0	0	0	0	0	0.107	0	0	0	0	0	0	0.107	0	0	0	0	0	0
Dubai Islamic Bank PJSC	Islamic banks	Public	UNITED ARAB EMIRATES	2010	2010Dubai Islamic Bank PJSC	284	0.778663	0.592199	0.121	0.125189	0.0220749	0.348045	0.369806	0.504938	2.52156	0.480386	0	0.305	0	-0.0524292	0	0.472635	4.92585	0.754932	0.636051	-0.023731	0.0438523	0.0062224	0.127	0.00626087	0.200969	0.0119518	0.138133	0.8425	0.6361	0	0.539	0.206104	0.165295	0.895545	0.453986	0	0	0.0660452	0.158978	0.0491795	0.083359	0.636051	0.129041
Eghtesad Novin Bank PJSC-EN Ban	Islamic banks	Public	Iran	2010	2010Eghtesad Novin Bank PJSC-EN Ban	224	0.910147	0.723444	0	0.20735	0.0917604	0.0186778	0.438365	0.217382	0	0.18014	0	0	0	0.0231471	-0.135003	-1.20553	0	0.890001	0.759767	-0.0201466	0.036323	0.0200859	0	0	0	0	0	0	0	0	0	0	0	0	0	0	0	0	0	0	0	0	0.0692592
Emirates Islamic Bank PJSC	Islamic banks	Public	UNITED ARAB EMIRATES	2010	2010Emirates Islamic Bank PJSC	232	0.815576	0.66058	0.1237	0.0774983	0.0585437	0.400112	0.272485	0	2.64378	0.480386	0	0	0	-0.0524292	0	0.472635	4.40294	0.853068	0.446634	0.0374919	-0.213946	0.0018109	0.1303	0	0	0	0	0	0	0	0.539	0	0	0.895545	0	0	0	0	0	0	0	0	0.0981646
Faisal Islamic Bank of Egypt	Islamic banks	Public	EGYPT	2010	2010Faisal Islamic Bank of Egypt	190	0.923707	0.644815	0.1331	0.109411	0.0040532	0.325683	0.456804	0.492261	2.53713	0.285322	0.1535	0	0	0.0467384	0.117635	-0.47698	4.44202	0.91251	0.0948988	-0.0111964	-0.549916	0.0106685	0.1314	0	0	0	0	0	0	0	-0.087	0	0	0	0	0	0	0	0	0	0	0	0.0736054
First energy bank	Islamic banks	Private	BAHRAIN	2010	2010First energy bank	62	0.13899	0.112246	0	0.565929	0.662043	0.0241011	0.0167089	0	0	0.303325	0	0	0	0.0253977	-0.0279551	0.158312	3.09128	0.124021	0.222704	-0.0149695	0.110458	-0.0084181	0	0	0	0	0	0	0	0	0.933	0	0	0.893308	0	0	0	0	0	0	0	0	0.0646609
GFH Financial Group B.S.C.	Islamic banks	Public	BAHRAIN	2010	2010GFH Financial Group B.S.C.	122	0.675577	0.0177191	0.1291	0.283261	0.588103	0.0790632	0.951327	0	2.09908	0.303325	0	0	0	0.0253977	-0.0279551	0.158312	3.21545	0.691907	0.0141426	0.0163304	-0.0035765	-0.343155	0.106	0	0	0	0	0	0	0	0.933	0	0	0.893308	0	0	0	0	0	0	0	0	0.12895
Ibdar Bank BSC	Islamic banks	Private	BAHRAIN	2010	2010Ibdar Bank BSC	2	0	0.156198	0.56	0.0350195	0	0.0487241	0.313725	0	3.40611	0.303325	0	0	0	0.0253977	-0.0279551	0.158312	2.25503	0	0.144918	0	-0.0112795	-0.126098	0.6334	0	0	0	0	0	0	0	0.933	0	0	0.893308	0	0	0	0	0	0	0	0	0.19825
International Islamic Trade Fin	Islamic banks	Private	SAUDI ARABIA	2010	2010International Islamic Trade Fin	50	0	0	0	0	0	0	0	0	0	0.549793	0	0	0	0.0182918	-0.0506663	-0.369236	0	0	0.472018	0	0.472018	0.003689	0	0	0	0	0	0	0	0	0.553	0	0	1.5975	0	0	0	0	0	0	0	0	0.213414
Islamic Corporation for the Dev	Islamic banks	Private	Lebanon	2010	2010Islamic Corporation for the Dev	99	0	0.147939	0	0.213435	0	0.0216158	0.0191858	0	0.0214129	0.217593	0.5	0	0.5	0.10304	-0.0118765	-0.658608	0	0	0.111421	0	-0.0365179	0.0114349	0	0	0	0	0	0	0	0	0.631	0	0	0	0	0	0	0	0	0	0	0	0.0396263
Islamic Development Bank	Islamic banks	Private	SAUDI ARABIA	2010	2010Islamic Development Bank	253	0.0362399	0.605447	0	0.186583	0.778048	0.26668	0.164801	0	0.701386	0.549793	0	0	0	0.0182918	-0.0506663	-0.369236	3.94379	0	0.638207	-0.0362399	0.0327599	0.0177103	0	0	0	0	0	0	0	0	0.553	0	0	1.5975	0	0	0	0.0281945	0.0927172	0	0	0.638207	0.0241483
Islamic International Arab Bank	Islamic banks	Private	Jordan	2010	2010Islamic International Arab Bank	117	0.380573	0.776038	0.2108	0.106264	0.57435	0.0270204	0.0282581	0	3.68678	0.405634	1	0	0	0.0547658	0.0067818	-0.0365862	3.01737	0.378672	0.746397	-0.0019008	-0.0296409	0.0063857	0.3109	0	0	0	0	0	0	0	0.263	0	0	0.452769	0	0	0	0	0	0	0	0	0.0866376
Jordan Dubai Islamic Bank	Islamic banks	Public	JORDAN	2010	2010Jordan Dubai Islamic Bank	63	0	0	0	0	0	0	0	0.546216	0	0.405634	0.52	0	0	0.0547658	0.0067818	-0.0365862	0	0	0	0	0	0	0	0	0	0	0	0	0	0	0.263	0	0	0.452769	0	0	0	0	0	0	0	0	0
Jordan Islamic Bank	Islamic banks	Public	JORDAN	2010	2010Jordan Islamic Bank	178	0.883468	0.490907	0.1333	0.343777	0.0026961	0.177899	0.472401	0.115959	3.3972	0.405634	0.665	0.034	0.665	0.0547658	0.0067818	-0.0365862	3.33907	0.900526	0.472904	0.0170578	-0.0180035	0.0111764	0.2124	0	0	0	0	0	0	0.1469	0.263	0	0	0.452769	0	0	0.1469	0	0	0	0	0	0.0805976
Karafarin Bank	Islamic banks	Public	Iran	2010	2010Karafarin Bank	154	0.877694	0.624547	0	0.0962913	0.182533	0.115558	0.27712	0.0106107	-0.477121	0.18014	0	0	0	0.0231471	-0.135003	-1.20553	4.54997	0.861577	0.60123	-0.0161163	-0.0233164	0.0441338	0	0.0510152	0	0.0180649	0.140174	0.7982	0.6324	0	0	0.23426	-0.0602049	0	0.484004	0	0	0.100541	0.157444	0.0372962	0.347518	0.632407	0.124037
Khaleeji Commercial Bank	Islamic banks	Public	BAHRAIN	2010	2010Khaleeji Commercial Bank	100	0.718776	0.405581	0.3257	0.300183	0.298841	0.531044	0.0505501	0.454242	2.6752	0.303325	0.3699	0	0.14	0.0253977	-0.0279551	0.158312	2.67542	0.701507	0.484738	-0.0172685	0.0791568	-0.0155839	0	0	0	0	0	0	0	0	0.933	0	0	0.893308	0	0	0	0	0	0	0	0	0.392476
Kurdistan International Bank fo	Islamic banks	Public	Iraq	2010	2010Kurdistan International Bank fo	49	0.714709	0.0008899	0	0.89586	0	0.981674	0.0123554	0	-0.287639	0	0.1	0	0	0.033793	-0.0687362	-1.40223	0	0.661241	0.0048801	-0.0534681	0.0039902	0.0217995	0	0	0	0	0	0	0	0.22	0	0	0	0	0	0	0.22	0	0	0	0	0	0.368181
Kuwait Finance House	Islamic banks	Public	KUWAIT	2010	2010Kuwait Finance House	296	0.755046	0.564934	0.1508	0.150788	0.148176	0.307598	0.756112	0	3.06994	0.535198	0	0	0.93	-0.070761	-0.046096	0.186603	4.05272	0.758848	0.54338	0.0038015	-0.0215543	0.0057218	0.1415	0.00606814	0.162533	0.0220051	0.160772	0.6915	0.5434	0	0.384	0.188393	0.143179	0.87178	0.434042	0	0	0.134326	0.107848	0.0735634	0.11846	0.543381	0.142986
Kuwait International Bank	Islamic banks	Public	KUWAIT	2010	2010Kuwait International Bank	184	0	0	0	0	0	0	0	0.555918	0	0.535198	0	0	0.0999	-0.070761	-0.046096	0.186603	0	0	0	0	0	0	0	0	0	0	0	0	0	0.331	0.384	0	0	0.87178	0	0	0.331	0.0219905	-0.0462583	0	0	0	0
Masraf Al Rayan (Q.S.C.)	Islamic banks	Public	Qatar	2010	2010Masraf Al Rayan (Q.S.C.)	254	0.73915	0.735804	0.2407	0.191064	0	0.0651673	0.428571	0.331248	2.33399	0.458671	0	0.1191	0	0.119566	0.0486328	0.724268	4.38245	0.778949	0.722651	0.0397993	-0.0131533	0.0349245	0.1914	0.0349258	0.241782	0.00680986	0.322173	0.9277	0.7227	0	0.356	0.379694	-6.98258	0	0.616194	0	0	0.437724	0.411999	0.000464805	0.000462337	0.722651	0.258624
Noor Bank	Islamic banks	Private	UNITED ARAB EMIRATES	2010	2010Noor Bank	217	0.834929	0.732136	0.1664	0.134059	0.240043	0.0510697	0.0140538	0	2.35507	0.480386	0	0	0	-0.0524292	0	0.472635	4.22689	0.87561	0.685896	0.0406808	-0.0462405	-0.0306771	0.1475	0	0	0	0	0	0	0	0.539	0	0	0.895545	0	0	0	0	0	0	0	0	0.117254
Palestine Islamic Bank	Islamic banks	Private	PALESTINIAN TERRITORIES	2010	2010Palestine Islamic Bank	33	0.847424	0.297825	0.4411	0.655471	0.362824	0.0866335	0.415653	0	0	0	0	0	0	0	0	0	5.47587	0.834013	0.478694	-0.0134112	0.18087	0.004462	0.3872	0	0	0	0	0	0	0	0	0	0	0	0	0	0	0	0	0	0	0	0.155337
Parsian Bank	Islamic banks	Public	Iran	2010	2010Parsian Bank	246	0	0	0	0	0	0	0	0.010092	0	0.18014	0	0	0	0.0231471	-0.135003	-1.20553	0	0	0	0	0	0	0	0.0214251	0.1159	0.231935	0.0596991	0.7997	0.6838	0.2011	0	0.23426	-0.0602049	0	0.484004	0.0471097	0.2011	0.215731	0	0.0489044	0	0.683756	0
Qatar International Islamic Ban	Islamic banks	Public	Qatar	2010	2010Qatar International Islamic Ban	219	0.69938	0.612442	0.1975	0.245027	0.0019092	0.129776	0.151092	0.360634	0	0.458671	0	0	0	0.119566	0.0486328	0.724268	0	0.777495	0.504854	0.0781147	-0.107587	0.0307389	0.2316	0.0307403	0.303665	0.0108465	0.272014	0.6493	0.5049	0	0.356	0.379694	-6.98258	0	0.616194	0	0	0.0983628	-0.0922623	0.0105543	0.0387257	0.504856	0.265799
Qatar Islamic Bank SAQ	Islamic banks	Public	Qatar	2010	2010Qatar Islamic Bank SAQ	281	0.73975	0.57708	0.1733	0.234662	0.299153	0.194429	0.192229	0.438273	2.82465	0.458671	0	0	0	0.119566	0.0486328	0.724268	4.59409	0.74489	0.565794	0.0051394	-0.0112864	0.0243305	0.1737	0	0	0	0	0	0	0	0.356	0	0	0	0	0	0	0	0	0	0	0	0.218762
Sharjah Islamic Bank	Islamic banks	Public	UNITED ARAB EMIRATES	2010	2010Sharjah Islamic Bank	199	0.657548	0.627356	0.3415	0.199255	0.0612814	0.166218	0.271643	0.326609	2.72542	0.480386	0	0	0.2	-0.0524292	0	0.472635	4.20343	0.663291	0.579209	0.0057428	-0.0481467	0.0159895	0.3514	0	0	0	0	0	0	0	0.539	0	0	0.895545	0	0	0	0	0	0	0	0	0.353033
Sina Bank	Islamic banks	Private	Iran	2010	2010Sina Bank	177	0	0	0	0	0	0	0	0	0	0.18014	0	0	0	0.0231471	-0.135003	-1.20553	0	0	0	0	0	0	0	0.0274569	0.132382	0.011248	0.119064	0.8315	0.7312	0	0	0.23426	-0.0602049	0	0.484004	0	0	0	0	0.0319975	0.137996	0.730466	0
Syria International Islamic Ban	Islamic banks	Public	SYRIAN ARAB REPUBLIC	2010	2010Syria International Islamic Ban	81	0.23261	0.0004449	0	0.701045	0.591995	0.0140823	-0.969919	0	0	0.303034	0	0	0.3	0	-0.029209	-0.910637	0	0.211807	0.0041853	-0.0208035	0.0037404	0.0096238	0	0	0	0	0	0	0	0	0.777	0	0	0	0	0	0	0	0	0	0	0	0.0834203
Tamweel PJSC	Islamic banks	Private	UNITED ARAB EMIRATES	2010	2010Tamweel PJSC	83	0.543966	0.896918	0	0.0436697	0.765482	0.0542083	0.168339	0	1.69766	0.480386	0.199	0	0.55	-0.0524292	0	0.472635	4.0656	0.53466	0.898423	-0.009306	0.0015049	0.0025605	0	0	0	0	0	0	0	0	0.539	0	0	0.895545	0	0	0	0	0	0	0	0	0.279267
Warba Bank	Islamic banks	Public	KUWAIT	2010	2010Warba Bank	118	0	0	0	0	0	0	0	0	0	0.535198	0	0	0	-0.070761	-0.046096	0.186603	0	0	0	0	0	0	0	0	0	0	0	0	0	0	0.384	0	0	0.87178	0	0	0	0	0	0	0	0	0
A_Ayan Leasing & Investment Com	Islamic banks	Public	KUWAIT	2011	2011A_Ayan Leasing & Investment Com	67	0.830844	0.139912	0	0.135704	0.0286148	0.0280139	0.124375	0.539957	-1.73873	0.572754	0	0	0	-0.0236706	-0.044964	0.191682	0	0.845832	0.112822	0.0149887	-0.02709	-0.0398065	0	-0.0397544	0	0.0946443	0.166036	0.1333	0.1127	0	0.379	0.180872	0.107257	0.770065	0.425291	0	0	-0.0350364	-0.183276	0.335164	0.331193	0.112707	0.0821038
ABC Islamic Bank (E.C.)	Islamic banks	Private	BAHRAIN	2011	2011ABC Islamic Bank (E.C.)	75	0.155427	0.680122	0	0.0033035	0.946086	0.462149	0.0440252	0	2.33105	0.33629	1	0	0	0.0433441	-0.0196188	0.0550303	3.09381	0.101179	0.73879	-0.0542476	0.0586676	0.0078276	0	0	0	0	0	0	0	0	0.935	0	0	0	0	0	0	0	0	0	0	0	0.282121
Abu Dhabi Islamic Bank	Islamic banks	Public	uNITED ARAB EMIRATES	2011	2011Abu Dhabi Islamic Bank	130	0	0	0	0	0	0	0	0.394558	0	0.496694	0.49	0.0029	0.49	0.0163545	0	0.389284	0	0.938314	0.31417	0.938314	0.31417	-0.0439461	0	-0.0454599	0	0.00836947	0.293181	0.4066	0.3815	0.1696	0.558	0	0	0.860233	0	0	0.1696	0	0	0.355895	0.556124	0.381532	0.0433683
Abu Dhabi Islamic Bank - Public	Islamic banks	Public	UNITED ARAB EMIRATES	2011	2011Abu Dhabi Islamic Bank - Public	273	0.762827	0.63718	0.1304	0.28524	0.0166561	0.0988766	0.148476	0.333862	3.44651	0.496694	0.4085	0.0761	0	0.0163545	0	0.389284	0	0.768186	0.656908	0.0053596	0.0197282	0.0155391	0.1418	0.015539	0.196565	0.00687783	0.132916	0.8551	0.6569	0.1526	0.558	0.126781	0.0938179	0.860233	0.356063	0.0193468	0.1526	-0.0121228	0.0322386	0.0580655	0.0869681	0.656909	0.130331
Ahli United Bank KSC	Islamic banks	Public	KUWAIT	2011	2011Ahli United Bank KSC	228	0.874873	0.655992	0.17	0.289451	0.400382	0.0354976	0.235142	0.0106521	3.36021	0.572754	0.749	0.121	0.749	-0.0236706	-0.044964	0.191682	3.38993	0.879823	0.61561	0.0049507	-0.0403816	0.0097039	0.1818	0.0102731	0.224943	0.00529256	0.121519	0.6997	0.6156	0	0.379	0.180872	0.107257	0.770065	0.425291	0	0	0.0801034	0.0225114	0.0413539	0.027674	0.615609	0.116882
Ajman Bank	Islamic banks	Private	unITED ARAB EMIRATES	2011	2011Ajman Bank	148	0	0	0	0	0	0	0	0	0	0.496694	0.25	0	0	0.0163545	0	0.389284	0	0	0	0	0	0	0	0.00173902	0.381126	0.0123444	1.15488	1.1061	0.8012	0	0.558	0.126781	0.0938179	0.860233	0.356063	0	0	0	0	0.00887383	0.0103765	0.801204	0
Al Baraka Bank Egypt SAE	Islamic banks	Private	EGYPT	2011	2011Al Baraka Bank Egypt SAE	145	0.897568	0.385556	0	0.330127	0.0257551	0.483709	0.163302	0	-0.169794	0.231665	0.784	0	0.784	0.0514511	0.112652	-0.573745	4.13576	0.892936	0.401376	-0.0046321	0.0158199	0.0067399	0	0.0128241	0.117228	0.00606408	0.0557647	0.4695	0.4192	0	0.634	0.150893	-0.0983824	0	0.38845	0	0	0	0	0.0810113	0.0963764	0.419192	0.0647363
Al Baraka Bank Syria SA	Islamic banks	Private	SYRIAN ARAB REPUBLIC	2011	2011Al Baraka Bank Syria SA	103	0.275867	0.220193	0.83	0.517238	0.418696	0.0460869	0.0107006	0	0	0.210736	0.23	0	0.23	0	-0.0439741	-0.95501	3.70552	0.216293	0.20099	-0.0595738	-0.019203	0.0069117	0.41	0.00582039	0.525478	0.0195284	0.469409	0.2362	0.201	0.193	0.516	0	0	1.17218	0	0	0.193	0	0	0	0.00123736	0	0.167727
Al Rajhi Bank Public Joint Stoc	Islamic banks	Public	SAUDI ARABIA	2011	2011Al Rajhi Bank Public Joint Stoc	303	0.803276	0.651245	0.1523	0.129191	0.0364646	0.227719	0.290414	0.189823	2.71665	0.588455	0	0	0	0.0476188	-0.0534314	-0.277489	0	0.817511	0.637379	0.0142357	-0.0138662	0.0334266	0.1471	0.0334265	0.236124	0.016505	0.216129	0.7797	0.6374	0	0.537	0.133501	-0.0112141	0	0.365378	0	0	0.194168	0.163704	0.0253547	0.0165983	0.637378	0.178852
Albaraka Bank Tunisia	Islamic banks	Private	TUNISIA	2011	2011Albaraka Bank Tunisia	42	0	0	0	0	0	0	0	0	0	0.419297	0.784	0	0	0.0351061	-0.0441627	-0.248185	0	0	0	0	0	0	0	0	0	0	0	0	0	0	0.446	0	0	1.30576	0	0	0	0	0	0	0	0	0
Albaraka Banking Group B.S.C.	Islamic banks	Public	BAHRAIN	2011	2011Albaraka Banking Group B.S.C.	261	0.854676	0.632423	0.1858	0.201086	0.0312804	0.129802	0.396507	0.0101885	3.17164	0.33629	0.3011	0	0.3011	0.0433441	-0.0196188	0.0550303	4.2008	0.85576	0.567081	0.0010837	-0.0653423	0.0123761	0.1935	0.0123757	0.230808	0.0243787	0.221468	0.6627	0.5671	0	0.935	0.177161	-0.3095	0	0.420905	0	0	0	0	0.0350782	0.0491767	0.56708	0.117175
Albaraka Islamic Bank BSC	Islamic banks	Private	BAHRAIN	2011	2011Albaraka Islamic Bank BSC	105	0	0	0	0	0	0	0	0	0	0.33629	0.9111	0	0	0.0433441	-0.0196188	0.0550303	0	0.142746	0.13552	0.142746	0.13552	0.0016244	0	0	0	0	0	0	0	0	0.935	0	0	0	0	0	0	0	0	0	0	0	0.126036
Al-Salam Bank-Bahrain B.S.C.	Islamic banks	Public	BAHRAIN	2011	2011Al-Salam Bank-Bahrain B.S.C.	163	0.718071	0.23208	0.247	0.56269	0.164689	0.0111533	0.689655	0.169992	-0.348395	0.33629	0	0	0	0.0433441	-0.0196188	0.0550303	2.93278	0.742829	0.293646	0.0247578	0.0615662	0.0005412	0.249	0.000537933	0.318068	0.0197	0.26707	1.4475	0.2936	0	0.935	0.177161	-0.3095	0	0.420905	0	0	0	0	0.00605611	0.0145603	0.29362	0.27734
Amlak Finance PJSC	Islamic banks	Public	UNITED ARAB EMIRATES	2011	2011Amlak Finance PJSC	106	0.825946	0.607988	0	0.0534149	0.0051394	0.499714	0.34793	0.557741	2.97175	0.496694	0.4808	0	0	0.0163545	0	0.389284	4.11799	0	0	-0.825946	-0.607988	0	0	0	0	0	0	0	0	0	0.558	0	0	0.860233	0	0	0	0	0	0	0	0	0
Ansar Bank	Islamic banks	Public	Iran	2011	2011Ansar Bank	191	0	0	0	0	0	0	0	0	0	0.114594	0	0	0	0.0657737	-0.101372	-1.23232	0	0	0	0	0	0	0	0.025463	0	0.0463022	0.076724	0.7447	0.6069	0	0.296	0.167671	0.0496306	0.544059	0.409476	0	0	0	0	0.0363441	0	0.606869	0
Arab Islamic Bank	Islamic banks	Private	PALESTINIAN TERRITORIES	2011	2011Arab Islamic Bank	28	0.288414	0.273014	0	0.251313	0.0012136	0.0121446	0.405172	0	2.71265	0	0.2	0	0.0894	0	0	0	2.45591	0.775408	0.443852	0.486994	0.170838	0.002999	0	0.00459199	0.298563	0.00908733	0.499336	0.5604	0.444	0	0	0.402555	0.435161	1.03971	0.634472	0	0	0	0	0.00193282	0.00448743	0.443956	0.233964
Arcapita Bank B.S.C.	Islamic banks	Private	BAHRAIN	2011	2011Arcapita Bank B.S.C.	146	0.366376	0.134303	0.127	0.641491	0.855913	0.044678	0.653108	0	2.82476	0.33629	0.3	0	0	0.0433441	-0.0196188	0.0550303	3.53871	0.387301	0.137697	0.0209242	0.003394	0.0135008	0.158	0	0	0	0	0	0	0.1374	0.935	0	0	0	0	0	0.1374	0.232145	0.102735	0	0	0.137697	0.429675
Bahrain Islamic Bank B.S.C.	Islamic banks	Public	BAHRAIN	2011	2011Bahrain Islamic Bank B.S.C.	120	0.879662	0.718072	0	0.0489473	0.17179	0.307635	0.154286	0.148292	-0.196658	0.33629	0	0	0.13	0.0433441	-0.0196188	0.0550303	2.97114	0.861995	0.488142	-0.0176673	-0.22993	-0.0207365	0	-0.0206782	0.154109	0.00629928	0.31695	0.5532	0.4768	0	0.935	0.177161	-0.3095	0	0.420905	0	0	-0.103168	-0.0119215	0.1197	0.325389	0.476813	0.1373
Bank AlJazira JSC	Islamic banks	Public	SAUDI ARABIA	2011	2011Bank AlJazira JSC	239	0.839949	0.566488	0.1511	0.317461	0.0140155	0.26356	0.362932	0.159282	2.8206	0.588455	0.065	0	0.058	0.0476188	-0.0534314	-0.277489	4.51875	0.834594	0.599191	-0.0053546	0.0327031	0.007787	0.1364	0.00778727	0.199294	0.010968	0.198627	0.7179	0.5992	0	0.537	0	0	0	0	0	0	0	0	0.0493698	0.0420382	0.59919	0.145368
Bank Alkhair BSC	Islamic banks	Private	BAHRAIN	2011	2011Bank Alkhair BSC	18	0.541283	0.315153	0.1166	0.291798	0.635647	0.0102662	0.911488	0	2.49972	0.33629	0	0	0	0.0433441	-0.0196188	0.0550303	2.86207	0.47971	0.198344	-0.061573	-0.116809	0.0024845	0.2162	0	0	0	0	0	0	0	0.935	0	0	0	0	0	0	0	0	0	0	0	0.949152
Bank Mellat	Islamic banks	Public	Iran	2011	2011Bank Mellat	293	0.788762	0.501126	0	0.315011	0.191367	0.0372599	0.01174	0.525025	0.159515	0.114594	0	0	0	0.0657737	-0.101372	-1.23232	5.74747	0.758831	0.523528	-0.0299303	0.022402	0.0093466	0	0.0114693	0	0.0471049	0	0.7577	0.6406	0	0.296	0.167671	0.0496306	0.544059	0.409476	0	0	0	0	0.00407577	0	0.640555	0.042053
Bank Nizwa SAOG	Islamic banks	Public	oMAN	2011	2011Bank Nizwa SAOG	52	0	0	0	0	0	0	0	0	0	0.404256	0	0	0	0.0480285	-0.032034	0.205712	0	0	0	0	0	0	0	0	0	0	0	0	0	0	0.37	0	0	0	0	0	0	0	0	0	0	0	0
Bank Pasargad	Islamic banks	Private	Iran	2011	2011Bank Pasargad	244	0.862513	0.572464	0	0.113823	0.0475269	0.201039	0.768656	0	0	0.114594	0.297	0	0	0.0657737	-0.101372	-1.23232	5.09479	0.752625	0.552634	-0.109888	-0.0198302	0.0333426	0	0.0428762	0	0.0689521	0.255537	0.7491	0.5555	0	0.296	0.167671	0.0496306	0.544059	0.409476	0	0	0.0585211	0.0627923	0.0380054	0	0.555526	0.217845
Bank Saderat Iran	Islamic banks	Public	Iran	2011	2011Bank Saderat Iran	278	0.835074	0.613027	0	0.151958	0.211096	0.0727124	0.865784	0.0105521	0.2175	0.114594	0.4	0	0	0.0657737	-0.101372	-1.23232	5.68146	0.821132	0.584095	-0.0139416	-0.0289319	0.013071	0	0.00983897	0	0.0448435	0.0901179	0.6289	0.5332	0	0.296	0.167671	0.0496306	0.544059	0.409476	0	0	-0.07983	0.0238638	0.0590691	0	0.53318	0.0608936
Bank Sarmayeh	Islamic banks	Private	Iran	2011	2011Bank Sarmayeh	173	0.769102	0.655917	0	0.0478862	0.23967	0.114031	0.0703581	0	1.92938	0.114594	0	0	0	0.0657737	-0.101372	-1.23232	4.49638	0.753921	0.649126	-0.0151808	-0.0067911	0.0216298	0	0	0	0	0	0	0	0	0.296	0	0	0.544059	0	0	0	0	0	0	0	0	0.131468
Bank Sepah	Islamic banks	Private	Iran	2011	2011Bank Sepah	251	0.829167	0.668391	0	0.214267	0.160933	0.0591852	0.996801	0	-0.0707141	0.114594	0	0	0	0.0657737	-0.101372	-1.23232	5.34779	0.845608	0.663527	0.0164403	-0.0048644	0.0011417	0	0	0	0	0	0	0	0	0.296	0	0	0.544059	0	0	0	0	0	0	0	0	0.0522055
Bank Tejarat	Islamic banks	Public	Iran	2011	2011Bank Tejarat	277	0.761178	0.0575718	0	0.151738	0.168125	0.432906	0.0207037	0.0101808	0.404717	0.114594	0	0	0	0.0657737	-0.101372	-1.23232	5.58375	0.792458	0.0481477	0.0312805	-0.0094241	0.0096262	0	0	0	0	0	0	0	0	0.296	0.167671	0.0496306	0.544059	0.409476	0	0	0	0	0	0	0	0.0603202
Banque Zitouna	Islamic banks	Private	TUNISIA	2011	2011Banque Zitouna	51	0.823726	0.284956	0	0.541019	0.0796983	0.150715	0.284766	0	0	0.419297	0	0	0	0.0351061	-0.0441627	-0.248185	5.71537	0.82842	0.524869	0.0046938	0.239914	-0.0292846	0	-0.0292297	0	0.011153	0.25593	0.6173	0.5249	0	0.446	0.109189	0.186168	1.30576	0.330438	0	0	0	0	0.00192204	0.0169575	0.524869	0.125642
Barwa Bank	Islamic banks	Private	QATAR	2011	2011Barwa Bank	225	0.236603	0.258109	0.4521	0.57982	0.92551	0.0108474	0.578751	0	4.06459	0.499134	0	0	0	0.195923	0.0242526	0.640635	3.89533	0.290696	0.482267	0.0540931	0.224158	0.0127811	0.3018	0.0127833	0.417887	0.00824805	0.258917	0.6793	0.4823	0.1384	0.383	0.265129	0.111354	0.648074	0.514907	0.0366938	0.1384	0	0	0.0172604	0.0463372	0.482269	0.339385
Boubyan Bank KSCP	Islamic banks	Public	KUWAIT	2011	2011Boubyan Bank KSCP	215	0.806731	0.626453	0.2782	0.277596	0.62317	0.224081	0.263547	0.338633	2.49458	0.572754	0.473	0	0	-0.0236706	-0.044964	0.191682	3.11935	0.825751	0.66381	0.0190198	0.0373569	0.0050909	0.2547	0.0053862	0.298249	0.00175748	0.321416	0.8039	0.6658	0	0.379	0.180872	0.107257	0.770065	0.425291	0	0	0.185711	0.265665	0.0326824	0.00514237	0.665815	0.189483
Cham Islamic Bank SA	Islamic banks	Private	SYRIAN ARAB REPUBLIC	2011	2011Cham Islamic Bank SA	26	0.710782	0.570693	0.63	0.297327	0.0112816	0	0.25737	0	3.27028	0.210736	0.3226	0	0.3226	0	-0.0439741	-0.95501	4.22365	0.613632	0.65167	-0.0971499	0.0809772	0.0293162	0.5419	0.0343833	0.905247	0.0426841	0.434213	1.0675	0.6571	0	0.516	0.3609	0.495877	1.17218	0.60075	0	0	0	0	0.0325377	0.0838435	0.65713	0.590661
Cihan Bank for Islamic Investme	Islamic banks	Private	IRAQ	2011	2011Cihan Bank for Islamic Investme	25	0	0	0	0	0	0	0	0	0	0	0	0	0	0.0640256	-0.0287775	-1.38265	0	0	0	0	0	0	0	0	0	0	0	0	0	0.175	0.776	0	0	0.956556	0	0	0.175	0	0	0	0	0	0
Dubai Islamic Bank PJSC	Islamic banks	Public	UNITED ARAB EMIRATES	2011	2011Dubai Islamic Bank PJSC	284	0.754932	0.636051	0.127	0.109099	0.0649812	0.268465	0.0863064	0.419993	2.76793	0.496694	0	0.298	0	0.0163545	0	0.389284	4.95368	0.75974	0.569455	0.0048083	-0.0665957	0.0116615	0.136	0.0117366	0.205026	0.010552	0.138575	0.7467	0.5686	0	0.558	0.126781	0.0938179	0.860233	0.356063	0	0	0.00797024	-0.0848974	0.0637793	0.123739	0.568583	0.126517
Eghtesad Novin Bank PJSC-EN Ban	Islamic banks	Public	Iran	2011	2011Eghtesad Novin Bank PJSC-EN Ban	224	0.890001	0.759767	0	0.160506	0.0678626	0.0283256	0.379407	0.266812	-0.477121	0.114594	0	0	0	0.0657737	-0.101372	-1.23232	0	0	0	-0.890001	-0.759767	0	0	0.0290732	0	0.0110795	0.068734	0.8005	0.6987	0	0.296	0.167671	0.0496306	0.544059	0.409476	0	0	0	0	0.0443135	0	0.698712	0
Emirates Islamic Bank PJSC	Islamic banks	Public	UNITED ARAB EMIRATES	2011	2011Emirates Islamic Bank PJSC	232	0.853068	0.446634	0.1303	0.055777	0.132883	0.0107005	0.430442	0	2.83543	0.496694	0.998	0	0	0.0163545	0	0.389284	4.51516	0.812178	0.570312	-0.0408899	0.123678	-0.0197272	0	-0.0197251	0.205381	0.0251363	0.124029	0.7022	0.5703	0	0.558	0.126781	0.0938179	0.860233	0.356063	0	0	0	0	0.0943783	0.18075	0.570314	0.122302
Faisal Islamic Bank of Egypt	Islamic banks	Public	EGYPT	2011	2011Faisal Islamic Bank of Egypt	190	0.91251	0.0948988	0.1314	0.331123	0.002935	0.0313576	0.0085812	0.283562	2.82886	0.231665	0.1535	0	0	0.0514511	0.112652	-0.573745	4.50055	0.919274	0.0954996	0.0067632	0.0006008	0.0053207	0.1402	0.0136811	0	0.0220355	0.0721814	0.1097	0.0981	0	0.634	0.150893	-0.0983824	0	0.38845	0	0	0	0	0.301832	0.357	0.0981392	0.0617293
First energy bank	Islamic banks	Private	BAHRAIN	2011	2011First energy bank	62	0.124021	0.222704	0	0.466411	0.630008	0.0115344	0.0105314	0	-0.477121	0.33629	0.1625	0	0.1625	0.0433441	-0.0196188	0.0550303	3.07911	0.0727288	0.257598	-0.0512919	0.0348941	0.0028441	0.8308	0	0	0	0	0	0	0	0.935	0	0	0	0	0	0	0	0	0	0	0	0.0554923
GFH Financial Group B.S.C.	Islamic banks	Public	BAHRAIN	2011	2011GFH Financial Group B.S.C.	122	0.691907	0.0141426	0.106	0.059615	0.623847	0.0959793	-0.15311	0	1.59048	0.33629	0	0	0	0.0433441	-0.0196188	0.0550303	3.00783	0.613587	0	-0.0783205	-0.0141426	0.0004844	0.1241	0.000461346	0.172987	0.0827492	1.20013	0	0.21	0	0.935	0.177161	-0.3095	0	0.420905	0	0	0	0	0	0	0	0.393991
Ibdar Bank BSC	Islamic banks	Private	BAHRAIN	2011	2011Ibdar Bank BSC	2	0	0.144918	0.6334	0.0715182	0	0.049877	0.606061	0	2.70901	0.33629	0	0	0	0.0433441	-0.0196188	0.0550303	2.20249	0	0.073913	0	-0.0710054	-0.026087	0	0	0	0	0	0	0	0	0.935	0	0	0	0	0	0	0	0	0	0	0	0.249677
International Islamic Trade Fin	Islamic banks	Private	SAUDI ARABIA	2011	2011International Islamic Trade Fin	50	0	0.472018	0	0.266182	0	0.104003	0.341177	0	0	0.588455	0.397	0	0.397	0.0476188	-0.0534314	-0.277489	0	0	0.429129	0	-0.0428892	-0.0013661	0	0	0	0	0	0	0	0	0.537	0	0	0	0	0	0	0	0	0	0	0	0.155058
Islamic Corporation for the Dev	Islamic banks	Private	Lebanon	2011	2011Islamic Corporation for the Dev	99	0	0.111421	0	0.257426	0	0.0301767	0.0197263	0	0.107558	0.246383	0.598	0	0.598	0.0796043	-0.0398984	-0.627336	0	0	0.0991951	0	-0.0122259	-0.0398911	0	0	0	0	0	0	0	0	0.651	0	0	0.788036	0	0	0	0	0	0	0	0	0.042767
Islamic Development Bank	Islamic banks	Private	SAUDI ARABIA	2011	2011Islamic Development Bank	253	0	0.638207	0	0.151125	0	0.260233	0.195365	0	0.660683	0.588455	0	0	0	0.0476188	-0.0534314	-0.277489	3.95941	0	0.649268	0	0.0110604	0.0105302	0	0	0	0	0	0	0	0	0.537	0	0	0	0	0	0	0.116428	0.15623	0	0	0.649268	0.0178146
Islamic International Arab Bank	Islamic banks	Private	Jordan	2011	2011Islamic International Arab Bank	117	0.378672	0.746397	0.3109	0.0917716	0.468803	0.032001	0.0244681	0	3.68575	0.436557	1	0	0	0.0233683	-0.0501394	-0.0913177	3.03989	0.89694	0.695166	0.518268	-0.0512304	0.0094013	0	0	0	0	0	0	0	0	0.328	0	0	0.790569	0	0	0	0	0	0	0	0	0.0868517
Jordan Dubai Islamic Bank	Islamic banks	Public	JORDAN	2011	2011Jordan Dubai Islamic Bank	63	0	0	0	0	0	0	0	0.0101067	0	0.436557	0.52	0	0	0.0233683	-0.0501394	-0.0913177	0	0.62541	0.559955	0.62541	0.559955	0.0152726	0.5008	0	0	0	0	0	0	0	0.328	0	0	0.790569	0	0	0	0	0	0	0	0.559955	0.488897
Jordan Islamic Bank	Islamic banks	Public	JORDAN	2011	2011Jordan Islamic Bank	178	0.900526	0.472904	0.2124	0.419595	0.0187657	0.158867	0.346342	0.132545	3.38983	0.436557	0.6601	0.0438	0.6601	0.0233683	-0.0501394	-0.0913177	3.41559	0.909361	0.458717	0.0088344	-0.0141867	0.0097643	0.2441	0.0137063	0.263617	0.0103675	0.093904	0.5002	0.4587	0	0.328	0.347152	0.21697	0.790569	0.589196	0	0	0	0	0.125782	0.0618324	0.458713	0.0771546
Karafarin Bank	Islamic banks	Public	Iran	2011	2011Karafarin Bank	154	0.861577	0.60123	0	0.109066	0.147088	0.134887	0.196878	0.244153	-0.302452	0.114594	0	0	0	0.0657737	-0.101372	-1.23232	4.5754	0.794292	0.632406	-0.0672859	0.0311764	0.045687	0	0.0389845	0	0.0170737	0.191664	0.7741	0.593	0	0.296	0.167671	0.0496306	0.544059	0.409476	0	0	0.179524	0.0646957	0	0	0	0.161014
Khaleeji Commercial Bank	Islamic banks	Public	BAHRAIN	2011	2011Khaleeji Commercial Bank	100	0.701507	0.484738	0	0.208124	0.288813	0.55076	0.0224713	0.219961	2.76325	0.33629	0.3699	0	0.1401	0.0433441	-0.0196188	0.0550303	2.62244	0.721509	0.450389	0.0200017	-0.0343488	0.0011575	0	0	0	0	0	0	0	0	0.935	0.177161	-0.3095	0	0.420905	0	0	0	0	0	0	0	0.361917
Kurdistan International Bank fo	Islamic banks	Public	IRAQ	2011	2011Kurdistan International Bank fo	49	0.661241	0.0048801	0	0.736649	0	0.977542	0.0122329	0.0757576	-0.174534	0	0.1	0	0	0.0640256	-0.0287775	-1.38265	0	0.578769	0.001182	-0.0824715	-0.0036981	0.0470754	0	0.0470754	0.989374	0.0524666	0.735163	0.1781	0.1031	0.1521	0.776	0.141058	0.129068	0.956556	0.375576	0.0214549	0.1521	0	0	0	0	0	0.522114
Kuwait Finance House	Islamic banks	Public	KUWAIT	2011	2011Kuwait Finance House	296	0.758848	0.54338	0.1415	0.162968	0.196726	0.313166	0.740776	0	3.01019	0.572754	0	0	0.93	-0.0236706	-0.044964	0.191682	4.09859	0.766386	0.541412	0.0075382	-0.0019675	0.0027564	0.1351	0.00286281	0.154123	0.0260443	0.147158	0.681	0.5414	0	0.379	0.180872	0.107257	0.770065	0.425291	0	0	0.0820534	0.0752522	0.0710887	0.0877251	0.541408	0.122529
Kuwait International Bank	Islamic banks	Public	KUWAIT	2011	2011Kuwait International Bank	184	0	0	0	0	0	0	0	0.335847	0	0.572754	0	0	0.0999	-0.0236706	-0.044964	0.191682	0	0	0	0	0	0	0	0.00978657	0	0.00851865	1.87148	0.7792	0.6191	0.2474	0.379	0.180872	0.107257	0.770065	0.425291	0.0447478	0.2474	-0.0119634	0.0733416	0.0889701	0.0934486	0.619144	0
Masraf Al Rayan (Q.S.C.)	Islamic banks	Public	QATAR	2011	2011Masraf Al Rayan (Q.S.C.)	254	0.778949	0.722651	0.1914	0.165385	0	0.10703	0.228635	0.288846	2.45207	0.499134	0	0.1191	0	0.195923	0.0242526	0.640635	4.54012	0.837029	0.629003	0.0580803	-0.0936485	0.0254816	0.2131	0.0255035	0.260833	0.00568789	0.236835	0.7515	0.629	0	0.383	0.265129	0.111354	0.648074	0.514907	0	0	0.593598	0.389918	0.00250266	0.00304334	0.629003	0.181841
Noor Bank	Islamic banks	Private	UNITED ARAB EMIRATES	2011	2011Noor Bank	217	0.87561	0.685896	0.1475	0.16633	0.195823	0.0526542	0.0133805	0	2.2428	0.496694	0	0	0	0.0163545	0	0.389284	4.2599	0.857985	0.630493	-0.0176244	-0.0554026	0.0029152	0.148	0.00291236	0.217763	0.0450782	0.300032	0.7349	0.6305	0	0.558	0.126781	0.0938179	0.860233	0.356063	0	0	0	0	0.117382	0.197212	0.630499	0.131241
Palestine Islamic Bank	Islamic banks	Private	PALESTINIAN TERRITORIES	2011	2011Palestine Islamic Bank	33	0.834013	0.478694	0.3872	0.406597	0.034824	0.0444168	0.285457	0	3.98483	0	0	0	0	0	0	0	5.5531	0.837307	0.477212	0.0032935	-0.0014821	0.0102734	0.3085	0.0127943	0	0.013874	0.320218	0.5622	0.4772	0	0	0.402555	0.435161	1.03971	0.634472	0	0	0	0	0.0143697	0.0309012	0.477213	0.15291
Parsian Bank	Islamic banks	Public	Iran	2011	2011Parsian Bank	246	0	0	0	0	0	0	0	0.25834	0	0.114594	0	0	0	0.0657737	-0.101372	-1.23232	0	0.879164	0.704478	0.879164	0.704478	0.0207107	0.1073	0.0241525	0	0.102007	0.0969249	0.7816	0.6539	0.1983	0.296	0.167671	0.0496306	0.544059	0.409476	0.0332491	0.1983	-0.00661037	-0.0462579	0.0526797	0	0.653861	0.0822826
Qatar International Islamic Ban	Islamic banks	Public	QATAR	2011	2011Qatar International Islamic Ban	219	0.777495	0.504854	0.2316	0.301481	0.0070822	0.262826	0.197513	0.182411	2.3308	0.499134	0	0	0	0.195923	0.0242526	0.640635	0	0.775135	0.453343	-0.0023595	-0.0515117	0.0279566	0.2377	0.0279581	0.313217	0.0108895	0.251427	0.5849	0.4533	0	0.383	0.265129	0.111354	0.648074	0.514907	0	0	0.284873	0.154158	0.0108915	0.0175761	0.453341	0.265007
Qatar Islamic Bank SAQ	Islamic banks	Public	QATAR	2011	2011Qatar Islamic Bank SAQ	281	0.74489	0.565794	0.1737	0.251974	0.217684	0.207951	0.224173	0.193085	2.90401	0.499134	0	0	0	0.195923	0.0242526	0.640635	4.71498	0.703422	0.507769	-0.0414683	-0.0580244	0.0208592	0.1858	0	0	0	0	0	0	0	0.383	0.265129	0.111354	0.648074	0.514907	0	0	0	0	0	0	0	0.282826
Sharjah Islamic Bank	Islamic banks	Public	UNITED ARAB EMIRATES	2011	2011Sharjah Islamic Bank	199	0.663291	0.579209	0.3514	0.249892	0.0612472	0.169897	0.311612	0.243339	2.96263	0.496694	0	0	0.2	0.0163545	0	0.389284	4.22186	0.637215	0.588019	-0.0260757	0.0088096	0.01416	0.3443	0.0141611	0.492196	0.00712491	0.521821	0.9177	0.588	0	0.558	0.126781	0.0938179	0.860233	0.356063	0	0	0	0	0.0333103	0.0587042	0.588019	0.330624
Sina Bank	Islamic banks	Private	Iran	2011	2011Sina Bank	177	0	0	0	0	0	0	0	0	0	0.114594	0	0	0	0.0657737	-0.101372	-1.23232	0	0	0	0	0	0	0	0.0280721	0	0.0181612	0.153293	0.7747	0.6506	0	0.296	0.167671	0.0496306	0.544059	0.409476	0	0	0	0	0	0	0	0
Syria International Islamic Ban	Islamic banks	Public	SYRIAN ARAB REPUBLIC	2011	2011Syria International Islamic Ban	81	0.211807	0.0041853	0	0.547223	0.227507	0.921665	-0.623502	0.187337	-0.477121	0.210736	0	0	0.2	0	-0.0439741	-0.95501	0	0.830812	0.399257	0.619005	0.395072	0.013793	0.4287	0.0174441	0.530868	0.0146639	0.137991	0.4837	0.3993	0	0.516	0.3609	0.495877	1.17218	0.60075	0	0	0	0	0.146192	0.0754692	0.399259	0.162653
Tamweel PJSC	Islamic banks	Private	UNITED ARAB EMIRATES	2011	2011Tamweel PJSC	83	0.53466	0.898423	0	0.0473159	0.728619	0.0479421	0.456114	0	1.69604	0.496694	0.583	0	0	0.0163545	0	0.389284	4.00831	0.52129	0.927363	-0.0133699	0.0289409	0.0101615	0	0.0101582	0	0.00642291	0.289825	0	0.9274	0	0.558	0	0	0.860233	0	0	0	0	0	0.0356867	0.100873	0.927363	0.296361
Warba Bank	Islamic banks	Public	KUWAIT	2011	2011Warba Bank	118	0	0	0	0	0	0	0	0	0	0.572754	0	0	0	-0.0236706	-0.044964	0.191682	0	0.188017	0.0803353	0.188017	0.0803353	-0.0240446	0.20421	0	0	0	0	0	0	0	0.379	0.180872	0.107257	0.770065	0.425291	0	0	0	0	0	0	0	0.0398281
A_Ayan Leasing & Investment Com	Islamic banks	Public	KUWAIT	2012	2012A_Ayan Leasing & Investment Com	67	0.845832	0.112822	0	0.159886	0	0.0338329	0.040339	0.0100075	0	0.577661	0	0	0	0.0962844	-0.0490534	0.082645	0	0.73251	0.102639	-0.113322	-0.010183	-0.0016945	0	-0.0016503	0	0.163913	0.270061	0	0.1037	0	0.369	0	0	0.542218	0	0	0	-0.109072	-0.226446	0.295215	0.132084	0.103738	0.205779
ABC Islamic Bank (E.C.)	Islamic banks	Private	BAHRAIN	2012	2012ABC Islamic Bank (E.C.)	75	0.101179	0.73879	0	0.0048319	0.909265	0.344408	0.08	0	2.335	0.346241	1	0	0	0.0198341	0.0036445	-0.0594817	3.01486	0.135827	0.828084	0.0346478	0.0892939	0.0077803	0	0	0	0	0	0	0	0	0.913	0	0	0	0	0	0	0	0	0	0	0	0.284064
Abu Dhabi Islamic Bank	Islamic banks	Public	uNITED ARAB EMIRATES	2012	2012Abu Dhabi Islamic Bank	130	0.938314	0.31417	0	0.408633	0.0601441	0.673238	0.303217	0.0103893	0	0.508732	0.49	0.0029	0.49	0.052078	0	0.517124	4.13523	0.921331	0.3529	-0.0169836	0.0387292	-0.0607423	0	-0.0797581	0	0.0087044	0.518108	0.4531	0.4175	0.1603	0.576	0	0	0.517687	0	0	0.1603	0.00894532	0.124764	0.367765	0.438446	0.41749	0.0343854
Abu Dhabi Islamic Bank - Public	Islamic banks	Public	UNITED ARAB EMIRATES	2012	2012Abu Dhabi Islamic Bank - Public	273	0.768186	0.656908	0.1418	0.209484	0.0362852	0.0699459	0.172164	0.112833	3.49825	0.508732	0.4066	0.0768	0	0.052078	0	0.517124	0	0.748805	0.594731	-0.019381	-0.0621767	0.0139538	0.1843	0.0139542	0.251105	0.00577772	0.162855	0.7942	0.5947	0.1905	0.576	0.1231	0.0329907	0.517687	0.350856	0.0234505	0.1905	0.15805	0.0473153	0.0570542	0.0820161	0.594731	0.172294
Ahli United Bank KSC	Islamic banks	Public	KUWAIT	2012	2012Ahli United Bank KSC	228	0.879823	0.61561	0.1818	0.333815	0.273875	0.0344296	0.18299	0.353069	3.30895	0.577661	0.749	0.1152	0.749	0.0962844	-0.0490534	0.082645	3.41959	0.872384	0.656349	-0.0074393	0.0407385	0.0144328	0.1638	0.0151744	0.205449	0.0054187	0.127872	0.7524	0.6563	0	0.369	0.192203	0.0565076	0.542218	0.438409	0	0	-0.00766657	0.0602794	0.0434299	0.0269399	0.656336	0.126374
Ajman Bank	Islamic banks	Private	unITED ARAB EMIRATES	2012	2012Ajman Bank	148	0	0	0	0	0	0	0	0	0	0.508732	0.25	0	0	0.052078	0	0.517124	0	0.790244	0.826566	0.790244	0.826566	0.0061023	0.247	0.00610612	0.314436	0.0135161	0.366879	1.046	0.8266	0	0.576	0.1231	0.0329907	0.517687	0.350856	0	0	0.372452	0.421529	0.0128165	0.0178709	0.826553	0.237952
Al Baraka Bank Egypt SAE	Islamic banks	Private	EGYPT	2012	2012Al Baraka Bank Egypt SAE	145	0.892936	0.401376	0	0.239633	0.0453031	0.0105916	0.165119	0	-0.168851	0.195409	0.7368	0	0.7368	0.0177959	0.100539	-0.772814	4.17178	0.885978	0.407568	-0.0069585	0.0061919	0.0080938	0	0.0167884	0.122723	0.00544798	0.0909944	0.4831	0.428	0	0.701	0.146663	-0.166463	0	0.382967	0	0	0.0779708	0.103274	0.08323	0.0860967	0.427995	0.0645184
Al Baraka Bank Syria SA	Islamic banks	Private	SYRIAN ARAB REPUBLIC	2012	2012Al Baraka Bank Syria SA	103	0.216293	0.20099	0.41	0.699335	0.400494	0.0514728	0.0131641	0	2.78514	0.36869	0.23	0	0.23	0	-0.0475316	-1.19042	4.36263	0.590649	0.112448	0.374356	-0.0885425	0.0145996	0.41	0.0134884	0.465689	0.0286793	0.221767	0.1293	0.1124	0.2063	-0.202	0	0	0.998499	0	0	0.2063	0.301253	-0.27199	0	0.131931	0	0.135826
Al Rajhi Bank Public Joint Stoc	Islamic banks	Public	SAUDI ARABIA	2012	2012Al Rajhi Bank Public Joint Stoc	303	0.817511	0.637379	0.1471	0.125122	0.0150584	0.26881	0.335144	0.117235	2.81238	0.584623	0.199	0	0	0.0995893	-0.0582359	-0.483387	0	0.836366	0.644147	0.0188549	0.0067679	0.0294885	0.1468	0.0294885	0.229618	0.0182938	0.182697	0.7702	0.6441	0	0.527	0.133935	0.0906741	0.8228	0.365972	0	0	0.21135	0.226805	0.0274135	0.0199348	0.644147	0.157932
Albaraka Bank Tunisia	Islamic banks	Private	TUNISIA	2012	2012Albaraka Bank Tunisia	42	0	0	0	0	0	0	0	0	0	0.390555	0.784	0	0	-0.0191718	-0.0354403	-0.180471	0	0	0	0	0	0	0	0	0	0	0	0	0	0	0.452	0	0	1.16146	0	0	0	0	0	0	0	0	0
Albaraka Banking Group B.S.C.	Islamic banks	Public	BAHRAIN	2012	2012Albaraka Banking Group B.S.C.	261	0.85576	0.567081	0.1935	0.187991	0.0445173	0.207256	0.374545	0.115076	3.29565	0.346241	0.3011	0	0.3011	0.0198341	0.0036445	-0.0594817	4.23437	0.860541	0.636874	0.0047817	0.0697935	0.0123432	0.1847	0.0123453	0.205969	0.0245074	0.103392	0.7401	0.6369	0	0.913	0.17193	-0.328386	0	0.414645	0	0	0.110824	0.246222	0.0340609	0.0444555	0.636872	0.115155
Albaraka Islamic Bank BSC	Islamic banks	Private	BAHRAIN	2012	2012Albaraka Islamic Bank BSC	105	0.142746	0.13552	0	0.402721	0.433243	0.0196217	0.665084	0	0	0.346241	0.9112	0	0	0.0198341	0.0036445	-0.0594817	5.77986	0.175234	0.148464	0.0324874	0.0129437	-0.0074889	0	-0.00954096	0	0.0319403	1.27009	0.5601	0.4828	0	0.913	0.17193	-0.328386	0	0.414645	0	0	0	0	0.0764337	0.153251	0.482811	0.135049
Al-Salam Bank-Bahrain B.S.C.	Islamic banks	Public	BAHRAIN	2012	2012Al-Salam Bank-Bahrain B.S.C.	163	0.742829	0.293646	0.249	0.560234	0.152412	0.825594	0.390946	0.420438	2.24544	0.346241	0.061	0	0	0.0198341	0.0036445	-0.0594817	2.96562	0.758862	0.347591	0.016033	0.0539442	0.0109319	0.209	0.0109401	0.269773	0.0324033	0.340954	1.6966	0.3476	0	0.913	0.17193	-0.328386	0	0.414645	0	0	0.0198189	0.212585	0.0103364	0.0272123	0.347616	0.283476
Amlak Finance PJSC	Islamic banks	Public	UNITED ARAB EMIRATES	2012	2012Amlak Finance PJSC	106	0	0	0	0	0	0	0	0.0124258	2.91265	0.508732	0.4808	0	0	0.052078	0	0.517124	0	0	0	0	0	0	0	0	0	0	0	0	0	0	0.576	0	0	0.517687	0	0	0	0	0	0	0	0	0
Ansar Bank	Islamic banks	Public	Iran	2012	2012Ansar Bank	191	0	0	0	0	0	0	0	0.0576748	0	0	0	0	0	0.0374969	-0.206283	-1.13279	0	0.814801	0.565747	0.814801	0.565747	0.0141372	0	0.0310353	0	0.0332603	0.0689347	0.6596	0.5662	0	0.981	0.121628	0.125642	1.01637	0.348753	0	0	0.42103	0.323325	0.0345291	0	0.566207	0.0730774
Arab Islamic Bank	Islamic banks	Private	PALESTINIAN TERRITORIES	2012	2012Arab Islamic Bank	28	0.775408	0.443852	0	0.13962	0.0008595	0.661919	0.241379	0	2.83522	0	0.2098	0	0.0937	0	0	0	2.47727	0.816898	0.457889	0.0414894	0.0140371	0.0015991	0.2325	0.00278686	0.261272	0.00878849	0.284072	0.5533	0.4594	0	0.314	0.424215	0.133203	0.560357	0.651318	0	0	0.245961	0.289668	0.00227708	0.015045	0.459371	0.179874
Arcapita Bank B.S.C.	Islamic banks	Private	BAHRAIN	2012	2012Arcapita Bank B.S.C.	146	0.387301	0.137697	0.158	0.671705	0.747656	0.0462012	0.0170987	0	2.4919	0.346241	0.3	0	0.7	0.0198341	0.0036445	-0.0594817	3.57034	0	0	-0.387301	-0.137697	0	0	0	0	0	0	0	0	0.141	0.913	0	0	0	0	0	0.141	0	0	0	0	0	0
Bahrain Islamic Bank B.S.C.	Islamic banks	Public	BAHRAIN	2012	2012Bahrain Islamic Bank B.S.C.	120	0.861995	0.488142	0	0.227029	0.15056	0.56665	0.367424	0.184047	-0.543093	0.346241	0.3975	0	0.1768	0.0198341	0.0036445	-0.0594817	2.92381	0.898655	0.498079	0.0366601	0.0099368	-0.0434678	0	-0.0434616	0.134355	0.00424109	0.291951	0.5727	0.5146	0	0.913	0.17193	-0.328386	0	0.414645	0	0	-0.00755412	0.0141112	0.0701728	0.279849	0.514634	0.091481
Bank AlJazira JSC	Islamic banks	Public	SAUDI ARABIA	2012	2012Bank AlJazira JSC	239	0.834594	0.599191	0.1364	0.210906	0.0402226	0.247978	0.341978	0.233703	2.81311	0.584623	0.065	0	0.0583	0.0995893	-0.0582359	-0.483387	4.58993	0.865697	0.588735	0.0311026	-0.0104555	0.0098579	0.1212	0.00985558	0.173859	0.0127348	0.150095	0.6801	0.5887	0	0.527	0	0	0.8228	0	0	0	0.305493	0.275581	0.044054	0.0332609	0.588735	0.109503
Bank Alkhair BSC	Islamic banks	Private	BAHRAIN	2012	2012Bank Alkhair BSC	18	0.47971	0.198344	0.2162	0.36853	0.623562	0.027002	0.0106513	0	2.20086	0.346241	0	0	0	0.0198341	0.0036445	-0.0594817	2.68395	0.500452	0.195839	0.0207422	-0.0025047	-0.0900045	0.2256	0	0	0	0	0	0	0	0.913	0	0	0	0	0	0	0	0	0.00287776	0	0.195911	0.795372
Bank Mellat	Islamic banks	Public	Iran	2012	2012Bank Mellat	293	0.758831	0.523528	0	0.263874	0.146041	0.0507644	0.010315	0.934194	0.257686	0	0	0	0	0.0374969	-0.206283	-1.13279	5.84787	0.845362	0.607403	0.0865305	0.0838746	0.010349	0	0.0146819	0	0.0329768	0.0527558	0.6821	0.6208	0	0.981	0.121628	0.125642	1.01637	0.348753	0	0	0.518178	0.473638	0.00565086	0	0.62078	0.0645031
Bank Nizwa SAOG	Islamic banks	Public	oMAN	2012	2012Bank Nizwa SAOG	52	0	0	0	0	0	0	0	0	0	0.422032	0	0	0	-0.0110699	-0.0407006	0.0923926	0	0.0024446	0	0.0024446	0	-0.0324326	0	-0.0324333	0	0	6.59428	0	0.14	0	0.372	0.268516	0	0	0.518186	0	0	0	0	0	0	0	0.135504
Bank Pasargad	Islamic banks	Private	Iran	2012	2012Bank Pasargad	244	0.752625	0.552634	0	0.161456	0.0570143	0.162938	0.998615	0	-0.477121	0	0.1917	0	0	0.0374969	-0.206283	-1.13279	5.26966	0.741633	0.555526	-0.0109922	0.0028921	0.0410983	0	0.0460966	0	0.0553137	0.204055	0.7367	0.518	0	0.981	0.121628	0.125642	1.01637	0.348753	0	0	0.366592	0.276464	0.0396462	0	0.518003	0.211173
Bank Saderat Iran	Islamic banks	Public	Iran	2012	2012Bank Saderat Iran	278	0.821132	0.584095	0	0.168099	0.226245	0.104739	0.847855	0.348719	0.21813	0	0.4	0	0.102	0.0374969	-0.206283	-1.13279	5.75239	0.824213	0.65282	0.0030811	0.068725	0.0080929	0	0.0123895	0	0.0676579	0.124403	0.6003	0.4902	0	0.981	0.121628	0.125642	1.01637	0.348753	0	0	0.18545	0.104779	0.0717836	0	0.490182	0.0614604
Bank Sarmayeh	Islamic banks	Private	Iran	2012	2012Bank Sarmayeh	173	0.753921	0.649126	0	0.0897235	0.0841407	0.0280268	0.133088	0	2.22271	0	0.1	0	0.0141	0.0374969	-0.206283	-1.13279	4.61429	0	0	-0.753921	-0.649126	0	0	0	0	0	0	0	0	0	0.981	0	0	1.01637	0	0	0	0	0	0.0758554	0.204154	0.580156	0
Bank Sepah	Islamic banks	Private	Iran	2012	2012Bank Sepah	251	0.845608	0.663527	0	0.194733	0.153375	0.0399583	0.656149	0	-0.0816154	0	0	0	0	0.0374969	-0.206283	-1.13279	5.41346	0.865187	0.67019	0.0195789	0.0066634	0.000975	0	0.00102035	0	0.00612507	0.0318012	0.6959	0.6206	0.081	0.981	0.121628	0.125642	1.01637	0.348753	0.00985189	0.081	0	0	0	0	0	0.0319341
Bank Tejarat	Islamic banks	Public	Iran	2012	2012Bank Tejarat	277	0.792458	0.0481477	0	0.16393	0.160341	0.60348	0.0202571	0.268728	2.60231	0	0	0	0	0.0374969	-0.206283	-1.13279	5.66774	0.835614	0.586948	0.0431551	0.538801	0.0137854	0	0.012059	0	0.0313963	0.104762	0.6185	0.5067	0	0.981	0.121628	0.125642	1.01637	0.348753	0	0	0	0	0.00198667	0	0.506711	0.0660132
Banque Zitouna	Islamic banks	Private	TUNISIA	2012	2012Banque Zitouna	51	0.82842	0.524869	0	0.301741	0.0065883	0.0700669	0.357889	0	0	0.390555	0	0	0	-0.0191718	-0.0354403	-0.180471	5.7078	0.879961	0.622494	0.051541	0.097625	-0.0015599	0	-0.00161789	0	0.013328	0.221318	0.7074	0.6225	0	0.452	0.109626	0.147885	1.16146	0.331098	0	0	0.309431	0.562776	0.00809793	0.0376438	0.622544	0.0870748
Barwa Bank	Islamic banks	Private	QATAR	2012	2012Barwa Bank	225	0.290696	0.482267	0.3018	0.392244	0.76132	0.53919	0.281241	0	3.98009	0.604093	0	0	0	0.133752	-0.0191639	0.518379	4.28135	0.775089	0.606961	0.484393	0.124693	0.013666	0	0.0136668	0.277329	0.00715215	0.343123	0.7831	0.607	0.2758	0.38	0.274442	0.136946	0.706399	0.523872	0.075691	0.2758	0.321528	0.659589	0.0151142	0.0245119	0.606961	0.260582
Boubyan Bank KSCP	Islamic banks	Public	KUWAIT	2012	2012Boubyan Bank KSCP	215	0.825751	0.66381	0.2547	0.248292	0.0616513	0.17241	0.139433	0.141846	2.64744	0.577661	0.4729	0	0	0.0962844	-0.0490534	0.082645	3.19084	0.851117	0.673847	0.0253661	0.0100375	0.0050406	0.2385	0.00529327	0.282266	-0.000880267	0.257507	0.7917	0.6739	0	0.369	0.192203	0.0565076	0.542218	0.438409	0	0	0.206511	0.210544	0.0242409	0.0190748	0.67387	0.157323
Cham Islamic Bank SA	Islamic banks	Private	SYRIAN ARAB REPUBLIC	2012	2012Cham Islamic Bank SA	26	0.613632	0.65167	0.5419	0.236852	0.187552	0.0256232	0.707721	0	3.35424	0.36869	0.3226	0	0.3226	0	-0.0475316	-1.19042	4.11552	0.7922	0.248587	0.178568	-0.403083	0.013298	0.4466	0.012678	0.702905	0.0470262	0.464402	0.3169	0.2514	0	-0.202	0.336936	0.335925	0.998499	0.580462	0	0	0.417118	-0.41764	0.099167	0.243402	0.251447	0.248718
Cihan Bank for Islamic Investme	Islamic banks	Private	IRAQ	2012	2012Cihan Bank for Islamic Investme	25	0	0	0	0	0	0	0	0	0	0	0	0	0	0.0754647	-0.0580146	-1.29385	0	0.377946	0.26229	0.377946	0.26229	0.0649894	0	0.0844017	0	0.113059	2.45286	0.7044	0.3373	0.178	-2.082	0.11962	-0.250724	0	0.345862	0.0212924	0.178	0	0	0	0	0	0.746689
Dubai Islamic Bank PJSC	Islamic banks	Public	UNITED ARAB EMIRATES	2012	2012Dubai Islamic Bank PJSC	284	0.75974	0.569455	0.136	0.131203	0.0588809	0.348111	0.319467	0.111309	2.89628	0.508732	0	0.2981	0	0.052078	0	0.517124	4.95707	0.761866	0.559599	0.0021259	-0.0098566	0.0123049	0.139	0.0124351	0.197408	0.0129481	0.126597	0.7519	0.5596	0	0.576	0.1231	0.0329907	0.517687	0.350856	0	0	0.0885626	0.070274	0.0628276	0.103904	0.559599	0.134527
Eghtesad Novin Bank PJSC-EN Ban	Islamic banks	Public	Iran	2012	2012Eghtesad Novin Bank PJSC-EN Ban	224	0	0	0	0	0	0	0	0.491834	-0.305863	0	0.0882	0	0	0.0374969	-0.206283	-1.13279	0	0.867064	0.698683	0.867064	0.698683	0.0262477	0	0.0200595	0	0.00825461	0.0988149	0.7944	0.6942	0	0.981	0.121628	0.125642	1.01637	0.348753	0	0	0.294524	0.283313	0.0421342	0	0.69424	0.083437
Emirates Islamic Bank PJSC	Islamic banks	Public	UNITED ARAB EMIRATES	2012	2012Emirates Islamic Bank PJSC	232	0.812178	0.570312	0	0.271247	0.0727702	0.231059	0.676035	0	2.97458	0.508732	1	1	0	0.052078	0	0.517124	4.35679	0.770109	0.532031	-0.042069	-0.0382805	0.0021764	0	0.0021767	0.131664	0.0162076	0.141243	0.6909	0.532	0	0.576	0.1231	0.0329907	0.517687	0.350856	0	0	0.638676	0.556767	0.110719	0.181559	0.532031	0.0756889
Faisal Islamic Bank of Egypt	Islamic banks	Public	EGYPT	2012	2012Faisal Islamic Bank of Egypt	190	0.919274	0.0954996	0.1402	0.157338	0.0033655	0.0443191	-0.148233	0.01009	3.04238	0.195409	0.1535	0	0	0.0177959	0.100539	-0.772814	4.54494	0.90874	0.0782713	-0.0105341	-0.0172283	0.0153918	0.145	0.0275299	0	0.0299339	0.069335	0.0932	0.0824	0	0.701	0.146663	-0.166463	0	0.382967	0	0	0.118118	-0.0362837	0.319998	0.347	0.082386	0.0687226
First energy bank	Islamic banks	Private	BAHRAIN	2012	2012First energy bank	62	0.0727288	0.257598	0.8308	0.348448	0.639599	0.0132776	0.656489	0	-1.16307	0.346241	0.1625	0	0.1625	0.0198341	0.0036445	-0.0594817	3.09012	0.045698	0	-0.0270308	-0.257598	0.0264191	0	0	0	0	0	0	0	0	0.913	0	0	0	0	0	0	0	0	0	0	0	0.0481362
GFH Financial Group B.S.C.	Islamic banks	Public	BAHRAIN	2012	2012GFH Financial Group B.S.C.	122	0.613587	0	0.1241	0.0082344	0.653444	0.113254	0.0255257	0.0158672	1.5664	0.346241	0	0	0	0.0198341	0.0036445	-0.0594817	2.91687	0.405615	0	-0.207972	0	0.0112296	0	0.0113041	0.328699	0.0667775	1.28782	0	0.22	0	0.913	0.17193	-0.328386	0	0.414645	0	0	0.0740756	0	0	0	0	0.748822
Ibdar Bank BSC	Islamic banks	Private	BAHRAIN	2012	2012Ibdar Bank BSC	2	0	0.073913	0	0.103106	0	0.0956296	0.734694	0	2.71748	0.346241	0	0	0	0.0198341	0.0036445	-0.0594817	2.20683	0.105277	0.053814	0.105277	-0.020099	-0.0323929	0	0	0	0	0	0	0	0	0.913	0	0	0	0	0	0	0	0	0.049147	0.0020572	0.0990185	0.0578723
International Islamic Trade Fin	Islamic banks	Private	SAUDI ARABIA	2012	2012International Islamic Trade Fin	50	0	0.429129	0	0.490617	0	0.388829	0.390631	0	-0.477121	0.584623	0.377	0	0.377	0.0995893	-0.0582359	-0.483387	0	0	0.5476	0	0.118472	0.0041917	0	0	0	0	0	0	0	0	0.527	0	0	0.8228	0	0	0	0	0	0.790288	0	0.5476	0.065719
Islamic Corporation for the Dev	Islamic banks	Private	Lebanon	2012	2012Islamic Corporation for the Dev	99	0	0.0991951	0	0.220526	0	0.0367941	0.0198409	0	0.158059	0.240658	0.598	0	0.598	0.0198255	0	-0.644495	0	0.190982	0.114852	0.190982	0.0156568	0.0096047	0	0	0	0	0	0	0	0	0.653	0	0	0.875214	0	0	0	0	0	0	0	0	0.035185
Islamic Development Bank	Islamic banks	Private	SAUDI ARABIA	2012	2012Islamic Development Bank	253	0	0.649268	0	0.155518	0	0.220884	0.193676	0	0.656046	0.584623	0	0	0	0.0995893	-0.0582359	-0.483387	4.01499	0	0.638009	0	-0.0112585	0.0113745	0	0	0	0	0	0	0	0	0.527	0	0	0.8228	0	0	0	0.0982851	0.0866576	0	0	0.638009	0.0158157
Islamic International Arab Bank	Islamic banks	Private	Jordan	2012	2012Islamic International Arab Bank	117	0.89694	0.695166	0	0.0679379	0.0545832	0.0517828	0.0281311	0	3.65047	0.415724	1	0	0	0.0256081	-0.0415833	-0.0978617	3.05212	0.889334	0.640228	-0.0076063	-0.054938	0.0097972	0.2404	0	0	0	0	0	0	0	0.375	0	0	0.246982	0	0	0	0	0	0	0	0	0.0940442
Jordan Dubai Islamic Bank	Islamic banks	Public	JORDAN	2012	2012Jordan Dubai Islamic Bank	63	0.62541	0.559955	0.5008	0.0772243	0.0580831	0.123592	0.980904	0.202291	0	0.415724	0.52	0	0	0.0256081	-0.0415833	-0.0978617	5.54456	0.704634	0.555472	0.0792234	-0.0044834	0.0044925	0.427	0	0	0	0	0	0	0	0.375	0	0	0.246982	0	0	0	0.375431	0.345359	0	0	0.555472	0.364948
Jordan Islamic Bank	Islamic banks	Public	JORDAN	2012	2012Jordan Islamic Bank	178	0.909361	0.458717	0.2441	0.4346	0.0073987	0.132755	0.370253	0.104341	3.42255	0.415724	0.6601	0.0438	0.6601	0.0256081	-0.0415833	-0.0978617	3.46214	0.9025	0.678927	-0.006861	0.22021	0.012051	0.1921	0.0169455	0.211626	0.00909979	0.0908469	0.7454	0.6788	0	0.375	0.344369	0.0210065	0.246982	0.58683	0	0	0.0424317	0.545881	0.127684	0.0391091	0.678771	0.0821898
Karafarin Bank	Islamic banks	Public	Iran	2012	2012Karafarin Bank	154	0.794292	0.632406	0	0.139172	0.137386	0.0754473	0.22506	0.255677	-0.194758	0	0.448	0	0.448	0.0374969	-0.206283	-1.13279	4.63352	0.769849	0.675178	-0.0244428	0.0427711	0.0376027	0	0.0378209	0	0.0202905	0.177344	0.7452	0.5898	0	0.981	0.121628	0.125642	1.01637	0.348753	0	0	0.290808	0.333409	0.0370423	0.136486	0.589836	0.197963
Khaleeji Commercial Bank	Islamic banks	Public	BAHRAIN	2012	2012Khaleeji Commercial Bank	100	0.721509	0.450389	0	0.22218	0.285184	0.626976	0.0092259	0.296279	2.74614	0.346241	0.4696	0	0.1401	0.0198341	0.0036445	-0.0594817	2.65081	0.723945	0.519371	0.002436	0.0689815	0.0015872	0	0	0	0	0	0	0	0	0.913	0.17193	-0.328386	0	0.414645	0	0	0	0	0	0	0	0.337699
Kurdistan International Bank fo	Islamic banks	Public	IRAQ	2012	2012Kurdistan International Bank fo	49	0.578769	0.001182	0	0.842583	0.242187	0.0108485	0.777396	0.0112742	-0.10467	0	0	0	0	0.0754647	-0.0580146	-1.29385	0	0.557005	0.0020349	-0.0217646	0.0008529	0.0388212	0	0.0388212	1.09332	0.0633666	0.501453	0.1498	0.0835	0.1422	-2.082	0.11962	-0.250724	0	0.345862	0.01701	0.1422	0.723835	0.395887	0	0	0	0.60783
Kuwait Finance House	Islamic banks	Public	KUWAIT	2012	2012Kuwait Finance House	296	0.766386	0.541412	0.1351	0.155849	0.138967	0.331715	0.86268	0	3.00366	0.577661	0.5201	0	0.93	0.0962844	-0.0490534	0.082645	4.12904	0.768038	0.564941	0.0016526	0.023529	0.0083859	0.1357	0.0150926	0.490769	0.0368835	0.435606	1.2378	0.9393	0	0.369	0.192203	0.0565076	0.542218	0.438409	0	0	0.081916	0.101397	0.0466521	0.0735643	0.939367	0.120115
Kuwait International Bank	Islamic banks	Public	KUWAIT	2012	2012Kuwait International Bank	184	0	0	0	0	0	0	0	0.226319	0	0.577661	0.1759	0	0	0.0962844	-0.0490534	0.082645	0	0.805682	0.62569	0.805682	0.62569	0.0105642	0	0.0106619	0.3052	0.00858746	0.312326	0.7766	0.6257	0.1921	0.369	0.192203	0.0565076	0.542218	0.438409	0.0369221	0.1921	0.106543	0.133093	0.100881	0.0671041	0.625711	0.209701
Masraf Al Rayan (Q.S.C.)	Islamic banks	Public	QATAR	2012	2012Masraf Al Rayan (Q.S.C.)	254	0.837029	0.629003	0.2131	0.0924675	0.285219	0.389318	0.449929	0.0882108	2.53106	0.604093	0	0	0	0.133752	-0.0191639	0.518379	4.7425	0.833926	0.676949	-0.0031037	0.0479466	0.0246623	0.1688	0.0246885	0.200463	0.00379922	0.260307	0.8118	0.6769	0	0.38	0.274442	0.136946	0.706399	0.523872	0	0	0.115015	0.19843	0.00119042	0.000955557	0.676948	0.187576
Noor Bank	Islamic banks	Private	UNITED ARAB EMIRATES	2012	2012Noor Bank	217	0.857985	0.630493	0.148	0.190886	0.254366	0.110069	0.0121766	0	2.40504	0.508732	0.95	0	0	0.052078	0	0.517124	4.2273	0.86042	0.6058	0.0024351	-0.0246932	0.0042106	0.141	0.00420929	0.222452	0.0174805	0.363753	0.667	0.5739	0	0.576	0.1231	0.0329907	0.517687	0.350856	0	0	0.0638459	-0.0153508	0.131977	0.257515	0.573912	0.138442
Palestine Islamic Bank	Islamic banks	Private	PALESTINIAN TERRITORIES	2012	2012Palestine Islamic Bank	33	0.837307	0.477212	0.3085	0.401035	0.0834979	0.03234	0.307354	0	3.73112	0	0	0	0	0	0	0	5.59403	0.833278	0.494975	-0.0040288	0.0177628	0.0137695	0.3201	0.0169767	0.34525	0.0115715	0.235483	0.591	0.495	0.1075	0.314	0.424215	0.133203	0.560357	0.651318	0.0456031	0.1075	0.0775016	0.113248	0.0105125	0.0268647	0.494974	0.15856
Parsian Bank	Islamic banks	Public	Iran	2012	2012Parsian Bank	246	0.879164	0.704478	0.1073	0.0583901	0.043398	0.0613692	0.325896	0.340594	0	0	0.7994	0	0.2006	0.0374969	-0.206283	-1.13279	4.33644	0.855809	0.665026	-0.0233557	-0.0394526	0.0233525	0.1135	0.0239606	0	0.140489	0.0867561	0.7536	0.6496	0.2399	0.981	0.121628	0.125642	1.01637	0.348753	0.0291786	0.2399	0.173893	0.165938	0.0524003	0	0.649621	0.0845151
Qatar International Islamic Ban	Islamic banks	Public	QATAR	2012	2012Qatar International Islamic Ban	219	0.775135	0.453343	0.2377	0.252175	0.0751934	0.511756	0.126394	0.206562	2.55135	0.604093	0.167	0	0	0.133752	-0.0191639	0.518379	0	0.722214	0.513852	-0.0529216	0.0605092	0.0237753	0.1862	0.0237762	0.226549	0.00990593	0.210425	0.7115	0.5139	0	0.38	0.274442	0.136946	0.706399	0.523872	0	0	0.222686	0.38159	0.00781517	0.01666	0.513852	0.214088
Qatar Islamic Bank SAQ	Islamic banks	Public	QATAR	2012	2012Qatar Islamic Bank SAQ	281	0.703422	0.507769	0.1858	0.150365	0.325424	0.565136	0.166051	0.0685904	2.98966	0.604093	0.2	0	0	0.133752	-0.0191639	0.518379	4.76556	0.731211	0.589371	0.0277898	0.0816016	0.0153801	0	0.0154067	0.187541	0.00604399	0.152798	0.806	0.5894	0	0.38	0.274442	0.136946	0.706399	0.523872	0	0	0	0	0.0105533	0.0184055	0.589372	0.217006
Sharjah Islamic Bank	Islamic banks	Public	UNITED ARAB EMIRATES	2012	2012Sharjah Islamic Bank	199	0.637215	0.588019	0.3443	0.262639	0.0797359	0.183391	0.259018	0.0929423	3.17747	0.508732	0.274	0	0.2	0.052078	0	0.517124	4.24878	0.644495	0.586879	0.0072799	-0.0011396	0.0148502	0.3443	0.0148504	0.458291	0.00903445	0.342223	0.907	0.5869	0.12	0.576	0.1231	0.0329907	0.517687	0.350856	0.014772	0.12	0.0328814	0.0341217	0.036346	0.0807283	0.586877	0.320343
Sina Bank	Islamic banks	Private	Iran	2012	2012Sina Bank	177	0	0	0	0	0	0	0	0	0	0	0	0	0	0.0374969	-0.206283	-1.13279	0	0	0	0	0	0	0	0.0290835	0	0.0341718	0.116435	0.6071	0.5253	0	0.981	0.121628	0.125642	1.01637	0.348753	0	0	0	0	0.0371501	0	0.525439	0
Syria International Islamic Ban	Islamic banks	Public	SYRIAN ARAB REPUBLIC	2012	2012Syria International Islamic Ban	81	0.830812	0.399257	0.4287	0.526476	0.223582	0.0196454	-0.133048	0.0294226	-0.33923	0.36869	0.61	0	0.2	0	-0.0475316	-1.19042	0	0.870218	0.26018	0.039406	-0.139077	0.0061616	0.4897	0.00567224	0.592417	0.0217082	0.229468	0.2984	0.2602	0	-0.202	0.336936	0.335925	0.998499	0.580462	0	0	-0.0207705	-0.347854	0.164553	0.217336	0.26018	0.120516
Tamweel PJSC	Islamic banks	Private	UNITED ARAB EMIRATES	2012	2012Tamweel PJSC	83	0.52129	0.927363	0	0.0186976	0.292434	0.0446746	0.346126	0	1.69685	0.508732	0.583	0	0	0.052078	0	0.517124	4.00121	0.209667	0.852552	-0.311624	-0.0748115	0.0066229	0	0.00662089	0	0.00738622	0.259228	0	0.8518	0	0.576	0	0	0.517687	0	0	0	0.0916289	0.00558239	0.0385049	0.128621	0.851768	0.265845
Warba Bank	Islamic banks	Public	KUWAIT	2012	2012Warba Bank	118	0.188017	0.0803353	0.20421	0.747005	0.427539	0.0178981	0.430097	0	0	0.577661	0	0	0	0.0962844	-0.0490534	0.082645	5.08437	0.558199	0.371007	0.370181	0.290672	-0.0083195	0.7639	-0.0083195	1.34917	0.022072	0.54687	0.6647	0.371	0.2251	0.369	0.192203	0.0565076	0.542218	0.438409	0.0432648	0.2251	0	0	0.0112936	0.00704719	0.371007	0.746953
A_Ayan Leasing & Investment Com	Islamic banks	Public	KUWAIT	2013	2013A_Ayan Leasing & Investment Com	67	0.73251	0.102639	0	0.108933	0	0.0290658	0.0352308	0.0517241	0	0.583909	0	0	0	0.0662639	-0.0319934	-0.0615121	0	0.614562	0.0936107	-0.117949	-0.0090279	0.058841	0	0.0594772	0	0.22748	0.470392	0	0.0936	0	0.395	0	0	0.420714	0	0	0	-0.179677	-0.0995184	0.420823	0.0427271	0.0935803	0.440497
ABC Islamic Bank (E.C.)	Islamic banks	Private	BAHRAIN	2013	2013ABC Islamic Bank (E.C.)	75	0.135827	0.828084	0	0.0070304	0.639061	0.19357	0.19375	0	2.34672	0.356871	1	0	0	0.0372811	-0.0275455	-0.0960988	3.02808	0.181092	0.916642	0.0452653	0.0885577	0.0121793	0	0.0125112	0.367022	0.00698382	0.677463	1.2294	0.9141	0	0.878	0.168931	-0.135314	0	0.411012	0	0	0	0	0	0.064275	0	0.329749
Abu Dhabi Islamic Bank	Islamic banks	Public	uNITED ARAB EMIRATES	2013	2013Abu Dhabi Islamic Bank	130	0.921331	0.3529	0	0.204705	0.0253896	0.377699	0.164789	0.546529	1.81325	0.527827	0.4962	0.003	0.4962	0.0679262	0	0.56522	4.15946	0.891613	0.432756	-0.0297177	0.0798569	0.0046423	0	-0.00442552	0	0.0155491	0.521159	0.484	0.4332	0.1739	0.57	0	0	0.907744	0	0	0.1739	0.0253388	-0.305455	0.0314369	0.063389	0.43324	0.0401347
Abu Dhabi Islamic Bank - Public	Islamic banks	Public	UNITED ARAB EMIRATES	2013	2013Abu Dhabi Islamic Bank - Public	273	0.748805	0.594731	0.1843	0.246668	0.0486177	0.113542	0.170574	0.15479	3.42107	0.527827	0.4066	0.0768	0	0.0679262	0	0.56522	0	0.79246	0.598558	0.0436551	0.0038275	0.0140577	0.1642	0.0140582	0.193068	0.0076821	0.14465	0.7553	0.5986	0.2014	0.57	0.116744	0.0961971	0.907744	0.341678	0.0235123	0.2014	0.198374	0.199176	0.0516211	0.0646532	0.598559	0.145126
Ahli United Bank KSC	Islamic banks	Public	KUWAIT	2013	2013Ahli United Bank KSC	228	0.872384	0.656349	0.1638	0.283072	0.217946	0.0502602	0.21875	0.228133	3.34577	0.583909	0	0.1097	0	0.0662639	-0.0319934	-0.0615121	3.42043	0.882591	0.67643	0.0102067	0.0200812	0.0135545	0.1586	0.0142137	0.197796	0.00641585	0.113037	0.7664	0.6764	0.286	0.395	0.18848	0.033361	0.420714	0.434143	0.0539053	0.286	0.198663	0.229663	0.0389813	0.0296804	0.676442	0.113731
Ajman Bank	Islamic banks	Private	unITED ARAB EMIRATES	2013	2013Ajman Bank	148	0.790244	0.826566	0.247	0.0343188	9.22e-05	0.104623	0.326441	0	0	0.527827	0.25	0	0	0.0679262	0	0.56522	3.73955	0.821137	0.815385	0.0308939	-0.0111811	0.0014945	0.194	0.00149437	0.234325	0.0102518	0.28034	0.993	0.8154	0.1101	0.57	0.116744	0.0961971	0.907744	0.341678	0.0128535	0.1101	0.29198	0.281746	0.0183821	0.021679	0.815382	0.171633
Al Baraka Bank Egypt SAE	Islamic banks	Private	EGYPT	2013	2013Al Baraka Bank Egypt SAE	145	0.885978	0.407568	0	0.0181544	0.0309313	0.0105518	0.14031	0	2.4559	0.259961	0.7368	0.0556	0.7368	0.0221561	0.0711816	-0.759251	4.22475	0.881988	0.383759	-0.0039895	-0.0238092	0.0090837	0	0.0158484	0.132031	0.0072275	0.0992797	0.4585	0.4044	0	0.709	0.13301	-0.013833	0	0.364705	0	0	-0.0125924	-0.0798699	0.0704248	0.0613337	0.404404	0.0682166
Al Baraka Bank Syria SA	Islamic banks	Private	SYRIAN ARAB REPUBLIC	2013	2013Al Baraka Bank Syria SA	103	0.590649	0.112448	0.41	0.810219	0.356997	0.0146141	0.0145808	0	2.96132	0.399347	0.23	0	0.23	0	-0.367023	-1.59076	4.62686	0.861363	0.0672259	0.270714	-0.0452217	0.0432944	0.28	0.0445199	0.320602	0.0485766	0.194626	0.0778	0.0672	0.2003	-0.386	0	0	0.799375	0	0	0.2003	-0.0964586	-0.459812	0	0.446677	0	0.145103
Al Rajhi Bank Public Joint Stoc	Islamic banks	Public	SAUDI ARABIA	2013	2013Al Rajhi Bank Public Joint Stoc	303	0.836366	0.644147	0.1468	0.135468	0.0099951	0.22894	0.416438	0.186819	2.91716	0.582944	0.199	0	0	0.0538447	-0.0288596	-0.349657	0	0.840491	0.674881	0.0041247	0.030734	0.0265766	0.1849	0.0265765	0.227173	0.0164885	0.168828	0.7953	0.6685	0	0.517	0.125853	0.092628	0.857904	0.354758	0	0	0.0467051	0.0809806	0.0226759	0.0157118	0.668481	0.159495
Albaraka Bank Tunisia	Islamic banks	Private	TUNISIA	2013	2013Albaraka Bank Tunisia	42	0	0	0	0	0	0	0	0	0	0.403247	0.784	0	0	0.0399767	-0.0513812	-0.217519	0	0.80574	0.3611	0.80574	0.3611	0.0086587	0	0.0100272	0.456427	0.00753627	0.151916	0.4171	0.3611	0.2066	0.446	0.0984382	0.154548	1.253	0.313749	0.0203373	0.2066	0	0	0.0375393	0.0409839	0.36113	0.144522
Albaraka Banking Group B.S.C.	Islamic banks	Public	BAHRAIN	2013	2013Albaraka Banking Group B.S.C.	261	0.860541	0.636874	0.1847	0.112353	0.0592949	0.173774	0.606744	0.22599	3.45108	0.356871	0.3011	0	0	0.0372811	-0.0275455	-0.0960988	4.28001	0.846282	0.617734	-0.0142594	-0.0191401	0.0122952	0	0.0122942	0.182128	0.0212636	0.0989393	0.7179	0.6177	0	0.878	0.168931	-0.135314	0	0.411012	0	0	0.100363	0.0642679	0.0313099	0.0376739	0.617735	0.104476
Albaraka Islamic Bank BSC	Islamic banks	Private	BAHRAIN	2013	2013Albaraka Islamic Bank BSC	105	0.175234	0.148464	0	0.401279	0.481593	0.0185762	0.688884	0	-0.477121	0.356871	0.9112	0	0	0.0372811	-0.0275455	-0.0960988	5.72815	0.867862	0.123077	0.692629	-0.025387	0.0005612	0	0.00044718	0.155511	0.0242567	0.161473	0.5972	0.5211	0.249	0.878	0.168931	-0.135314	0	0.411012	0.0420638	0.249	0.150011	0.215182	0.0566906	0.101765	0.521078	0.112383
Al-Salam Bank-Bahrain B.S.C.	Islamic banks	Public	BAHRAIN	2013	2013Al-Salam Bank-Bahrain B.S.C.	163	0.758862	0.347591	0.209	0.489174	0.127133	0.647628	0.883333	0.721469	2.54843	0.356871	0.1143	0	0	0.0372811	-0.0275455	-0.0960988	2.97414	0.724708	0.341542	-0.034154	-0.0060488	0.0113939	0	0.0113687	0.276898	0.0178019	0.316818	1.9268	0.3597	0	0.878	0.168931	-0.135314	0	0.411012	0	0	0.154989	0.197325	0.0120631	0.011712	0.359729	0.292211
Amlak Finance PJSC	Islamic banks	Public	UNITED ARAB EMIRATES	2013	2013Amlak Finance PJSC	106	0	0	0	0	0	0	0	0.0108837	2.91265	0.527827	0.4808	0	0	0.0679262	0	0.56522	0	0.842956	0.51804	0.842956	0.51804	0.0039236	0	0.00392733	0	0.00401373	0.260279	0.6146	0.518	0	0.57	0.116744	0.0961971	0.907744	0.341678	0	0	0	0	0.109418	0.150932	0.518044	0.160498
Ansar Bank	Islamic banks	Public	Iran	2013	2013Ansar Bank	191	0.814801	0.565747	0	0.124391	0.0257669	0.041343	0.704298	0.197364	0	0	0	0	0	-0.0660869	-0.273574	-1.09696	3.86625	0.840704	0.582136	0.0259028	0.0163895	0.0281842	0	0.0278886	0	0.0311969	0.085247	0.6753	0.5834	0.242	0.814	0.0892823	0.0695509	0.88261	0.298801	0.0216063	0.242	-0.31098	-0.29654	0.0256556	0	0.583386	0.0516828
Arab Islamic Bank	Islamic banks	Private	PALESTINIAN TERRITORIES	2013	2013Arab Islamic Bank	28	0.816898	0.457889	0.2325	0.213486	0.0688418	0.393957	0.253425	0	2.9939	0	0.2098	0.0804	0.0937	0	0	0	2.57426	0.843904	0.408499	0.0270059	-0.0493903	0.0074738	0.1955	0.0105616	0.218252	0.0095144	0.230791	0.4799	0.4072	0	0.088	0.420481	0.0370024	0.296648	0.648445	0	0	0.25653	0.115608	0.00379064	0.0106221	0.407234	0.153448
Arcapita Bank B.S.C.	Islamic banks	Private	BAHRAIN	2013	2013Arcapita Bank B.S.C.	146	0	0	0	0	0	0	0	0	2.53213	0.356871	0	0	0	0.0372811	-0.0275455	-0.0960988	0	0	0	0	0	0	0	0	0	0	0	0	0	0.1355	0.878	0	0	0	0	0	0.1355	0	0	0	0	0	0
Bahrain Islamic Bank B.S.C.	Islamic banks	Public	BAHRAIN	2013	2013Bahrain Islamic Bank B.S.C.	120	0.898655	0.498079	0	0.256964	0.117183	0.470812	0.255144	0.203856	-0.727588	0.356871	0.3966	0	0.1764	0.0372811	-0.0275455	-0.0960988	2.92054	0.899154	0.520707	0.000499	0.0226287	0.0067011	0.0924	0.00670882	0.126998	0.00891141	0.219504	0.5523	0.4966	0	0.878	0.168931	-0.135314	0	0.411012	0	0	0.0930474	0.0563991	0.0715607	0.189198	0.496636	0.0938476
Bank AlJazira JSC	Islamic banks	Public	SAUDI ARABIA	2013	2013Bank AlJazira JSC	239	0.865697	0.588735	0.1212	0.183177	0.0747476	0.313548	0.422008	0.508488	2.80025	0.582944	0	0	0.0583	0.0538447	-0.0288596	-0.349657	4.7057	0.874364	0.583476	0.008667	-0.005259	0.0108476	0.1223	0.0108482	0.16595	0.0102767	0.130509	0.6673	0.5835	0	0.517	0	0	0.857904	0	0	0	0.18107	0.140102	0.0185502	0.012042	0.583475	0.105599
Bank Alkhair BSC	Islamic banks	Private	BAHRAIN	2013	2013Bank Alkhair BSC	18	0.500452	0.195839	0.2256	0.358435	0.691821	0.0241493	0.962264	0	2.24705	0.356871	0	0	0	0.0372811	-0.0275455	-0.0960988	2.64562	0.562117	0.0855115	0.0616645	-0.110327	-0.0016134	0.1519	-0.0014569	0.247757	0.0615868	10.706	0.1502	0.0844	0	0.878	0.168931	-0.135314	0	0.411012	0	0	0.401789	-0.360181	0.0589029	0.0535056	0.0843955	0.631053
Bank Mellat	Islamic banks	Public	Iran	2013	2013Bank Mellat	293	0.845362	0.607403	0	0.143895	0.149901	0.0857884	0.0101353	0.0105371	0.328339	0	0.24	0	0	-0.0660869	-0.273574	-1.09696	5.89184	0.908529	0.593546	0.0631671	-0.0138564	0.0128107	0	0.0173546	0	0.0342115	0.0868013	0.7335	0.6364	0	0.814	0.0892823	0.0695509	0.88261	0.298801	0	0	-0.430115	-0.415941	0.00540457	0	0.636377	0.0508083
Bank Nizwa SAOG	Islamic banks	Public	oMAN	2013	2013Bank Nizwa SAOG	52	0.0024446	0	0	0.718201	0	0	0.0199446	0.0261559	0	0.476063	0.36	0	0	0.0933268	-0.029107	0.147128	5.17133	0.271596	0.156092	0.269151	0.156092	-0.0627806	0.7243	-0.0714144	2.50384	0.0220769	1.53787	1.1394	0.1561	0	0.363	0.254238	-0.0261865	0	0.50422	0	0	0.321038	0	0.0138317	0	0.156094	0.0244549
Bank Pasargad	Islamic banks	Private	Iran	2013	2013Bank Pasargad	244	0.741633	0.555526	0	0.173916	0.101248	0.131917	0.0136387	0	-0.304532	0	0.1917	0	0	-0.0660869	-0.273574	-1.09696	5.36582	0.703126	0.518003	-0.0385062	-0.0375223	0.0427302	0	0.0478247	0	0.081354	0.24562	0.6322	0.4656	0	0.814	0.0892823	0.0695509	0.88261	0.298801	0	0	-0.363914	-0.429859	0.0368802	0	0.465638	0.198682
Bank Saderat Iran	Islamic banks	Public	Iran	2013	2013Bank Saderat Iran	278	0.824213	0.65282	0	0.134772	0.260776	0.120237	0.0140407	0.0101271	0.234439	0	0.4	0	0	-0.0660869	-0.273574	-1.09696	5.79355	0.830886	0.563253	0.0066728	-0.0895672	0.0068899	0	0.0153899	0	0.042216	0.135315	0.5755	0.4888	0	0.814	0.0892823	0.0695509	0.88261	0.298801	0	0	-0.432831	-0.429228	0.0802651	0	0.488789	0.114731
Bank Sarmayeh	Islamic banks	Private	Iran	2013	2013Bank Sarmayeh	173	0	0	0	0	0	0	0	0	2.37748	0	0	0	0	-0.0660869	-0.273574	-1.09696	0	0	0	0	0	0	0	0.0140433	0	0.0941303	0.350033	0.7675	0.6868	0	0.814	0.0892823	0.0695509	0.88261	0.298801	0	0	-0.282614	-0.173013	0.050929	0.259342	0.686831	0
Bank Sepah	Islamic banks	Private	Iran	2013	2013Bank Sepah	251	0.865187	0.67019	0	0.177918	0.213458	0.0262442	0.72269	0	-0.0891481	0	0	0	0	-0.0660869	-0.273574	-1.09696	5.50069	0.891834	0.620638	0.0266472	-0.0495519	0.0010204	0	0.00104344	0	0.00395841	0.178407	0.7482	0.5669	0.081	0.814	0.0892823	0.0695509	0.88261	0.298801	0.00723187	0.081	-0.26488	-0.279318	0.0683051	0	0.566889	0.0174624
Bank Tejarat	Islamic banks	Public	Iran	2013	2013Bank Tejarat	277	0.835614	0.586948	0	0.171725	0.149962	0.109004	0.673119	0.219417	2.86789	0	0	0	0	-0.0660869	-0.273574	-1.09696	5.71271	0.834629	0.583966	-0.0009847	-0.0029818	0.0100159	0	0.0122945	0	0.0533781	0.0789282	0.5528	0.4524	0	0.814	0.0892823	0.0695509	0.88261	0.298801	0	0	-0.351036	-0.418053	0.00635596	0	0.452394	0.0628129
Banque Zitouna	Islamic banks	Private	TUNISIA	2013	2013Banque Zitouna	51	0.879961	0.622494	0	0.276143	0.0214876	0.0109557	0.345929	0	0	0.403247	0	0	0	0.0399767	-0.0513812	-0.217519	5.83952	0.89528	0.65394	0.0153197	0.0314459	0.0016932	0	0.00169321	0	0.0135658	0.155644	0.729	0.6526	0.312	0.446	0.0984382	0.154548	1.253	0.313749	0.0307127	0.312	0.351241	0.418272	0.00928428	0.0388513	0.652645	0.0609234
Barwa Bank	Islamic banks	Private	QATAR	2013	2013Barwa Bank	225	0.775089	0.606961	0	0.30967	0.130653	0.442712	0.222336	0	3.5216	0.594175	0	0	0	0.0468726	-0.0186659	0.676528	4.40243	0.80443	0.575346	0.0293411	-0.0316146	0.014985	0	0.0149847	0.223024	0.00665289	0.245448	0.7102	0.5753	0.2506	0.353	0.274923	-0.0797278	0	0.524331	0.0688958	0.2506	0.33124	0.262802	0.0158178	0.0169828	0.575347	0.205538
Boubyan Bank KSCP	Islamic banks	Public	KUWAIT	2013	2013Boubyan Bank KSCP	215	0.851117	0.673847	0.2385	0.25065	0.129107	0.136908	0.133443	0.128899	2.75103	0.583909	0.584	0	0	0.0662639	-0.0319934	-0.0615121	3.27524	0.863777	0.674589	0.0126605	0.0007421	0.0057938	0.1743	0.00614192	0.198733	0.00255659	0.230515	0.781	0.6746	0.5691	0.395	0.18848	0.033361	0.420714	0.434143	0.107264	0.5691	0.159766	0.160028	0.0234137	0.0190059	0.674594	0.140182
Cham Islamic Bank SA	Islamic banks	Private	SYRIAN ARAB REPUBLIC	2013	2013Cham Islamic Bank SA	26	0.7922	0.248587	0.4466	0.685253	0.680923	0.0340005	0.0125898	0	3.32126	0.399347	0.3226	0	0.3226	0	-0.367023	-1.59076	4.41679	0.863304	0.0966783	0.0711046	-0.151908	0.0414524	0.5104	0.0413473	0.603892	0.0631218	0.228869	0.1119	0.0967	0	-0.386	0.326967	0.208932	0.799375	0.57181	0	0	0.370759	-0.405826	0.200921	0.361098	0.0966818	0.153127
Cihan Bank for Islamic Investme	Islamic banks	Private	IRAQ	2013	2013Cihan Bank for Islamic Investme	25	0.377946	0.26229	0	0.534115	0	0.58409	0.884653	0	0	0	0	0	0	0.139364	-0.060891	-1.34072	0	0.43164	0.405177	0.0536934	0.142887	0.0488803	0	0.0618739	0	0.0669837	0.591269	0.8369	0.4063	0.182	0.362	0.116061	0.051647	0.667083	0.340677	0.021123	0.182	0.524715	0.836544	0	0	0	0.841
Dubai Islamic Bank PJSC	Islamic banks	Public	UNITED ARAB EMIRATES	2013	2013Dubai Islamic Bank PJSC	284	0.761866	0.559599	0.139	0.147871	0.111848	0.315729	0.385243	0.157891	3.01923	0.527827	0	0	0	0.0679262	0	0.56522	4.99393	0.721085	0.494937	-0.0407805	-0.0646619	0.0151648	0.182	0.0151996	0.21268	0.0106513	0.112206	0.6864	0.4949	0	0.57	0.116744	0.0961971	0.907744	0.341678	0	0	0.148839	0.0299208	0.0754119	0.0932329	0.494937	0.16857
Eghtesad Novin Bank PJSC-EN Ban	Islamic banks	Public	Iran	2013	2013Eghtesad Novin Bank PJSC-EN Ban	224	0.867064	0.698683	0	0.185174	0.0961135	0.0947754	0.646121	0.345243	-0.305863	0	0	0	0	-0.0660869	-0.273574	-1.09696	0	0.87395	0.69424	0.0068858	-0.0044426	0.0181683	0	0.021765	0	0.0154886	0.108445	0.7377	0.6633	0.183	0.814	0.0892823	0.0695509	0.88261	0.298801	0.0163387	0.183	-0.382426	-0.412367	0.0381866	0	0.663304	0.0875427
Emirates Islamic Bank PJSC	Islamic banks	Public	UNITED ARAB EMIRATES	2013	2013Emirates Islamic Bank PJSC	232	0.770109	0.532031	0	0.348504	0.105376	0.180785	0.626189	0.01	2.91044	0.527827	1	0	0	0.0679262	0	0.56522	4.57129	0.734381	0.600805	-0.0357283	0.0687735	0.0035078	0	0.00350746	0.178233	0.0177874	0.169421	0.7424	0.5452	0	0.57	0.116744	0.0961971	0.907744	0.341678	0	0	0.067229	0.108472	0.122567	0.165014	0.545229	0.116746
Faisal Islamic Bank of Egypt	Islamic banks	Public	EGYPT	2013	2013Faisal Islamic Bank of Egypt	190	0.90874	0.0782713	0.145	0.0880984	0.0013045	0.0600046	0.0446493	0.362755	3.22952	0.259961	0.1535	0	0	0.0221561	0.0711816	-0.759251	4.61363	0.899076	0.0894657	-0.0096638	0.0111944	0.0141396	0	0.0299848	0	0.00692456	0.0684951	0.1038	0.0908	0	0.709	0.13301	-0.013833	0	0.364705	0	0	0.00308978	0.0460426	0.281035	0.326	0.0908367	0.076907
First energy bank	Islamic banks	Private	BAHRAIN	2013	2013First energy bank	62	0.045698	0	0	0.142306	0.630619	0.0213034	0.0137577	0	3.26063	0.356871	0.2185	0	0.2185	0.0372811	-0.0275455	-0.0960988	3.14628	0.0950449	0	0.0493469	0	0.0285491	0	0.0285403	5.28968	0.0172781	0.765983	3.8403	0.3677	0.1241	0.878	0.168931	-0.135314	0	0.411012	0.0209643	0.1241	0.00295973	-0.0243292	0	0	0	0.0543426
GFH Financial Group B.S.C.	Islamic banks	Public	BAHRAIN	2013	2013GFH Financial Group B.S.C.	122	0.405615	0	0	0.215609	0.993355	0.0859137	0.0281121	0.700435	1.63728	0.356871	0	0	0	0.0372811	-0.0275455	-0.0960988	2.94963	0.149791	0	-0.255824	0	-0.0200249	0	-0.0199825	0.624966	0.0471308	1.60685	0	0.24	0	0.878	0.168931	-0.135314	0	0.411012	0	0	-0.00349147	0	0	0	0	0.0130783
Ibdar Bank BSC	Islamic banks	Private	BAHRAIN	2013	2013Ibdar Bank BSC	2	0.105277	0.053814	0	0.542842	0.967742	0.11438	0.805085	0	2.72175	0.356871	0	0	0	0.0372811	-0.0275455	-0.0960988	2.58297	0.0647042	0.0494307	-0.0405727	-0.0043833	0	0	6.39e-05	6.33242	0.0296201	1.22564	1.4825	0.0959	0	0.878	0.168931	-0.135314	0	0.411012	0	0	-0.0593233	-0.134069	0	0.0308553	0	0.102884
International Islamic Trade Fin	Islamic banks	Private	SAUDI ARABIA	2013	2013International Islamic Trade Fin	50	0	0.5476	0	0.312935	0	0.181391	0.536931	0	-0.721086	0.582944	0	0	0	0.0538447	-0.0288596	-0.349657	0	0	0.414421	0	-0.133179	0.0257015	0	0.0257015	0	0.00730733	1.10594	0	0.4144	0	0.517	0	0	0.857904	0	0	0	-0.0516352	0.315388	0.885574	0	0.414421	0.178383
Islamic Corporation for the Dev	Islamic banks	Private	Lebanon	2013	2013Islamic Corporation for the Dev	99	0.190982	0.114852	0	0.283692	0.701794	0.0304057	0.0145774	0	-0.167933	0.237986	0	0	0	0.022	0	-0.689259	0	0.171349	0.14301	-0.0196329	0.0281578	0.0199606	0	0.0199187	2.75779	0.0262771	1.33699	0	0.1893	0	0.657	0	0	0.832466	0	0	0	0	0	0.133201	0.102736	0.18932	0.0275857
Islamic Development Bank	Islamic banks	Private	SAUDI ARABIA	2013	2013Islamic Development Bank	253	0	0.638009	0	0.159653	0	0.238865	0.274609	0	0.572396	0.582944	0	0	0	0.0538447	-0.0288596	-0.349657	4.05868	0.0428537	0.684945	0.0428537	0.0469358	0.0126886	0	0	0	0	0	0	0	0	0.517	0	0	0.857904	0	0	0	0.227867	0.25952	0	0	0.684945	0.0117139
Islamic International Arab Bank	Islamic banks	Private	Jordan	2013	2013Islamic International Arab Bank	117	0.889334	0.640228	0.2404	0.0988243	0.0449277	0.0414753	0.0267482	0	3.59099	0.414089	1	0	0	0.026512	-0.0452036	-0.105804	3.06959	0.885965	0.654103	-0.0033689	0.0138752	0.0116711	0.1704	0.0167345	0.196921	0.00583612	0.0916993	0.9905	0.8845	0	0.375	0.32	0.444799	1.17898	0.565685	0	0	0	0	0.0379151	0.0206755	0.884502	0.0952614
Jordan Dubai Islamic Bank	Islamic banks	Public	JORDAN	2013	2013Jordan Dubai Islamic Bank	63	0.704634	0.555472	0.427	0.0743597	0.0317285	0.141305	0.0100797	0.210528	3.04462	0.414089	0	0	0	0.026512	-0.0452036	-0.105804	5.67689	0.725611	0.448812	0.0209771	-0.106659	0.0027828	0.4411	0	0	0	0	0	0	0.2448	0.375	0	0	1.17898	0	0	0.2448	0.0763059	-0.101486	0	0	0.448812	0.323979
Jordan Islamic Bank	Islamic banks	Public	JORDAN	2013	2013Jordan Islamic Bank	178	0.9025	0.678927	0.1921	0.210627	0.0045855	0.0829294	0.299578	0.143669	3.49487	0.414089	0.6601	0.0437	0.6601	0.026512	-0.0452036	-0.105804	3.48008	0.901237	0.649775	-0.0012624	-0.0291528	0.0137433	0.1813	0.0197097	0.200617	0.00745298	0.0952899	0.7158	0.6498	0	0.375	0.32	0.444799	1.17898	0.565685	0	0	0.0861746	0.0274911	0.117282	0.0407486	0.649756	0.0847906
Karafarin Bank	Islamic banks	Public	Iran	2013	2013Karafarin Bank	154	0.769849	0.675178	0	0.0477573	0.179022	0.065722	0.361555	0.598784	-0.101303	0	0.7096	0	0.7096	-0.0660869	-0.273574	-1.09696	4.7815	0.789127	0.587921	0.0192783	-0.0872565	0.0377047	0	0.0428507	0	0.017258	0.255947	0.7101	0.5843	0.2762	0.814	0.0892823	0.0695509	0.88261	0.298801	0.0246598	0.2762	-0.368298	-0.375987	0.0343038	0.103831	0.584314	0.18805
Khaleeji Commercial Bank	Islamic banks	Public	BAHRAIN	2013	2013Khaleeji Commercial Bank	100	0.723945	0.519371	0	0.217033	0.3349	0.469422	0.136393	0.275247	2.74699	0.356871	0.4697	0	0.1401	0.0372811	-0.0275455	-0.0960988	2.67501	0.791842	0.408498	0.0678972	-0.110872	-0.0354251	0	-0.0354251	0.281402	0.000994021	0.856303	0.6652	0.5335	0.65	0.878	0.168931	-0.135314	0	0.411012	0.109805	0.65	0	0	0.054535	0.090573	0.533461	0.226151
Kurdistan International Bank fo	Islamic banks	Public	IRAQ	2013	2013Kurdistan International Bank fo	49	0.557005	0.0020349	0	0.875185	0.485148	0.010619	0.0168787	0.25804	-0.0161187	0	0.099	0	0.5303	0.139364	-0.060891	-1.34072	0	0.523623	0.150631	-0.0333814	0.148596	0.0397236	0	0.0397236	2.01965	0.054745	0.623525	0.2877	0.1506	0.1373	0.362	0.116061	0.051647	0.667083	0.340677	0.0159351	0.1373	0.0438273	0.884086	0	0	0	0.655454
Kuwait Finance House	Islamic banks	Public	KUWAIT	2013	2013Kuwait Finance House	296	0.768038	0.564941	0.1357	0.136024	0.16825	0.302102	0.752269	0	2.99929	0.583909	1	0	0.93	0.0662639	-0.0319934	-0.0615121	4.16741	0.822372	0.554798	0.0543332	-0.0101437	0.0097527	0.1723	0.0153231	0.499285	0.0673196	0.531507	1.1771	0.8805	0	0.395	0.18848	0.033361	0.420714	0.434143	0	0	0.0990268	0.006133	0.0588738	0.0964637	0.88051	0.146473
Kuwait International Bank	Islamic banks	Public	KUWAIT	2013	2013Kuwait International Bank	184	0.805682	0.62569	0	0.256102	0.220423	0.14603	0.248337	0.138304	0	0.583909	0.0725	0.0594	0	0.0662639	-0.0319934	-0.0615121	3.09674	0.827724	0.651723	0.0220415	0.0260325	0.0087801	0	0.00889824	0.297376	0.00870735	0.260105	0.7874	0.6517	0.2207	0.395	0.18848	0.033361	0.420714	0.434143	0.0415975	0.2207	0.199821	0.236187	0.0910861	0.0534425	0.651698	0.178213
Masraf Al Rayan (Q.S.C.)	Islamic banks	Public	QATAR	2013	2013Masraf Al Rayan (Q.S.C.)	254	0.833926	0.676949	0.1688	0.0530324	0.124216	0.348749	0.497631	0.1245	2.61323	0.594175	0	0	0	0.0468726	-0.0186659	0.676528	4.78978	0.827925	0.656302	-0.0060009	-0.0206476	0.0261332	0.2055	0.0261326	0.244892	0.00411741	0.251816	0.7521	0.6227	0.1925	0.353	0.274923	-0.0797278	0	0.524331	0.0529228	0.1925	0.0798212	-0.00698162	0.000895052	0.00102204	0.622715	0.191687
Noor Bank	Islamic banks	Private	UNITED ARAB EMIRATES	2013	2013Noor Bank	217	0.86042	0.6058	0.141	0.22837	0.0404829	0.146232	0.645407	0	2.53425	0.527827	0.95	0	0	0.0679262	0	0.56522	4.25418	0.842999	0.619623	-0.0174208	0.0138227	0.0110317	0.139	0.0110327	0.19643	0.0156002	0.289872	0.735	0.6196	0	0.57	0.116744	0.0961971	0.907744	0.341678	0	0	0.289448	0.328423	0.0903358	0.0950708	0.619624	0.117987
Palestine Islamic Bank	Islamic banks	Private	PALESTINIAN TERRITORIES	2013	2013Palestine Islamic Bank	33	0.833278	0.494975	0.3201	0.395525	0.0477117	0.0286833	0.278574	0	3.50852	0	0	0	0	0	0	0	5.62645	0.842226	0.535193	0.0089482	0.0402184	0.0129953	0.2352	0.0178436	0.247813	0.0111179	0.214488	0.6322	0.5352	0	0.088	0.420481	0.0370024	0.296648	0.648445	0	0	0.187051	0.279297	0.00725716	0.0164126	0.535193	0.144634
Parsian Bank	Islamic banks	Public	Iran	2013	2013Parsian Bank	246	0.855809	0.665026	0.1135	0.0819466	0.0912824	0.0558635	0.394013	0.266776	-0.477121	0	0	0	0	-0.0660869	-0.273574	-1.09696	4.40844	0.877475	0.661637	0.0216666	-0.0033882	0.0215553	0	0.0161141	0	0.133742	0.105468	0.6759	0.603	0.2476	0.814	0.0892823	0.0695509	0.88261	0.298801	0.0221063	0.2476	-0.392081	-0.465279	0	0	0.602999	0.0801274
Qatar International Islamic Ban	Islamic banks	Public	QATAR	2013	2013Qatar International Islamic Ban	219	0.722214	0.513852	0.1862	0.206888	0.0394993	0.441182	0.208954	0.117905	2.69983	0.594175	0.167	0	0	0.0468726	-0.0186659	0.676528	0	0.760324	0.558776	0.03811	0.0449236	0.0220414	0	0.0220417	0.222121	0.0100338	0.177652	0.7349	0.5588	0.1858	0.353	0.274923	-0.0797278	0	0.524331	0.0510808	0.1858	0.191933	0.294342	0.00643571	0.0114779	0.558777	0.177733
Qatar Islamic Bank SAQ	Islamic banks	Public	QATAR	2013	2013Qatar Islamic Bank SAQ	281	0.731211	0.589371	0	0.155504	0.193791	0.345977	0.191855	0.0706621	3.05066	0.594175	0.2	0	0	0.0468726	-0.0186659	0.676528	4.86446	0.734979	0.678726	0.0037675	0.0893549	0.0171368	0	0.0169111	0.200426	0.0067167	0.156074	0.8291	0.6094	0.35	0.353	0.274923	-0.0797278	0	0.524331	0.0962232	0.35	0.0568666	0.0909998	0.00894182	0.0103903	0.609397	0.214704
Sharjah Islamic Bank	Islamic banks	Public	UNITED ARAB EMIRATES	2013	2013Sharjah Islamic Bank	199	0.644495	0.586879	0.3443	0.253726	0.0398316	0.180246	0.308871	0.169989	3.42466	0.527827	0.274	0	0.2	0.0679262	0	0.56522	4.26284	0.607742	0.576084	-0.0367525	-0.0107954	0.0141313	0.3067	0.0141298	0.391771	0.0140496	0.288527	0.9393	0.5761	0	0.57	0.116744	0.0961971	0.907744	0.341678	0	0	0.186483	0.154936	0.0282293	0.0558685	0.576084	0.263777
Sina Bank	Islamic banks	Private	Iran	2013	2013Sina Bank	177	0	0	0	0	0	0	0	0	0	0	0	0	0	-0.0660869	-0.273574	-1.09696	0	0	0	0	0	0	0	0.0421732	0	0.0797674	0.164329	0.5953	0.5138	0.4566	0.814	0.0892823	0.0695509	0.88261	0.298801	0.0407663	0.4566	-0.372608	-0.38835	0.0339949	0.115623	0.513934	0
Syria International Islamic Ban	Islamic banks	Public	SYRIAN ARAB REPUBLIC	2013	2013Syria International Islamic Ban	81	0.870218	0.26018	0.4897	0.676605	0.478769	0.0223	0.0102012	0.17752	2.98444	0.399347	0	0	0.2	0	-0.367023	-1.59076	0	0.888397	0.211636	0.0181793	-0.0485445	0.0021056	0.287	-0.00465237	0.296565	0.0391001	0.240282	0.2374	0.2116	0	-0.386	0.326967	0.208932	0.799375	0.57181	0	0	-0.338879	-0.369146	0.287826	0.513061	0.211636	0.116167
Tamweel PJSC	Islamic banks	Private	UNITED ARAB EMIRATES	2013	2013Tamweel PJSC	83	0.209667	0.852552	0	0.107684	0.647834	0.0388768	0.479642	0	1.69985	0.527827	0.5825	0.0022	0	0.0679262	0	0.56522	4.03929	0.554813	0.916671	0.345146	0.0641187	0.0123968	0	0.0123974	0	0.0103079	0.34201	0	0.9159	0.98	0.57	0	0	0.907744	0	0	0.98	-0.234377	-0.164369	0.0527471	0.177992	0.915882	0.396657
Warba Bank	Islamic banks	Public	KUWAIT	2013	2013Warba Bank	118	0.558199	0.371007	0.7639	0.45844	0.37295	0.395008	0.829556	0	3.45231	0.583909	0	0	0	0.0662639	-0.0319934	-0.0615121	5.34918	0.769315	0.567581	0.211117	0.196574	-0.0091465	0	-0.00914651	0.612261	0.00533402	0.493909	0.6989	0.5377	0.2305	0.395	0.18848	0.033361	0.420714	0.434143	0.0434446	0.2305	0.809607	1.63678	0.0166567	0.00289144	0.537663	0.287885
A_Ayan Leasing & Investment Com	Islamic banks	Public	KUWAIT	2014	2014A_Ayan Leasing & Investment Com	67	0.614562	0.0936107	0	0.0665676	0	0.0255618	0.0226214	0.458352	0	0.590824	0.1138	0	0	0.0114904	-0.027027	-0.0760651	0	0.567568	0.0540541	-0.0469941	-0.0395566	0.0363176	0	0.0366064	0	0.16865	0.502229	0	0.0539	0	0.297	0	0	0.589915	0	0	0	0.0167377	-0.380384	0.452318	0.0548997	0.0539282	0.491184
ABC Islamic Bank (E.C.)	Islamic banks	Private	BAHRAIN	2014	2014ABC Islamic Bank (E.C.)	75	0.181092	0.916642	0	0.0106818	0.736494	0.082335	0.255556	0	2.36144	0.367165	1	0	0	0.0541684	-0.0330548	-0.115422	3.00074	0.082461	0.727916	-0.0986311	-0.188725	0.0113713	0	0.0115973	0.294441	0.00745693	0.213292	0.9187	0.7279	0	0.794	0.161517	-0.132444	0	0.401892	0	0	0.32558	0.0556333	0	0.0346156	0	0.247674
Abu Dhabi Islamic Bank	Islamic banks	Public	uNITED ARAB EMIRATES	2014	2014Abu Dhabi Islamic Bank	130	0.891613	0.432756	0	0.037519	7.57e-05	0.751049	0.313492	0.277531	1.92201	0.561845	0.4962	0.024	0.4962	0.047289	0	0.622046	4.21236	0.889131	0.48958	-0.0024825	0.0568234	0.0133629	0	0.0215919	0	0.0253633	0.418722	0.5506	0.4896	0.2142	0.595	0	0	0.932738	0	0	0.2142	0.165274	0.308892	0.0255736	0.0424092	0.489582	0.0523164
Abu Dhabi Islamic Bank - Public	Islamic banks	Public	UNITED ARAB EMIRATES	2014	2014Abu Dhabi Islamic Bank - Public	273	0.79246	0.598558	0.1642	0.231815	0.0761695	0.123457	0.185638	0.248633	3.39118	0.561845	0.4066	0.0761	0	0.047289	0	0.622046	0	0.831128	0.652402	0.0386679	0.0538438	0.0156447	0.1387	0.0156761	0.163611	0.00916547	0.135599	0.8011	0.6524	0.1824	0.595	0.114142	0.0993033	0.932738	0.337849	0.0208195	0.1824	0.0847545	0.163589	0.0363431	0.0380355	0.652402	0.139351
Ahli United Bank KSC	Islamic banks	Public	KUWAIT	2014	2014Ahli United Bank KSC	228	0.882591	0.67643	0.1586	0.26613	0.250734	0.0507699	0.227414	0.136398	3.36401	0.590824	0.749	0	0.749	0.0114904	-0.027027	-0.0760651	3.50037	0.892574	0.689594	0.0099833	0.0131641	0.0129	0.1511	0.0135404	0.180089	0.00593034	0.10918	0.7726	0.6896	0.254	0.297	0.192527	0.0669994	0.589915	0.438779	0.0489019	0.254	0.0947446	0.111203	0.0348026	0.0295883	0.689597	0.104156
Ajman Bank	Islamic banks	Private	unITED ARAB EMIRATES	2014	2014Ajman Bank	148	0.821137	0.815385	0.194	0.0368694	0.0592205	0.0929814	0.45006	0	3.14232	0.561845	0.25	0	0	0.047289	0	0.622046	3.85081	0.875998	0.810716	0.0548608	-0.0046685	0.0063572	0.1309	0.00635688	0.155582	0.00909326	0.177032	0.8676	0.76	0.1152	0.595	0.114142	0.0993033	0.932738	0.337849	0.0131491	0.1152	0.583514	0.480075	0.0210506	0.0122866	0.760047	0.108925
Al Baraka Bank Egypt SAE	Islamic banks	Private	EGYPT	2014	2014Al Baraka Bank Egypt SAE	145	0.881988	0.383759	0	0.0270484	0.034086	0.0118242	0.170975	0	2.71921	0.282245	0.7368	0.0555	0.7368	0.0218547	0.0942158	-0.912077	4.26106	0.886759	0.379827	0.0047707	-0.0039322	0.0101212	0	0.0170439	0.12016	0.00606016	0.0881634	0.4534	0.402	0	0.673	0.132479	-0.037889	0	0.363977	0	0	0.187177	0.175907	0.0669877	0.053698	0.402046	0.063363
Al Baraka Bank Syria SA	Islamic banks	Private	SYRIAN ARAB REPUBLIC	2014	2014Al Baraka Bank Syria SA	103	0.861363	0.0672259	0.28	0.857545	0.476499	0.0506682	0.016119	0	3.0507	0.353029	0.23	0	0.23	0	0	-1.6884	4.78443	0.843219	0.0679411	-0.0181436	0.0007152	0.0281578	0.27	0.0299917	0.305874	0.0387454	0.135652	0.0778	0.0679	0.1983	-0.806	0	0	0.454973	0	0	0.1983	-0.0653421	0.280498	0.262313	0.361332	0.0679429	0.132867
Al Rajhi Bank Public Joint Stoc	Islamic banks	Public	SAUDI ARABIA	2014	2014Al Rajhi Bank Public Joint Stoc	303	0.840491	0.674881	0.1849	0.11547	0.015473	0.204831	0.376287	0.126972	3.04298	0.58475	0.196	0	0	0.0266991	-0.0350626	-0.335918	0	0.839137	0.678309	-0.001354	0.0034282	0.0222163	0.1848	0.0222162	0.226777	0.0140789	0.160763	0.7976	0.6693	0	0.506	0.123902	0.0951568	0.876356	0.351997	0	0	0.0994776	0.102938	0.024602	0.0125784	0.669263	0.157614
Albaraka Bank Tunisia	Islamic banks	Private	TUNISIA	2014	2014Albaraka Bank Tunisia	42	0.80574	0.3611	0	0.309549	0.21403	0.816173	0.413044	0	0	0.412134	0.784	0	0	0.0299566	-0.0579854	-0.274738	3.09597	0.798103	0.449274	-0.0076372	0.0881743	0.0072568	0	0.00947311	0.512156	0.00679894	0.174245	0.5135	0.4493	0.1847	0.446	0.0962073	0.0298243	0.556776	0.310173	0.0177695	0.1847	-0.0127255	0.214916	0.0269397	0.0337687	0.449292	0.131821
Albaraka Banking Group B.S.C.	Islamic banks	Public	BAHRAIN	2014	2014Albaraka Banking Group B.S.C.	261	0.846282	0.617734	0	0.116203	0.06176	0.179645	0.591238	0.269574	3.71447	0.367165	0.3011	0	0.3011	0.0541684	-0.0330548	-0.115422	4.32155	0.846443	0.641168	0.0001611	0.0234336	0.0117118	0	0.0117104	0.175629	0.0191003	0.088136	0.7406	0.6412	0	0.794	0.161517	-0.132444	0	0.401892	0	0	0.119042	0.156953	0.0275075	0.0336374	0.641169	0.0969938
Albaraka Islamic Bank BSC	Islamic banks	Private	BAHRAIN	2014	2014Albaraka Islamic Bank BSC	105	0.867862	0.123077	0	0.195765	0.0911222	0.0165001	0.45973	0	0	0.367165	0.9112	0	0	0.0541684	-0.0330548	-0.115422	5.78885	0.867521	0.183879	-0.0003409	0.0608017	0.0011289	0	0.00151055	0.169601	0.0200751	0.144835	0.6082	0.531	0.209	0.794	0.161517	-0.132444	0	0.401892	0.0337571	0.209	0.124946	0.138693	0.0502591	0.103142	0.531042	0.10202
																														0	0	0	0	0	0		0		0	0
Al-Salam Bank-Bahrain B.S.C.	Islamic banks	Public	BAHRAIN	2014	2014Al-Salam Bank-Bahrain B.S.C.	163	0.724708	0.341542	0	0.367086	0.136934	0.79336	0.377863	0.73372	2.70678	0.367165	0.1143	0	0	0.0541684	-0.0330548	-0.115422	3.03675	0.721833	0.285532	-0.0028753	-0.0560103	0.0080806	0.179	0.00809135	0.224803	0.0150284	0.217029	1.6272	0.313	0	0.794	0.161517	-0.132444	0	0.401892	0	0	0.796732	0.558829	0.00932977	0.00848305	0.312961	0.202152
Amlak Finance PJSC	Islamic banks	Public	UNITED ARAB EMIRATES	2014	2014Amlak Finance PJSC	106	0.842956	0.51804	0	0.11471	0	0.69709	0.267807	0.01	2.91265	0.561845	0.45	0	0	0.047289	0	0.622046	4.08301	0.722027	0.584034	-0.120929	0.0659937	-0.0117094	0	-0.0117037	0	0.00305638	0.594865	0.8092	0.584	0	0.595	0.114142	0.0993033	0.932738	0.337849	0	0	-0.396856	-0.300212	0.134631	0.171479	0.584036	0.336861
Ansar Bank	Islamic banks	Public	Iran	2014	2014Ansar Bank	191	0.840704	0.582136	0	0.0876822	0.0525807	0.152315	0.259691	0.555771	-0.477121	0	0	0	0	-0.0191158	-0.392664	-1.11855	4.01908	0.862047	0.579771	0.0213428	-0.0023649	0.0276179	0	0.0203776	0	0.0855105	0.0728165	0.7144	0.6084	0.221	0	0.0867621	0.113658	1.14455	0.294554	0.0191744	0.221	0.112358	0.160149	0.025703	0	0.608421	0.0977333
Arab Islamic Bank	Islamic banks	Private	PALESTINIAN TERRITORIES	2014	2014Arab Islamic Bank	28	0.843904	0.408499	0.1955	0.369208	0.128796	0.151642	0.401198	0	3.10245	0	0.21	0.0843	0.0917	0	0	0	2.67052	0.847838	0.439936	0.0039342	0.0314371	0.0072967	0.1592	0.0101938	0.176471	0.00938054	0.198689	0.5092	0.4398	0	0	0.385417	0.59701	1.24459	0.620819	0	0	0.196022	0.29025	0.00269981	0.0130794	0.439798	0.136989
Arcapita Bank B.S.C.	Islamic banks	Private	BAHRAIN	2014	2014Arcapita Bank B.S.C.	146	0	0	0	0	0	0	0	0	2.53933	0.367165	0	0	0	0.0541684	-0.0330548	-0.115422	0	0	0	0	0	0	0	0	0	0	0	0	0	0.1231	0.794	0	0	0	0	0	0.1231	0	0	0	0	0	0
Bahrain Islamic Bank B.S.C.	Islamic banks	Public	BAHRAIN	2014	2014Bahrain Islamic Bank B.S.C.	120	0.899154	0.520707	0.0924	0.298144	0.116188	0.39603	0.241096	0.452365	1.63069	0.367165	0.3971	0	0.1768	0.0541684	-0.0330548	-0.115422	2.95918	0.890768	0.63357	-0.0083863	0.112862	0.0106261	0.1235	0.0106226	0.171609	0.023655	0.229366	0.6726	0.5991	0	0.794	0.161517	-0.132444	0	0.401892	0	0	-0.0385449	0.163943	0.0748041	0.17539	0.599131	0.0993594
Bank AlJazira JSC	Islamic banks	Public	SAUDI ARABIA	2014	2014Bank AlJazira JSC	239	0.874364	0.583476	0.1223	0.138379	0.083116	0.379	0.365357	0.235079	2.78467	0.58475	0.065	0	0.058	0.0266991	-0.0350626	-0.335918	4.77798	0.876069	0.619717	0.001705	0.036241	0.0086021	0.1179	0.00860155	0.154826	0.0117506	0.125106	0.7074	0.6197	0	0.506	0	0	0.876356	0	0	0	0.109668	0.174636	0.0152448	0.00883075	0.619716	0.101961
Bank Alkhair BSC	Islamic banks	Private	BAHRAIN	2014	2014Bank Alkhair BSC	18	0.562117	0.0855115	0.1519	0.253308	0.375431	0.0813677	0.0165365	0	2.27741	0.367165	0	0	0	0.0541684	-0.0330548	-0.115422	2.79225	0.537308	0.016405	-0.0248086	-0.0691065	-0.0298113	0	-0.0298477	0.141082	0.0605386	0.710817	0.03	0.0161	0	0.794	0.161517	-0.132444	0	0.401892	0	0	-0.0853442	-0.722487	0.406742	0.583468	0.0161419	0.679704
Bank Mellat	Islamic banks	Public	Iran	2014	2014Bank Mellat	293	0.908529	0.593546	0	0.178327	0.233463	0.104579	0.0134861	0.01	0.431336	0	0.2	0	0	-0.0191158	-0.392664	-1.11855	6.0731	0.867559	0.604669	-0.0409701	0.011123	0.0157016	0	0.0118987	0	0.0376753	0.0746292	0.8003	0.658	0	0	0.0867621	0.113658	1.14455	0.294554	0	0	-0.113017	-0.0821206	0.0061745	0	0.658035	0.0607203
Bank Nizwa SAOG	Islamic banks	Public	oMAN	2014	2014Bank Nizwa SAOG	52	0.271596	0.156092	0.7243	0.686311	0.473005	0.0238141	0.774977	0.106712	0	0.488216	0.36	0	0	0.0437262	-0.0124542	0.127053	5.29225	0.437597	0.56912	0.166001	0.413028	-0.0304568	0.4568	-0.0345547	0.969464	0.013441	1.1934	1.2235	0.5354	0	0.39	0.260071	-0.438739	0	0.509971	0	0	0.291377	3.4272	0.0133089	0	0.535416	0.010907
Bank Pasargad	Islamic banks	Private	Iran	2014	2014Bank Pasargad	244	0.703126	0.518003	0	0.179711	0.0604078	0.141204	0.0114015	0	-0.193498	0	0.1581	0	0.3643	-0.0191158	-0.392664	-1.11855	5.50145	0.736583	0.469369	0.0334567	-0.0486348	0.0437709	0	0.0314004	0	0.102594	0.170699	0.6546	0.462	0	0	0.0867621	0.113658	1.14455	0.294554	0	0	0.118441	0.115541	0.0418268	0	0.462045	0.186269
Bank Saderat Iran	Islamic banks	Public	Iran	2014	2014Bank Saderat Iran	278	0.830886	0.563253	0	0.132454	0.179573	0.173147	0.0137588	0.748247	0.262696	0	0	0	0	-0.0191158	-0.392664	-1.11855	5.86015	0.8455	0.555403	0.0146141	-0.0078495	0.0114851	0	0.00811247	0	0.0377716	0.137789	0.5614	0.4816	0	0	0.0867621	0.113658	1.14455	0.294554	0	0	0.189194	0.148604	0.0618475	0	0.481559	0.114706
Bank Sarmayeh	Islamic banks	Private	Iran	2014	2014Bank Sarmayeh	173	0	0	0	0	0	0	0	0	2.37748	0	0	0	0	-0.0191158	-0.392664	-1.11855	0	0.902124	0.736333	0.902124	0.736333	0.011016	0	0.00106821	0	0.0620668	0.065397	0.7588	0.6637	0	0	0.0867621	0.113658	1.14455	0.294554	0	0	0.0637717	0.0227173	0.0460654	0	0.663708	0.0582947
Bank Sepah	Islamic banks	Private	Iran	2014	2014Bank Sepah	251	0.891834	0.620638	0	0.198845	0.173999	0.0252437	0.016777	0	-0.134643	0	0	0	0	-0.0191158	-0.392664	-1.11855	5.56652	0.778355	0.55725	-0.113479	-0.063388	0.0009812	0	0.000188018	0	0.0054761	0.266192	0.683	0.5398	0.09	0	0.0867621	0.113658	1.14455	0.294554	0.00780859	0.09	-0.0191405	-0.0553101	0.0789036	0	0.539774	0.169266
Bank Tejarat	Islamic banks	Public	Iran	2014	2014Bank Tejarat	277	0.834629	0.583966	0	0.0997371	0.105952	0.154519	0.657697	0.36959	2.93304	0	0	0	0	-0.0191158	-0.392664	-1.11855	5.78869	0.798744	0.558712	-0.0358847	-0.0252542	0.0106714	0	0.00838659	0	0.0137685	0.083946	0.7289	0.577	0	0	0.0867621	0.113658	1.14455	0.294554	0	0	0.0339329	0.315295	0.00380929	0	0.576978	0.0917653
Banque Zitouna	Islamic banks	Private	TUNISIA	2014	2014Banque Zitouna	51	0.89528	0.65394	0	0.25877	0.0234183	0.0072149	0.323732	0	0	0.412134	0	0	0	0.0299566	-0.0579854	-0.274738	5.99634	0.879692	0.680202	-0.0155887	0.0262615	0.005793	0	0.00599107	0	0.0131013	0.148297	0.7687	0.6791	0.22	0.446	0.0962073	0.0298243	0.556776	0.310173	0.0211656	0.22	0.179958	0.234172	0.0143366	0.0373785	0.67915	0.083223
Barwa Bank	Islamic banks	Private	QATAR	2014	2014Barwa Bank	225	0.80443	0.575346	0	0.350936	0.162832	0.409177	0.17242	0	3.45995	0.538419	0	0	0	0.0441027	-0.0313157	0.684699	4.52669	0.807401	0.608694	0.0029706	0.0333484	0.0186688	0	0.0186693	0.199575	0.00604456	0.221329	0.7423	0.6033	0.2439	0.407	0.258566	-0.984102	0	0.508494	0.0630642	0.2439	0.135922	0.190986	0.0156637	0.0163055	0.603331	0.202261
Boubyan Bank KSCP	Islamic banks	Public	KUWAIT	2014	2014Boubyan Bank KSCP	215	0.863777	0.674589	0.1743	0.232847	0.124644	0.122045	0.0716418	0.0957045	2.83277	0.590824	0.584	0	0	0.0114904	-0.027027	-0.0760651	3.34084	0.872238	0.68171	0.008461	0.0071206	0.0107632	0.1694	0.0113413	0.203658	0.00469952	0.209277	0.7785	0.6817	0.5629	0.297	0.192527	0.0669994	0.589915	0.438779	0.108374	0.5629	0.163644	0.173886	0.0217261	0.0109879	0.681708	0.128302
Cham Islamic Bank SA	Islamic banks	Private	SYRIAN ARAB REPUBLIC	2014	2014Cham Islamic Bank SA	26	0.863304	0.0966783	0.5104	0.867764	0.811718	0.037032	0.0157767	0	3.3659	0.353029	0.3226	0	0.3226	0	0	-1.6884	4.75538	0	0	-0.863304	-0.0966783	0	0	0.030188	0.638201	0.0418573	0.191812	0.112	0.0954	0	-0.806	0.32108	0.0664636	0.454973	0.56664	0	0	-0.239202	-0.217695	0.232897	0.359218	0.0954368	0
Cihan Bank for Islamic Investme	Islamic banks	Private	IRAQ	2014	2014Cihan Bank for Islamic Investme	25	0.43164	0.405177	0	0.513597	0	0.0640335	0.510313	0	-0.477121	0	0	0	0	0.0657216	-0.018795	-1.35513	0	0	0	-0.43164	-0.405177	0	0	0.0415807	0	0.0576331	0.835612	0.7992	0.3108	0.174	0.491	0.11447	0.0422394	0.607454	0.338334	0.0199177	0.174	-0.11229	-0.321008	0	0	0	0
Dubai Islamic Bank PJSC	Islamic banks	Public	UNITED ARAB EMIRATES	2014	2014Dubai Islamic Bank PJSC	284	0.721085	0.494937	0.182	0.240311	0.0321946	0.310881	0.297809	0.495873	3.12831	0.561845	0.2981	0.2981	0	0.047289	0	0.622046	5.05419	0.777199	0.597128	0.056114	0.102191	0.022631	0.147	0.0227783	0.173846	0.0117962	0.105165	0.7598	0.5971	0	0.595	0.114142	0.0993033	0.932738	0.337849	0	0	0.093557	0.304725	0.0650507	0.0675613	0.597128	0.166753
Eghtesad Novin Bank PJSC-EN Ban	Islamic banks	Public	Iran	2014	2014Eghtesad Novin Bank PJSC-EN Ban	224	0.87395	0.69424	0	0.209801	0.083914	0.045479	0.793472	0.525869	-0.198172	0	0	0	0	-0.0191158	-0.392664	-1.11855	0	0.899102	0.663304	0.0251524	-0.0309361	0.0193879	0	0.0112963	0	0.00570145	0.0839088	0.7959	0.7242	0.1224	0	0.0867621	0.113658	1.14455	0.294554	0.0106197	0.1224	0.0492564	0.10182	0	0	0	0.074619
Emirates Islamic Bank PJSC	Islamic banks	Public	UNITED ARAB EMIRATES	2014	2014Emirates Islamic Bank PJSC	232	0.734381	0.600805	0	0.297722	0.0107069	0.115614	0.497946	0.0102536	2.97047	0.561845	1	0	0	0.047289	0	0.622046	4.59954	0.765972	0.608251	0.0315907	0.0074465	0.0084869	0	0.00848669	0.154271	0.0191113	0.193598	0.7941	0.6082	0	0.595	0.114142	0.0993033	0.932738	0.337849	0	0	0.0790629	0.16405	0.0926139	0.102491	0.60825	0.117214
Faisal Islamic Bank of Egypt	Islamic banks	Public	EGYPT	2014	2014Faisal Islamic Bank of Egypt	190	0.899076	0.0894657	0	0.166831	0.0018294	0.0502947	0.0709145	0.294754	3.24005	0.282245	0.1535	0	0	0.0218547	0.0942158	-0.912077	4.65662	0.895048	0.0966396	-0.0040275	0.0071739	0.0124394	0.164	0.0270023	0	0.00328672	0.0639477	0.1124	0.0984	0	0.673	0.132479	-0.037889	0	0.363977	0	0	0.0665885	0.0218143	0.18738	0.312	0.0983594	0.0802092
First energy bank	Islamic banks	Private	BAHRAIN	2014	2014First energy bank	62	0.0950449	0	0	0.172505	0.630925	0.022029	0.0164767	0	2.96685	0.367165	0.2185	0	0.2185	0.0541684	-0.0330548	-0.115422	3.14755	0.115549	0.0278758	0.0205038	0.0278758	0.0119888	0	0.0119615	3.89288	0.0609241	1.44487	2.5295	0.3939	0.1874	0.794	0.161517	-0.132444	0	0.401892	0.0302684	0.1874	-0.0320374	0.0374319	0.000427385	0	0.393928	0.0464149
GFH Financial Group B.S.C.	Islamic banks	Public	BAHRAIN	2014	2014GFH Financial Group B.S.C.	122	0.149791	0	0	0.0563412	0.983384	0.289538	-0.134828	0.432312	1.72601	0.367165	0	0	0	0.0541684	-0.0330548	-0.115422	2.9464	0.519912	0.250341	0.370122	0.250341	0.0098483	0	0.00983056	0.508331	0.0629158	0.571019	0.5611	0.2813	0	0.794	0.161517	-0.132444	0	0.401892	0	0	2.14761	0	0.0442761	0.0535313	0.281294	0.576764
Ibdar Bank BSC	Islamic banks	Private	BAHRAIN	2014	2014Ibdar Bank BSC	2	0.0647042	0.0494307	0	0.136351	0.978541	0.1422	0.908257	0	2.72707	0.367165	0.3009	0	0.3009	0.0541684	-0.0330548	-0.115422	2.55642	0.200377	0.0289616	0.135673	-0.0204691	-0.0360254	0.5359	-0.0360471	2.11564	0.032051	1.50963	1.8512	0.0925	0	0.794	0.161517	-0.132444	0	0.401892	0	0	0.179434	0.137472	0	0.0102646	0	0.0292514
International Islamic Trade Fin	Islamic banks	Private	SAUDI ARABIA	2014	2014International Islamic Trade Fin	50	0	0.414421	0	0.544465	0	0.288073	0.554571	0	-0.415822	0.58475	0	0	0	0.0266991	-0.0350626	-0.335918	0	0	0.609928	0	0.195507	0.0319307	0	0.0319307	0	0.0132587	1.7931	0	0.6099	0	0.506	0	0	0.876356	0	0	0	0.0165444	-0.208072	0.783828	0	0.609928	0.318254
Islamic Corporation for the Dev	Islamic banks	Private	Lebanon	2014	2014Islamic Corporation for the Dev	99	0.171349	0.14301	0	0.170117	0.737961	0.0336957	0.0143876	0	2.48884	0.227889	0	0	0	0.009	-0.0554383	-0.711113	0	0.230506	0.148061	0.0591574	0.0050508	0.0172913	0	0.0172528	1.15568	0.039736	1.1292	0	0.1816	0	0.657	0	0	0.809321	0	0	0	0.250214	0.228908	0.154143	0.10832	0.181597	0.0175494
Islamic Development Bank	Islamic banks	Private	SAUDI ARABIA	2014	2014Islamic Development Bank	253	0.0428537	0.684945	0	0.243816	0.643819	0.21948	0.343114	0	0.523831	0.58475	0.2361	0	0	0.0266991	-0.0350626	-0.335918	4.12806	0.0071839	0.672159	-0.0356698	-0.0127859	0.0109451	0	0	0	0	0	0	0	0	0.506	0	0	0.876356	0	0	0	0.0797375	0.101605	0	0	0.672159	0.0104989
Islamic International Arab Bank	Islamic banks	Private	Jordan	2014	2014Islamic International Arab Bank	117	0.885965	0.654103	0.1704	0.073149	0.0300386	0.0323411	0.0105668	0	3.54409	0.395479	1	0	0	0.0282921	-0.0483007	-0.1442	3.12879	0.886863	0.272038	0.0008985	-0.382066	0.008541	0.1683	0.0121694	0.195348	0.00574687	0.141779	0.6319	0.5664	0	0.389	0.305854	-0.0507718	0	0.553041	0	0	0.166223	-0.238056	0.056991	0.0164762	0.566425	0.0907258
Jordan Dubai Islamic Bank	Islamic banks	Public	JORDAN	2014	2014Jordan Dubai Islamic Bank	63	0.725611	0.448812	0.4411	0.17389	0.0418831	0.0435407	0.0131597	0.10167	3.30801	0.395479	0.52	0	0	0.0282921	-0.0483007	-0.1442	5.72301	0.761156	0.491941	0.0355449	0.0431283	0.0029231	0.4373	0	0	0	0	0	0	0.1956	0.389	0	0	0	0	0	0.1956	0.276857	0.364356	0	0	0.491941	0.247376
Jordan Islamic Bank	Islamic banks	Public	JORDAN	2014	2014Jordan Islamic Bank	178	0.901237	0.649775	0.1813	0.240096	0.0143702	0.0645674	0.231175	0.202908	3.55764	0.395479	0.6601	0.0437	0.6601	0.0282921	-0.0483007	-0.1442	3.51609	0.894731	0.683743	-0.0065063	0.0339681	0.0126874	0.2041	0.017996	0.227567	0.0079553	0.0944874	0.6886	0.6242	0	0.389	0.305854	-0.0507718	0	0.553041	0	0	0.0832211	0.0367944	0.113973	0.0384696	0.624239	0.086599
Karafarin Bank	Islamic banks	Public	Iran	2014	2014Karafarin Bank	154	0.789127	0.587921	0	0.172086	0.192313	0.0806937	0.33733	0.463624	-0.0127641	0	0.56	0	0.56	-0.0191158	-0.392664	-1.11855	4.88888	0.822916	0.584314	0.0337888	-0.0036074	0.0364636	0	0.037515	0	0.0137771	0.183625	0.7382	0.6202	0.2842	0	0.0867621	0.113658	1.14455	0.294554	0.0246578	0.2842	0.0132884	0.0386218	0	0	0	0.164103
Khaleeji Commercial Bank	Islamic banks	Public	BAHRAIN	2014	2014Khaleeji Commercial Bank	100	0.791842	0.408498	0	0.260634	0.275748	0.494738	0.148951	0.264002	2.80736	0.367165	0.47	0	0.1401	0.0541684	-0.0330548	-0.115422	2.73419	0.793833	0.44124	0.0019912	0.0327417	0.0064075	0.2265	0.00640746	0.28352	0.00670747	0.403306	0.7064	0.5691	0.68	0.794	0.161517	-0.132444	0	0.401892	0.109832	0.68	0.100335	0.155891	0.0399013	0.0467304	0.569069	0.215781
Kurdistan International Bank fo	Islamic banks	Public	IRAQ	2014	2014Kurdistan International Bank fo	49	0.523623	0.150631	0	0.803403	0.449674	0.0502341	0.0137456	0.326983	0.0699941	0	0.099	0	0	0.0657216	-0.018795	-1.35513	0	0.487189	0.134548	-0.0364344	-0.016083	0.0418231	0	0.0418232	3.67897	0.0706158	0.705789	0.2762	0.1345	0.1393	0.491	0.11447	0.0422394	0.607454	0.338334	0.0159456	0.1393	-0.0145764	-0.119789	0	0	0	0.777279
Kuwait Finance House	Islamic banks	Public	KUWAIT	2014	2014Kuwait Finance House	296	0.822372	0.554798	0.1723	0.206867	0.196341	0.30169	0.852992	0.25298	3.03647	0.590824	1	0	0.93	0.0114904	-0.027027	-0.0760651	4.18435	0.834174	0.532403	0.0118026	-0.0223942	0.0093179	0.148	0.0143823	0.450791	0.0653666	0.553552	1.1272	0.8503	0.2523	0.297	0.192527	0.0669994	0.589915	0.438779	0.0485746	0.2523	0.0295103	-0.0375977	0.0548001	0.0678096	0.850302	0.139013
Kuwait International Bank	Islamic banks	Public	KUWAIT	2014	2014Kuwait International Bank	184	0.827724	0.651723	0	0.258082	0.245178	0.101864	0.254386	0.209601	-0.477121	0.590824	0.1823	0.0797	0	0.0114904	-0.027027	-0.0760651	3.17707	0.832491	0.645194	0.0047675	-0.0065285	0.0082401	0.2321	0.00834667	0.285094	0.010266	0.242705	0.775	0.6452	0.1688	0.297	0.192527	0.0669994	0.589915	0.438779	0.0324986	0.1688	0.0652385	0.060111	0.0958171	0.049248	0.645186	0.169363
Masraf Al Rayan (Q.S.C.)	Islamic banks	Public	QATAR	2014	2014Masraf Al Rayan (Q.S.C.)	254	0.827925	0.656302	0.2055	0.0882797	0.122787	0.379261	0.439053	0.181734	2.67454	0.538419	0	0	0	0.0441027	-0.0313157	0.684699	4.82313	0.838148	0.785083	0.0102236	0.128782	0.0251853	0.1835	0.0252116	0.215072	0.00449146	0.216573	0.8626	0.723	0.1954	0.407	0.258566	-0.984102	0	0.508494	0.0505238	0.1954	0.203563	0.397381	0.000908938	0.00100446	0.722985	0.171418
Noor Bank	Islamic banks	Private	UNITED ARAB EMIRATES	2014	2014Noor Bank	217	0.842999	0.619623	0.139	0.226473	0.0437164	0.130097	0.453367	0	2.62708	0.561845	0.9499	0	0	0.047289	0	0.622046	4.36458	0.840768	0.621683	-0.0022315	0.0020605	0.0233723	0.1455	0.0233718	0.204017	0.0249969	0.238881	0.7394	0.6217	0.298	0.595	0.114142	0.0993033	0.932738	0.337849	0.0340142	0.298	0.253179	0.239467	0.0772164	0.0731597	0.621683	0.127165
Palestine Islamic Bank	Islamic banks	Private	PALESTINIAN TERRITORIES	2014	2014Palestine Islamic Bank	33	0.842226	0.535193	0.2352	0.33479	0.0737965	0.0493453	0.289857	0	3.44327	0	0.3391	0.3391	0	0	0	0	5.70092	0.85865	0.592953	0.0164238	0.0577598	0.0126627	0.1678	0.0158368	0.184651	0.0119897	0.188192	0.6873	0.593	0	0	0.385417	0.59701	1.24459	0.620819	0	0	0.185182	0.313731	0.00774215	0.0115401	0.592953	0.127984
Parsian Bank	Islamic banks	Public	Iran	2014	2014Parsian Bank	246	0.877475	0.661637	0	0.134807	0.106366	0.0512833	0.294224	0.517828	2.09744	0	0	0	0	-0.0191158	-0.392664	-1.11855	4.16792	0.907033	0.616231	0.0295578	-0.0454062	0.0115163	0	0.0037268	0	0.263801	0.0700101	0.6373	0.5792	0.1866	0	0.0867621	0.113658	1.14455	0.294554	0.0161898	0.1866	0.091756	0.0487452	0	0	0	0.0673076
Qatar International Islamic Ban	Islamic banks	Public	QATAR	2014	2014Qatar International Islamic Ban	219	0.760324	0.558776	0	0.161328	0.0539375	0.403422	0.0632058	0.122129	2.795	0.538419	0.2225	0	0	0.0441027	-0.0313157	0.684699	0	0.780702	0.568769	0.0203782	0.0099932	0.0215066	0	0.0215071	0.247386	0.00695208	0.15848	0.7285	0.5688	0.1541	0.407	0.258566	-0.984102	0	0.508494	0.039845	0.1541	0.127995	0.148599	0.00681052	0.01041	0.568769	0.162528
Qatar Islamic Bank SAQ	Islamic banks	Public	QATAR	2014	2014Qatar Islamic Bank SAQ	281	0.734979	0.678726	0	0.100831	0.114165	0.310416	0.251467	0.0620438	3.03303	0.538419	0.1	0	0	0.0441027	-0.0313157	0.684699	4.88848	0.805734	0.68803	0.0707554	0.0093046	0.0173609	0	0.0177673	0.171253	0.00660429	0.126453	0.7989	0.621	0.3471	0.407	0.258566	-0.984102	0	0.508494	0.0897482	0.3471	0.24242	0.265566	0.00855282	0.00913677	0.620994	0.172963
Sharjah Islamic Bank	Islamic banks	Public	UNITED ARAB EMIRATES	2014	2014Sharjah Islamic Bank	199	0.607742	0.576084	0.3067	0.245156	0.0989142	0.193103	0.58593	0.409893	3.48602	0.561845	0.313	0	0.2	0.047289	0	0.622046	4.3371	0.655356	0.556443	0.0476131	-0.0196408	0.0145005	0.2344	0.0144996	0.290428	0.0173821	0.241059	0.8296	0.5564	0	0.595	0.114142	0.0993033	0.932738	0.337849	0	0	0.196991	0.168166	0.0382026	0.0533037	0.556442	0.214166
Sina Bank	Islamic banks	Private	Iran	2014	2014Sina Bank	177	0	0	0	0	0	0	0	0	0	0	0	0	0	-0.0191158	-0.392664	-1.11855	0	0.863112	0.513826	0.863112	0.513826	0.039468	0	0.0174809	0	0.0238725	0.125162	0.6673	0.5819	0.5287	0	0.0867621	0.113658	1.14455	0.294554	0.0458711	0.5287	0.0976447	0.211531	0.0319267	0.0803564	0.568472	0.107746
Syria International Islamic Ban	Islamic banks	Public	SYRIAN ARAB REPUBLIC	2014	2014Syria International Islamic Ban	81	0.888397	0.211636	0.287	0.707605	0.370621	0.0270607	0.0133612	0.548638	3.31823	0.353029	0.7	0	0.3	0	0	-1.6884	0	0.887026	0.256945	-0.0013708	0.0453098	-0.0023092	0.2342	-0.0104586	0.263975	0.0321149	0.241977	0.2885	0.2569	0	-0.806	0.32108	0.0664636	0.454973	0.56664	0	0	-0.375581	-0.182735	0.339385	0.467913	0.256944	0.11429
																														0	0	0	0	0	0		0		0	0
Tamweel PJSC	Islamic banks	Private	UNITED ARAB EMIRATES	2014	2014Tamweel PJSC	83	0.554813	0.916671	0	0.0278242	0.651093	0.0497197	0.48474	0	1.70196	0.561845	0.8647	0.0022	0.1355	0.047289	0	0.622046	3.92331	0.436157	0.901436	-0.118656	-0.0152346	0.0145386	0	0.0145316	0	0.00939925	0.432618	0	0.9004	0.7723	0.595	0	0	0.932738	0	0	0.7723	-0.19984	-0.201572	0.0667301	0.253216	0.900409	0.570783
Warba Bank	Islamic banks	Public	KUWAIT	2014	2014Warba Bank	118	0.769315	0.567581	0	0.223607	0.208687	0.374244	0.161652	0.11674	3.5824	0.590824	0.2399	0.2399	0	0.0114904	-0.027027	-0.0760651	5.608	0.83923	0.694152	0.0699144	0.12657	0.0001933	0.2976	0.000208472	0.365677	0.00784963	0.342654	0.7776	0.6526	0.2121	0.297	0.192527	0.0669994	0.589915	0.438779	0.040835	0.2121	0.412942	0.710326	0.0140044	0.00257864	0.652582	0.182656
A_Ayan Leasing & Investment Com	Islamic banks	Public	KUWAIT	2015	2015A_Ayan Leasing & Investment Com	67	0.567568	0.0540541	0	0.0824887	0	0.0379962	0.0206763	0.433187	0	0.595039	0.0938	0	0	0.0050011	-0.029089	-0.170006	0	0	0	-0.567568	-0.0540541	0	0	0.0282724	0	0.156735	0.528493	0	0.0319	0.276	0.317	0	0	0.646529	0	0	0.276	-0.043528	-0.298545	0.557598	0.0486876	0.0319471	0
ABC Islamic Bank (E.C.)	Islamic banks	Private	BAHRAIN	2015	2015ABC Islamic Bank (E.C.)	75	0.082461	0.727916	0	0.0575345	0.560731	0.293503	0.211712	0	2.38032	0.363819	1	0	0	0.0435048	-0.026512	-0.0420791	3.12317	0.0946429	0.66436	0.0121819	-0.0635561	0.0146577	0	0.0149164	0.353498	0.0102335	0.212183	0.8529	0.6644	0	0.79	0.158336	-0.0862932	0	0.397915	0	0	0.0121471	-0.0762484	0	0.0374728	0	0.266968
Abu Dhabi Islamic Bank	Islamic banks	Public	uNITED ARAB EMIRATES	2015	2015Abu Dhabi Islamic Bank	130	0.889131	0.48958	0	0.0710009	0.0456516	0.613989	0.335363	0.197511	2.12197	0.585356	0.49	0.024	0.49	0.0307988	0	0.665153	4.29091	0.890497	0.496706	0.0013664	0.0071261	0.0092927	0	0.026876	0	0.0236165	0.354289	0.5578	0.4967	0.1686	0.605	0	0	0.350714	0	0	0.1686	0.104429	0.121011	0.0260148	0.0590786	0.496708	0.0511999
Abu Dhabi Islamic Bank - Public	Islamic banks	Public	UNITED ARAB EMIRATES	2015	2015Abu Dhabi Islamic Bank - Public	273	0.831128	0.652402	0.1387	0.156165	0.0884885	0.110522	0.20971	0.367792	3.45648	0.585356	0.4003	0.0761	0	0.0307988	0	0.665153	0	0.843648	0.662314	0.0125197	0.0099116	0.0163375	0.1459	0.0163913	0.173494	0.0110359	0.14011	0.7943	0.6623	0.1776	0.605	0.112016	0.013778	0.350714	0.334688	0.0198941	0.1776	0.057852	0.0744294	0.0367961	0.0330208	0.662314	0.145933
Ahli United Bank KSC	Islamic banks	Public	KUWAIT	2015	2015Ahli United Bank KSC	228	0.892574	0.689594	0.1511	0.237955	0.235695	0.0753755	0.249012	0.191874	3.36047	0.595039	0.6733	0.1097	0.6733	0.0050011	-0.029089	-0.170006	3.55593	0.89404	0.6865	0.0014658	-0.0030943	0.0109623	0.1432	0.00949593	0.170894	0.00548549	0.11576	0.7679	0.6865	0.2	0.317	0.191285	0.0799569	0.646529	0.437361	0.0382569	0.2	0.0471892	0.0425845	0.0348828	0.0244825	0.686508	0.10182
Ajman Bank	Islamic banks	Private	unITED ARAB EMIRATES	2015	2015Ajman Bank	148	0.875998	0.810716	0.1309	0.1388	0.135172	0.0614167	0.415174	0	3.39331	0.585356	0.25	0	0	0.0307988	0	0.665153	4.05043	0.89585	0.822485	0.0198513	0.0117684	0.0085256	0.1214	0.00852381	0.14649	0.00772243	0.143666	0.8676	0.7772	0.1236	0.605	0.112016	0.013778	0.350714	0.334688	0.0138452	0.1236	0.275156	0.304516	0.0214874	0.0124527	0.7772	0.0940202
Al Baraka Bank Egypt SAE	Islamic banks	Private	EGYPT	2015	2015Al Baraka Bank Egypt SAE	145	0.886759	0.379827	0	0.0725991	0.0470165	0.0107376	0.15292	0	2.90113	0.291141	0.7368	0.0555	0.7368	0.0291591	0.101458	-0.947391	4.34791	0.900401	0.321007	0.0136425	-0.0588198	0.009173	0	0.0172731	0.124408	0.00641595	0.0767939	0.382	0.3439	0	0.711	0.130852	-0.0535185	0	0.361735	0	0	0.186673	0.0204851	0.0719313	0.0524677	0.34391	0.0543097
Al Baraka Bank Syria SA	Islamic banks	Private	SYRIAN ARAB REPUBLIC	2015	2015Al Baraka Bank Syria SA	103	0.843219	0.0679411	0.27	0.863917	0.579004	0.111159	0.0156291	0	2.98527	0.358894	0.23	0	0.23	0	0	-1.77133	4.95602	0.871926	0.129941	0.0287068	0.0619997	0.0447698	0.16	0.0493348	0.179626	0.0509238	0.065911	0.1477	0.1299	0.196	0.377	0	0	0.614003	0	0	0.196	0.729191	2.05397	0.20118	0.175328	0.12994	0.122662
Al Rajhi Bank Public Joint Stoc	Islamic banks	Public	SAUDI ARABIA	2015	2015Al Rajhi Bank Public Joint Stoc	303	0.839137	0.678309	0.1848	0.115468	0.0082692	0.198906	0.353112	0.259279	3.22221	0.580249	0.178	0	0.652	0.036387	-0.0267053	-0.290706	0	0.826267	0.67709	-0.0128705	-0.0012186	0.0225908	0.1974	0.0225907	0.244418	0.0136702	0.161865	0.8012	0.666	0.3988	0.494	0.119807	0.082427	0.829458	0.346131	0.0477789	0.3988	0.0256997	0.0230042	0.0267298	0.0151252	0.666048	0.173392
Albaraka Bank Tunisia	Islamic banks	Private	TUNISIA	2015	2015Albaraka Bank Tunisia	42	0.798103	0.449274	0	0.257796	0.174919	0.571028	0.414322	0	-0.477121	0.395855	0.784	0	0	0.0286812	-0.0493774	-0.217947	3.14358	0.792828	0.434949	-0.0052753	-0.0143251	0.0056135	0	0.00702852	0	0.00684626	0.188713	0.4924	0.4349	0.1649	0.452	0.0957673	0.0427122	0.667832	0.309463	0.015792	0.1649	-0.00353964	-0.0288772	0.0334428	0.126533	0.434942	0.120882
Albaraka Banking Group B.S.C.	Islamic banks	Public	BAHRAIN	2015	2015Albaraka Banking Group B.S.C.	261	0.846443	0.641168	0	0.121789	0.0610002	0.166716	0.51823	0.228035	3.7553	0.363819	0.3011	0	0.3011	0.0435048	-0.026512	-0.0420791	4.37039	0.819066	0.619543	-0.0273775	-0.0216244	0.0116255	0	0.011625	0.159031	0.0201639	0.0829627	0.7234	0.6195	0.1398	0.79	0.158336	-0.0862932	0	0.397915	0.0221354	0.1398	0.0492087	0.0121431	0.0258924	0.0329135	0.619546	0.0929954
Albaraka Islamic Bank BSC	Islamic banks	Private	BAHRAIN	2015	2015Albaraka Islamic Bank BSC	105	0.867521	0.183879	0	0.187559	0.0567921	0.0131754	0.391773	0	0	0.363819	0.9112	0	0.0408	0.0435048	-0.026512	-0.0420791	5.83998	0.856971	0.226822	-0.0105503	0.042943	0.0032481	0	0.00410484	0.187269	0.0190668	0.142992	0.6578	0.5682	0.214	0.79	0.158336	-0.0862932	0	0.397915	0.033884	0.214	0.010656	0.0622151	0.0330919	0.0630011	0.568222	0.103529
																														0	0	0	0	0	0		0		0	0
Al-Salam Bank-Bahrain B.S.C.	Islamic banks	Public	BAHRAIN	2015	2015Al-Salam Bank-Bahrain B.S.C.	163	0.721833	0.285532	0.179	0.352376	0.0867933	0.717003	0.439024	0.420129	2.83038	0.363819	0.1474	0.0179	0.1474	0.0435048	-0.026512	-0.0420791	3.29121	0.759145	0.374079	0.0373123	0.0885478	0.0063383	0	0.00636709	0.248501	0.0236255	0.300872	1.5866	0.3903	0	0.79	0.158336	-0.0862932	0	0.397915	0	0	-0.152741	0.0779398	0.0289381	0.0627135	0.390289	0.239413
Amlak Finance PJSC	Islamic banks	Public	UNITED ARAB EMIRATES	2015	2015Amlak Finance PJSC	106	0.722027	0.584034	0	0.0448109	0.0003414	0.498701	0.27992	0.01	2.91751	0.585356	0.45	0	0	0.0307988	0	0.665153	3.86343	0.704113	0.502272	-0.0179145	-0.0817621	0.0201942	0	0.0201942	0	0.025605	0.65058	0.714	0.5023	0	0.605	0.112016	0.013778	0.350714	0.334688	0	0	-0.056657	-0.222126	0.0974657	0.14821	0.502276	0.335731
Ansar Bank	Islamic banks	Public	Iran	2015	2015Ansar Bank	191	0.862047	0.579771	0	0.219279	0.103106	0.0487179	0.335533	0.342181	-0.329045	0	0	0	0	0.0434334	-0.172354	-1.0027	3.86523	0	0	-0.862047	-0.579771	0	0	0.013455	0	0.177004	0.0813301	0.7069	0.6241	0.1893	0.976	0.0949657	0.0926865	0.987927	0.308165	0.017977	0.1893	-0.0228034	0.00900112	0.0320976	0	0.624099	0
Arab Islamic Bank	Islamic banks	Private	PALESTINIAN TERRITORIES	2015	2015Arab Islamic Bank	28	0.847838	0.439936	0.1592	0.395444	0.129303	0.128733	0.34555	0	3.1842	0	0.21	0.0947	0.0917	0	0	0	2.74966	0.857824	0.478942	0.0099859	0.0390066	0.0079926	0.1264	0.0104674	0.158848	0.0084446	0.179947	0.5422	0.4786	0	0.503	0.380646	0.191465	0.709225	0.616965	0	0	0.157828	0.259614	0.00235802	0.00809289	0.478625	0.118638
Arcapita Bank B.S.C.	Islamic banks	Private	BAHRAIN	2015	2015Arcapita Bank B.S.C.	146	0	0	0	0	0	0	0	0	2.47209	0.363819	0.3	0	0	0.0435048	-0.026512	-0.0420791	0	0	0	0	0	0	0	0	0	0	0	0	0	0.1161	0.79	0	0	0	0	0	0.1161	0	0	0	0	0	0
Bahrain Islamic Bank B.S.C.	Islamic banks	Public	BAHRAIN	2015	2015Bahrain Islamic Bank B.S.C.	120	0.890768	0.63357	0.1235	0.150137	0.0969728	0.348802	0.265487	0.205801	1.91832	0.363819	0.3971	0	0.1764	0.0435048	-0.026512	-0.0420791	2.94211	0.870839	0.656048	-0.0199289	0.0224789	0.0114719	0.1555	0.0114764	0.199699	0.0112398	0.199154	0.7168	0.6242	0	0.79	0.158336	-0.0862932	0	0.397915	0	0	0.115562	0.146646	0.0622755	0.141291	0.624164	0.126327
Bank AlJazira JSC	Islamic banks	Public	SAUDI ARABIA	2015	2015Bank AlJazira JSC	239	0.876069	0.619717	0.1179	0.135166	0.0640845	0.295105	0.372222	0.272377	2.78474	0.580249	0.065	0	0.058	0.036387	-0.0267053	-0.290706	4.82317	0.849267	0.661726	-0.0268021	0.0420088	0.0203449	0.1379	0.0203452	0.179312	0.0208283	0.151988	0.7836	0.6666	0.1519	0.494	0	0	0.829458	0	0	0.1519	-0.0494305	0.0216174	0.0143637	0.00830428	0.666631	0.132738
Bank Alkhair BSC	Islamic banks	Private	BAHRAIN	2015	2015Bank Alkhair BSC	18	0.537308	0.016405	0	0.229847	0.35128	0.297372	0.0203571	0	2.30437	0.363819	0.0555	0	0.0555	0.0435048	-0.026512	-0.0420791	2.75351	0.566667	0.115043	0.0293585	0.0986377	-0.0042735	0.0514	-0.00429466	0.0841919	0.072889	0.688948	0.2012	0.1146	0	0.79	0.158336	-0.0862932	0	0.397915	0	0	0.0268243	3.97776	0.131138	0.120718	0.114604	0.624098
Bank Mellat	Islamic banks	Public	Iran	2015	2015Bank Mellat	293	0.867559	0.604669	0	0.159736	0.237114	0.0569998	0.0131338	0	0.359817	0	0.3	0	0.3	0.0434334	-0.172354	-1.0027	6.14604	0.85051	0.616922	-0.0170489	0.0122523	0.0101111	0	4.79e-05	0	0.0435447	0.0648884	0.7813	0.6444	0.7267	0.976	0.0949657	0.0926865	0.987927	0.308165	0.0690116	0.7267	0.183933	0.153347	0.000911237	0	0.64443	0.0587499
Bank Nizwa SAOG	Islamic banks	Public	oMAN	2015	2015Bank Nizwa SAOG	52	0.437597	0.56912	0.4568	0.340453	0.152598	0.16188	0.626628	0.191275	2.5551	0.50037	0.11	0	0	0.0254274	-0.0101401	0.233041	5.4033	0.596159	0.812388	0.158562	0.243268	-0.0151988	0.3468	-0.0157992	0.56452	0.00927205	0.878487	1.3037	0.7772	0	0.379	0.301891	-0.484837	0	0.549446	0	0	0.367387	1.07572	0.0564875	0.00045586	0.777205	0.577313
Bank Pasargad	Islamic banks	Private	Iran	2015	2015Bank Pasargad	244	0.736583	0.469369	0	0.189945	0.0892769	0.123955	0.0130675	0	-0.0995345	0	0.1581	0	0	0.0434334	-0.172354	-1.0027	5.62206	0.696519	0.467776	-0.040064	-0.0015926	0.0309124	0	0.0191264	0.18644	0.0972332	0.168453	0.6475	0.4293	0	0.976	0.0949657	0.0926865	0.987927	0.308165	0	0	0.184132	0.114714	0.0542977	0	0.429297	0.205716
Bank Saderat Iran	Islamic banks	Public	Iran	2015	2015Bank Saderat Iran	278	0.8455	0.555403	0	0.137224	0.166781	0.153449	0.0179239	0.208241	0.226828	0	0	0	0	0.0434334	-0.172354	-1.0027	5.93499	0	0	-0.8455	-0.555403	0	0	-0.00978225	0	0.0299997	0.108487	0.599	0.5385	0	0.976	0.0949657	0.0926865	0.987927	0.308165	0	0	0.125518	0.255069	0.0591899	0.152862	0.538509	0
Bank Sarmayeh	Islamic banks	Private	Iran	2015	2015Bank Sarmayeh	173	0.902124	0.736333	0	0.0878446	0.345546	0.0406777	0.573181	0	2.37748	0	0.1	0	0	0.0434334	-0.172354	-1.0027	5.08847	0.89427	0.743005	-0.0078545	0.0066725	0.0004084	0	-0.0382168	0	0.0400418	0.053046	0.6643	0.6484	0	0.976	0.0949657	0.0926865	0.987927	0.308165	0	0	0.131651	0.107222	0.0474744	0	0.648421	0.0403204
Bank Sepah	Islamic banks	Private	Iran	2015	2015Bank Sepah	251	0.778355	0.55725	0	0.149194	0.20071	0.0437542	0.0139276	0	-0.21761	0	0	0	0	0.0434334	-0.172354	-1.0027	5.69925	0.78552	0.532192	0.0071646	-0.0250588	0.0001859	0	0.000496395	0	0.0106307	0.215423	0.6676	0.5379	0.096	0.976	0.0949657	0.0926865	0.987927	0.308165	0.0091167	0.096	0.162074	0.127223	0.0536996	0	0.537913	0.148991
Bank Tejarat	Islamic banks	Public	Iran	2015	2015Bank Tejarat	277	0.798744	0.558712	0	0.118978	0.131595	0.156407	0.986533	0.603239	3.07902	0	0.1948	0	0.0506	0.0434334	-0.172354	-1.0027	5.9351	0.80445	0.600757	0.0057055	0.0420444	0.0052019	0	0.00991322	0	0.0318118	0.105469	0.7155	0.5945	0	0.976	0.0949657	0.0926865	0.987927	0.308165	0	0	0.0205853	0.0521663	0.00428893	7.67e-06	0.594545	0.0694243
Banque Zitouna	Islamic banks	Private	TUNISIA	2015	2015Banque Zitouna	51	0.879692	0.680202	0	0.248661	0.0105186	0.0055431	0.285293	0	0	0.395855	0.21	0	0	0.0286812	-0.0493774	-0.217947	6.12139	0.8699	0.697164	-0.0097915	0.0169624	0.005287	0	0.00548489	0	0.0123923	0.143766	0.797	0.6963	0.185	0.452	0.0957673	0.0427122	0.667832	0.309463	0.0177169	0.185	0.24589	0.278956	0.0155456	0.0297496	0.696319	0.0950283
Barwa Bank	Islamic banks	Private	QATAR	2015	2015Barwa Bank	225	0.807401	0.608694	0	0.324676	0.237404	0.436321	0.186288	0	3.43629	0.588417	0.1867	0	0	0.0397888	-0.0308247	0.535777	4.58203	0.825238	0.630456	0.0178375	0.0217613	0.0161056	0	0.016106	0.195521	0.00514599	0.192813	0.743	0.6205	0.1743	0.397	0.262384	0.137752	0.724569	0.512234	0.0457335	0.1743	0.183365	0.214366	0.0134483	0.0141107	0.62053	0.17784
Boubyan Bank KSCP	Islamic banks	Public	KUWAIT	2015	2015Boubyan Bank KSCP	215	0.872238	0.68171	0.1694	0.223234	0.0981555	0.128929	0.150318	0.195165	2.88315	0.595039	0.584	0	0	0.0050011	-0.029089	-0.170006	3.4229	0.887868	0.693192	0.0156291	0.0114816	0.0112356	0.1591	0.0118428	0.189839	0.00373394	0.18488	0.7807	0.6932	0.5237	0.317	0.191285	0.0799569	0.646529	0.437361	0.100176	0.5237	0.141435	0.161199	0.0221302	0.00879036	0.693225	0.114078
Cham Islamic Bank SA	Islamic banks	Private	SYRIAN ARAB REPUBLIC	2015	2015Cham Islamic Bank SA	26	0	0	0	0	0	0	0	0	3.32267	0.358894	0.3226	0	0.3226	0	0	-1.77133	0	0	0	0	0	0	0	0.0558107	0.555158	0.0654988	0.105297	0.4246	0.3576	0	0.377	0.328501	0.123845	0.614003	0.57315	0	0	0.388141	3.30839	0.0739923	0.0788132	0.357568	0
Cihan Bank for Islamic Investme	Islamic banks	Private	IRAQ	2015	2015Cihan Bank for Islamic Investme	25	0	0	0	0	0	0	0	0	-0.306395	0	0	0	0	0.0006011	-0.0223597	-1.44307	0	0	0	0	0	0	0	0.0519592	0	0.0582399	0.904347	1.3145	0.428	0.182	0.604	0.0947002	0.0482971	0.714143	0.307734	0.0172354	0.182	-0.0527005	0.304832	0	0	0	0
Dubai Islamic Bank PJSC	Islamic banks	Public	UNITED ARAB EMIRATES	2015	2015Dubai Islamic Bank PJSC	284	0.777199	0.597128	0.147	0.118663	0.040917	0.293666	0.337051	0.363671	3.22287	0.585356	0.2796	0.2796	0	0.0307988	0	0.665153	5.09303	0.76515	0.648574	-0.0120498	0.0514462	0.0256128	0.155	0.025718	0.185155	0.0115945	0.0864205	0.8391	0.6486	0	0.605	0.112016	0.013778	0.350714	0.334688	0	0	0.20995	0.292505	0.0493616	0.0420698	0.648574	0.17933
Eghtesad Novin Bank PJSC-EN Ban	Islamic banks	Public	Iran	2015	2015Eghtesad Novin Bank PJSC-EN Ban	224	0.899102	0.663304	0	0.233491	0.100147	0.0454618	0.986946	0.338255	-0.102152	0	0	0	0	0.0434334	-0.172354	-1.0027	0	0.909684	0.723979	0.0105819	0.0606748	0.0104085	0	0.00582296	0	0.0113871	0.0689653	0.7105	0.6297	0.1596	0.976	0.0949657	0.0926865	0.987927	0.308165	0.0151565	0.1596	0.149323	-0.000693566	0	0	0	0.0647667
Emirates Islamic Bank PJSC	Islamic banks	Public	UNITED ARAB EMIRATES	2015	2015Emirates Islamic Bank PJSC	232	0.765972	0.608251	0	0.196893	0.0433127	0.152874	0.509054	0.01	3.03961	0.585356	0.999	0	0	0.0307988	0	0.665153	4.63259	0.796262	0.642462	0.0302904	0.034211	0.0120427	0	0.0120423	0.1462	0.0179757	0.158289	0.8068	0.6425	0	0.605	0.112016	0.013778	0.350714	0.334688	0	0	0.239762	0.290288	0.0791056	0.0883452	0.642463	0.105905
Faisal Islamic Bank of Egypt	Islamic banks	Public	EGYPT	2015	2015Faisal Islamic Bank of Egypt	190	0.895048	0.0966396	0.164	0.153973	0.0017838	0.0539909	-0.0399642	0.123751	3.28137	0.291141	0.067	0	0	0.0291591	0.101458	-0.947391	4.6999	0.889363	0.0918887	-0.0056853	-0.0047509	0.0135786	0.1289	0.0264402	0	0.00515295	0.0618299	0.1095	0.0952	0.822	0.711	0.130852	-0.0535185	0	0.361735	0.10756	0.822	0.0104175	-0.0507687	0.162391	0.225	0.0952448	0.0836928
First energy bank	Islamic banks	Private	BAHRAIN	2015	2015First energy bank	62	0.115549	0.0278758	0	0.183068	0.679544	0.021348	0.013633	0	2.85409	0.363819	0.2185	0	0.2185	0.0435048	-0.026512	-0.0420791	3.13341	0.184233	0.0725507	0.0686844	0.0446749	-0.357326	0	-0.357273	1.58358	0.0607833	1.90859	1.3783	0.3199	0.2708	0.79	0.158336	-0.0862932	0	0.397915	0.0428774	0.2708	-0.227471	-0.372484	0.000681073	0	0.319902	0.0278759
GFH Financial Group B.S.C.	Islamic banks	Public	BAHRAIN	2015	2015GFH Financial Group B.S.C.	122	0.519912	0.250341	0	0.263784	0.303699	0.0109991	0.0150226	0.380607	1.82707	0.363819	0	0	0	0.0435048	-0.026512	-0.0420791	3.44439	0.569378	0.290921	0.0494661	0.0405794	0.0045321	0	0.00220374	0.372485	0.0232848	0.555628	0.5739	0.3246	0.5611	0.79	0.158336	-0.0862932	0	0.397915	0.0888425	0.5611	-0.0483304	0.0940987	0.0407616	0.0443947	0.324582	0.509234
Ibdar Bank BSC	Islamic banks	Private	BAHRAIN	2015	2015Ibdar Bank BSC	2	0.200377	0.0289616	0.5359	0.113256	0.652034	0.0338697	0.0246667	0	2.72707	0.363819	0.4	0	0.4	0.0435048	-0.026512	-0.0420791	2.62808	0.153092	0.0363339	-0.0472842	0.0073723	-0.0255154	0.4844	-0.0292817	0	0.0305972	1.2734	1.0083	0.0626	0	0.79	0.158336	-0.0862932	0	0.397915	0	0	0.152797	-0.219709	0	0.286568	0	0.0163529
International Islamic Trade Fin	Islamic banks	Private	SAUDI ARABIA	2015	2015International Islamic Trade Fin	50	0	0.609928	0	0.377237	0	0.167595	0.638187	0	-0.377289	0.580249	0.381	0	0.381	0.036387	-0.0267053	-0.290706	0	0	0.791362	0	0.181434	0.0330186	0	0.0330186	0	0.0128026	1.77422	0	0.7914	0.7339	0.494	0	0	0.829458	0	0	0.7339	0.0422399	0.656791	0.824866	5.02e-06	0.785507	0.443542
Islamic Corporation for the Dev	Islamic banks	Private	Lebanon	2015	2015Islamic Corporation for the Dev	99	0.230506	0.148061	0	0.220644	0.621264	0.0308129	0.012953	0	2.78636	0.218656	0.533	0	0.533	0.018	-0.0074972	-0.757931	0	0.341753	0.128866	0.111247	-0.0191942	0.0119862	0	0.0119927	0	0.0230107	1.06114	0	0.1619	0	0.667	0	0	0.794984	0	0	0	0.123661	0.32181	0.35884	0.115499	0.161924	0.0146299
Islamic Development Bank	Islamic banks	Private	SAUDI ARABIA	2015	2015Islamic Development Bank	253	0.0071839	0.672159	0	0.221316	0.695049	0.249605	0.0878972	0	0.498395	0.580249	0.2361	0	0	0.036387	-0.0267053	-0.290706	4.17827	0.0595065	0.697287	0.0523226	0.0251274	0.0097966	0	0	0	0	0	0	0	0.1798	0.494	0	0	0.829458	0	0	0.1798	0.102635	0.107717	0	0	0.697287	0.951697
Islamic International Arab Bank	Islamic banks	Private	Jordan	2015	2015Islamic International Arab Bank	117	0.886863	0.272038	0.1683	0.343425	0.0168176	0.0844525	0.0146085	0	3.50074	0.344331	1	0	0	0.0309633	-0.0289157	-0.0834191	3.1956	0.891518	0.257326	0.0046549	-0.0147116	0.0091784	0.1627	0.0138285	0.190643	0.00554025	0.123572	0.6289	0.5656	0	0.436	0.287805	-0.205493	0	0.536475	0	0	0.152804	0.151431	0.0572394	0.0150383	0.565601	0.0838377
Jordan Dubai Islamic Bank	Islamic banks	Public	JORDAN	2015	2015Jordan Dubai Islamic Bank	63	0.761156	0.491941	0.4373	0.165707	0.0331152	0.090748	0.0130554	0.199119	3.48119	0.344331	0.52	0	0	0.0309633	-0.0289157	-0.0834191	5.81809	0.800911	0.443458	0.0397554	-0.0484823	0.0042067	0.4678	0	0	0	0	0	0	0.185	0.436	0	0	0	0	0	0.185	0.177586	0.0691168	0	0	0.443458	0.206887
Jordan Islamic Bank	Islamic banks	Public	JORDAN	2015	2015Jordan Islamic Bank	178	0.894731	0.683743	0.2041	0.263285	0.0122308	0.0623278	0.245913	0.186678	3.63715	0.344331	0.6601	0.0437	0.6601	0.0309633	-0.0289157	-0.0834191	3.5508	0.891129	0.749013	-0.0036016	0.0652703	0.0128192	0.205	0.0196592	0.229933	0.00736643	0.0988481	0.7568	0.6828	0	0.436	0.287805	-0.205493	0	0.536475	0	0	0.0687119	0.168449	0.113622	0.0355906	0.682765	0.0896002
Karafarin Bank	Islamic banks	Public	Iran	2015	2015Karafarin Bank	154	0.822916	0.584314	0	0.171575	0.186955	0.0837678	0.334772	0.188131	0.0747627	0	0	0	0	0.0434334	-0.172354	-1.0027	5.00515	0.840297	0.620213	0.017381	0.035899	0.0316352	0	0.0237255	0	0.376927	0.170003	0.7749	0.6562	0.2295	0.976	0.0949657	0.0926865	0.987927	0.308165	0.0217946	0.2295	0.0173708	0.0763823	0	0	0	0.154502
Khaleeji Commercial Bank	Islamic banks	Public	BAHRAIN	2015	2015Khaleeji Commercial Bank	100	0.793833	0.44124	0.2265	0.224415	0.183657	0.517903	0.450329	0.540206	2.80695	0.363819	0.4696	0	0.1401	0.0435048	-0.026512	-0.0420791	2.77572	0.809419	0.435997	0.0155861	-0.0052433	0.012265	0	0.012265	0.218404	0.00807829	0.34264	0.7284	0.593	0.22	0.79	0.158336	-0.0862932	0	0.397915	0.034834	0.22	0.0960815	0.137596	0.03602	0.0418791	0.59301	0.205986
Kurdistan International Bank fo	Islamic banks	Public	IRAQ	2015	2015Kurdistan International Bank fo	49	0.487189	0.134548	0	0.806216	0.434611	0.0909323	0.0155238	0.518667	0.162775	0	0.099	0	0	0.0006011	-0.0223597	-1.44307	0	0.418882	0.0856404	-0.0683067	-0.0489075	0.0487555	0	0.050156	6.56612	0.0667566	0.885312	0.1744	0.0757	0.1744	0.604	0.0947002	0.0482971	0.714143	0.307734	0.0165157	0.1744	-0.0761274	-0.299978	0.257095	0.0654956	0.0757375	0.981667
Kuwait Finance House	Islamic banks	Public	KUWAIT	2015	2015Kuwait Finance House	296	0.834174	0.532403	0.148	0.252545	0.240799	0.264386	0.723566	0.183945	3.08651	0.595039	1	0	0.93	0.0050011	-0.029089	-0.170006	4.23507	0.832731	0.558805	-0.001443	0.0264016	0.0114844	0.1538	0.01882	0.386328	0.0297176	0.572023	1.1574	0.86	0.2524	0.317	0.191285	0.0799569	0.646529	0.437361	0.0482802	0.2524	-0.0952564	-0.0370733	0.055676	0.0398258	0.859954	0.142041
Kuwait International Bank	Islamic banks	Public	KUWAIT	2015	2015Kuwait International Bank	184	0.832491	0.645194	0.2321	0.264946	0.285673	0.103247	0.310463	0.207757	2.81254	0.595039	0.0797	0.0797	0	0.0050011	-0.029089	-0.170006	3.22079	0.839162	0.655251	0.0066707	0.0100571	0.0089944	0.2054	0.009083	0.251635	0.0215095	0.22647	0.7809	0.6553	0.2055	0.317	0.191285	0.0799569	0.646529	0.437361	0.039309	0.2055	0.0387129	0.0531549	0.0942999	0.0135793	0.655254	0.16068
Masraf Al Rayan (Q.S.C.)	Islamic banks	Public	QATAR	2015	2015Masraf Al Rayan (Q.S.C.)	254	0.838148	0.785083	0.1835	0.0574348	0.0679315	0.23547	0.324559	0.593554	2.74362	0.588417	0.1189	0.1189	0	0.0397888	-0.0308247	0.535777	4.9036	0.830676	0.806692	-0.007472	0.021609	0.0244031	0.1854	0.0240125	0.217683	0.00401392	0.213112	0.9032	0.7508	0.1757	0.397	0.262384	0.137752	0.724569	0.512234	0.0461008	0.1757	0.0404167	0.0804089	0.000853556	0.000954234	0.750817	0.174877
Noor Bank	Islamic banks	Private	UNITED ARAB EMIRATES	2015	2015Noor Bank	217	0.840768	0.621683	0.1455	0.175625	0.0222275	0.213663	0.43389	0	2.6883	0.585356	0.9522	0	0	0.0307988	0	0.665153	4.46259	0.824174	0.588045	-0.0165943	-0.0336385	0.0142102	0.1215	0.014211	0.166741	0.0154195	0.178586	0.7135	0.588	0.2165	0.605	0.112016	0.013778	0.350714	0.334688	0.0242515	0.2165	0.360236	0.253906	0.0531291	0.0470523	0.588045	0.0977028
Palestine Islamic Bank	Islamic banks	Private	PALESTINIAN TERRITORIES	2015	2015Palestine Islamic Bank	33	0.85865	0.592953	0.1678	0.285873	0.131137	0.030026	0.318347	0	3.44752	0	0.2723	0.2723	0	0	0	0	5.77471	0.865039	0.661064	0.0063893	0.0681105	0.0148602	0.1267	0.0184594	0.151105	0.0105419	0.171693	0.76	0.6611	0	0.503	0.380646	0.191465	0.709225	0.616965	0	0	0.134313	0.263562	0.00692152	0.0120943	0.661063	0.12179
Parsian Bank	Islamic banks	Public	Iran	2015	2015Parsian Bank	246	0.907033	0.616231	0	0.185819	0.174384	0.0692934	0.73062	0.245176	2.35145	0	0	0	0	0.0434334	-0.172354	-1.0027	4.22063	0.922363	0.595301	0.0153302	-0.0209304	0.0017641	0	0.00353916	0	0.153148	0.0710705	0.6563	0.5683	0.1886	0.976	0.0949657	0.0926865	0.987927	0.308165	0.0179105	0.1886	0.114942	0.0939197	0	0.0227997	0	0.0529898
Qatar International Islamic Ban	Islamic banks	Public	QATAR	2015	2015Qatar International Islamic Ban	219	0.780702	0.568769	0	0.209394	0.111375	0.292854	0.0835312	0.329377	2.88703	0.588417	0.6065	0	0.6065	0.0397888	-0.0308247	0.535777	0	0.78072	0.616135	1.84e-05	0.0473659	0.0193439	0	0.0193427	0.193489	0.00569644	0.150104	0.7892	0.6161	0.1651	0.397	0.262384	0.137752	0.724569	0.512234	0.0433196	0.1651	0.0558003	0.147275	0.00988626	0.0180968	0.616133	0.157925
Qatar Islamic Bank SAQ	Islamic banks	Public	QATAR	2015	2015Qatar Islamic Bank SAQ	281	0.805734	0.68803	0	0.119412	0.139874	0.274469	0.304459	0.530514	3.01331	0.588417	0.1667	0	0	0.0397888	-0.0308247	0.535777	4.98275	0.808619	0.770124	0.0028849	0.082094	0.0159828	0	0.0160274	0.162985	0.00619438	0.095499	0.852	0.6873	0.31	0.397	0.262384	0.137752	0.724569	0.512234	0.081339	0.31	0.324822	0.463466	0.00658325	0.00649297	0.687344	0.15634
Sharjah Islamic Bank	Islamic banks	Public	UNITED ARAB EMIRATES	2015	2015Sharjah Islamic Bank	199	0.655356	0.556443	0.2344	0.244959	0.144049	0.209833	0.685497	0.488822	3.53211	0.585356	0.313	0	0.2	0.0307988	0	0.665153	4.41519	0.684945	0.547113	0.0295892	-0.0093307	0.013717	0.2089	0.0137178	0.2598	0.0222076	0.209842	0.8515	0.5471	0	0.605	0.112016	0.013778	0.350714	0.334688	0	0	0.148765	0.145077	0.0512814	0.063907	0.547113	0.186843
Sina Bank	Islamic banks	Private	Iran	2015	2015Sina Bank	177	0.863112	0.513826	0	0.240806	0.119267	0.146471	0.975751	0	0	0	0	0	0	0.0434334	-0.172354	-1.0027	5.08993	0.871932	0.568566	0.0088199	0.05474	0.0159	0	0.01421	0	0.067249	0.134889	0.6804	0.6021	0.2657	0.976	0.0949657	0.0926865	0.987927	0.308165	0.0252324	0.2657	0.0537403	0.113096	0.0297801	0.0624424	0.601825	0.103886
Syria International Islamic Ban	Islamic banks	Public	SYRIAN ARAB REPUBLIC	2015	2015Syria International Islamic Ban	81	0.887026	0.256945	0.2342	0.666903	0.398672	0.0219421	0.0118281	0.277559	3.44045	0.358894	0.4904	0	0.3	0	0	-1.77133	0	0.877066	0.341916	-0.0099602	0.084971	0.0445609	0.3042	0.0463336	0.346577	0.045428	0.135324	0.3879	0.3419	0	0.377	0.328501	0.123845	0.614003	0.57315	0	0	0.364747	0.653933	0.274622	0.309194	0.341916	0.131126
Tamweel PJSC	Islamic banks	Private	UNITED ARAB EMIRATES	2015	2015Tamweel PJSC	83	0.436157	0.901436	0	0.0237389	0.699735	0.0644105	0.565195	0	1.70578	0.585356	0.865	0	0	0.0307988	0	0.665153	3.82648	0.306469	0.874125	-0.129688	-0.0273113	0.0148591	0	0.0148581	0	0.00991331	0.539405	0	0.873	0.4754	0.605	0	0	0.350714	0	0	0.4754	-0.19719	-0.214453	0.0752621	0.249184	0.872993	0.840524
Warba Bank	Islamic banks	Public	KUWAIT	2015	2015Warba Bank	118	0.83923	0.694152	0.2976	0.216353	0.306676	0.163337	0.309083	0.0100193	3.64379	0.595039	0.24	0.0504	0	0.0050011	-0.029089	-0.170006	5.77437	0.873331	0.750652	0.034101	0.0564998	0.0012885	0.2492	0.0013426	0.295881	0.00778759	0.262405	0.8023	0.7007	0.2103	0.317	0.191285	0.0799569	0.646529	0.437361	0.0402271	0.2103	0.25881	0.353342	0.0152958	0.00935656	0.700669	0.134946
A_Ayan Leasing & Investment Com	Islamic banks	Public	KUWAIT	2016	2016A_Ayan Leasing & Investment Com	67	0	0	0	0	0	0	0	0.26373	-1.59352	0.602792	0.0938	0	0	0.01847	-0.032717	-0.217884	0	0	0.0184387	0	0.0184387	1.71	0	0.0177471	0	0.188844	0.536666	0	0.0184	0.236	0.302	0	0	0.465833	0	0	0.236	-0.0437041	-0.219112	0.687307	0.0370976	0.0184387	0.577914
ABC Islamic Bank (E.C.)	Islamic banks	Private	BAHRAIN	2016	2016ABC Islamic Bank (E.C.)	75	0.0946429	0.66436	0	0.056622	0.578616	0.417852	0.223443	0	2.70717	0.357777	1	0	0	0.0286296	-0.0183599	-0.073832	3.1284	0.81	0.524465	0.715357	-0.139895	1.54	0.28	0.0142323	0.344679	0.0132491	0.176216	0.651	0.5245	0	0.757	0.151689	-0.0670467	0	0.389473	0	0	0.216035	-0.0400263	0	0.0390352	0	0.230996
Abu Dhabi Islamic Bank	Islamic banks	Public	uNITED ARAB EMIRATES	2016	2016Abu Dhabi Islamic Bank	130	0.890497	0.496706	0	0.0879119	0.03153	0.658997	0.271311	0.359048	2.25026	0.581743	0.49	0	0.49	0.0375764	0	0.663484	4.3727	0.84	0.555376	-0.050497	0.0586698	1.4	0	0.025439	0	0.0663456	0.39645	0.6551	0.5472	0.1436	0.617	0	0	0.803119	0	0	0.1436	-0.393164	-0.32761	0.0316867	0.0489968	0.547161	0.0526767
Abu Dhabi Islamic Bank - Public	Islamic banks	Public	UNITED ARAB EMIRATES	2016	2016Abu Dhabi Islamic Bank - Public	273	0.843648	0.662314	0.1459	0.124932	0.0494838	0.130456	0.244157	0.151415	3.51492	0.581743	0.403	0.0737	0.0067	0.0375764	0	0.663484	0	0.85	0.639551	0.0063521	-0.0227628	1.62	0.1461	0.0160903	0.174567	0.0112446	0.134866	0.7502	0.6396	0.1631	0.617	0.1137	0.0733362	0.803119	0.337194	0.0185444	0.1631	0.0330473	-0.00035855	0.0388189	0.0398191	0.639551	0.0869851
Ahli United Bank KSC	Islamic banks	Public	KUWAIT	2016	2016Ahli United Bank KSC	228	0.89404	0.6865	0.1432	0.252644	0.237782	0.0687094	0.262399	0.0989781	3.35303	0.602792	0.749	0.115	0.749	0.01847	-0.032717	-0.217884	3.59154	0.87	0.732919	-0.0240399	0.0464192	0.99	0.1703	0.0107444	0.207327	0.00614383	0.145957	0.8472	0.7329	0.1403	0.302	0.191547	0.0415657	0.465833	0.437661	0.0268741	0.1403	-0.0625232	0.00909533	0.0427646	0.0248922	0.732919	0.137284
Ajman Bank	Islamic banks	Private	unITED ARAB EMIRATES	2016	2016Ajman Bank	148	0.89585	0.822485	0.1214	0.0997584	0.141691	0.079809	0.35555	0	3.38354	0.581743	0.25	0	0	0.0375764	0	0.663484	4.15599	0.85	0.773207	-0.0458496	-0.0492776	0.83	0.1784	0.00784579	0.214343	0.012169	0.178348	0.9071	0.7732	0.113	0.617	0.1137	0.0733362	0.803119	0.337194	0.012848	0.113	0.1173	0.119489	0.0284181	0.030164	0.773207	0.143775
Al Baraka Bank Egypt SAE	Islamic banks	Private	EGYPT	2016	2016Al Baraka Bank Egypt SAE	145	0.900401	0.321007	0	0.105387	0.0257363	0.0132481	0.16101	0	3.01658	0.359284	0.7368	0.0527	0.7368	0.0437202	0.103575	-0.917665	4.4609	0.91	0.344148	0.0095986	0.0231413	1.43	0.0868	0.019869	0.124574	0.00566674	0.0858596	0.3791	0.3441	0	0.723	0.197053	-0.124932	0	0.443906	0	0	-0.366051	-0.376399	0.0558771	0.0646434	0.344148	0.0486049
Al Baraka Bank Syria SA	Islamic banks	Private	SYRIAN ARAB REPUBLIC	2016	2016Al Baraka Bank Syria SA	103	0.871926	0.129941	0.16	0.814199	0.603523	0.0649072	0.0150071	0	3.01162	0.364759	0.23	0	0.23	0	0	-1.84853	5.21608	0.87	0.0830128	-0.0019258	-0.046928	5.21	0.15	0.0498343	0.169535	0.0457063	0.0498129	0.0957	0.083	0.1959	0.279	0	0	0.528205	0	0	0.1959	0.329863	-0.0495169	0.285974	0.195251	0.0830128	0.130231
Al Rajhi Bank Public Joint Stoc	Islamic banks	Public	SAUDI ARABIA	2016	2016Al Rajhi Bank Public Joint Stoc	303	0.826267	0.67709	0.1974	0.119375	0.0174787	0.187842	0.350978	0.314787	3.17127	0.592418	0.1479	0	0	0.0348562	-0.0218464	-0.345639	0	0.83	0.662309	0.0037335	-0.0147814	2.48	0.2086	0.0239202	0.259478	0.0155658	0.150244	0.7992	0.6623	0.4525	0.482	0.119303	0.0860173	0.849117	0.345402	0.0539845	0.4525	0.0763329	0.0723898	0.0286353	0.0123803	0.662309	0.180518
Albaraka Bank Tunisia	Islamic banks	Private	TUNISIA	2016	2016Albaraka Bank Tunisia	42	0.792828	0.434949	0	0.269119	0.170096	0.569057	0.447644	0	-0.303126	0.419729	0.784	0	0	0.0099464	-0.0485718	-0.226797	3.18018	0.89	0.420557	0.0971721	-0.0143927	0.21	0	0.00241653	0	0.00783622	0.186744	0.4732	0.4206	0.1601	0.454	0.0965471	0.0672933	0.834865	0.31072	0.0154572	0.1601	-0.0894415	-0.114062	0.0394383	0.207633	0.420557	0.113264
Albaraka Banking Group B.S.C.	Islamic banks	Public	BAHRAIN	2016	2016Albaraka Banking Group B.S.C.	261	0.819066	0.619543	0	0.0981465	0.0400863	0.198289	0.516005	0.196884	3.772	0.357777	0.3011	0	0.3011	0.0286296	-0.0183599	-0.073832	4.39126	0.85	0.633341	0.0309345	0.0137979	1.11	0.1435	0.0114251	0.169427	0.0234822	0.0822437	0.744	0.6333	0.1539	0.757	0.151689	-0.0670467	0	0.389473	0.023345	0.1539	-0.0484575	-0.0276858	0.0254754	0.044484	0.633341	0.0937858
Albaraka Islamic Bank BSC	Islamic banks	Private	BAHRAIN	2016	2016Albaraka Islamic Bank BSC	105	0.856971	0.226822	0	0.123175	0.0705557	0.0107893	0.401054	0	0	0.357777	0.9112	0	0	0.0286296	-0.0183599	-0.073832	5.84459	0.82	0.574228	-0.0369712	0.347407	0.11	0.1442	0.00118767	0.181529	0.0185468	0.113226	0.6966	0.5742	0.187	0.757	0.151689	-0.0670467	0	0.389473	0.0283659	0.187	0.286143	0.310957	0.0413666	0.0765912	0.574228	0.0948694
Alinma Bank Public joint stock	Islamic banks	Public	SAUDI ARABIA	2016	2016Alinma Bank Public joint stock	257																		0.79	0.671365	0	0	1.55	0.19	0.0143442	0.244835	0.00798793	0.316475	0.8467	0.6714	0	0.482	0.119303	0.0860173	0.849117	0.345402	0	0	0.180394	0.233764	0.0132697	0.00765725	0.671365	0.224175
Al-Salam Bank-Bahrain B.S.C.	Islamic banks	Public	BAHRAIN	2016	2016Al-Salam Bank-Bahrain B.S.C.	163	0.759145	0.374079	0	0.393517	0.10202	0.451719	0.508137	0.40842	2.92224	0.357777	0.1474	0.018	0.1474	0.0286296	-0.0183599	-0.073832	3.21922	0.29	0.396887	-0.469145	0.0228074	0.96	0.1943	0.00957358	0.267119	0.0264832	0.297758	1.3889	0.3969	0	0.757	0.151689	-0.0670467	0	0.389473	0	0	0.0148796	0.0661554	0.0600155	0.135454	0.396887	0.239531
Amlak Finance PJSC	Islamic banks	Public	UNITED ARAB EMIRATES	2016	2016Amlak Finance PJSC	106	0.704113	0.502272	0	0.0781202	0.0009897	0.688548	0.673212	0.241761	2.76248	0.581743	0.4808	0	0	0.0375764	0	0.663484	3.8381	0.72	0.495899	0.0158871	-0.00637259	1.6	0	0.0164874	0	0.0748624	0.653009	0.6877	0.4959	0.1552	0.617	0.1137	0.0733362	0.803119	0.337194	0.0176462	0.1552	-0.0574046	-0.060511	0.105977	0.153619	0.495899	0.330199
Ansar Bank	Islamic banks	Public	Iran	2016	2016Ansar Bank	191	0	0	0	0	0	0	0	0.244217	-0.206805	0	0	0	0	0	-0.137058	-0.91461	0	0.88	0.634501	0.88	0.634501	2.99	0	0.0287532	0	0.28066	0.0770414	0.7185	0.6159	0	0.764	0.0995336	0.073854	0.861394	0.31549	0	0	0.12847	0.11998	0.0376127	0	0.615875	0.0758081
Arab Islamic Bank	Islamic banks	Private	PALESTINIAN TERRITORIES	2016	2016Arab Islamic Bank	28	0.857824	0.478942	0.1264	0.336151	0.106253	0.131368	0.381166	0	3.23816	0	0.21	0.0642	0	0	0	0	2.81331	0.89	0.541553	0.0321764	0.0626108	0.86	0.1246	0.0106556	0.156524	0.00786767	0.149225	0.6091	0.5416	0.1561	0.232	0.425526	0.0987219	0.481664	0.652323	0.0664245	0.1561	0.220634	0.38099	0.00226428	0.00632883	0.541553	0.104614
Arcapita Bank B.S.C.	Islamic banks	Private	BAHRAIN	2016	2016Arcapita Bank B.S.C.	146	0	0	0	0	0	0	0	0	2.41303	0.357777	0.3	0	0	0.0286296	-0.0183599	-0.073832	0	0	0	0	0	0	0	0	0	0	0	0	0	0	0.757	0	0	0	0	0	0	0	0	0	0	0	0
Bahrain Islamic Bank B.S.C.	Islamic banks	Public	BAHRAIN	2016	2016Bahrain Islamic Bank B.S.C.	120	0.870839	0.656048	0.1555	0.138277	0.109974	0.29721	0.212346	0.407406	2.13877	0.357777	0.291	0	0.1442	0.0286296	-0.0183599	-0.073832	2.98958	0.87	0.655865	-0.0008389	-0.000183728	0.84	0.3666	0.00823869	0.22911	0.0112406	0.197758	0.7487	0.6525	0.084	0.757	0.151689	-0.0670467	0	0.389473	0.0127419	0.084	0.0467653	0.087594	0.0565524	0.132172	0.652467	0.127205
Bank AlJazira JSC	Islamic banks	Public	SAUDI ARABIA	2016	2016Bank AlJazira JSC	239	0.849267	0.661726	0.1379	0.0953258	0.0754633	0.271931	0.363462	0.298273	2.76499	0.592418	0.0659	0	0.0583	0.0348562	-0.0218464	-0.345639	4.80116	0.83	0.634787	-0.0192668	-0.0269387	1.35	0.1531	0.0131476	0.226245	0.0136649	0.147682	0.7634	0.6348	0	0.482	0	0	0.849117	0	0	0	0.0482933	0.00156149	0.017654	0.0112938	0.634787	0.139198
Bank Alkhair BSC	Islamic banks	Private	BAHRAIN	2016	2016Bank Alkhair BSC	18	0.566667	0.115043	0.0514	0.14735	0.371644	0.0576357	0.021509	0	2.31736	0.357777	0.0555	0	0.0555	0.0286296	-0.0183599	-0.073832	2.76716	0.49	0.0328267	-0.0766667	-0.082216	-6.16	0.0221	-0.0674586	0.0379507	0.0864317	0.837811	0.0674	0.0328	0.4637	0.757	0.151689	-0.0670467	0	0.389473	0.0703384	0.4637	-0.158774	-0.61491	0.456338	0.50044	0.0328267	0.679233
Bank Mellat	Islamic banks	Public	Iran	2016	2016Bank Mellat	293	0.85051	0.616922	0	0.167235	0.245802	0.0595209	0.0164634	0	0.325142	0	0.3	0	0.3	0	-0.137058	-0.91461	6.16672	0.83	0.698001	-0.0205099	0.0810792	0.17	0	0.00409811	0	0.0507343	0.0619597	0.8353	0.6918	0.1724	0.764	0.0995336	0.073854	0.861394	0.31549	0.0171596	0.1724	-0.0252807	0.0485053	0.00290102	0	0.691832	0.0299118
Bank Nizwa SAOG	Islamic banks	Public	oMAN	2016	2016Bank Nizwa SAOG	52	0.596159	0.812388	0.3468	0.131692	0.0821026	0.137455	0.397846	0.415608	2.75641	0.512523	0.11	0.0688	0	0.0565307	-0.0006529	0.170634	5.53919	0.73	0.770955	0.133841	-0.0414324	0.03	0.2263	0.00021318	0.313762	0.00912606	0.589787	1.0594	0.771	0	0.38	0.252401	-0.315501	0	0.502395	0	0	0.490911	0.474395	0.0535904	0.000316502	0.770955	0.326691
Bank Pasargad	Islamic banks	Private	Iran	2016	2016Bank Pasargad	244	0.696519	0.467776	0	0.159243	0.0746728	0.0954942	0.0155468	0	-0.0130435	0	0.14	0	0	0	-0.137058	-0.91461	5.712	0.78	0.645956	0.0834809	0.17818	-1.12	0	-0.0107764	0.13227	0.0550424	0.173768	0.774	0.5813	0	0.764	0.0995336	0.073854	0.861394	0.31549	0	0	-0.0240061	0.334659	0.0635222	0	0.581332	0.108183
Bank Saderat Iran	Islamic banks	Public	Iran	2016	2016Bank Saderat Iran	278	0	0	0	0	0	0	0	0.335292	0.251186	0	0	0	0	0	-0.137058	-0.91461	0	0.92	0.667799	0.92	0.667799	-1.01	0	-0.00934019	0	0.0332557	0.0992861	0.7272	0.6612	0	0.764	0.0995336	0.073854	0.861394	0.31549	0	0	0.0206932	0.271452	0.0726374	0.282851	0.66122	0.037332
Bank Sarmayeh	Islamic banks	Private	Iran	2016	2016Bank Sarmayeh	173	0.89427	0.743005	0	0.0791274	0.438366	0.0582496	0.0112184	0	2.3892	0	0.1	0	0	0	-0.137058	-0.91461	5.14421	0.98	0.554555	0.0857303	-0.18845	-28.34	0	-0.279766	0	0.0423125	0.0514865	0.4461	0.5546	0.063	0.764	0.0995336	0.073854	0.861394	0.31549	0.00627062	0.063	-0.0429156	0.0173253	0.233601	0	0.554555	-0.229411
Bank Sepah	Islamic banks	Private	Iran	2016	2016Bank Sepah	251	0.78552	0.532192	0	0.145921	0.228195	0.0598742	0.0153058	0	-0.303051	0	0	0	0	0	-0.137058	-0.91461	5.78961	0.22	0.541955	-0.56552	0.00976362	0.05	0	0.000444361	0	0.013181	0.215072	2.5146	0.542	0	0.764	0.0995336	0.073854	0.861394	0.31549	0	0	0.133922	0.0810949	0	0	0	0.132891
Bank Tejarat	Islamic banks	Public	Iran	2016	2016Bank Tejarat	277	0.80445	0.600757	0	0.0694806	0.100363	0.123419	0.0135391	0.263134	3.22779	0	0.1939	0	0	0	-0.137058	-0.91461	5.97584	0.84	0.629065	0.0355504	0.0283085	-0.43	0	-0.00397763	0	0.0414942	0.0892243	0.7461	0.6223	0.166	0.764	0.0995336	0.073854	0.861394	0.31549	0.0165226	0.166	0.0861233	0.208386	0.0632455	5.79e-06	0.622306	0.0396413
Banque Zitouna	Islamic banks	Private	TUNISIA	2016	2016Banque Zitouna	51	0.8699	0.697164	0	0.233008	0.0207758	0.0046769	0.261822	0	0	0.419729	0.21	0	0	0.0099464	-0.0485718	-0.226797	6.25502	0.88	0.747806	0.0100999	0.0506421	0.62	0	0.00778641	0	0.012741	0.142906	0.8487	0.7478	0.1805	0.454	0.0965471	0.0672933	0.834865	0.31072	0.0174268	0.1805	0.102278	0.18249	0.01447	0.0280095	0.747806	0.0852298
Barwa Bank	Islamic banks	Private	QATAR	2016	2016Barwa Bank	225	0.825238	0.630456	0	0.305781	0.277204	0.402935	0.128272	0	3.40778	0.604573	0.1213	0	0	0.0355102	-0.0188359	0.524605	4.65515	0.78	0.643137	-0.0452385	0.0126811	1.62	0.288	0.0160436	0.184026	0.00572414	0.19416	0.8172	0.6396	0.5469	0.405	0.306567	0.0631528	0.453872	0.553685	0.167661	0.5469	0.0187618	0.0521333	0.0153631	0.0153904	0.639613	0.187261
Boubyan Bank KSCP	Islamic banks	Public	KUWAIT	2016	2016Boubyan Bank KSCP	215	0.887868	0.693192	0.1591	0.223052	0.137583	0.110226	0.106243	0.161075	2.92825	0.602792	0.584	0	0	0.01847	-0.032717	-0.217884	3.49595	0.87	0.722832	-0.0178675	0.02964	1.25	0.2024	0.0125062	0.243037	0.00472829	0.173549	0.833	0.7228	0	0.302	0.191547	0.0415657	0.465833	0.437661	0	0	0.101752	0.148197	0.0216121	0.00820255	0.722832	0.138346
Cham Islamic Bank SA	Islamic banks	Private	SYRIAN ARAB REPUBLIC	2016	2016Cham Islamic Bank SA	26	0	0	0	0	0	0	0	0	3.32267	0.364759	0.3226	0	0.3226	0	0	-1.84853	0	0.86	0.160144	0.86	0.160144	5.92	0.4167	0.0482721	0.479205	0.0457808	0.0626688	0.1854	0.1601	0.149	0.279	0.346786	0.0967532	0.528205	0.588885	0.0516711	0.149	0.646694	-0.20767	0.138065	0.0652901	0.160144	0.148348
Cihan Bank for Islamic Investme	Islamic banks	Private	IRAQ	2016	2016Cihan Bank for Islamic Investme	25	0	0	0	0	0	0	0	0	-0.306395	0	0	0	0	0.0301992	-0.0139333	-1.44313	0	0.49	0.286524	0.49	0.286524	3.15	0	0.0366289	2.21652	0.0410803	0.836018	0.5838	0.2865	0	0.305	0.0968628	0.0325459	0.579655	0.311228	0	0	0.0574769	-0.258315	0.0456176	0.346513	0.286524	0.880478
Dubai Islamic Bank PJSC	Islamic banks	Public	UNITED ARAB EMIRATES	2016	2016Dubai Islamic Bank PJSC	284	0.76515	0.648574	0.155	0.0759386	0.0410885	0.273665	0.324994	0.220611	3.26772	0.581743	0.2804	0.2804	0	0.0375764	0	0.663484	5.17579	0.78	0.657069	0.0148505	0.00849468	2.49	0.178	0.0232718	0.214417	0.0108547	0.091497	0.841	0.6571	0.1381	0.617	0.1137	0.0733362	0.803119	0.337194	0.0157019	0.1381	0.167268	0.178537	0.0461198	0.0368282	0.657069	0.128498
Eghtesad Novin Bank PJSC-EN Ban	Islamic banks	Public	Iran	2016	2016Eghtesad Novin Bank PJSC-EN Ban	224	0.909684	0.723979	0	0.175095	0.0982668	0.0397931	0.482537	0.225923	-0.0137648	0	0.095	0	0	0	-0.137058	-0.91461	0	0.86	0.673141	-0.0496839	-0.0508381	0.1	0	0.00172854	0	0.0105294	0.073435	0.7893	0.6726	0	0.764	0.0995336	0.073854	0.861394	0.31549	0	0	-0.0610727	0.00294016	0	0	0	0.0461854
Emirates Islamic Bank PJSC	Islamic banks	Public	UNITED ARAB EMIRATES	2016	2016Emirates Islamic Bank PJSC	232	0.796262	0.642462	0	0.211955	0.0722731	0.0833322	0.486331	0.01	3.09388	0.581743	0.999	0	0	0.0375764	0	0.663484	4.72593	0.72	0.613603	-0.0762622	-0.0288595	0.19	0.1486	0.00178348	0.180933	0.0140548	0.168264	0.8464	0.6136	0.69	0.617	0.1137	0.0733362	0.803119	0.337194	0.0784527	0.69	0.113266	0.0733991	0.0878069	0.0906162	0.613603	0.12731
Faisal Islamic Bank of Egypt	Islamic banks	Public	EGYPT	2016	2016Faisal Islamic Bank of Egypt	190	0.889363	0.0918887	0.1289	0.155986	0.0027303	0.0596544	0.042236	0.116725	3.33793	0.359284	0.1535	0	0.0933	0.0437202	0.103575	-0.917665	4.7444	0.85	0.0861286	-0.0393629	-0.00576011	4.42	0	0.0487904	0	0.0274109	0.0902673	0.0993	0.0832	0.3224	0.723	0.197053	-0.124932	0	0.443906	0.0635299	0.3224	-0.417951	-0.502176	0.144631	0.178	0.0831897	0.130507
First energy bank	Islamic banks	Private	BAHRAIN	2016	2016First energy bank	62	0.184233	0.0725507	0	0.163096	0.725466	0.0233294	0.0167969	0	2.85684	0.357777	0.2185	0	0.2185	0.0286296	-0.0183599	-0.073832	3.02131	0.35	0.3632	0.165767	0.290649	-8.88	0.2416	-0.0878969	0.65539	0.0207486	1.87307	1.0463	0.3632	0.5387	0.757	0.151689	-0.0670467	0	0.389473	0.0817151	0.5387	0.0211056	0.235845	0.0625678	0	0.3632	0.7
GFH Financial Group B.S.C.	Islamic banks	Public	BAHRAIN	2016	2016GFH Financial Group B.S.C.	122	0.569378	0.290921	0	0.226339	0.257495	0.0110723	0.0100935	0.725619	1.9336	0.357777	0.0545	0	0.0545	0.0286296	-0.0183599	-0.073832	3.42289	0.55	0.291061	-0.0193784	0.000139837	7.83	0.2337	0.0705479	0.359912	0.168979	0.401642	0.5336	0.2911	0	0.757	0.151689	-0.0670467	0	0.389473	0	0	0.247614	0.148364	0.0654857	0.170644	0.291061	0.514145
Ibdar Bank BSC	Islamic banks	Private	BAHRAIN	2016	2016Ibdar Bank BSC	2	0.153092	0.0363339	0.4844	0.0694019	0.653609	0.020032	0.0180488	0	2.80588	0.357777	0.4	0	0.4	0.0286296	-0.0183599	-0.073832	2.69011	0.21	0.0569698	0.0569075	0.0206359	-10.88	0.3418	-0.123042	0.909465	0.025456	1.56191	0.277	0.057	0.42	0.757	0.151689	-0.0670467	0	0.389473	0.0637095	0.42	-0.207597	0.00244818	0.280365	0.285868	0.0569698	0.65
International Islamic Trade Fin	Islamic banks	Private	SAUDI ARABIA	2016	2016International Islamic Trade Fin	50	0	0.791362	0	0.191707	0	0.127407	0.631582	0	-0.250081	0.592418	0.371	0	0.371	0.0348562	-0.0218464	-0.345639	0	0	0.791386	0	2.36e-05	1.11	0	0.0108295	0	0.0191422	1.71698	0	0.7914	0	0.482	0	0	0.849117	0	0	0	0.0416402	-0.317628	0.730657	0.00522283	0.791386	0.956
Islamic Corporation for the Dev	Islamic banks	Private	Lebanon	2016	2016Islamic Corporation for the Dev	99	0.341753	0.128866	0	0.255218	0.65309	0.0358316	0.0110556	0	2.90543	0.253174	0.5	0	0.5	0.013	0.0374889	-0.773927	0	0	0.308966	-0.341753	0.180099	0.75	0	0.00779874	0	0.0315975	0.733287	0	0.309	0.1791	0.673	0	0	0.853815	0	0	0.1791	0.506209	1.28342	0.193019	0.097336	0.308966	0.659296
Islamic Development Bank	Islamic banks	Private	SAUDI ARABIA	2016	2016Islamic Development Bank	253	0.0595065	0.697287	0	0.152553	0.643703	0.286396	-0.0106529	0	0.479049	0.592418	0.2352	0	0	0.0348562	-0.0218464	-0.345639	4.20676	0	0	-0.0595065	-0.697287	0	0	0	0	0	0	0	0	0	0.482	0	0	0.849117	0	0	0	-0.189244	-0.251751	0	0	0.66738	0
Islamic International Arab Bank	Islamic banks	Private	Jordan	2016	2016Islamic International Arab Bank	117	0.891518	0.257326	0.1627	0.353533	0.0164351	0.0881186	0.0153962	0	3.59423	0.444289	1	0	0	0.0238269	0.008729	-0.0782786	3.25734	0.89	0.609845	-0.0015183	0.352519	1.22	0.1621	0.0175869	0.176022	0.00542538	0.11522	0.6838	0.6098	0.2095	0.466	0.294963	0.0843594	0.53479	0.543105	0.0617947	0.2095	0.0891493	0.169959	0.0537023	0.0109068	0.609846	0.0858861
Jordan Dubai Islamic Bank	Islamic banks	Public	JORDAN	2016	2016Jordan Dubai Islamic Bank	63	0.800911	0.443458	0.4678	0.233685	0.0196632	0.0402137	0.0137403	0.299032	3.60725	0.444289	0.52	0	0	0.0238269	0.008729	-0.0782786	5.89218	0	0	-0.800911	-0.443458	0	0	0	0	0	0	0	0	0	0.466	0	0	0.53479	0	0	0	-0.283714	-0.341493	0	0	0.48958	0
Jordan Islamic Bank	Islamic banks	Public	JORDAN	2016	2016Jordan Islamic Bank	178	0.891129	0.749013	0.205	0.204764	0.0138241	0.0629784	0.232589	0.152732	3.8331	0.444289	0.6601	0.0437	0.6601	0.0238269	0.008729	-0.0782786	3.57967	0.9	0.646043	0.0088707	-0.10297	1.37	0.2112	0.0204287	0.240288	0.00843294	0.0957663	0.7186	0.646	0.2332	0.466	0.294963	0.0843594	0.53479	0.543105	0.0687853	0.2332	0.0791073	0.0101367	0.104031	0.0333849	0.646043	0.0912265
Karafarin Bank	Islamic banks	Public	Iran	2016	2016Karafarin Bank	154	0.840297	0.620213	0	0.151826	0.175906	0.0550115	0.28953	0.382712	0.168639	0	0.57	0	0.57	0	-0.137058	-0.91461	5.05377	0.86	0.656254	0.0197031	0.036041	0.78	0	0.00842123	0	0.737265	0.148001	0.7656	0.6572	0.07	0.764	0.0995336	0.073854	0.861394	0.31549	0.00696735	0.07	0.0828017	0.0845161	0	0	0	0.110941
Khaleeji Commercial Bank	Islamic banks	Public	BAHRAIN	2016	2016Khaleeji Commercial Bank	100	0.809419	0.435997	0	0.153527	0.174219	0.610912	0.429403	0.229553	2.84914	0.357777	0.4696	0	0.14	0.0286296	-0.0183599	-0.073832	2.81556	0.84	0.526907	0.0305807	0.0909098	0.75	0.3532	0.00693857	0.216581	0.00793988	0.277773	0.7041	0.5893	0.1625	0.757	0.151689	-0.0670467	0	0.389473	0.0246495	0.1625	0.169768	0.169053	0.0415193	0.0973194	0.589267	0.179636
Kurdistan International Bank fo	Islamic banks	Public	IRAQ	2016	2016Kurdistan International Bank fo	49	0.418882	0.0856404	0	0.841735	0.321167	0.14681	0.0125114	0.239623	0.273551	0	0.099	0	0	0.0301992	-0.0139333	-1.44313	0	0.35	0.0207119	-0.0688822	-0.0649285	4.83	0	0.0577977	10.8027	0.0973224	0.942716	0.0588	0.0207	0.2438	0.305	0.0968628	0.0325459	0.579655	0.311228	0.0236151	0.2438	-0.0348649	-0.513863	0.59666	0.289416	0.0207119	0.9987
Kuwait Finance House	Islamic banks	Public	KUWAIT	2016	2016Kuwait Finance House	296	0.832731	0.558805	0.1538	0.261196	0.212428	0.272967	0.763277	0.139437	3.13359	0.602792	1	0	0.93	0.01847	-0.032717	-0.217884	4.21819	0.81	0.487915	-0.0227313	-0.0708898	0.85	0.3062	0.0142749	0.431056	0.0244376	0.535021	1.1751	0.8876	0.1836	0.302	0.191547	0.0415657	0.465833	0.437661	0.0351681	0.1836	0.100303	0.172971	0.0602202	0.0327884	0.887575	0.151196
Kuwait International Bank	Islamic banks	Public	KUWAIT	2016	2016Kuwait International Bank	184	0.839162	0.655251	0.2054	0.264804	0.322216	0.0897647	0.66131	0.131489	3.06766	0.602792	0.2173	0	0.0999	0.01847	-0.032717	-0.217884	3.25285	0.84	0.687126	0.000838	0.031875	1	0.1939	0.009989	0.238319	0.00848957	0.217664	0.8221	0.6871	0.181	0.302	0.191547	0.0415657	0.465833	0.437661	0.03467	0.181	0.0223456	0.074091	0.0960004	0.0131496	0.687126	0.16027
Masraf Al Rayan (Q.S.C.)	Islamic banks	Public	QATAR	2016	2016Masraf Al Rayan (Q.S.C.)	254	0.830676	0.806692	0.1854	0.0383024	0.19349	0.225417	0.32223	0.22134	2.80665	0.604573	0.1189	0.035	0	0.0355102	-0.0188359	0.524605	4.91922	0.84	0.738927	0.0093237	-0.0677651	2.37	0.1881	0.0226411	0.219351	0.00515968	0.200457	0.8748	0.7389	0.1637	0.405	0.306567	0.0631528	0.453872	0.553685	0.050185	0.1637	0.0983942	0.0808835	0.000745532	0.00166574	0.738927	0.163666
Noor Bank	Islamic banks	Private	UNITED ARAB EMIRATES	2016	2016Noor Bank	217	0.824174	0.588045	0.1215	0.244313	0.0115878	0.151051	0.449658	0	2.72433	0.581743	0.9522	0	0	0.0375764	0	0.663484	4.59621	0.8	0.638524	-0.0241736	0.0504787	0.92	0.1627	0.00903902	0.198687	0.020958	0.218996	0.801	0.6385	0	0.617	0.1137	0.0733362	0.803119	0.337194	0	0	0.0285485	0.128799	0.0631607	0.051421	0.638524	0.151809
Palestine Islamic Bank	Islamic banks	Private	PALESTINIAN TERRITORIES	2016	2016Palestine Islamic Bank	33	0.865039	0.661064	0.1267	0.211966	0.110716	0.0293229	0.331949	0	3.46693	0	0.2737	0.2588	0	0	0	0	5.82944	0.86	0.667363	-0.0050391	0.00629892	1.7	0.1332	0.0207185	0.153253	0.0157277	0.165921	0.78	0.6674	0.2128	0.232	0.425526	0.0987219	0.481664	0.652323	0.0905518	0.2128	0.198265	0.213225	0.00982017	0.0144139	0.667363	0.133528
Parsian Bank	Islamic banks	Public	Iran	2016	2016Parsian Bank	246	0.922363	0.595301	0	0.16347	0.195933	0.0286944	0.0204979	0.0132909	2.50301	0	0	0	0	0	-0.137058	-0.91461	4.29505	0.9	0.625118	-0.0223633	0.0298171	0.5	0	0.00562805	0	0.225974	0.0792888	0.701	0.6225	0.146	0.764	0.0995336	0.073854	0.861394	0.31549	0.0145319	0.146	-0.00902415	0.0855024	0	0.0193092	0	0.0535339
Qatar International Islamic Ban	Islamic banks	Public	QATAR	2016	2016Qatar International Islamic Ban	219	0.78072	0.616135	0	0.128076	0.157549	0.310249	0.119534	0.198404	2.98629	0.604573	0.6065	0	0	0.0355102	-0.0188359	0.524605	0	0.77	0.640017	-0.0107203	0.023882	1.89	0.1947	0.0184431	0.230939	0.00479982	0.14301	0.8333	0.64	0.2392	0.405	0.306567	0.0631528	0.453872	0.553685	0.0733308	0.2392	0.0496032	0.0939728	0.01322	0.0184765	0.640017	0.186125
Qatar Islamic Bank SAQ	Islamic banks	Public	QATAR	2016	2016Qatar Islamic Bank SAQ	281	0.808619	0.770124	0	0.0900138	0.109023	0.21524	0.315422	0.129557	2.95349	0.604573	0.1737	0.1737	0	0.0355102	-0.0188359	0.524605	5.10391	0.78	0.70205	-0.0286192	-0.0680747	1.58	0.1623	0.0151665	0.19487	0.00694565	0.0866907	0.9006	0.702	0	0.405	0.306567	0.0631528	0.453872	0.553685	0	0	0.0982544	0.12344	0.00807602	0.0100637	0.70205	0.166884
Sharjah Islamic Bank	Islamic banks	Public	UNITED ARAB EMIRATES	2016	2016Sharjah Islamic Bank	199	0.684945	0.547113	0.2089	0.232897	0.171732	0.269984	0.873153	0.160864	3.56249	0.581743	0.313	0	0.2	0.0375764	0	0.663484	4.47542	0.66	0.509583	-0.0249448	-0.0375299	1.46	0.2035	0.0138014	0.249647	0.0198339	0.186964	0.7664	0.5096	0.2369	0.617	0.1137	0.0733362	0.803119	0.337194	0.0269354	0.2369	0.122363	0.0506322	0.0560315	0.0603238	0.509582	0.169307
Sina Bank	Islamic banks	Private	Iran	2016	2016Sina Bank	177	0.871932	0.568566	0	0.172418	0.041818	0.11943	0.0127337	0	-0.477121	0	0	0	0	0	-0.137058	-0.91461	5.17311	0.88	0.694379	0.0080678	0.125813	0.75	0	0.00926488	0	0.336791	0.131709	0.7876	0.6944	0	0.764	0.0995336	0.073854	0.861394	0.31549	0	0	-0.0464652	0.099264	0.0323051	0.0503607	0.691996	0.0811447
Syria International Islamic Ban	Islamic banks	Public	SYRIAN ARAB REPUBLIC	2016	2016Syria International Islamic Ban	81	0.877066	0.341916	0.3042	0.595879	0.408709	0.0133557	0.0129105	0.142859	3.49376	0.364759	0.4904	0	0.3	0	0	-1.84853	0	0.86	0.160893	-0.0170661	-0.181023	6.95	0.4115	0.0636989	0.476561	0.049285	0.0937353	0.1869	0.1609	0.309	0.279	0.346786	0.0967532	0.528205	0.588885	0.107157	0.309	0.358241	-0.299456	0.338201	0.334565	0.160894	0.153341
Tadhamon International Islamic	Islamic banks	Private	YEMEN	2016	2016Tadhamon International Islamic	115																		0.84	0.116244	0	0	1.27	0	0.014241	0.403048	0.0465758	0.179627	0.1382	0.1162	0.1976	0.525	0.195849	0.102821	0.724569	0.442548	0.0386997	0.1976	0.00534908	-0.122257	0	0.125291	0	0.167579
Tamweel PJSC	Islamic banks	Private	UNITED ARAB EMIRATES	2016	2016Tamweel PJSC	83	0.306469	0.874125	0	0.0245733	0.62881	0.0966091	0.66452	0	-0.249821	0.581743	0.919	0	0	0.0375764	0	0.663484	3.7311	0	0.817108	-0.306469	-0.0570162	2.05	0	0.022046	0	0.0239945	0.622446	0	0.8171	0.163	0.617	0	0	0.803119	0	0	0.163	-0.130369	-0.147773	0.116783	0.227	0.817108	0.9984
Warba Bank	Islamic banks	Public	KUWAIT	2016	2016Warba Bank	118	0.873331	0.750652	0.2492	0.17678	0.36048	0.141765	0.30682	0.137498	3.68215	0.602792	0.3084	0.3084	0	0.01847	-0.032717	-0.217884	5.88992	0.91	0.734605	0.0366694	-0.0160468	0	0.1683	0.00235944	0.196527	0.0057828	0.178243	0.808	0.7346	0.1448	0.302	0.191547	0.0415657	0.465833	0.437661	0.027736	0.1448	0.439498	0.508922	0.0151016	0.00685132	0.734605	0.0918165
A_Ayan Leasing & Investment Com	Islamic banks	Public	KUWAIT	2017	2017A_Ayan Leasing & Investment Com	67	0	0.142029	0	0.881973	1.92883	0.301046	0	0.610545	0.0938	0	0	0.0292612	0.031984	0.0292612	0.031984	-0.0885615	0	0	0.00361211	0	-0.0148265	-0.74	0	-0.00754699	0	0.139905	0.576005	0	0.0036	0.1514	0.286	0	0	0.513809	0	0	0.1514	-0.0660013	-0.484776	0.888955	0	0.00361211	0.600999
ABC Islamic Bank (E.C.)	Islamic banks	Private	BAHRAIN	2017	2017ABC Islamic Bank (E.C.)	75	0.28	0.0497865	0.962566	0.421445	0.306223	0	2.52691	0.366449	1	0	0	0.0347092	0.0280059	0.0347092	0.0280059	0.393391	6.21335	0.78	0.604932	-0.03	0.0804667	1.6	0	0.0166336	0	0.0194655	0.186755	0.7782	0.6049	0.1551	0.723	0.140714	-0.0408069	0	0.375118	0.0218247	0.1551	-0.0461117	0.10024	0	0	0	0.271457
Abu Dhabi Islamic Bank	Islamic banks	Public	uNITED ARAB EMIRATES	2017	2017Abu Dhabi Islamic Bank	130	0	0.142217	0.0805922	0.351832	0.745391	0.719674	-0.283713	0.597257	0.49	0	0.49	0.0298844	0.0161593	0.0298844	0.0161593	-0.0885594	6.26323	0.82	0.537156	-0.02	-0.0182197	1.79	0	0.035619	0	0.0178046	0.219987	0.6469	0.5314	0.1339	0.63	0	0	0.337639	0	0	0.1339	0.154235	0.127195	0.0369337	0.0268599	0.531447	0.0641654
Abu Dhabi Islamic Bank - Public	Islamic banks	Public	UNITED ARAB EMIRATES	2017	2017Abu Dhabi Islamic Bank - Public	273	0.1461	0.221202	0.0521624	0.126904	0.154007	0.215623	0	0.597257	0.4003	0.075075	0.0067	0.0298844	0.0161593	0.0298844	0.0161593	-0.0885594	0	0.84	0.620791	-0.01	-0.01876	1.87	0.1506	0.018923	0.185891	0.0143724	0.136407	0.7351	0.6208	0.118	0.63	0.126246	0.014392	0.337639	0.355311	0.014897	0.118	0.00807817	-0.0198993	0.0403807	0.0503269	0.620791	0.0970009
Ahli United Bank KSC	Islamic banks	Public	KUWAIT	2017	2017Ahli United Bank KSC	228	0.1703	0.189123	0.219833	0.0720979	0.0259829	0.164114	2.87278	0.610545	0.6733	0.1097	0.6733	0.0292612	0.031984	0.0292612	0.031984	-0.0885615	7.08135	0.86	0.729171	-0.01	-0.00374822	1.21	0.168	0.012762	0.206318	0.00453626	0.156397	0.8525	0.7292	0	0.286	0.191722	0.0506146	0.513809	0.437861	0	0	0.00677655	-0.00064101	0.0405913	0.013864	0.729171	0.146213
Ajman Bank	Islamic banks	Private	unITED ARAB EMIRATES	2017	2017Ajman Bank	148	0.1784	0.0589768	0.186393	0.142669	0.117596	0	3.14054	0.597257	0.25	0	0	0.0298844	0.0161593	0.0298844	0.0161593	-0.0885594	6.6392	0.88	0.756897	0.03	-0.0163104	0.74	0.1491	0.00662154	0.174599	0.0117674	0.173078	0.8571	0.7569	0.2083	0.63	0.126246	0.014392	0.337639	0.355311	0.0262969	0.2083	0.251605	0.233388	0.0348657	0.0388502	0.756897	0.117789
Al Baraka Bank Egypt SAE	Islamic banks	Private	EGYPT	2017	2017Al Baraka Bank Egypt SAE	145	0.0868	0.210821	0.0238348	0.513491	0.335848	0	1.98415	0.395779	0.7368	0.05265	0.7368	0.0434664	0.138097	0.0434664	0.138097	-1.05248	6.37041	0.89	0.292744	-0.02	-0.0514046	1.56	0.0896	0.0224838	0.157444	0.00635964	0.0574622	0.3287	0.2927	0	0.736	0.167655	-0.0871804	0	0.409457	0	0	0.211911	0.0478088	0.0711213	0.0652087	0.292744	0.0552557
Al Baraka Bank Syria SA	Islamic banks	Private	SYRIAN ARAB REPUBLIC	2017	2017Al Baraka Bank Syria SA	103	0.15	0.850105	0.424567	0.0183007	1.23487	0	1.36289	0.370623	0.23	0	0.23	0	0	0	0	0.393387	6.06385	0.9	0.0978464	0.03	0.0148336	0.1	0.12	0.00578325	0.131178	0.0115589	0.0594048	0.109	0.0978	0.1455	0.19	0	0	0.43589	0	0	0.1455	-0.448832	-0.414508	0.207724	0.143792	0.0978464	0.0931542
Al Rajhi Bank Public Joint Stoc	Islamic banks	Public	SAUDI ARABIA	2017	2017Al Rajhi Bank Public Joint Stoc	303	0.2086	0.202722	0.0316755	0.120461	0.311428	0.270412	0	0.596403	0.1019	0	0.652	0.0167064	0.0205347	0.0167064	0.0205347	0.875346	0	0.81	0.68063	-0.02	0.0183217	2.67	0.222	0.026582	0.278084	0.0149971	0.153703	0.8383	0.6806	0.1697	0.471	0.117237	0.103403	0.939149	0.342399	0.0198951	0.1697	0.0100224	0.0322241	0.0232347	0.0074038	0.68063	0.194007
Albaraka Bank Tunisia	Islamic banks	Private	TUNISIA	2017	2017Albaraka Bank Tunisia	42	0	0.286369	0.167137	0.265873	0.193927	0	2.59718	0.424433	0.784	0	0	0.0126253	0.036294	0.0126253	0.036294	0.875348	5.83156	0.89	0.442594	0	0.0220375	-0.26	0	-0.00217894	0	0.011258	0.18873	0.4993	0.4426	0.23	0.457	0.0978174	0.096448	0.992975	0.312758	0.022498	0.23	-0.098395	-0.0569559	0.0335247	0.209408	0.442594	0.114549
Albaraka Banking Group B.S.C.	Islamic banks	Public	BAHRAIN	2017	2017Albaraka Banking Group B.S.C.	261	0.1435	0.217767	0.084303	0.142588	0.0746268	0.264475	2.30135	0.366449	0.3011	0	0.3011	0.0347092	0.0280059	0.0347092	0.0280059	0.393391	7.36968	0.84	0.637826	-0.01	0.00448499	0.85	0.162	0.00812939	0.191599	0.0170129	0.0937772	0.7625	0.6378	0.2005	0.723	0.140714	-0.0408069	0	0.375118	0.0282131	0.2005	0.0865709	0.0930614	0.024402	0.0420912	0.637826	0.109433
Albaraka Islamic Bank BSC	Islamic banks	Private	BAHRAIN	2017	2017Albaraka Islamic Bank BSC	105	0.1442	0.348095	0.0297413	0.276909	0.524768	0	2.86988	0.366449	0.9112	0	0.0408	0.0347092	0.0280059	0.0347092	0.0280059	0.393391	6.37869	0.8	0.599548	-0.02	0.02532	-0.23	0	-0.00291473	0	0.0172193	0.115123	0.7517	0.5995	0	0.723	0.140714	-0.0408069	0	0.375118	0	0	-0.0370235	0.00631727	0.0422043	0.0908916	0.599548	0.0910505
Al-Salam Bank-Bahrain B.S.C.	Islamic banks	Public	BAHRAIN	2017	2017Al-Salam Bank-Bahrain B.S.C.	163	0.1943	0.485964	0.274817	0.383981	0.598886	0.36673	3.1672	0.366449	0.1474	0.0179	0.1474	0.0347092	0.0280059	0.0347092	0.0280059	0.393391	6.65046	0.73	0.469268	0.44	0.0723807	1.1	0.1852	0.0113609	0.264956	0.0220264	0.309022	0.6427	0.4693	0	0.723	0.140714	-0.0408069	0	0.375118	0	0	-0.0547585	0.165348	0.0985077	0.162449	0.469268	0.236377
Amlak Finance PJSC	Islamic banks	Public	UNITED ARAB EMIRATES	2017	2017Amlak Finance PJSC	106	0	0.0955696	0	0.313095	1.3463	0.348948	2.22185	0.597257	0.4808	0	0	0.0298844	0.0161593	0.0298844	0.0161593	-0.0885594	6.24746	0.73	0.468897	0.01	-0.0270029	0.79	0	0.00780257	0	0.023612	0.636138	0.6438	0.4689	0.142	0.63	0.126246	0.014392	0.337639	0.355311	0.0179269	0.142	0.0133344	-0.0458062	0.102264	0.133793	0.468897	0.313659
Ansar Bank	Islamic banks	Public	Iran	2017	2017Ansar Bank	191	0	0.139845	0.0325049	0.0335321	1.11868	0.225953	1.42889	0	0	0	0	0.133962	0.0865126	0.133962	0.0865126	-0.0885626	6.94574	0.88	0.532394	0	-0.102107	1.16	0	0.010467	0	0.248933	0.0670841	0.5978	0.5168	0	0.391	0.133523	0.0555457	0.644981	0.365408	0	0	0.143352	-0.0294201	0.0486768	0	0.5168	0.0624524
Arab Islamic Bank	Islamic banks	Private	PALESTINIAN TERRITORIES	2017	2017Arab Islamic Bank	28	0.1246	0.272887	0.115999	0.0490431	0.315116	0	3.03291	0	0.2098	0.07135	0.0917	0	0	0	0	0	5.89989	0.87	0.538778	-0.02	-0.00277571	0.7	0.145	0.00864468	0.177658	0.00825855	0.147643	0.6221	0.5388	0.1773	0.824	0.420884	0.346809	0.907744	0.648756	0.0746228	0.1773	0.310988	0.303705	0.00183289	0.00687068	0.538778	0.114544
Arcapita Bank B.S.C.	Islamic banks	Private	BAHRAIN	2017	2017Arcapita Bank B.S.C.	146	0	0	0	0	0	0	0	0.366449	0.3	0	0	0.0347092	0.0280059	0.0347092	0.0280059	0.393391	0	0	0	0	0	0	0	0	0	0	0	0	0	0	0.723	0	0	0	0	0	0	1.0124	0	0	0	0	0
Bahrain Islamic Bank B.S.C.	Islamic banks	Public	BAHRAIN	2017	2017Bahrain Islamic Bank B.S.C.	120	0.3666	0.138782	0.11532	0.202131	0.258248	0.301337	1.48211	0.366449	0	0	0	0.0347092	0.0280059	0.0347092	0.0280059	0.393391	6.43427	0.89	0.60286	0.02	-0.0530048	0.9	0.3482	0.00825379	0.21544	0.00913769	0.166612	0.6765	0.6029	0.0521	0.723	0.140714	-0.0408069	0	0.375118	0.00733118	0.0521	0.20219	0.0880694	0.0368537	0.0714212	0.60286	0.110514
Bank AlJazira JSC	Islamic banks	Public	SAUDI ARABIA	2017	2017Bank AlJazira JSC	239	0.1531	0.100105	0.0642842	0.270931	0.0771203	0.394305	2.39952	0.596403	0.0659	0	0.0583	0.0167064	0.0205347	0.0167064	0.0205347	0.875346	7.24761	0.83	0.582682	0	-0.0521057	1.27	0.1652	0.0125574	0.240493	0.0111605	0.165351	0.7049	0.5827	0	0.471	0	0	0.939149	0	0	0	0.0296759	-0.0550851	0.0174031	0.0124551	0.582682	0.148487
Bank Alkhair BSC	Islamic banks	Private	BAHRAIN	2017	2017Bank Alkhair BSC	18	0.0221	0.168775	0.366999	0.884944	1.60783	0	1.98795	0.366449	0.0555	0	0.0555	0.0347092	0.0280059	0.0347092	0.0280059	0.393391	5.68992	0.5	0.0185716	0.01	-0.0142551	-2.02	0.0101	-0.0204026	0.0301933	0.10063	0.854127	0.0375	0.0186	0.3579	0.723	0.140714	-0.0408069	0	0.375118	0.0503614	0.3579	-0.0152157	-0.387547	0.505439	0.619526	0.0185716	0.649909
Bank Mellat	Islamic banks	Public	Iran	2017	2017Bank Mellat	293	0	0.206691	0.173207	0.0381624	0.51691	0	1.57813	0	0.3	0	0.3	0.133962	0.0865126	0.133962	0.0865126	-0.0885626	7.75058	0.8	0.692904	-0.03	-0.00509686	0.4	0	0.0067205	0	0.0698037	0.0582785	0.8652	0.6873	0.1585	0.391	0.133523	0.0555457	0.644981	0.365408	0.0211635	0.1585	0.0514551	0.0489563	0.00701223	0	0.687342	0.0283204
Bank Nizwa SAOG	Islamic banks	Public	oMAN	2017	2017Bank Nizwa SAOG	52	0.2263	0.121261	0.0618721	0.0591922	0.0888486	0.121179	0.66181	0.524676	0.11	0.0688	0	0.0498017	0.0110921	0.0498017	0.0110921	0.875345	6.12775	0.78	0.804645	0.05	0.0336897	0.62	0.1631	0.0058079	0.212356	0.0100985	0.437259	1.0276	0.8046	0	0.381	0.24065	-0.127785	0	0.490561	0	0	0.350086	0.411265	0.0550534	0.000584654	0.804645	0.23105
Bank Pasargad	Islamic banks	Private	Iran	2017	2017Bank Pasargad	244	0	0.179087	0.0732323	0.0462382	0.201265	0	1.87041	0	0.0986	0	0	0.133962	0.0865126	0.133962	0.0865126	-0.0885626	7.32794	0.76	0.612075	-0.02	-0.0338804	0.57	0	0.00518127	0	0.0730444	0.136399	0.7372	0.5379	0	0.391	0.133523	0.0555457	0.644981	0.365408	0	0	0.135176	0.0705919	0.0811451	0	0.537941	0.0855076
Bank Saderat Iran	Islamic banks	Public	Iran	2017	2017Bank Saderat Iran	278	0	0.154505	0.160141	0.0296638	0.337149	1.03249	1.89304	0	0	0	0	0.133962	0.0865126	0.133962	0.0865126	-0.0885626	7.66233	0.94	0.649503	0.02	-0.0182954	-2.21	0	-0.0199617	0	0.0456642	0.0922457	0.6943	0.6436	0	0.391	0.133523	0.0555457	0.644981	0.365408	0	0	0.047842	0.0291894	0.0809643	0.202266	0.643618	0.0167698
Bank Sarmayeh	Islamic banks	Private	Iran	2017	2017Bank Sarmayeh	173	0	0.229229	0.131661	0.055917	1.90861	0	0	0	0.1	0	0	0.133962	0.0865126	0.133962	0.0865126	-0.0885626	6.745	1.6	0.499232	0.62	-0.0553232	-31.92	0	-0.324615	0	0.0540284	0.0552253	0.3117	0.4992	0.039	0.391	0.133523	0.0555457	0.644981	0.365408	0.00520741	0.039	-0.169554	-0.136578	0.336409	0	0.499232	-0.387516
Bank Sepah	Islamic banks	Private	Iran	2017	2017Bank Sepah	251	0	0.110492	0.317202	0.138883	0.845834	0	4.67438	0	0	0	0	0.133962	0.0865126	0.133962	0.0865126	-0.0885626	7.45582	0.19	0.565639	-0.03	0.0236836	-3.2	0	-0.0288649	0	0.00758126	0.223436	3.0247	0.5656	0	0.391	0.133523	0.0555457	0.644981	0.365408	0	0	0.0695325	0.116271	0	0	0	0.0634018
Bank Tejarat	Islamic banks	Public	Iran	2017	2017Bank Tejarat	277	0	0.164099	0.061016	0.0457155	0.163209	0.313758	1.90623	0	0.1948	0	0	0.133962	0.0865126	0.133962	0.0865126	-0.0885626	7.57667	0.89	0.637035	0.05	0.00796955	-4.53	0	-0.0421939	0	0.0374128	0.0821677	0.7167	0.6328	0.166	0.391	0.133523	0.0555457	0.644981	0.365408	0.0221649	0.166	-0.0180635	0.0114584	0.0752084	5.21e-06	0.632829	-0.00978482
Banque Zitouna	Islamic banks	Private	TUNISIA	2017	2017Banque Zitouna	51	0	0.192579	0.0281186	0.00537661	0.085	0	1.53055	0.424433	0.21	0	0	0.0126253	0.036294	0.0126253	0.036294	0.875348	5.98936	0.86	0.741449	-0.02	-0.00635735	0.78	0	0.00826737	0	0.0133966	0.135203	0.8579	0.7414	0.1704	0.457	0.0978174	0.096448	0.992975	0.312758	0.0166681	0.1704	0.164959	0.1585	0.0174006	0.0304587	0.741449	0.097232
Barwa Bank	Islamic banks	Private	QATAR	2017	2017Barwa Bank	225	0.288	0.192634	0.164357	0.24529	0.0466843	0	2.62894	0.620728	0	0	0	0.0213131	0.0287256	0.0213131	0.0287256	0.875344	7.10213	0.78	0.647125	0	0.00398875	1.59	0.35	0.0155092	0.207519	0.00637284	0.186929	0.8161	0.643	0.4705	0.412	0.327146	0.26597	0.901665	0.571967	0.153922	0.4705	0.0561887	0.0623581	0.015957	0.0322637	0.642961	0.185822
Boubyan Bank KSCP	Islamic banks	Public	KUWAIT	2017	2017Boubyan Bank KSCP	215	0.2024	0.194755	0.0252463	0.0841808	0.127991	0.142487	1.19644	0.610545	0.584	0	0	0.0292612	0.031984	0.0292612	0.031984	-0.0885615	7.05587	0.87	0.724557	0	0.00172538	1.28	0.1829	0.0126594	0.219058	0.00444389	0.15932	0.8272	0.7246	0	0.286	0.191722	0.0506146	0.513809	0.437861	0	0	0.156379	0.157072	0.0198636	0.00802086	0.724557	0.128582
Cham Islamic Bank SA	Islamic banks	Private	SYRIAN ARAB REPUBLIC	2017	2017Cham Islamic Bank SA	26	0.4167	0.801463	0.714142	0	1.35303	0	1.65088	0.370623	0.3226	0	0.3226	0	0	0	0	0.393387	5.94281	0.81	0.269012	-0.05	0.108867	-1.58	0.2264	-0.0178174	0.274226	0.0138844	0.150709	0.3327	0.269	0.157	0.19	0.384437	0.0730431	0.43589	0.62003	0.0603567	0.157	-0.699663	-0.496123	0.136996	0.0434274	0.269008	0.209641
Cihan Bank for Islamic Investme	Islamic banks	Private	IRAQ	2017	2017Cihan Bank for Islamic Investme	25	0	0.539005	0	0.000871302	1.13253	0	0	0	0	0	0	0.135722	0.00525433	0.135722	0.00525433	-2.49834	0	0.45	0.280961	-0.04	-0.0055624	2.62	0	0.0316134	2.30499	0.031759	0.888919	0.6282	0.281	0	0.584	0.108825	0.0886921	0.902774	0.329886	0	0	-0.0531912	-0.10348	0.0116571	0.231435	0.280959	0.85
Dubai Islamic Bank PJSC	Islamic banks	Public	UNITED ARAB EMIRATES	2017	2017Dubai Islamic Bank PJSC	284	0.178	0.121168	0.104833	0.208845	0.070673	0.192217	2.74824	0.597257	0	0	0	0.0298844	0.0161593	0.0298844	0.0161593	-0.0885594	7.678	0.79	0.64308	0.01	-0.0139888	2.36	0.16	0.0218389	0.199836	0.011007	0.0811048	0.8159	0.6431	0.1322	0.63	0.126246	0.014392	0.337639	0.355311	0.0166897	0.1322	0.184983	0.153831	0.0412224	0.0330754	0.64308	0.1159
Eghtesad Novin Bank PJSC-EN Ban	Islamic banks	Public	Iran	2017	2017Eghtesad Novin Bank PJSC-EN Ban	224	0	0.200298	0.051053	0.0414724	0.5	0	0	0	0.095	0	0	0.133962	0.0865126	0.133962	0.0865126	-0.0885626	0	0.83	0.683214	-0.03	0.0100731	0.3	0	0.00356412	0	0.0207282	0.0846326	0.8216	0.6832	0	0.391	0.133523	0.0555457	0.644981	0.365408	0	0	-0.158933	-0.0832952	0.0680195	0	0.683214	0.0576756
Emirates Islamic Bank PJSC	Islamic banks	Public	UNITED ARAB EMIRATES	2017	2017Emirates Islamic Bank PJSC	232	0.1486	0.327851	0.0421044	0.0394357	0.26335	1.5667	1.96385	0.597257	0.999	0	0	0.0298844	0.0161593	0.0298844	0.0161593	-0.0885594	7.20757	0.76	0.546778	0.04	-0.0668241	1.16	0.1623	0.0113443	0.196851	0.0131404	0.187197	0.7182	0.5468	0.4181	0.63	0.126246	0.014392	0.337639	0.355311	0.0527833	0.4181	0.0447958	-0.0617535	0.0948397	0.102836	0.546778	0.133936
Faisal Islamic Bank of Egypt	Islamic banks	Public	EGYPT	2017	2017Faisal Islamic Bank of Egypt	190	0	0.218018	0.00538291	0.753092	0.16807	0.248346	1.52507	0.395779	0.1535	0	0.0933	0.0434664	0.138097	0.0434664	0.138097	-1.05248	6.62635	0.85	0.0953805	0	0.0092519	2.24	0	0.0294022	0	0.00693097	0.0723413	0.1092	0.0919	0.2468	0.736	0.167655	-0.0871804	0	0.409457	0.0413772	0.2468	0.136738	0.235294	0.130754	0.166999	0.091869	0.130362
First energy bank	Islamic banks	Private	BAHRAIN	2017	2017First energy bank	62	0.2416	0.13717	0.991209	0.468848	0.768362	0	0.967694	0.366449	0.2185	0	0.2185	0.0347092	0.0280059	0.0347092	0.0280059	0.393391	6.0304	0.22	0.226749	-0.13	-0.136451	2.01	0.54	0.0217307	2.20567	0.0350649	2.17415	1.0166	0.2267	0	0.723	0.140714	-0.0408069	0	0.375118	0	0	-0.135728	-0.421964	0.124945	0	0.226749	0.9131
GFH Financial Group B.S.C.	Islamic banks	Public	BAHRAIN	2017	2017GFH Financial Group B.S.C.	122	0.2337	0.211951	0.316591	0.457879	1.7139	0.622272	2.10569	0.366449	0.1174	0	0.1174	0.0347092	0.0280059	0.0347092	0.0280059	0.393391	6.51896	0.52	0.241458	-0.03	-0.0496028	2.98	0.1704	0.0251038	0.272913	0.0496521	0.415509	0.4673	0.2415	0	0.723	0.140714	-0.0408069	0	0.375118	0	0	0.244311	-0.00193514	0.0334734	0.203197	0.241458	0.572078
Ibdar Bank BSC	Islamic banks	Private	BAHRAIN	2017	2017Ibdar Bank BSC	2	0.3418	0.318922	0.685209	0.885716	0.676231	0	2.04601	0.366449	0.4	0	0.4	0.0347092	0.0280059	0.0347092	0.0280059	0.393391	5.58875	0.28	0.0487105	0.07	-0.00825926	1.18	0.4098	0.00274068	1.2321	0.0402976	1.46895	0.1711	0.0487	0	0.723	0.140714	-0.0408069	0	0.375118	0	0	-0.0547219	-0.418365	0	0	0	0.9213
International Islamic Trade Fin	Islamic banks	Private	SAUDI ARABIA	2017	2017International Islamic Trade Fin	50	0	0.134199	0	0	0.486799	0	0	0.596403	0.371	0	0.371	0.0167064	0.0205347	0.0167064	0.0205347	0.875346	0	0	0.673795	0	-0.11759	1.42	0	0.0140752	0	0.0102123	1.7252	0	0.6738	0	0.471	0	0	0.939149	0	0	0	0.0152528	0.16108	0.79948	0.000164725	0.673795	0.92523
Islamic Corporation for the Dev	Islamic banks	Private	Lebanon	2017	2017Islamic Corporation for the Dev	99	0	0.178302	0	0.322261	1.07885	0	0	0.261603	0.5	0	0.5	0.0160552	-0.0078336	0.0160552	-0.0078336	-0.0885628	0	0	0.292436	0	-0.0165296	-3.84	0	-0.0356655	0	0.0189135	0.644144	0	0.2924	0.1759	0.679	0	0	0.826438	0	0	0.1759	0.164827	0.121312	0.206551	0.0829092	0.292436	0.548207
Islamic Development Bank	Islamic banks	Private	SAUDI ARABIA	2017	2017Islamic Development Bank	253	0	0	0	0	0	0	0	0.596403	0.2349	0	0	0.0167064	0.0205347	0.0167064	0.0205347	0.875346	0	0	0	0	0	0	0	0	0	0	0	0	0	0	0.471	0	0	0.939149	0	0	0	-0.0918048	0.0513197	0	0	0.670743	0
Islamic International Arab Bank	Islamic banks	Private	Jordan	2017	2017Islamic International Arab Bank	117	0.1621	0.284263	0.0107993	0.0295813	0.0453902	0	3.25944	0.454951	1	0	0	0.0200373	-0.0077858	0.0200373	-0.0077858	-0.0885613	6.44317	0.89	0.657772	0	0.0479266	1.43	0.165	0.0212102	0.180343	0.0062098	0.112716	0.7423	0.6578	0.2111	0.496	0.264023	0.0359071	0.368782	0.513832	0.0557352	0.2111	0.0417613	0.123435	0.0535375	0.0151743	0.657772	0.0929873
Jordan Dubai Islamic Bank	Islamic banks	Public	JORDAN	2017	2017Jordan Dubai Islamic Bank	63	0	0	0	0	0	0.140873	0	0.454951	0.52	0	0	0.0200373	-0.0077858	0.0200373	-0.0077858	-0.0885613	0	0	0	0	0	0	0	0	0	0	0	0	0	0	0.496	0	0	0.368782	0	0	0	-0.285714	0.166667	0	0	0.48958	0
Jordan Islamic Bank	Islamic banks	Public	JORDAN	2017	2017Jordan Islamic Bank	178	0.2112	0.235686	0.0045354	0.0344226	0.0326851	0.0843411	2.0989	0.454951	0.6601	0.0437	0.6601	0.0200373	-0.0077858	0.0200373	-0.0077858	-0.0885613	6.76147	0.89	0.62979	-0.01	-0.0162527	1.3	0.2204	0.0192178	0.252478	0.0083424	0.104326	0.7061	0.6298	0.183	0.496	0.264023	0.0359071	0.368782	0.513832	0.0483162	0.183	0.0273441	-0.000641551	0.102112	0.035675	0.62979	0.0977304
Karafarin Bank	Islamic banks	Public	Iran	2017	2017Karafarin Bank	154	0	0.217012	0.104241	0.0239918	1.60932	0.131884	2.50517	0	0	0	0	0.133962	0.0865126	0.133962	0.0865126	-0.0885626	6.64733	0.87	0.659118	0.01	0.00286445	0.43	0	0.00475049	0	0.967218	0.137455	0.7563	0.6587	0.89	0.391	0.133523	0.0555457	0.644981	0.365408	0.118836	0.89	-0.0363197	0.0236494	0.0564356	0	0.65871	0.0927974
Khaleeji Commercial Bank	Islamic banks	Public	BAHRAIN	2017	2017Khaleeji Commercial Bank	100	0.3532	0.195906	0.0922831	0.275746	0.0186068	0.266958	1.65283	0.366449	0.4696	0	0.1401	0.0347092	0.0280059	0.0347092	0.0280059	0.393391	6.30847	0.82	0.51883	-0.02	-0.00807671	0.11	0.327	0.00104175	0.199373	0.0012557	0.277511	0.7421	0.5862	0.1667	0.723	0.140714	-0.0408069	0	0.375118	0.023457	0.1667	0.0264326	0.00254949	0.0238128	0.129309	0.586188	0.172782
Kurdistan International Bank fo	Islamic banks	Public	IRAQ	2017	2017Kurdistan International Bank fo	49	0	0.911465	0.00137426	0	1.63874	0.273722	0	0	0.099	0	0	0.135722	0.00525433	0.135722	0.00525433	-2.49834	0	0.35	0.00266164	0	-0.0180502	4.11	3.6972	0.0458628	9.56471	0.0755862	0.881591	0.0076	0.0027	0.2168	0.584	0.108825	0.0886921	0.902774	0.329886	0.0235932	0.2168	0.110998	-0.689109	0.814772	0.826503	0.00266164	0.92313
Kuwait Finance House	Islamic banks	Public	KUWAIT	2017	2017Kuwait Finance House	296	0.3062	0.350516	0.228032	0.207605	0.295627	0.161609	0	0.610545	1	0	0.93	0.0292612	0.031984	0.0292612	0.031984	-0.0885615	6.63108	0.8	0.532788	-0.01	0.0448733	2.64	0.3185	0.0293279	0.48433	0.0368656	0.497243	1.3713	1.0939	0.1854	0.286	0.191722	0.0506146	0.513809	0.437861	0.0355452	0.1854	-0.118233	0.276194	0.0456922	0.0322816	1.09384	0.140069
Kuwait International Bank	Islamic banks	Public	KUWAIT	2017	2017Kuwait International Bank	184	0.1939	0.222908	0.270967	0.0662551	0.00505821	0.164435	2.97346	0.610545	0	0	0	0.0292612	0.031984	0.0292612	0.031984	-0.0885615	6.7803	0.83	0.680787	-0.01	-0.00633897	0.95	0.1789	0.00938707	0.220928	0.00862978	0.209797	0.8165	0.6808	0.1519	0.286	0.191722	0.0506146	0.513809	0.437861	0.0291225	0.1519	0.052536	0.0413672	0.094734	0.0241104	0.680787	0.159726
Masraf Al Rayan (Q.S.C.)	Islamic banks	Public	QATAR	2017	2017Masraf Al Rayan (Q.S.C.)	254	0.1881	0.247783	0.24726	0.165203	0.378486	0.211829	1.68005	0.620728	0.1189	0.035	0	0.0213131	0.0287256	0.0213131	0.0287256	0.875344	7.40047	0.85	0.700319	0.01	-0.0386087	2.1	0.1926	0.0198686	0.222085	0.00431642	0.180266	0.8183	0.7003	0.1347	0.412	0.327146	0.26597	0.901665	0.571967	0.0440666	0.1347	0.124748	0.067633	0.00229272	0.00470437	0.700319	0.14951
Noor Bank	Islamic banks	Private	UNITED ARAB EMIRATES	2017	2017Noor Bank	217	0.1627	0.239745	0.0789255	0.138346	0.41009	0	2.1355	0.597257	0	0	0	0.0298844	0.0161593	0.0298844	0.0161593	-0.0885594	7.04347	0.76	0.643324	-0.04	0.00480018	0.89	0.1677	0.00869233	0.207442	0.021851	0.2579	0.8515	0.6433	0	0.63	0.126246	0.014392	0.337639	0.355311	0	0	0.0511793	0.061842	0.0655961	0.0434263	0.643324	0.158896
Palestine Islamic Bank	Islamic banks	Private	PALESTINIAN TERRITORIES	2017	2017Palestine Islamic Bank	33	0.1332	0.210026	0.0585729	0.032988	0.301905	0	2.98435	0	0.2142	0.2142	0	0	0	0	0	0	5.90799	0.87	0.613022	0.01	-0.0543409	1.6	0.1292	0.018516	0.142569	0.0127854	0.160285	0.7053	0.613	0.1671	0.824	0.420884	0.346809	0.907744	0.648756	0.0703298	0.1671	0.248784	0.146215	0.00905545	0.0219123	0.613022	0.121705
Parsian Bank	Islamic banks	Public	Iran	2017	2017Parsian Bank	246	0	0.181606	0.0642302	0.0302231	1.24492	1.04694	1.69171	0	0	0	0	0.133962	0.0865126	0.133962	0.0865126	-0.0885626	7.35015	0.89	0.618555	-0.01	-0.00656334	0.36	0	0.00394286	0	0.21534	0.0635648	0.7003	0.6154	0.141	0.391	0.133523	0.0555457	0.644981	0.365408	0.0188268	0.141	0.101961	0.131598	0.0373091	0.00347874	0.615425	0.042801
Qatar International Islamic Ban	Islamic banks	Public	QATAR	2017	2017Qatar International Islamic Ban	219	0.1947	0.305653	0.183921	0.206068	0.335702	0.137773	0	0.620728	0.6881	0	0.6881	0.0213131	0.0287256	0.0213131	0.0287256	0.875344	0	0.84	0.697141	0.07	0.0571248	1.87	0.1787	0.0178513	0.209304	0.00400116	0.117543	0.8315	0.6971	0.2199	0.412	0.327146	0.26597	0.901665	0.571967	0.0719395	0.2199	0.0956035	0.187183	0.008059	0.0138217	0.697141	0.17126
Qatar Islamic Bank SAQ	Islamic banks	Public	QATAR	2017	2017Qatar Islamic Bank SAQ	281	0.1623	0.243561	0.124701	0.166282	0.281713	0.28303	2.19586	0.620728	0.1737	0.1737	0	0.0213131	0.0287256	0.0213131	0.0287256	0.875344	7.58451	0.79	0.682385	0.01	-0.0196652	1.55	0.1692	0.0150876	0.200895	0.00480736	0.0814196	0.8623	0.6824	0	0.412	0.327146	0.26597	0.901665	0.571967	0	0	0.0753804	0.048926	0.0115449	0.0116461	0.682385	0.161243
Sharjah Islamic Bank	Islamic banks	Public	UNITED ARAB EMIRATES	2017	2017Sharjah Islamic Bank	199	0.2035	0.23522	0.173624	0.206146	0.693367	0.189921	2.79737	0.597257	0.313	0	0.2	0.0298844	0.0161593	0.0298844	0.0161593	-0.0885594	6.96059	0.69	0.566942	0.03	0.0573596	1.33	0.2015	0.0124756	0.240696	0.013339	0.178311	0.7647	0.5669	0.3064	0.63	0.126246	0.014392	0.337639	0.355311	0.0386816	0.3064	0.141604	0.261897	0.0498914	0.0515588	0.566942	0.168429
Sina Bank	Islamic banks	Private	Iran	2017	2017Sina Bank	177	0	0.169181	0.0188185	0.0416695	1.48861	0	1.67461	0	0	0	0	0.133962	0.0865126	0.133962	0.0865126	-0.0885626	6.72529	0.89	0.693169	0.01	-0.00120952	0.62	0	0.00830158	0	0.449355	0.12663	0.7811	0.6932	0.2701	0.391	0.133523	0.0555457	0.644981	0.365408	0.0360647	0.2701	-0.0835896	-0.0832347	0.0352424	0.0910879	0.690163	0.0761019
Syria International Islamic Ban	Islamic banks	Public	SYRIAN ARAB REPUBLIC	2017	2017Syria International Islamic Ban	81	0.4115	0.771507	0.202447	0.00106386	1.27154	0.710174	0	0.370623	0.4904	0	0.3	0	0	0	0	0.393387	0	0.89	0.170599	0.03	0.0097055	-0.71	0.2001	-0.000825895	0.221159	0.0147736	0.109624	0.1908	0.1706	0	0.19	0.384437	0.0730431	0.43589	0.62003	0	0	-0.405312	-0.440186	0.254578	0.215329	0.170597	0.0953877
Tamweel PJSC	Islamic banks	Private	UNITED ARAB EMIRATES	2017	2017Tamweel PJSC	83	0	0.0420433	0	0.11741	0.353575	0	3.39234	0.597257	0.919	0	0	0.0298844	0.0161593	0.0298844	0.0161593	-0.0885594	6.10547	0	0.772389	0	-0.0447196	1.03	0	0.0112382	0	0.0152709	0.733901	0	0.7724	0.2607	0.63	0	0	0.337639	0	0	0.2607	-0.148944	-0.182017	0.131364	0.226265	0.772389	0.78
Warba Bank	Islamic banks	Public	KUWAIT	2017	2017Warba Bank	118	0.1683	0.152995	0.267542	0.105991	0.345664	0.27627	0	0.610545	0	0	0	0.0292612	0.031984	0.0292612	0.031984	-0.0885615	0	0.89	0.711913	-0.02	-0.0226917	0.42	0.427	0.0043459	0.250811	0.00517147	0.112064	0.7998	0.7119	0.1892	0.286	0.191722	0.0506146	0.513809	0.437861	0.0362738	0.1892	0.596794	0.548682	0.015873	0.0144504	0.711913	0.0848394
A_Ayan Leasing & Investment Com	Islamic banks	Public	KUWAIT	2018	2018A_Ayan Leasing & Investment Com	67	0	0.141941	0	0.864849	1.94657	0.743965	0	0.618297	0.0938	0	0	-0.0348155	0.0217183	-0.0348155	0.0217183	-0.0885621	0	0	0.0003	0	-0.00331211	0.021146	0	0.0228558	0	0.163023	0.590875	0	0.0003	0.28	0.27	0	0	1.14499	0	0	0.28	0	0	0.0008	0.9891	0.0003	0
ABC Islamic Bank (E.C.)	Islamic banks	Private	BAHRAIN	2018	2018ABC Islamic Bank (E.C.)	75	0	0.0107594	0.960214	0.380704	0.39593	0	2.69969	0.375121	1	0	0	0.0380352	0.0138734	0.0380352	0.0138734	0.393392	6.19285	0.788895	0.6236	0.00889511	0.0186683	0.0183643	0.329	0.0185786	0.425854	0.0185276	0.168423	0.7905	0.6236	0	0.69	0.161035	0.151856	0.971082	0.401292	0	0	0	0	0	0.0102	0.6236	0
Abu Dhabi Islamic Bank	Islamic banks	Public	uNITED ARAB EMIRATES	2018	2018Abu Dhabi Islamic Bank	130	0	0.0994363	0.029433	0.408021	0.745391	0.907131	0.0173164	0.612771	0.49	0	0.49	0.007904	0.0196888	0.007904	0.0196888	-0.0885594	6.32552	0.857239	0.5719	0.0372392	0.0347438	0.0172091	0	0.026827	0	0.0157996	0.170222	0.6671	0.5719	0.1525	0.642	0	0	0.497996	0	0	0.1525	0	0	0.0226	0.0346	0.5719	0
Abu Dhabi Islamic Bank - Public	Islamic banks	Public	UNITED ARAB EMIRATES	2018	2018Abu Dhabi Islamic Bank - Public	273	0.1506	0.224987	0.0394458	0.141598	0.223306	0.998687	0	0.612771	0.403	0.074875	0.0067	0.007904	0.0196888	0.007904	0.0196888	-0.0885594	0	0.837732	0.6284	-0.00226836	0.00760892	0.0199753	0.1609	0.0200138	0.200157	0.0135289	0.0888892	0.7502	0.6284	0.1823	0.642	0.142005	0.0352172	0.497996	0.376835	0.0258875	0.1823	0	0	0.0484	0.0353	0.6284	0
Ahli United Bank KSC	Islamic banks	Public	KUWAIT	2018	2018Ahli United Bank KSC	228	0.168	0.185669	0.226103	0.0810168	0.0259829	0.184864	3.12793	0.618297	0.6733	0.1097	0.6733	-0.0348155	0.0217183	-0.0348155	0.0217183	-0.0885621	7.08428	0.854232	0.7154	-0.00576816	-0.0137705	0.0130965	0.1535	0.0137641	0.189264	0.00502881	0.15483	0.8375	0.7154	0.1874	0.27	0.203283	0.266503	1.14499	0.450869	0.0380952	0.1874	0	0	0.0127	0.0425	0.7154	0
Ajman Bank	Islamic banks	Private	unITED ARAB EMIRATES	2018	2018Ajman Bank	148	0.1491	0.098859	0.190127	0.132586	0.0456517	0	3.26931	0.612771	0.25	0	0	0.007904	0.0196888	0.007904	0.0196888	-0.0885594	6.73667	0.876683	0.72	-0.00331658	-0.036897	0.00750877	0.1572	0.00750877	0.189249	0.00914072	0.174907	0.8213	0.72	0.1188	0.642	0.142005	0.0352172	0.497996	0.376835	0.0168702	0.1188	0	0	0.0519	0.0433	0.72	0
Al Baraka Bank Egypt SAE	Islamic banks	Private	EGYPT	2018	2018Al Baraka Bank Egypt SAE	145	0.0896	0.357373	0.0135421	0.466195	0.18	0	2.08843	0.432274	0.7368	0.05178	0.7368	0.0418122	0.295019	0.0418122	0.295019	-1.05248	6.45388	0.896213	0.2705	0.00621263	-0.0222436	0.0160528	0.1004	0.0227969	0.163049	0.00588579	0.0574085	0.3018	0.2705	0	0.748	0.207576	0.0313439	0.388587	0.455605	0	0	0	0	0.043	0.0696	0.2705	0
Al Baraka Bank Syria SA	Islamic banks	Private	SYRIAN ARAB REPUBLIC	2018	2018Al Baraka Bank Syria SA	103	0.12	0.852713	0.545223	0.00509743	0.500739	0	1.45364	0.376488	0.23	0	0.23	0	0	0	0	0.393385	5.80513	0.89627	0.0958	-0.00372981	-0.00204638	0.0109735	0.22	0.0144006	0.239286	0.00956707	0.0334553	0.1059	0.0958	0.2198	0.475	0	0	0.689202	0	0	0.2198	0	0	0.2145	0.2061	0.0958	0
Al Rajhi Bank Public Joint Stoc	Islamic banks	Public	SAUDI ARABIA	2018	2018Al Rajhi Bank Public Joint Stoc	303	0.222	0.173133	0.0198241	0.131176	0.288084	0.997507	0	0.600388	0.1019	0	0.652	-0.0074153	-0.00834846	-0.0074153	-0.00834846	0.875347	0	0.825193	0.6413	0.0151934	-0.0393305	0.0282103	0.1908	0.0282103	0.232648	0.0160596	0.143229	0.7771	0.6413	0	0.46	0.120071	-0.0451465	0	0.346512	0	0	0	0	0.0095	0.0324	0.6413	0
Albaraka Bank Tunisia	Islamic banks	Private	TUNISIA	2018	2018Albaraka Bank Tunisia	42	0	0.301041	0.0868581	0.222694	0.193927	0	2.71157	0.429137	0.784	0	0	0.0182468	0.0530885	0.0182468	0.0530885	0.875348	5.78658	0.908403	0.4484	0.0184034	0.00580596	0.00213076	0	0.00283732	0	0.0122087	0.153427	0.4936	0.4484	0.1549	0.459	0	0	0.609098	0	0	0.1549	0	0	0.2194	0.0725	0.4484	0
Albaraka Banking Group B.S.C.	Islamic banks	Public	BAHRAIN	2018	2018Albaraka Banking Group B.S.C.	261	0.162	0.223987	0.0913242	0.143472	0.0746268	0.996559	2.54745	0.375121	0.3011	0	0.3011	0.0380352	0.0138734	0.0380352	0.0138734	0.393392	7.40574	0.846998	0.6208	0.00699813	-0.0170261	0.00909428	0.1522	0.00909428	0.187224	0.0221519	0.111639	0.7329	0.6208	0.1658	0.69	0.161035	0.151856	0.971082	0.401292	0.0266997	0.1658	0	0	0.0497	0.0388	0.6208	0
Albaraka Islamic Bank BSC	Islamic banks	Private	BAHRAIN	2018	2018Albaraka Islamic Bank BSC	105	0	0.0954289	0.0284333	0.266641	0.277051	0	2.99373	0.375121	0.9112	0	0.0408	0.0380352	0.0138734	0.0380352	0.0138734	0.393392	6.3623	0.802562	0.582	0.00256224	-0.0175484	-0.00836237	0.0656	-0.00806189	0.0963926	0.0200823	0.164971	0.7252	0.582	0.2155	0.69	0.161035	0.151856	0.971082	0.401292	0.0347031	0.2155	0	0	0.0932	0.0714	0.582	0
Al-Salam Bank-Bahrain B.S.C.	Islamic banks	Public	BAHRAIN	2018	2018Al-Salam Bank-Bahrain B.S.C.	163	0.1852	0.434775	0.133382	0.36493	0.398608	0.991473	3.31454	0.375121	0	0	0	0.0380352	0.0138734	0.0380352	0.0138734	0.393392	6.626	0.702593	0.4828	-0.0274069	0.0135325	0.0108284	0.1809	0.0108284	0.250921	0.016742	0.287781	0.6872	0.4828	0	0.69	0.161035	0.151856	0.971082	0.401292	0	0	0	0	0.0409	0.0385	0.4828	0
Amlak Finance PJSC	Islamic banks	Public	UNITED ARAB EMIRATES	2018	2018Amlak Finance PJSC	106	0	0.102294	0	0.342016	0.635529	0.988983	2.56153	0.612771	0.4808	0	0	0.007904	0.0196888	0.007904	0.0196888	-0.0885594	6.25321	0.716885	0.4595	-0.0131147	-0.00939654	-0.0463005	0	-0.0463005	0	0.0139399	0.709412	0.641	0.4595	0	0.642	0.142005	0.0352172	0.497996	0.376835	0	0	0	0	0.1931	0.1309	0.4595	0
Ansar Bank	Islamic banks	Public	Iran	2018	2018Ansar Bank	191	0	0.200566	0.0731742	0.0511067	1.11266	0.959767	1.62578	0	0	0	0	0.0375519	0.0998718	0.0375519	0.0998718	-0.0885631	7.00392	0	0	-0.88	-0.532394	0	0	0	0	0	0	0	0	0.1417	0	0	0	0	0	0	0.1417	0	0	0	0	0	0
Arab Islamic Bank	Islamic banks	Private	PALESTINIAN TERRITORIES	2018	2018Arab Islamic Bank	28	0.145	0.271139	0.122853	0.0482909	0.332753	0	3.19053	0	0.5206	0.06753	0.0917	0	0	0	0	0	6.01749	0.879376	0.6416	0.00937611	0.102822	0.00668642	0.1374	0.00918571	0.171902	0.00762966	0.173518	0.7269	0.6416	0	-0.253	0.392467	-0.0992942	0	0.626472	0	0	0	0	0.0095	0.0053	0.6416	0
Arcapita Bank B.S.C.	Islamic banks	Private	BAHRAIN	2018	2018Arcapita Bank B.S.C.	146	0	0	0	0	0	0	0	0.375121	0.3	0	0	0.0380352	0.0138734	0.0380352	0.0138734	0.393392	0	0	0	0	0	0	0	0	0	0	0	0	0	0.203	0.69	0	0	0.971082	0	0	0.203	0	0	0	0	0	0
Bahrain Islamic Bank B.S.C.	Islamic banks	Public	BAHRAIN	2018	2018Bahrain Islamic Bank B.S.C.	120	0.3482	0.134911	0.154766	0.264465	0.258248	0.185753	1.48816	0.375121	0.49	0	0.49	0.0380352	0.0138734	0.0380352	0.0138734	0.393392	6.51424	0.813849	0.5986	-0.0761506	-0.00425989	0.00889562	0.154	0.00889562	0.188443	0.00920983	0.16507	0.7355	0.5986	0	0.69	0.161035	0.151856	0.971082	0.401292	0	0	0	0	0.1174	0.0536	0.5986	0
Bank AlJazira JSC	Islamic banks	Public	SAUDI ARABIA	2018	2018Bank AlJazira JSC	239	0.1652	0.0940454	0.109344	0.334015	0.0771203	0.959335	3.03527	0.600388	0.0659	0	0.0583	-0.0074153	-0.00834846	-0.0074153	-0.00834846	0.875347	7.26031	0.793623	0.5602	-0.0363766	-0.0224816	0.0137022	0.2292	0.0137022	0.324597	0.0106822	0.221789	0.7024	0.5602	0.0226	0.46	0	0	0	0	0	0.0226	0	0	0.0286	0.0223	0.5602	0
Bank Alkhair BSC	Islamic banks	Private	BAHRAIN	2018	2018Bank Alkhair BSC	18	0.0101	0.157782	0.29886	0.927572	1.54893	0	2.21586	0.375121	0.0555	0	0.0555	0.0380352	0.0138734	0.0380352	0.0138734	0.393392	5.68327	0.553887	0.0041	0.0538873	-0.0144716	-0.0177968	0.0029	-0.0177968	0.000819817	0.122598	0.879258	0.0073	0.0041	0	0.69	0.161035	0.151856	0.971082	0.401292	0	0	0	0	0.832	0.8514	0.0041	0
Bank Mellat	Islamic banks	Public	Iran	2018	2018Bank Mellat	293	0	0.213106	0.13669	0.032205	0.330926	0	1.7034	0	0.3	0	0.3	0.0375519	0.0998718	0.0375519	0.0998718	-0.0885631	7.77237	0	0	-0.8	-0.692904	0	0	0	0	0	0	0	0	0.2365	0	0	0	0	0	0	0.2365	0	0	0	0	0	0
Bank Nizwa SAOG	Islamic banks	Public	oMAN	2018	2018Bank Nizwa SAOG	52	0.1631	0.0892515	0.0354522	0.0722185	0.00245032	0.187423	0.738889	0.53683	0.11	0.0688	0	-0.00928052	0.0159716	-0.00928052	0.0159716	0.875345	6.25811	0.815659	0.7986	0.0356592	-0.00604477	0.00861188	0.154	0.00967934	0.192713	0.00913242	0.348801	0.979	0.7986	0.1186	0.382	0.252059	0.123005	0.69857	0.502054	0.0298941	0.1186	0	0	0.0004	0.046	0.7986	0
Bank Pasargad	Islamic banks	Private	Iran	2018	2018Bank Pasargad	244	0	0.194129	0.0574306	0.037478	0.2	0	1.96038	0	0.0986	0	0	0.0375519	0.0998718	0.0375519	0.0998718	-0.0885631	7.383	0	0	-0.76	-0.612075	0	0	0	0	0	0	0	0	0	0	0	0	0	0	0	0	0	0	0	0	0	0
Bank Saderat Iran	Islamic banks	Public	Iran	2018	2018Bank Saderat Iran	278	0	0.183663	0.204819	0.0267789	0.77	0	1.60355	0	0	0	0	0.0375519	0.0998718	0.0375519	0.0998718	-0.0885631	7.68262	0	0	-0.94	-0.649503	0	0	0	0	0	0	0	0	0	0	0	0	0	0	0	0	0	0	0	0	0	0
Bank Sarmayeh	Islamic banks	Private	Iran	2018	2018Bank Sarmayeh	173	0	0.239945	0.321991	0.0596423	1.62733	0	0	0	0.1	0	0	0.0375519	0.0998718	0.0375519	0.0998718	-0.0885631	6.66431	0	0	-1.6	-0.499232	0	0	0	0	0	0	0	0	0	0	0	0	0	0	0	0	0	0	0	0	0	0
Bank Sepah	Islamic banks	Private	Iran	2018	2018Bank Sepah	251	0	0.108497	0.308741	0.13645	0.49	0	1.65802	0	0	0	0	0.0375519	0.0998718	0.0375519	0.0998718	-0.0885631	7.48501	0	0	-0.19	-0.565639	0	0	0	0	0	0	0	0	0.03	0	0	0	0	0	0	0.03	0	0	0	0	0	0
Bank Tejarat	Islamic banks	Public	Iran	2018	2018Bank Tejarat	277	0	0.166551	0.0980043	0.0445551	0.04	0.992659	0.519254	0	0.17	0	0	0.0375519	0.0998718	0.0375519	0.0998718	-0.0885631	7.56876	0	0	-0.89	-0.637035	0	0	0	0	0	0	0	0	0	0	0	0	0	0	0	0	0	0	0	0	0	0
Banque Zitouna	Islamic banks	Private	TUNISIA	2018	2018Banque Zitouna	51	0	0.189854	0.0328237	0.00788861	0.085	0	1.67822	0.429137	0.21	0	0	0.0182468	0.0530885	0.0182468	0.0530885	0.875348	6.05567	0.867093	0.7537	0.00709333	0.0122512	0.00475802	0	0.00579278	0	0.0166367	0.146077	0.8693	0.7537	0.155	0.459	0.105868	0.039277	0.609098	0.325373	0.0164095	0.155	0	0	0.0391	0.0176	0.7537	0
Barwa Bank	Islamic banks	Private	QATAR	2018	2018Barwa Bank	225	0.35	0.191013	0.305358	0.242493	0.00307181	0	2.83136	0.636883	0.4715	0	0	0.0157985	0.00408824	0.0157985	0.00408824	0.875344	7.12587	0.745022	0.6188	-0.0349785	-0.0283254	0.0172439	0.156	0.0172439	0.196971	0.00643061	0.195272	0.7614	0.6188	0.2135	0.419	0.348692	0.153076	0.662571	0.590501	0.0744457	0.2135	0	0	0.0335	0.0545	0.6188	0
Boubyan Bank KSCP	Islamic banks	Public	KUWAIT	2018	2018Boubyan Bank KSCP	215	0.1829	0.175284	0.0194661	0.0944365	0.127991	0.189752	1.14056	0.618297	0.584	0	0	-0.0348155	0.0217183	-0.0348155	0.0217183	-0.0885621	7.11897	0.878791	0.7509	0.00879082	0.0263431	0.0129374	0.1705	0.0136088	0.204808	0.00412035	0.155511	0.8544	0.7509	0.4173	0.27	0.203283	0.266503	1.14499	0.450869	0.0848298	0.4173	0	0	0.0085	0.0206	0.7509	0
Cham Islamic Bank SA	Islamic banks	Private	SYRIAN ARAB REPUBLIC	2018	2018Cham Islamic Bank SA	26	0.2264	0.657986	0.432152	0	0.239528	0	1.68225	0.376488	0.3226	0	0.3226	0	0	0	0	0.393385	5.42042	0.807097	0.307	-0.00290294	0.0379881	0.00547794	0.2618	0.0074478	0.311629	0.0109058	0.0915282	0.3761	0.307	0.17	0.475	0.139315	0.0661745	0.689202	0.373249	0.0236835	0.17	0	0	0.0299	0.1162	0.307	0
Cihan Bank for Islamic Investme	Islamic banks	Private	IRAQ	2018	2018Cihan Bank for Islamic Investme	25	0	0.496111	0	0.00109379	0.918811	0	0	0	0	0	0	-0.0167129	0.00184059	-0.0167129	0.00184059	-2.49834	0	0.537574	0.1704	0.087574	-0.110561	0.00655021	0	0.00770613	1.85514	0.0202341	0.820742	0.3171	0.1704	0.181	0.642	0.187797	-2.12868	0	0.433356	0.0339913	0.181	0	0	0.3022	0.0358	0.1704	0
Dubai Islamic Bank PJSC	Islamic banks	Public	UNITED ARAB EMIRATES	2018	2018Dubai Islamic Bank PJSC	284	0.16	0.15705	0.0993457	0.192317	0.0480409	0.185127	2.92082	0.612771	0	0	0	0.007904	0.0196888	0.007904	0.0196888	-0.0885594	7.75172	0.759971	0.6471	-0.0300291	0.00402027	0.0223702	0.163	0.0225598	0.206506	0.00943773	0.0955487	0.8514	0.6471	0	0.642	0.142005	0.0352172	0.497996	0.376835	0	0	0	0	0.0334	0.0381	0.6471	0
Eghtesad Novin Bank PJSC-EN Ban	Islamic banks	Public	Iran	2018	2018Eghtesad Novin Bank PJSC-EN Ban	224	0	0.155438	0.0522231	0.0296466	0.0123	0	0	0	0.0949	0	0	0.0375519	0.0998718	0.0375519	0.0998718	-0.0885631	0	0	0	-0.83	-0.683214	0	0	0	0	0	0	0	0	0.1605	0	0	0	0	0	0	0.1605	0	0	0	0	0	0
Emirates Islamic Bank PJSC	Islamic banks	Public	UNITED ARAB EMIRATES	2018	2018Emirates Islamic Bank PJSC	232	0.1623	0.394959	0.112213	0.0446844	0.272981	0.735259	2.08851	0.612771	0.999	0	0	0.007904	0.0196888	0.007904	0.0196888	-0.0885594	7.2266	0.783721	0.6196	0.0237208	0.0728216	0.0158319	0.1707	0.0158319	0.207535	0.0136115	0.20126	0.7906	0.6196	0	0.642	0.142005	0.0352172	0.497996	0.376835	0	0	0	0	0.0823	0.0992	0.6196	0
Faisal Islamic Bank of Egypt	Islamic banks	Public	EGYPT	2018	2018Faisal Islamic Bank of Egypt	190	0	0.481602	0.00465018	0.595434	0.16807	0.926016	1.74221	0.432274	0.1535	0	0.0933	0.0418122	0.295019	0.0418122	0.295019	-1.05248	6.68201	0.825618	0.0969	-0.0243818	0.00151951	0.0261439	0	0.0342767	0	0.00621471	0.0765862	0.1174	0.0969	0.2426	0.748	0.207576	0.0313439	0.388587	0.455605	0.0503579	0.2426	0	0	0.126	0.0906	0.0969	0
First energy bank	Islamic banks	Private	BAHRAIN	2018	2018First energy bank	62	0.54	0.104703	0.998505	0.572604	0.901746	0	1.21269	0.375121	0.2185	0	0.2185	0.0380352	0.0138734	0.0380352	0.0138734	0.393392	5.96705	0.261097	0.2331	0.041097	0.00635104	0.0148941	0.6459	0.0148941	2.24873	0.0385945	1.94831	0.893	0.2331	0.2377	0.69	0.161035	0.151856	0.971082	0.401292	0.0382781	0.2377	0	0	0.1281	0.1384	0.2331	0
GFH Financial Group B.S.C.	Islamic banks	Public	BAHRAIN	2018	2018GFH Financial Group B.S.C.	122	0.1704	0.129613	0.476654	0.503366	1.33053	0.891758	2.2547	0.375121	0.0902	0	0.0902	0.0380352	0.0138734	0.0380352	0.0138734	0.393392	6.61389	0.555318	0.1845	0.0353182	-0.0569578	0.0237682	0.1467	0.0230588	0.212076	0.0511536	0.400812	0.3323	0.1845	0.3421	0.69	0.161035	0.151856	0.971082	0.401292	0.0550902	0.3421	0	0	0.2117	0.0637	0.1845	0
Ibdar Bank BSC	Islamic banks	Private	BAHRAIN	2018	2018Ibdar Bank BSC	2	0.4098	0.368296	0.701031	0.909538	1.25077	0	2.24471	0.375121	0.4	0	0.4	0.0380352	0.0138734	0.0380352	0.0138734	0.393392	5.56431	0.252167	0.0269	-0.0278327	-0.0218105	-0.069723	0.506	-0.069446	1.88421	0.0255337	1.45357	0.1065	0.0269	0	0.69	0.161035	0.151856	0.971082	0.401292	0	0	0	0	0.5053	0.2185	0.0269	0
International Islamic Trade Fin	Islamic banks	Private	SAUDI ARABIA	2018	2018International Islamic Trade Fin	50	0	0.248999	0	0	0.400124	0	0	0.600388	0.381	0	0.381	-0.0074153	-0.00834846	-0.0074153	-0.00834846	0.875347	0	0	0.5506	0	-0.123195	0.0275498	0	0.0275498	0	0.0141842	1.61787	0	0.5506	0	0.46	0	0	0	0	0	0	0	0	0	0.8124	0.5506	0
Islamic Corporation for the Dev	Islamic banks	Private	Lebanon	2018	2018Islamic Corporation for the Dev	99	0	0.221016	0	0.265632	0.720482	0	0	0.270032	0.5	0	0.5	0.00551995	0.0432135	0.00551995	0.0432135	-0.0885633	0	0	0.3218	0	0.029364	-0.106026	0	-0.106026	0	0.014866	0.663651	0	0.3218	0	0.685	0	0	0.483735	0	0	0	0	0	0.083	0.2397	0.3218	0
Islamic Development Bank	Islamic banks	Private	SAUDI ARABIA	2018	2018Islamic Development Bank	253	0	0	0	0	0	0	0	0.600388	0.23445	0	0	-0.0074153	-0.00834846	-0.0074153	-0.00834846	0.875347	0	0	0	0	0	0	0	0	0	0	0	0	0	0.1621	0.46	0	0	0	0	0	0.1621	0	0	0	0	0	0
Islamic International Arab Bank	Islamic banks	Private	Jordan	2018	2018Islamic International Arab Bank	117	0.165	0.243814	0.00824604	0.0293617	0.0453902	0	2.02535	0.465612	1	0	0	0.0211573	0.0332439	0.0211573	0.0332439	-0.570517	6.46094	0.876101	0.684	-0.0138991	0.0262279	0.0147709	0.1762	0.0216591	0.207648	0.00637828	0.10883	0.7752	0.684	0	0.525	0.263777	0.124239	0.686294	0.513593	0	0	0	0	0.0197	0.0577	0.684	0
Jordan Dubai Islamic Bank	Islamic banks	Public	JORDAN	2018	2018Jordan Dubai Islamic Bank	63	0	0	0	0	0	0.99892	0	0.465612	0.52	0	0	0.0211573	0.0332439	0.0211573	0.0332439	-0.570517	0	0	0	0	0	0	0	0	0	0	0	0	0	0.2202	0.525	0	0	0.686294	0	0	0.2202	0	0	0	0	0	0
Jordan Islamic Bank	Islamic banks	Public	JORDAN	2018	2018Jordan Islamic Bank	178	0.2204	0.24365	0.00430456	0.0424716	0.0326851	0.186799	2.33203	0.465612	0.6601	0.0437	0.6601	0.0211573	0.0332439	0.0211573	0.0332439	-0.570517	6.77319	0.881893	0.6499	-0.00810653	0.0201101	0.0119712	0.2193	0.0181232	0.251588	0.0077976	0.116239	0.7342	0.6499	0	0.525	0.263777	0.124239	0.686294	0.513593	0	0	0	0	0.0436	0.116	0.6499	0
Karafarin Bank	Islamic banks	Public	Iran	2018	2018Karafarin Bank	154	0	0.204169	0.0266935	0.0176112	1.71848	0.991242	2.27341	0	0.2258	0	0.2258	0.0375519	0.0998718	0.0375519	0.0998718	-0.0885631	6.63126	0	0	-0.87	-0.659118	0	0	0	0	0	0	0	0	0.1835	0	0	0	0	0	0	0.1835	0	0	0	0	0	0
Khaleeji Commercial Bank	Islamic banks	Public	BAHRAIN	2018	2018Khaleeji Commercial Bank	100	0.327	0.156522	0.226108	0.329132	0.0186068	0.688625	1.85019	0.375121	0	0	0	0.0380352	0.0138734	0.0380352	0.0138734	0.393392	6.3198	0.866061	0.5263	0.0460609	0.00747007	0.000705104	0.148	0.000705104	0.181122	0.00501094	0.256336	0.6077	0.5263	0.55	0.69	0.161035	0.151856	0.971082	0.401292	0.0885695	0.55	0	0	0.1981	0.0518	0.5263	0
Kurdistan International Bank fo	Islamic banks	Public	IRAQ	2018	2018Kurdistan International Bank fo	49	3.6972	0.940842	0.00140021	0.0246397	1.5851	0.193906	0	0	0.099	0	0	-0.0167129	0.00184059	-0.0167129	0.00184059	-2.49834	0	0.455225	0.0015	0.105225	-0.00116164	0.00563548	3.8938	0.00663419	8.40049	0.0298942	0.755262	0.0032	0.0015	0.1788	0.642	0	0	0	0	0	0.1788	0	0	0.1335	0.1508	0.0015	0
Kuwait Finance House	Islamic banks	Public	KUWAIT	2018	2018Kuwait Finance House	296	0.3185	0.334761	0.161884	0.18823	0.253847	0.982437	3.63897	0.618297	1	0	0.93	-0.0348155	0.0217183	-0.0348155	0.0217183	-0.0885621	6.54219	0.800333	0.5893	0.0003332	0.0565116	0.0122388	0.1447	0.0285636	0.437068	0.0270525	0.384145	1.3633	1.1175	0.2054	0.27	0.203283	0.266503	1.14499	0.450869	0.0417542	0.2054	0	0	0.086	0.0238	0.5893	0
Kuwait International Bank	Islamic banks	Public	KUWAIT	2018	2018Kuwait International Bank	184	0.1789	0.220462	0.246886	0.0864584	0.00505821	0.974585	3.18113	0.618297	0	0	0	-0.0348155	0.0217183	-0.0348155	0.0217183	-0.0885621	6.80254	0.846664	0.7405	0.0166643	0.0597126	0.00969983	0.1545	0.0098045	0.190613	0.0125385	0.189296	0.8746	0.7405	0.1885	0.27	0.203283	0.266503	1.14499	0.450869	0.0383188	0.1885	0	0	0.0071	0.0836	0.7405	0
Masraf Al Rayan (Q.S.C.)	Islamic banks	Public	QATAR	2018	2018Masraf Al Rayan (Q.S.C.)	254	0.1926	0.284678	0.287571	0.24062	0.341118	0.186918	2.72583	0.636883	0.1189	0.035	0	0.0157985	0.00408824	0.0157985	0.00408824	0.875344	7.45152	0.79405	0.7417	-0.05595	0.0413814	0.0219901	0.187	0.0220151	0.223211	0.00512468	0.192868	0.9219	0.7417	0.1725	0.419	0.348692	0.153076	0.662571	0.590501	0.0601493	0.1725	0	0	0.0083	0.0081	0.7417	0
Noor Bank	Islamic banks	Private	UNITED ARAB EMIRATES	2018	2018Noor Bank	217	0.1677	0.235382	0.0592012	0.126703	0.421001	0	2.35488	0.612771	0.91	0	0	0.007904	0.0196888	0.007904	0.0196888	-0.0885594	7.06515	0.751386	0.6309	-0.00861438	-0.0124238	0.0118563	0.1484	0.0118563	0.181171	0.0199075	0.221723	0.8396	0.6309	0.1352	0.642	0.142005	0.0352172	0.497996	0.376835	0.019199	0.1352	0	0	0.0443	0.0672	0.6309	0
Palestine Islamic Bank	Islamic banks	Private	PALESTINIAN TERRITORIES	2018	2018Palestine Islamic Bank	33	0.1292	0.258649	0.0780393	0.0371692	0.253821	0	2.57383	0	0.2146	0.2146	0	0	0	0	0	0	6.00448	0.87233	0.6157	0.00233022	0.00267842	0.0137007	0.129	0.0161817	0.142245	0.0124195	0.156401	0.697	0.6157	0	-0.253	0.392467	-0.0992942	0	0.626472	0	0	0	0	0.0322	0.0205	0.6157	0
Parsian Bank	Islamic banks	Public	Iran	2018	2018Parsian Bank	246	0	0.205239	0.0671864	0.0287165	0.992327	0	1.81112	0	0	0	0	0.0375519	0.0998718	0.0375519	0.0998718	-0.0885631	7.39231	0	0	-0.89	-0.618555	0	0	0	0	0	0	0	0	0.1947	0	0	0	0	0	0	0.1947	0	0	0	0	0	0
Qatar International Islamic Ban	Islamic banks	Public	QATAR	2018	2018Qatar International Islamic Ban	219	0.1787	0.251775	0.168444	0.162088	0.245946	0.191689	0	0.636883	0.6881	0	0.6881	0.0157985	0.00408824	0.0157985	0.00408824	0.875344	0	0.849258	0.5464	0.0092578	-0.150741	0.0175516	0.1573	0.0175516	0.190023	0.00386853	0.109028	0.6434	0.5464	0.167	0.419	0.348692	0.153076	0.662571	0.590501	0.0582315	0.167	0	0	0.0213	0.0196	0.5464	0
Qatar Islamic Bank SAQ	Islamic banks	Public	QATAR	2018	2018Qatar Islamic Bank SAQ	281	0.1692	0.257507	0.144291	0.232986	0.214639	0.998187	2.37531	0.636883	0.1737	0.1737	0	0.0157985	0.00408824	0.0157985	0.00408824	0.875344	7.61607	0.764392	0.6638	-0.0256076	-0.0185846	0.0172333	0.178	0.0172182	0.217428	0.00635637	0.0784563	0.8632	0.6638	0.2135	0.419	0.348692	0.153076	0.662571	0.590501	0.0744457	0.2135	0	0	0.0121	0.0205	0.6638	0
Sharjah Islamic Bank	Islamic banks	Public	UNITED ARAB EMIRATES	2018	2018Sharjah Islamic Bank	199	0.2015	0.186297	0.154434	0.207488	0.472079	0.998236	2.99425	0.612771	0.313	0	0.2	0.007904	0.0196888	0.007904	0.0196888	-0.0885594	7.01811	0.739404	0.5391	0.0494038	-0.0278422	0.0114063	0.1653	0.0114063	0.201116	0.0119355	0.165111	0.7291	0.5391	0	0.642	0.142005	0.0352172	0.497996	0.376835	0	0	0	0	0.0548	0.0569	0.5391	0
Sina Bank	Islamic banks	Private	Iran	2018	2018Sina Bank	177	0	0.169379	0.00492428	0.051258	1.64809	0	1.8061	0	0	0	0	0.0375519	0.0998718	0.0375519	0.0998718	-0.0885631	6.68698	0	0	-0.89	-0.693169	0	0	0	0	0	0	0	0	0.4132	0	0	0	0	0	0	0.4132	0	0	0	0	0	0
Syria International Islamic Ban	Islamic banks	Public	SYRIAN ARAB REPUBLIC	2018	2018Syria International Islamic Ban	81	0.2001	0.772167	0.230119	0.00227984	0.75418	0.685525	0	0.376488	0.4904	0	0.3	0	0	0	0	0.393385	0	0.89901	0.332	0.00901035	0.161401	0.0064549	0.1624	0.00883669	0.177223	0.00982022	0.0682946	0.3631	0.332	0	0.475	0.139315	0.0661745	0.689202	0.373249	0	0	0	0	0.1032	0.1433	0.332	0
Tamweel PJSC	Islamic banks	Private	UNITED ARAB EMIRATES	2018	2018Tamweel PJSC	83	0	0.0286205	0	0.166375	0.0763462	0	3.72142	0.612771	0.919	0	0	0.007904	0.0196888	0.007904	0.0196888	-0.0885594	6.03543	0	0.6911	0	-0.0812889	0.0411753	0	0.0411753	0	0.0233713	0.832287	0	0.6911	0.18	0.642	0	0	0.497996	0	0	0.18	0	0	0.2064	0.147	0.6911	0
Warba Bank	Islamic banks	Public	KUWAIT	2018	2018Warba Bank	118	0.427	0.146339	0.362692	0.12451	0.345664	0.970635	2.05725	0.618297	0	0	0	-0.0348155	0.0217183	-0.0348155	0.0217183	-0.0885621	6.76922	0.861004	0.7326	-0.0289961	0.0206868	0.0058083	0.2309	0.00612338	0.276795	0.00569932	0.133137	0.8508	0.7326	0.1909	0.27	0	0	1.14499	0	0	0.1909	0	0	0.0128	0.0185	0.7326	0
[truncated: 101 more columns]
